# Supplementary material for: Transcription of MERVL retrotransposons is required for preimplantation embryo development
Source: Nat Genet. 2023 Mar 2;55(3):484–95. doi: 10.1038/s41588-023-01324-y (PMC10011141; doi:10.1038/s41588-023-01324-y)
Supplement: Supplementary file 3 — Alignment and quantification statistics in each NGS sample. [file 41588_2023_1324_MOESM3_ESM.xlsx]

## Sheet: Sheet1
Supplementary Table 1. Alignment and quantification statistics in each NGS sample.
Library	Application	Platform	i7 Index	Total reads after trimming	Aligner	Uniquely aligned reads	Percentage uniquely aligned
Control_2C_RNA-seq_rep1	Total RNA-seq with rRNA depletion	HiSeqX (Paired-end, 150 bp)	ATTACTCG	34863452	STAR v2.5.3a	19594893	0.562
Control_2C_RNA-seq_rep2	Total RNA-seq with rRNA depletion	HiSeqX (Paired-end, 150 bp)	TCCGGAGA	42117777	STAR v2.5.3a	23843501	0.5661
MERVL-KD_2C_RNA-seq_rep1	Total RNA-seq with rRNA depletion	HiSeqX (Paired-end, 150 bp)	CGCTCATT	33223442	STAR v2.5.3a	20886121	0.6287
MERVL-KD_2C_RNA-seq_rep2	Total RNA-seq with rRNA depletion	HiSeqX (Paired-end, 150 bp)	GAGATTCC	31604388	STAR v2.5.3a	17904413	0.5665
Control_4C_RNA-seq_rep1	Total RNA-seq with rRNA depletion	HiSeqX (Paired-end, 150 bp)	ATTCAGAA	35236394	STAR v2.5.3a	21333673	0.6054
Control_4C_RNA-seq_rep2	Total RNA-seq with rRNA depletion	HiSeqX (Paired-end, 150 bp)	GAATTCGT	28665924	STAR v2.5.3a	17442455	0.6085
MERVL-KD_4C_RNA-seq_rep1	Total RNA-seq with rRNA depletion	HiSeqX (Paired-end, 150 bp)	CTGAAGCT	35764155	STAR v2.5.3a	20214710	0.5652
MERVL-KD_4C_RNA-seq_rep2	Total RNA-seq with rRNA depletion	HiSeqX (Paired-end, 150 bp)	TAATGCGC	36535401	STAR v2.5.3a	20371459	0.5576
Control_8C_RNA-seq_rep1	Total RNA-seq with rRNA depletion	HiSeqX (Paired-end, 150 bp)	CGGCTATG	32389035	STAR v2.5.3a	18871832	0.5827
Control_8C_RNA-seq_rep2	Total RNA-seq with rRNA depletion	HiSeqX (Paired-end, 150 bp)	TCCGCGAA	34009721	STAR v2.5.3a	19857303	0.5839
MERVL-KD_8C_RNA-seq_rep1	Total RNA-seq with rRNA depletion	HiSeqX (Paired-end, 150 bp)	TCTCGCGC	35540699	STAR v2.5.3a	21257054	0.5981
MERVL-KD_8C_RNA-seq_rep2	Total RNA-seq with rRNA depletion	HiSeqX (Paired-end, 150 bp)	AGCGATAG	41811770	STAR v2.5.3a	25590436	0.612
Control_2C_ATAC-seq_rep1	miniATAC-seq	HiSeqX (Paired-end, 150 bp)	TTCTGCCT	48323306	bowtie2 v2.4.4	23254389	0.4812
Control_2C_ATAC-seq_rep2	miniATAC-seq	HiSeqX (Paired-end, 150 bp)	GCTCAGGA	90760947	bowtie2 v2.4.4	43911547	0.4838
MERVL-KD_2C_ATAC-seq_rep1	miniATAC-seq	HiSeqX (Paired-end, 150 bp)	AGGAGTCC	80929451	bowtie2 v2.4.4	39255367	0.4851
MERVL-KD_2C_ATAC-seq_rep2	miniATAC-seq	HiSeqX (Paired-end, 150 bp)	CATGCCTA	115252810	bowtie2 v2.4.4	56251685	0.4881
Control_4C_ATAC-seq_rep1	miniATAC-seq	HiSeqX (Paired-end, 150 bp)	GTAGAGAG	22428047	bowtie2 v2.4.4	9584194	0.4273
Control_4C_ATAC-seq_rep2	miniATAC-seq	HiSeqX (Paired-end, 150 bp)	CCTCTCTG	17418879	bowtie2 v2.4.4	7020392	0.403
MERVL-KD_4C_ATAC-seq_rep1	miniATAC-seq	HiSeqX (Paired-end, 150 bp)	AGCGTAGC	35503797	bowtie2 v2.4.4	15055297	0.424
MERVL-KD_4C_ATAC-seq_rep2	miniATAC-seq	HiSeqX (Paired-end, 150 bp)	CAGCCTCG	32957711	bowtie2 v2.4.4	13723087	0.4164
Control_8C_ATAC-seq_rep1	miniATAC-seq	HiSeqX (Paired-end, 150 bp)	TGCCTCTT	23084580	bowtie2 v2.4.4	10200455	0.4419
Control_8C_ATAC-seq_rep2	miniATAC-seq	HiSeqX (Paired-end, 150 bp)	TCCTCTAC	36532207	bowtie2 v2.4.4	15175122	0.4154
MERVL-KD_8C_ATAC-seq_rep1	miniATAC-seq	HiSeqX (Paired-end, 150 bp)	CAGATCCA	22420177	bowtie2 v2.4.4	9940596	0.4434
MERVL-KD_8C_ATAC-seq_rep2	miniATAC-seq	HiSeqX (Paired-end, 150 bp)	ACAAACGG	21436574	bowtie2 v2.4.4	9757435	0.4552
GFPi_2C_RNA-seq_rep1	Total RNA-seq with rRNA depletion	NovaSeq 6000 (Paired-end, 150 bp)	ATTACTCG	77944016	STAR v2.5.3a	41377470	0.5309
GFPi_2C_RNA-seq_rep2	Total RNA-seq with rRNA depletion	NovaSeq 6000 (Paired-end, 150 bp)	TCCGGAGA	93671251	STAR v2.5.3a	47503544	0.5071
MERVLi_2C_RNA-seq_rep1	Total RNA-seq with rRNA depletion	NovaSeq 6000 (Paired-end, 150 bp)	CGCTCATT	93634805	STAR v2.5.3a	49274484	0.5262
MERVLi_2C_RNA-seq_rep2	Total RNA-seq with rRNA depletion	NovaSeq 6000 (Paired-end, 150 bp)	GAGATTCC	86191999	STAR v2.5.3a	45328851	0.5259
GFPi_4C_RNA-seq_rep1	Total RNA-seq with rRNA depletion	NovaSeq 6000 (Paired-end, 150 bp)	ATTCAGAA	79137568	STAR v2.5.3a	42208951	0.5334
GFPi_4C_RNA-seq_rep2	Total RNA-seq with rRNA depletion	NovaSeq 6000 (Paired-end, 150 bp)	GAATTCGT	85498234	STAR v2.5.3a	46804326	0.5474
MERVLi_4C_RNA-seq_rep1	Total RNA-seq with rRNA depletion	NovaSeq 6000 (Paired-end, 150 bp)	CTGAAGCT	72886435	STAR v2.5.3a	38794400	0.5323
MERVLi_4C_RNA-seq_rep2	Total RNA-seq with rRNA depletion	NovaSeq 6000 (Paired-end, 150 bp)	TAATGCGC	76830118	STAR v2.5.3a	42235567	0.5497
GFPi_8C_RNA-seq_rep1	Total RNA-seq with rRNA depletion	NovaSeq 6000 (Paired-end, 150 bp)	CGGCTATG	77215115	STAR v2.5.3a	44123072	0.5714
GFPi_8C_RNA-seq_rep2	Total RNA-seq with rRNA depletion	NovaSeq 6000 (Paired-end, 150 bp)	TCCGCGAA	78507075	STAR v2.5.3a	42260943	0.5383
MERVLi_8C_RNA-seq_rep1	Total RNA-seq with rRNA depletion	NovaSeq 6000 (Paired-end, 150 bp)	TCTCGCGC	79395637	STAR v2.5.3a	45460164	0.5726
MERVLi_8C_RNA-seq_rep2	Total RNA-seq with rRNA depletion	NovaSeq 6000 (Paired-end, 150 bp)	AGCGATAG	82218242	STAR v2.5.3a	43996617	0.5351
