# Supplementary material for: Transcription of MERVL retrotransposons is required for preimplantation embryo development
Source: Nat Genet. 2023 Mar 2;55(3):484–95. doi: 10.1038/s41588-023-01324-y (PMC10011141; doi:10.1038/s41588-023-01324-y)
Supplement: Supplementary file 4 — Transcript profiles of genes and repetitive elements for scrambled control and MERVL-KD embryos from total RNA-seq analysis. [file 41588_2023_1324_MOESM4_ESM.xlsx]

## Sheet: Sheet1
Supplementary Table 2. Transcript profiles of genes and repetitive elements for scrambled control and MERVL-KD embryos from total RNA-seq analysis.
Gene	Chr	Start	End	Strand	Length	Control_2C_rep1_RPKM	Control_2C_rep2_RPKM	MERVL-KD_2C_rep1_RPKM	MERVL-KD_2C_rep2_RPKM	Control_4C_rep1_RPKM	Control_4C_rep2_RPKM	MERVL-KD_4C_rep1_RPKM	MERVL-KD_4C_rep2_RPKM	Control_8C_rep1_RPKM	Control_8C_rep2_RPKM	MERVL-KD_8C_rep1_RPKM	MERVL-KD_8C_rep2_RPKM
4933401J01Rik	chr1	3073253	3074322	+	1070	0.667731	0.54875	0	0	0	0	0	0	0	0	0	0
Gm26206	chr1	3102016	3102125	+	110	0	0	0	0	0	0	0	0	0	0	0	0
Xkr4	chr1;chr1;chr1;chr1;chr1;chr1;chr1	3205901;3206523;3213439;3213609;3214482;3421702;3670552	3207317;3207317;3215632;3216344;3216968;3421901;3671498	-;-;-;-;-;-;-	6094	0.0837442	0.0550576	0.0628535	0.0366604	0.0461512	0	0.0649412	0.112773	0	0.0495825	0.038598	0
Gm18956	chr1	3252757	3253236	+	480	0	0	0	0	0	0	0	0	0	0	0	0
Gm37180	chr1	3365731	3368549	-	2819	0	0	0.135874	0	0	0	0	0	0	0	0	0
Gm37363	chr1	3375556	3377788	-	2233	0	0	0	0.0500243	0.0839664	0	0.132921	0.0439662	0	0	0.0421345	0
Gm37686	chr1	3464977	3467285	-	2309	0	0	0	0	0	0	0	0.0850382	0	0	0	0
Gm1992	chr1;chr1	3466587;3513405	3466687;3513553	+;+	250	0	0	0	0	0	0	0	0	0	0	0	0
Gm37329	chr1	3512451	3514507	-	2057	0	0.040778	0	0	0	0	0.0480981	0	0	0	0	0
Gm7341	chr1	3531795	3532720	+	926	0	0	0	0	0	0.123826	0	0.212044	0	0	0	0
Gm38148	chr1	3592892	3595903	-	3012	0	0	0	0	0.06225	0	0	0	0	0	0	0
Gm19938	chr1;chr1	3647309;3658847	3650509;3658904	-;-	3259	0	0	0	0	0	0.0351834	0	0.0602495	0	0	0.0288697	0
Gm10568	chr1	3680155	3681788	+	1634	0	0	0.117206	0	0	0	0	0.180251	0	0	0	0
Gm38385	chr1	3752010	3754360	+	2351	0	0	0	0	0.039876	0	0	0	0	0	0	0
Gm27396	chr1	3783876	3783933	-	58	0	0	0	0	0	0	0	0	0	0	0	0
Gm37381	chr1;chr1;chr1;chr1;chr1	3905739;3984225;3985160;3985160;3986147	3906134;3984298;3985984;3985351;3986215	-;-;-;-;-	1364	0.78571	1.35291	0.807339	1.10558	0.0687306	0.336254	0	0.107965	0	0	0	0.0572978
Rp1	chr1;chr1;chr1;chr1;chr1;chr1;chr1;chr1;chr1;chr1;chr1;chr1;chr1;chr1;chr1;chr1;chr1;chr1;chr1;chr1;chr1;chr1;chr1;chr1;chr1;chr1;chr1;chr1;chr1;chr1;chr1;chr1;chr1;chr1;chr1;chr1;chr1;chr1	3999557;4007656;4019070;4024736;4041888;4092617;4119668;4120015;4142612;4147812;4148612;4163855;4170205;4197534;4206660;4226611;4228443;4231053;4243133;4243417;4243543;4245031;4261527;4267469;4284766;4290846;4292926;4311270;4344146;4351910;4351910;4351910;4352202;4352202;4352202;4360200;4409170;4409170	3999617;4007737;4019148;4024890;4042107;4092780;4119712;4120073;4142766;4147963;4148744;4163941;4170404;4197641;4206837;4226823;4228619;4231144;4243262;4243448;4243619;4245106;4261605;4267620;4284898;4293012;4293012;4311433;4350091;4352081;4352081;4352081;4352837;4352837;4352837;4360314;4409241;4409241	-;-;-;-;-;-;-;-;-;-;-;-;-;-;-;-;-;-;-;-;-;-;-;-;-;-;-;-;-;-;-;-;-;-;-;-;-;-	12311	0.335775	0.19759	0.272237	0.349331	0.18276	0.139708	0.148676	0.223292	0.142039	0.0572683	0.0955308	0.101573
Gm6101	chr1;chr1	4256234;4258847	4256427;4260519	-;-	1867	0	0	0	0	0.0251067	0	0	0.10517	0	0	0	0
Gm37483	chr1	4363346	4364829	-	1484	0	0.0565231	0	0.225817	0	0	0	0	0	0	0	0
Sox17	chr1;chr1;chr1;chr1;chr1;chr1;chr1;chr1;chr1;chr1;chr1;chr1;chr1;chr1;chr1;chr1;chr1;chr1;chr1;chr1;chr1;chr1;chr1;chr1;chr1;chr1;chr1	4490931;4491250;4491390;4491713;4492457;4492458;4492465;4492467;4493100;4493100;4493100;4493100;4493768;4493772;4493772;4493772;4493772;4495136;4495136;4495136;4495136;4496291;4496291;4496291;4496291;4496291;4496291	4492668;4492663;4492668;4492668;4493604;4492668;4492668;4492668;4493490;4493735;4493490;4493466;4493863;4493863;4493863;4493863;4493863;4495942;4495198;4495942;4495942;4496396;4496330;4496363;4497354;4496757;4496413	-;-;-;-;-;-;-;-;-;-;-;-;-;-;-;-;-;-;-;-;-;-;-;-;-;-;-	4772	0.0427776	0.228509	0.140466	0.222379	0.0392911	0	0.0932985	0.102867	0.0222083	0.0211062	0	0
Gm37587	chr1;chr1;chr1;chr1	4496551;4497474;4498007;4499470	4499378;4497654;4498211;4499558	+;+;+;+	2917	0.0349905	0	0	0.0382942	0	0	0	0	0	0	0	0
Gm7357	chr1;chr1	4522905;4524446	4523603;4526737	+;+	2991	0.0341248	0	0	0.11204	0.0313435	0	0	0	0.106297	0.0673478	0.0314565	0.0522596
Gm22307	chr1	4529017	4529123	+	107	0	0	0	0	0	0	0.924653	0	0	0	0	0
Gm38076	chr1	4534837	4535286	-	450	0	0	0	0	0	0	0	0	0	0	0	0
Gm37323	chr1;chr1	4583129;4585937	4585585;4586252	-;-	2773	1.10423	0.302489	0.241724	0.161131	0.0338076	0.0413497	0	0.0885112	0.152871	0.108964	0	0.014092
Gm7369	chr1	4610471	4611406	+	936	0.109046	0.0896157	0	0	0	0	0.0528514	0	0	0	0	0.250494
Gm6085	chr1	4687934	4689403	-	1470	1.11094	0.570614	1.40053	2.20369	1.08417	0.975023	1.74992	2.17057	1.29769	1.43884	0.896061	1.75448
Gm6119	chr1	4692219	4693424	-	1206	0.634748	0.417315	0.317603	1.20411	0.46641	0.0950769	0.164076	0.24422	0.439378	0.250544	0.156031	0.324022
Gm25493	chr1	4723277	4723379	-	103	0	0	0	2.16902	0	0	0	0	0	0	0	0
Gm2053	chr1	4735046	4735676	-	631	0.242633	0	0.91053	0.0885137	0	0.181716	0	0	0.0839763	0	0	0
Gm6123	chr1	4771131	4772199	+	1069	0	0.235398	0.985342	1.30618	0.438487	0.750832	1.1569	0.826557	0.693963	1.0835	1.14418	0.365548
Mrpl15	chr1;chr1;chr1;chr1;chr1;chr1;chr1;chr1;chr1;chr1;chr1;chr1;chr1;chr1;chr1;chr1;chr1;chr1;chr1;chr1;chr1;chr1;chr1;chr1;chr1;chr1	4773206;4773211;4774436;4776377;4777525;4777525;4777525;4777525;4779967;4781221;4782568;4782568;4782568;4782568;4782568;4783572;4783951;4783951;4783951;4783951;4785573;4785573;4785573;4785573;4785573;4785573	4774516;4776801;4774516;4776801;4777648;4777648;4777648;4777648;4784566;4782301;4782733;4782606;4782733;4782733;4782733;4784105;4784105;4784105;4784105;4784105;4785692;4785739;4785739;4785698;4785739;4785710	-;-;-;-;-;-;-;-;-;-;-;-;-;-;-;-;-;-;-;-;-;-;-;-;-;-	8487	1.03426	1.26507	1.77705	1.67155	19.2589	18.2593	15.9825	15.3737	19.561	20.4001	16.1689	17.2203
Gm37144	chr1	4778063	4779212	-	1150	0.177509	0	0	0.0971342	0.122281	0.348974	0.344132	0.0426855	0.552929	0.656861	0.613607	1.25726
Lypla1	chr1;chr1;chr1;chr1;chr1;chr1;chr1;chr1;chr1;chr1;chr1;chr1;chr1;chr1;chr1;chr1;chr1;chr1;chr1;chr1;chr1;chr1;chr1;chr1;chr1;chr1;chr1;chr1;chr1;chr1;chr1;chr1;chr1;chr1;chr1;chr1;chr1;chr1;chr1;chr1;chr1;chr1;chr1;chr1;chr1;chr1;chr1;chr1;chr1;chr1;chr1;chr1;chr1;chr1;chr1;chr1;chr1;chr1;chr1	4807788;4807823;4807830;4807896;4807898;4807911;4808237;4808455;4808455;4808455;4808455;4808455;4808455;4808455;4828584;4828584;4828584;4828584;4828584;4828584;4828584;4830268;4830268;4830268;4830268;4830268;4830268;4832311;4832311;4832311;4832311;4832311;4832311;4832311;4836905;4837001;4837001;4837001;4837001;4837001;4837001;4839387;4839387;4839387;4839387;4839387;4840956;4840956;4840956;4840956…	4807982;4807982;4807982;4807982;4807982;4807982;4808365;4808486;4808486;4808486;4808486;4808486;4808486;4808486;4828649;4828649;4828649;4828649;4828649;4828649;4828649;4830315;4830315;4830315;4830315;4830315;4830315;4832381;4832381;4832381;4832368;4832381;4832381;4832381;4839488;4837074;4837074;4837074;4837074;4837074;4837074;4839488;4839488;4839488;4839488;4839488;4842827;4841093;4841132;4840969…	+;+;+;+;+;+;+;+;+;+;+;+;+;+;+;+;+;+;+;+;+;+;+;+;+;+;+;+;+;+;+;+;+;+;+;+;+;+;+;+;+;+;+;+;+;+;+;+;+;+;+;+;+;+;+;+;+;+;+	7145	9.40677	8.75196	10.7551	10.4747	13.3308	12.1884	15.7581	15.1559	13.2899	14.7025	16.6511	15.5761
Gm37988	chr1;chr1;chr1;chr1;chr1;chr1;chr1;chr1;chr1;chr1	4807892;4828584;4830268;4832311;4837001;4839387;4840956;4867470;4878027;4886744	4807982;4828649;4830315;4832381;4837074;4839488;4841132;4867532;4878132;4886770	+;+;+;+;+;+;+;+;+;+	825	0	0	0	0	0	0	0	0	0	0	0	0
Tcea1	chr1;chr1;chr1;chr1;chr1;chr1;chr1;chr1;chr1;chr1;chr1;chr1;chr1;chr1;chr1;chr1;chr1;chr1;chr1;chr1	4857814;4858038;4867470;4867470;4878027;4878027;4886744;4886744;4889457;4889457;4890740;4890740;4891915;4891915;4893417;4893417;4894934;4894934;4896356;4896356	4857976;4858503;4867532;4867532;4878132;4878132;4886831;4886831;4889602;4889602;4890796;4890796;4892069;4892069;4893563;4893563;4895005;4895005;4897909;4897905	+;+;+;+;+;+;+;+;+;+;+;+;+;+;+;+;+;+;+;+	3017	122.738	123.11	127.1	134.512	98.8135	101.019	120.483	110.916	90.6451	100.986	121.997	113.579
Gm6104	chr1	4880049	4880651	-	603	45.7865	52.999	73.6045	110.5	60.7888	53.3381	103.778	85.7213	40.7743	46.8517	63.8945	59.5553
Gm37277	chr1	4905751	4906861	-	1111	0.27561	0.0754998	3.96475	3.36822	0.168764	0.412827	0.623371	1.45807	0.333864	0.22664	0.931549	1.05519
Rgs20	chr1;chr1;chr1;chr1;chr1;chr1;chr1;chr1;chr1;chr1;chr1;chr1;chr1;chr1;chr1;chr1;chr1;chr1;chr1;chr1;chr1;chr1;chr1;chr1;chr1;chr1;chr1;chr1	4909576;4909576;4910402;4910474;4912314;4912314;4912314;4912314;4912342;4916897;4916897;4916897;4916897;4916897;4922528;4923847;4923847;4923847;4923847;5018576;5019311;5019311;5019311;5020738;5062779;5070010;5070010;5070010	4910662;4910662;4910662;4910662;4912548;4912548;4912548;4912548;4912548;4916980;4916980;4916980;4916980;4916980;4923989;4923989;4923989;4923989;4923989;5018735;5019379;5019379;5019539;5021037;5063184;5070282;5070273;5070285	-;-;-;-;-;-;-;-;-;-;-;-;-;-;-;-;-;-;-;-;-;-;-;-;-;-;-;-	4239	0.180586	0.0296816	0.542151	0.830074	0.0442314	0	0.361769	0.138962	0.0375011	0.07128	0.166466	0.110622
Gm17100	chr1	4927028	4927299	-	272	0	0	0.880123	1.23203	0	0	0	0	0	0	0	0
Gm37079	chr1	4938576	4940710	-	2135	0	0	0.156979	0	0	0	0.0463409	0.137953	0.148915	0	0	0
Gm16041	chr1;chr1;chr1	4970857;4971632;4973565	4971128;4971828;4976820	+;+;+	3725	0	0	0	0	0.10067	0.0923458	0.0265605	0.210849	0	0.0270386	0.0252581	0
Gm17101	chr1	5063060	5064647	+	1588	0.0642742	0	0	0	0	0	0	0.061824	0	0	0	0
Atp6v1h	chr1;chr1;chr1;chr1;chr1;chr1;chr1;chr1;chr1;chr1;chr1;chr1;chr1;chr1;chr1;chr1;chr1;chr1;chr1;chr1;chr1;chr1;chr1;chr1;chr1;chr1;chr1;chr1;chr1;chr1;chr1;chr1;chr1;chr1;chr1;chr1;chr1;chr1;chr1;chr1;chr1;chr1;chr1;chr1;chr1;chr1;chr1;chr1;chr1;chr1;chr1;chr1;chr1;chr1;chr1;chr1;chr1;chr1;chr1;chr1;chr1;chr1;chr1;chr1;chr1;chr1;chr1;chr1	5070018;5083080;5083110;5083124;5083132;5083132;5083154;5083164;5084417;5084417;5084417;5084417;5084417;5084417;5084417;5089009;5089009;5089009;5089009;5089009;5089009;5089009;5093363;5093363;5093363;5093363;5093363;5093363;5093363;5095615;5095615;5095615;5095615;5095615;5095615;5098029;5098029;5098029;5098029;5098029;5101070;5101070;5101070;5117390;5117390;5117390;5117390;5124277;5124277;5124277…	5070144;5083278;5083625;5083278;5083278;5083278;5083278;5083278;5084563;5084563;5086779;5084563;5084563;5084563;5084563;5089111;5089111;5089111;5089111;5089111;5089111;5089111;5093452;5093452;5093452;5095728;5093452;5093452;5093452;5095728;5095728;5095659;5095728;5095728;5095728;5099777;5098133;5098133;5098133;5098133;5101123;5101123;5101123;5117487;5117487;5117487;5117487;5124469;5124469;5124469…	+;+;+;+;+;+;+;+;+;+;+;+;+;+;+;+;+;+;+;+;+;+;+;+;+;+;+;+;+;+;+;+;+;+;+;+;+;+;+;+;+;+;+;+;+;+;+;+;+;+;+;+;+;+;+;+;+;+;+;+;+;+;+;+;+;+;+;+	9746	4.10532	3.87299	2.45632	2.91697	6.19956	4.68251	3.74088	3.63151	4.55077	4.74347	3.74569	4.37041
Gm7182	chr1;chr1	5276106;5277263	5276762;5277337	-;-	732	0	0.114591	0.261632	0.0763008	0.384215	0	0	0.268242	0	0	0	0
Gm37567	chr1	5307739	5310017	+	2279	43.4425	55.8711	88.7195	67.2235	16.4338	12.3769	3.27767	2.88628	11.021	10.3414	4.4174	2.07474
Gm38264	chr1	5403547	5405578	+	2032	0.879025	1.21775	1.34305	1.42929	0.322953	0.169286	0.0973798	0.41068	0.312927	0.346964	0.601931	0.500002
Oprk1	chr1;chr1;chr1;chr1;chr1;chr1;chr1;chr1;chr1;chr1;chr1;chr1;chr1;chr1;chr1;chr1;chr1;chr1	5588466;5588493;5588493;5588557;5588941;5589005;5589035;5589035;5596518;5598590;5598590;5598590;5598590;5602252;5602252;5602252;5602252;5602252	5591311;5588663;5588663;5588663;5589305;5589305;5589305;5589305;5598942;5598942;5598942;5598942;5598942;5603153;5604014;5602866;5606131;5606131	+;+;+;+;+;+;+;+;+;+;+;+;+;+;+;+;+;+	9151	0.0446148	0.036665	0.0889452	0.0366204	0.0102446	0.0187951	0.0216234	0	0	0	0.0102815	0
Gm36965	chr1	5617837	5618230	-	394	0	0	0	1.41757	0	0.145511	0	0	0	0	0	0
Gm22463	chr1	5644645	5644745	-	101	0	2.07625	0.948093	0	0	0	0	0	0	0	0	0
Gm37429	chr1	5842874	5844672	-	1799	0	0	0	0	0	0	0	0	0	0	0	0.0434431
Npbwr1	chr1	5913707	5917398	-	3692	0.0276456	0.181756	0.103746	0.0302558	0.0253923	0	0.0803937	0.0265917	0	0	0	0.0211685
Gm19214	chr1	6048963	6050045	-	1083	0	0	0	0	0	0.317625	0.0913554	0	0	0	0	0
Rb1cc1	chr1;chr1;chr1;chr1;chr1;chr1;chr1;chr1;chr1;chr1;chr1;chr1;chr1;chr1;chr1;chr1;chr1;chr1;chr1;chr1;chr1;chr1;chr1;chr1;chr1;chr1;chr1;chr1;chr1;chr1;chr1;chr1;chr1;chr1;chr1;chr1;chr1;chr1;chr1;chr1;chr1;chr1;chr1;chr1;chr1;chr1;chr1;chr1;chr1;chr1;chr1;chr1;chr1;chr1;chr1;chr1;chr1;chr1;chr1;chr1;chr1;chr1;chr1;chr1;chr1;chr1;chr1;chr1;chr1;chr1;chr1;chr1;chr1;chr1;chr1;chr1;chr1;chr1;chr1;chr1…	6206197;6206227;6214645;6214663;6215008;6223599;6227940;6227940;6227940;6227940;6227940;6228002;6229959;6229959;6229959;6229959;6229959;6229959;6233961;6233961;6233961;6233961;6233961;6234229;6234229;6234229;6234229;6234279;6238262;6238262;6238262;6238262;6239952;6239952;6239952;6240305;6240970;6244105;6244105;6244105;6244795;6244795;6244795;6244795;6245158;6245158;6245158;6245158;6245425;6245425…	6206270;6206270;6214957;6214957;6215252;6223745;6228049;6228049;6228049;6228049;6228049;6228049;6230073;6230073;6230704;6230073;6230073;6230073;6234010;6234087;6234087;6234087;6234087;6234399;6234399;6234399;6234311;6234399;6238464;6238464;6238464;6238384;6240190;6240378;6240378;6240378;6244275;6244275;6244275;6244275;6244979;6244979;6244928;6244979;6245344;6245344;6245344;6245344;6245506;6245506…	+;+;+;+;+;+;+;+;+;+;+;+;+;+;+;+;+;+;+;+;+;+;+;+;+;+;+;+;+;+;+;+;+;+;+;+;+;+;+;+;+;+;+;+;+;+;+;+;+;+;+;+;+;+;+;+;+;+;+;+;+;+;+;+;+;+;+;+;+;+;+;+;+;+;+;+;+;+;+;+;+;+;+;+;+;+;+;+;+;+;+;+;+;+;+;+;+;+;+;+;+;+;+;+;+;+;+;+;+;+;+;+;+;+;+;+;+;+;+;+;+;+	14690	78.9338	82.8411	90.6566	85.5994	119.301	130.57	104.508	93.231	92.4512	97.743	113.733	107.854
4732440D04Rik	chr1;chr1;chr1;chr1	6209866;6213293;6214233;6214612	6215293;6213347;6214590;6215292	-;-;-;-	5428	2.24706	2.67341	2.78734	2.70617	4.51644	8.62928	4.39278	5.25429	4.54917	4.07291	6.2314	7.34315
Alkal1	chr1;chr1;chr1;chr1;chr1	6359218;6388573;6389440;6391040;6394270	6359514;6388626;6389520;6391116;6394731	+;+;+;+;+	971	0.105116	0.0863855	0	0	0	0	0	0	0	0	0	0
Gm2147	chr1	6380394	6381032	+	639	1.43757	0.918877	0.749275	1.22368	0.440134	0.0897205	0.928994	0.460923	0	0.315238	0.883441	0.122307
Gm7417	chr1	6382634	6383106	-	473	0	0	0.202447	0.236161	0	0	0	0.207561	0.224055	0	0	0
Gm19026	chr1;chr1	6429655;6437487	6430374;6441296	-;-	4530	0.574552	0.740665	0.908955	0.690446	0.351816	0.151871	0.480493	0.476796	0.187158	0.155636	0.373853	0.388183
St18	chr1;chr1;chr1;chr1;chr1;chr1;chr1;chr1;chr1;chr1;chr1;chr1;chr1;chr1;chr1;chr1;chr1;chr1;chr1;chr1;chr1;chr1;chr1;chr1;chr1;chr1;chr1;chr1;chr1;chr1;chr1;chr1;chr1;chr1;chr1;chr1;chr1;chr1;chr1;chr1;chr1;chr1;chr1;chr1;chr1;chr1;chr1;chr1;chr1;chr1;chr1;chr1;chr1;chr1;chr1;chr1;chr1;chr1;chr1;chr1;chr1;chr1;chr1;chr1;chr1;chr1;chr1;chr1;chr1;chr1;chr1;chr1;chr1;chr1;chr1;chr1;chr1;chr1;chr1;chr1…	6487231;6487331;6487618;6487618;6730051;6730053;6730070;6730101;6730102;6734870;6737575;6737580;6737580;6737580;6752296;6752296;6752296;6752994;6752994;6752994;6752994;6752994;6752994;6752994;6752994;6752994;6753556;6768898;6768898;6768898;6768898;6768898;6768898;6768898;6768898;6768898;6770944;6770944;6770944;6770944;6770944;6770944;6770944;6770944;6770944;6795386;6795386;6795386;6795386;6795386…	6487405;6487405;6487741;6487741;6730240;6730240;6730240;6730240;6730240;6734972;6737657;6737657;6737657;6737657;6752368;6752368;6752368;6753036;6753036;6753036;6753036;6753036;6753036;6753036;6753036;6753036;6753602;6768952;6768952;6768952;6768952;6768952;6768952;6768952;6768952;6768952;6770974;6770974;6770974;6770974;6770974;6770974;6770974;6770974;6770974;6795576;6795576;6795576;6795576;6795550…	+;+;+;+;+;+;+;+;+;+;+;+;+;+;+;+;+;+;+;+;+;+;+;+;+;+;+;+;+;+;+;+;+;+;+;+;+;+;+;+;+;+;+;+;+;+;+;+;+;+;+;+;+;+;+;+;+;+;+;+;+;+;+;+;+;+;+;+;+;+;+;+;+;+;+;+;+;+;+;+;+;+;+;+;+;+;+;+;+;+;+;+;+;+;+;+;+;+;+;+;+;+;+;+;+;+;+;+;+;+;+;+;+;+;+;+;+;+;+;+;+;+;+;+;+;+;+;+;+;+;+;+;+;+;+;+;+;+;+;+;+;+;+;+;+;+;+;+;+;+;+;+;+;+;+;+;+;+;+;+;+;+;+;+;+;+;+;+;+;+;+;+;+;+	6464	3.74226	3.30902	4.52566	3.72405	0.73241	0.745024	1.1403	0.858134	0.721385	0.732329	0.691384	0.834257
Gm42492	chr1	6861237	6864151	-	2915	0	0.0863262	0.0985496	0	0	0	0.0339409	0.0673596	0	0.0345518	0	0.0536221
Gm7449	chr1	6910560	6911222	+	663	0	0	0.288861	0	0	0	0	0.296159	0	0.759567	0	0.235759
Gm37108	chr1;chr1	6916559;6923400	6916995;6923588	+;+	626	0	0	0	0.535324	1.64734	0.549502	1.73852	1.41148	2.7087	1.44803	2.55506	2.43452
Gm37275	chr1	6929759	6929788	+	30	0	0	0	0	0	0	0	0	0	0	0	0
Gm37225	chr1	6998217	6998541	+	325	0	0	0	0.343706	0	0	0	0.302082	0	0	0	0
Gm37489	chr1	7013762	7013920	+	159	0	0	0	0	0	0	0	0	0	1.2669	0	0
Gm5694	chr1;chr1	7035915;7037055	7036392;7037217	+;+	641	0	0	0	0.348531	0	0	0	0	0	0	0	0.121925
Pcmtd1	chr1;chr1;chr1;chr1;chr1;chr1;chr1;chr1;chr1;chr1;chr1;chr1;chr1;chr1;chr1;chr1;chr1;chr1;chr1;chr1;chr1;chr1;chr1;chr1;chr1;chr1;chr1;chr1;chr1;chr1;chr1;chr1	7088920;7088930;7089104;7089166;7120194;7147637;7147637;7147637;7147637;7154867;7155080;7155080;7160085;7160557;7160892;7160892;7160892;7160892;7160892;7163248;7163248;7163248;7163248;7163248;7163248;7166309;7169515;7169515;7169515;7169515;7169515;7169515	7089216;7089216;7089216;7089216;7120615;7147739;7147739;7147739;7147739;7155271;7155271;7155271;7161063;7161063;7161063;7161063;7160902;7161063;7161063;7163371;7163371;7163371;7163371;7163371;7163371;7166518;7172659;7172618;7170076;7172122;7173628;7169598	+;+;+;+;+;+;+;+;+;+;+;+;+;+;+;+;+;+;+;+;+;+;+;+;+;+;+;+;+;+;+;+	6654	10.5074	10.1983	14.6788	13.9001	3.05028	3.22241	4.71345	4.51488	2.93853	2.37644	3.95208	3.49427
Gm26983	chr1	7136199	7136586	-	388	0.526121	0	0.740392	0.143949	0.84567	0.591045	0	0.253032	1.50227	0.259584	0.121245	0.201428
Gm38372	chr1	7148110	7152137	+	4028	0.354753	0.0832972	0.356594	0.0831959	0.616766	1.02479	0.712313	0.8287	0.723534	0.450083	0.513878	0.42686
Gm9826	chr1	7177739	7179037	+	1299	0	0	0	0	0.14434	0	0	0	0.163169	0.310142	0	0.12033
Nras-ps2	chr1	7189742	7189919	-	178	0	0	0	0	0	0	0	0	0	0	0	0
Gm23274	chr1	7265803	7265932	+	130	0	0	0	0	0	0	0	0	0	0	0	0
Gm19002	chr1	7315451	7316462	+	1012	0	0	0	0	0	0	0	0	0	0	0	0
Gm26901	chr1;chr1;chr1;chr1;chr1;chr1;chr1;chr1;chr1;chr1;chr1;chr1	7349406;7351771;7375886;7375888;7378687;7380386;7382027;7382027;7383644;7397718;7397718;7397718	7350390;7351894;7376007;7376007;7381389;7380491;7382082;7382082;7383840;7397869;7397795;7397801	-;-;-;-;-;-;-;-;-;-;-;-	4339	0.0470465	0.0483293	0.044138	0.0514885	0.388908	0.396391	0.410436	0.373338	0.366368	0.510673	0.607149	0.297198
Gm18984	chr1;chr1	7410679;7411143	7410951;7411993	+;+	1124	0.181615	0	0	0	0.166812	0	0	0	0.28286	0.0896073	0	0
Gm30414	chr1;chr1;chr1	7497968;7500585;7516174	7498462;7500709;7518149	+;+;+	2596	0.353855	0.22618	0.147546	0.0860588	0.054169	0.044169	0.114335	0.0378184	0.204118	0.0387976	0.0362428	0
Gm37791	chr1	7591646	7591931	+	286	0	0	0	0	0	0	0	0	0	0	0	0
Gm7470	chr1	7597379	7599473	+	2095	0	0	0	0	0.178995	0	0	0	0	0	0	0
Rps2-ps2	chr1	7664081	7664961	+	881	0.231708	0	0	0	0	0	0	0	0	0	0	0
Gm38216	chr1;chr1	7728861;7730484	7729992;7730565	-;-	1214	0	0	0	0	0	0	0	0	0.174593	0.0829643	0	0
Sntg1	chr1;chr1;chr1;chr1;chr1;chr1;chr1;chr1;chr1;chr1;chr1;chr1;chr1;chr1;chr1;chr1;chr1;chr1;chr1;chr1;chr1;chr1;chr1;chr1;chr1;chr1;chr1;chr1;chr1;chr1;chr1;chr1;chr1;chr1;chr1;chr1;chr1;chr1;chr1;chr1;chr1;chr1;chr1;chr1;chr1;chr1;chr1;chr1;chr1;chr1;chr1;chr1;chr1;chr1;chr1;chr1;chr1;chr1;chr1;chr1;chr1;chr1;chr1;chr1;chr1;chr1;chr1;chr1;chr1;chr1;chr1;chr1;chr1;chr1;chr1;chr1;chr1;chr1;chr1;chr1…	8361475;8361475;8361475;8362678;8363183;8363425;8363475;8414203;8414203;8414203;8414203;8414203;8414203;8414203;8445027;8445027;8445027;8445027;8445027;8445027;8447980;8447980;8447980;8447980;8447980;8447980;8463394;8463394;8463394;8463394;8463394;8463394;8463394;8465437;8465437;8465437;8465437;8465437;8465437;8465437;8470411;8470411;8554725;8554725;8554725;8554725;8554725;8583205;8583205;8583205…	8363633;8363633;8363633;8363633;8363633;8363633;8363633;8414313;8414313;8414313;8414313;8414313;8414313;8414313;8445119;8445119;8445119;8445119;8445119;8445119;8448132;8448132;8448132;8448132;8448132;8448132;8463465;8463465;8463465;8463465;8463465;8463465;8463465;8465553;8465553;8465553;8465553;8465553;8465553;8465553;8470479;8470520;8554763;8554763;8554763;8554763;8554763;8583334;8583334;8583334…	-;-;-;-;-;-;-;-;-;-;-;-;-;-;-;-;-;-;-;-;-;-;-;-;-;-;-;-;-;-;-;-;-;-;-;-;-;-;-;-;-;-;-;-;-;-;-;-;-;-;-;-;-;-;-;-;-;-;-;-;-;-;-;-;-;-;-;-;-;-;-;-;-;-;-;-;-;-;-;-;-;-;-;-;-;-;-;-;-;-;-;-;-;-;-;-;-;-;-;-;-;-;-;-;-;-;-;-;-;-;-;-;-;-;-;-;-;-;-;-;-;-;-;-;-;-;-;-;-	10908	0.0374285	0.0153796	0.0438932	0.0563232	0.00429724	0.0210236	0.0725617	0.0900042	0.102014	0.069251	0.0172509	0.0286594
Gm38024	chr1	8450960	8453491	-	2532	0	0	0	0	0	0	0	0	0	0	0.0743179	0
Gm16284	chr1	8468426	8468825	-	400	0	0	0.239393	1.11704	1.87497	1.14663	1.23672	1.96353	1.32473	1.51078	1.17608	1.17231
Gm38259	chr1	8527780	8531313	-	3534	0	0	0	0.0316085	0	0	0.055992	0	0.0299881	0	0	0
Gm23358	chr1	8588615	8588724	-	110	0	0	0	0	0.42613	0	3.59774	0	0	0	0	0
Gm37005	chr1	8643696	8644859	-	1164	0	0	0	0	0	0	0	0	0	0	0	0
Gm15452	chr1	8791923	8792162	-	240	64.8553	65.7062	70.2221	112.635	83.5924	86.9526	89.6624	112.085	79.9251	84.3518	101.339	90.6914
Gm36964	chr1	8815842	8816039	+	198	0.257746	0.423638	0	0	0	0	0.499686	0	0	1.01736	0	0
Gm24276	chr1	8816138	8816247	+	110	0	0	0	0	0	0	0	0	0	0	0	0
Gm6152	chr1	8855928	8856267	-	340	0	0	0.14082	0	0.275731	0	0	0	0	0	0	0
Gm7445	chr1	8856763	8857102	+	340	0	0	0	0	0	0	0	0	0	0	0	0
Gm7493	chr1	8962996	8963621	-	626	0.163047	0.133994	0.152967	0	0.299516	0.366335	0.632191	0.470495	0.338588	0.643569	0.751489	0.749082
Gm37629	chr1	9191067	9192116	-	1050	0	0	0	0	0	0	0	0	0.100931	0	0	0
Gm38008	chr1	9258617	9259134	-	518	0	0	0	0	0	0	0.191	0	0	0	0	0
Gm37143	chr1	9286922	9290180	+	3259	0	0	0.0587649	0	0.028766	0.0703668	0	0.0301248	0	0.0618095	0	0
Gm6187	chr1;chr1;chr1	9396773;9397140;9398217	9396981;9397419;9398687	-;-;-	960	0.0531601	0	0.797978	1.57084	0.292964	0.238881	0.463771	0.204535	0.386378	0.314746	0.343023	0.569874
Gm18299	chr1	9439741	9440376	-	636	0.160483	0.395662	0.677529	0.351271	0.147403	0.180287	0	0	0	0	0	0
Gm7512	chr1	9450579	9451748	+	1170	0	0	0.163688	0	0	0	0	0.167823	0	0	0	0
Gm24765	chr1	9458670	9458772	+	103	0	0	0	0	0	0	0	0	0	0	0	0
Gm18300	chr1;chr1;chr1	9499338;9500482;9500940	9499926;9500715;9501522	-;-;-	1406	0	0	0.0681062	0	0.133355	0	0	0	0.0753756	0	0	0
Rrs1	chr1	9545408	9547455	+	2048	46.9221	60.2071	44.8395	50.2342	39.2297	38.1836	56.1356	49.8074	51.2814	45.6873	36.7984	39.4969
Adhfe1	chr1;chr1;chr1;chr1;chr1;chr1;chr1;chr1;chr1;chr1;chr1;chr1;chr1;chr1;chr1;chr1;chr1;chr1;chr1;chr1;chr1;chr1;chr1;chr1;chr1;chr1;chr1;chr1;chr1;chr1;chr1;chr1;chr1;chr1;chr1;chr1;chr1;chr1;chr1;chr1;chr1;chr1;chr1;chr1;chr1;chr1;chr1;chr1;chr1;chr1;chr1;chr1;chr1	9547948;9548055;9548092;9548107;9548119;9549907;9549907;9549907;9549907;9549907;9550561;9551717;9551717;9552923;9552923;9552923;9552923;9553318;9553318;9553318;9553318;9553318;9553623;9553623;9553623;9553623;9553623;9555538;9555538;9555538;9555538;9557000;9557000;9557000;9558133;9558133;9558133;9560109;9560109;9560109;9563509;9563509;9563509;9563797;9563797;9563797;9566781;9566781;9566781;9576191…	9548151;9548151;9548151;9548151;9548151;9549944;9549944;9549944;9549944;9549944;9550647;9551757;9551757;9552976;9552976;9552976;9552976;9553472;9553472;9553472;9553472;9553472;9553819;9553687;9553819;9553819;9553819;9555615;9555568;9555615;9555615;9557105;9557105;9557105;9558285;9558285;9558285;9560207;9560207;9560207;9563587;9563587;9563587;9563893;9563893;9563893;9566938;9566938;9566938;9576469…	+;+;+;+;+;+;+;+;+;+;+;+;+;+;+;+;+;+;+;+;+;+;+;+;+;+;+;+;+;+;+;+;+;+;+;+;+;+;+;+;+;+;+;+;+;+;+;+;+;+;+;+;+	3780	0.648047	0.920908	1.60862	1.43324	0.260413	0.166837	0.392611	0.311672	0.126164	0.106581	0.174234	0.217095
2610203C22Rik	chr1;chr1;chr1;chr1;chr1;chr1;chr1;chr1;chr1;chr1;chr1;chr1;chr1;chr1;chr1;chr1;chr1;chr1;chr1;chr1	9560832;9563505;9563823;9600413;9601018;9603435;9619550;9619550;9619550;9619550;9620955;9620955;9620955;9620955;9620955;9631061;9631061;9631061;9631061;9631061	9561778;9563871;9563871;9603675;9601281;9603675;9619639;9619639;9619639;9619639;9621082;9621082;9621082;9621082;9621082;9631164;9631144;9631175;9631137;9631092	-;-;-;-;-;-;-;-;-;-;-;-;-;-;-;-;-;-;-;-	4910	0.644417	0.546674	0.692339	0.728012	0.219574	0.140117	0.533982	0.409902	0.215841	0.0820518	0.249109	0.278554
Gm6161	chr1	9574548	9575649	+	1102	0.18524	0	0.651706	0.354778	0.340285	0	0.269341	0.178179	0.384675	0	0.683023	0.425522
Vxn	chr1;chr1;chr1;chr1;chr1;chr1	9601199;9606974;9613312;9619836;9622593;9624713	9601650;9607029;9613474;9619897;9622684;9627143	+;+;+;+;+;+	3256	0	0.0257618	0.058819	0.0343072	0.0863776	0.51063	0.592533	0.60305	0.325485	0.278399	0.375652	0.552072
Gm29520	chr1;chr1	9639255;9639571	9639309;9640582	-;-	1067	0	0	0	0	0	0	0.0927253	0	0	0	0	0
Mybl1	chr1;chr1;chr1;chr1;chr1;chr1;chr1;chr1;chr1;chr1;chr1;chr1;chr1;chr1;chr1;chr1;chr1;chr1;chr1;chr1;chr1;chr1;chr1;chr1;chr1;chr1;chr1;chr1;chr1;chr1;chr1;chr1;chr1;chr1;chr1;chr1;chr1;chr1;chr1;chr1;chr1;chr1;chr1;chr1	9667415;9669537;9671579;9672212;9672212;9672540;9672540;9673101;9673101;9673745;9673745;9675967;9675967;9676132;9678272;9678272;9678272;9678272;9681785;9681785;9681785;9681863;9683097;9683097;9683097;9683097;9685636;9685636;9685636;9687561;9687561;9687561;9690081;9690081;9690081;9692718;9692718;9692718;9693287;9693287;9693287;9699622;9699935;9699935	9670012;9670012;9671758;9672316;9672316;9672656;9672656;9673215;9673215;9673887;9673887;9676335;9676335;9676335;9678505;9678610;9678505;9678505;9681889;9681889;9681889;9681889;9683168;9683452;9683168;9683168;9685810;9685810;9685810;9687781;9687781;9687781;9690173;9690173;9690173;9692789;9692789;9692789;9693392;9693392;9693392;9699654;9700024;9700209	-;-;-;-;-;-;-;-;-;-;-;-;-;-;-;-;-;-;-;-;-;-;-;-;-;-;-;-;-;-;-;-;-;-;-;-;-;-;-;-;-;-;-;-	5402	58.6576	54.3623	71.2862	64.1442	6.72483	8.32059	20.348	16.3931	5.12038	4.64253	11.3559	7.4219
Vcpip1	chr1;chr1;chr1	9718622;9736966;9745450	9725350;9737052;9748382	-;-;-	9749	12.2022	11.0733	11.9734	10.8106	9.00078	7.03337	11.9042	11.7673	6.10387	7.15434	7.73035	7.9044
1700034P13Rik	chr1;chr1;chr1;chr1;chr1;chr1;chr1;chr1;chr1;chr1;chr1;chr1;chr1;chr1;chr1;chr1;chr1;chr1;chr1;chr1;chr1;chr1;chr1;chr1;chr1;chr1;chr1;chr1;chr1;chr1;chr1;chr1	9747648;9747956;9748481;9748587;9748589;9748626;9750358;9750358;9751809;9752449;9752449;9752449;9752449;9752449;9752449;9770672;9770672;9770672;9770960;9770960;9780333;9780730;9781533;9783778;9789656;9789656;9789656;9789656;9791125;9791125;9791125;9791125	9748604;9748604;9748604;9748645;9748645;9748645;9750405;9750405;9751928;9752564;9752564;9752564;9752564;9752564;9752564;9770751;9770795;9770795;9771095;9771256;9780431;9780813;9781608;9783991;9789780;9789780;9789780;9789780;9791164;9791924;9791318;9791922	+;+;+;+;+;+;+;+;+;+;+;+;+;+;+;+;+;+;+;+;+;+;+;+;+;+;+;+;+;+;+;+	3101	0.0987431	0.094673	0.308795	0.108066	0.513939	0.258832	0.271194	0.569874	0.153789	0.243595	0.45511	0.289833
Sgk3	chr1;chr1;chr1;chr1;chr1;chr1;chr1;chr1;chr1;chr1;chr1;chr1;chr1;chr1;chr1;chr1;chr1;chr1;chr1;chr1;chr1;chr1;chr1;chr1;chr1;chr1;chr1;chr1;chr1;chr1;chr1;chr1;chr1;chr1;chr1;chr1;chr1;chr1;chr1;chr1;chr1;chr1;chr1;chr1;chr1;chr1;chr1;chr1;chr1;chr1;chr1;chr1;chr1;chr1;chr1;chr1;chr1;chr1;chr1;chr1;chr1;chr1;chr1;chr1;chr1;chr1;chr1;chr1;chr1;chr1;chr1;chr1;chr1;chr1;chr1;chr1;chr1;chr1;chr1;chr1…	9798107;9798143;9798143;9798158;9798185;9798208;9827013;9827013;9827013;9827013;9827013;9848272;9848321;9848321;9848397;9865131;9865131;9865131;9865131;9865131;9865131;9865131;9865131;9865131;9865463;9868383;9868383;9868383;9868383;9868383;9868383;9868383;9868383;9871630;9871630;9871630;9871630;9871630;9871630;9871630;9871630;9872258;9872258;9872258;9872258;9872258;9872258;9872258;9872258;9877166…	9798246;9798246;9798246;9798246;9798246;9798246;9827119;9827119;9830338;9827119;9827119;9848385;9848385;9848385;9848548;9865348;9865348;9865348;9865348;9865348;9865348;9865348;9865348;9865348;9865631;9868466;9868466;9868466;9868688;9868466;9868466;9868466;9868466;9871702;9871702;9871702;9871702;9871702;9871702;9871702;9871702;9872554;9872333;9872333;9872333;9872333;9872333;9872333;9872333;9877253…	+;+;+;+;+;+;+;+;+;+;+;+;+;+;+;+;+;+;+;+;+;+;+;+;+;+;+;+;+;+;+;+;+;+;+;+;+;+;+;+;+;+;+;+;+;+;+;+;+;+;+;+;+;+;+;+;+;+;+;+;+;+;+;+;+;+;+;+;+;+;+;+;+;+;+;+;+;+;+;+;+;+;+;+;+;+;+;+;+;+;+;+;+;+;+;+;+;+;+;+;+;+;+;+;+;+;+;+;+;+;+;+;+;+;+;+;+;+;+;+;+;+;+;+;+;+;+;+;+;+;+;+;+;+;+;+;+	14311	2.93486	2.68152	3.80728	3.37197	19.0596	17.1782	17.4909	17.4901	20.461	18.8403	22.3103	18.3958
Gm6195	chr1	9802197	9802553	-	357	0.857709	0.704876	0.268228	0.312897	1.0504	1.44533	1.38568	1.23752	1.92957	2.53912	1.84483	4.37839
Gm22607	chr1	9834498	9834602	-	105	0	0	0	0	0.892843	0.546013	0.942265	0	1.51397	0	0	0.372163
Mcmdc2	chr1;chr1;chr1;chr1;chr1;chr1;chr1;chr1;chr1;chr1;chr1;chr1;chr1;chr1;chr1;chr1;chr1;chr1;chr1;chr1;chr1;chr1;chr1;chr1;chr1;chr1;chr1;chr1;chr1;chr1;chr1;chr1;chr1;chr1;chr1;chr1;chr1;chr1;chr1;chr1;chr1;chr1;chr1;chr1;chr1;chr1;chr1;chr1;chr1;chr1;chr1;chr1;chr1;chr1;chr1;chr1;chr1;chr1;chr1;chr1;chr1;chr1;chr1;chr1;chr1;chr1	9908638;9908638;9908668;9908670;9911314;9911601;9911675;9911675;9911701;9911910;9911910;9911910;9911910;9911910;9912114;9912114;9912114;9912114;9912156;9915474;9915474;9915474;9915474;9915474;9916316;9916316;9916316;9916316;9916316;9916550;9916550;9916550;9916550;9916550;9919020;9919020;9919020;9919020;9919020;9920435;9920435;9920435;9920435;9920435;9920828;9924057;9924057;9924057;9930781;9930781…	9908690;9908690;9908708;9908690;9911812;9911812;9911812;9911812;9911812;9912040;9912040;9912040;9912040;9912040;9912173;9912173;9912173;9912173;9912173;9915669;9915669;9915669;9915669;9915669;9916438;9916438;9916438;9916438;9916438;9916654;9916654;9916654;9916654;9916654;9919145;9919145;9919145;9919145;9919145;9921266;9920672;9920672;9920672;9920672;9922525;9924262;9924262;9924262;9930947;9930947…	+;+;+;+;+;+;+;+;+;+;+;+;+;+;+;+;+;+;+;+;+;+;+;+;+;+;+;+;+;+;+;+;+;+;+;+;+;+;+;+;+;+;+;+;+;+;+;+;+;+;+;+;+;+;+;+;+;+;+;+;+;+;+;+;+;+	5916	0.103517	0.120518	0.307537	0.21714	0.158466	0.261654	0.409732	0.348497	0.412017	0.161735	0.143133	0.594479
Snhg6	chr1;chr1;chr1;chr1;chr1;chr1;chr1;chr1;chr1;chr1;chr1;chr1;chr1;chr1;chr1;chr1	9941959;9942023;9942025;9942025;9942025;9942323;9942323;9942323;9942610;9942610;9942610;9942610;9942610;9944020;9944020;9944020	9942155;9942155;9942391;9942149;9942391;9942391;9942391;9942391;9942717;9942897;9942717;9942717;9943223;9944117;9944103;9944118	-;-;-;-;-;-;-;-;-;-;-;-;-;-;-;-	1146	4.18601	5.08698	6.3504	5.4585	21.6374	16.6091	24.346	28.9561	25.431	30.0134	25.6972	31.1662
Snord87	chr1	9942463	9942549	-	87	0	0	0.55033	0	2.15514	0.658981	1.70583	14.6701	3.04535	3.47306	4.86654	5.38994
Tcf24	chr1;chr1;chr1	9960163;9960171;9967099	9963521;9962809;9967932	-;-;-	4193	0.243423	0.230056	0.44533	0.306368	0.201225	0.150404	0.802263	1.04194	0.6066	0.444382	1.02097	0.904002
E330040D14Rik	chr1	9967314	9968687	+	1374	0.0371424	0.0610483	0.174231	0.243896	0	0	0	0.0714531	0	0	0.136953	0
Ppp1r42	chr1;chr1;chr1;chr1;chr1;chr1;chr1;chr1;chr1;chr1;chr1;chr1;chr1;chr1;chr1;chr1;chr1;chr1;chr1;chr1;chr1;chr1;chr1;chr1;chr1;chr1;chr1;chr1;chr1;chr1;chr1;chr1;chr1;chr1;chr1;chr1;chr1;chr1	9968624;9968624;9968624;9968825;9976587;9976587;9978816;9978816;9978816;9978816;9985592;9985592;9985592;9985592;9985592;9995063;9995146;9995146;9995146;9995146;9999401;9999401;9999401;9999401;9999401;9999971;9999971;9999971;9999971;9999971;10003235;10003235;10003235;10003235;10009072;10009072;10009072;10009072	9968931;9968931;9968931;9968931;9976746;9976699;9978947;9978947;9978947;9978947;9985709;9985709;9985709;9985709;9985692;9995262;9995262;9995277;9995262;9995262;9999539;9999539;9999539;9999539;9999539;10000137;10000137;10000137;10000137;10000137;10003453;10003453;10003453;10003453;10009130;10009130;10009130;10009136	-;-;-;-;-;-;-;-;-;-;-;-;-;-;-;-;-;-;-;-;-;-;-;-;-;-;-;-;-;-;-;-;-;-;-;-;-;-	1523	0.670173	0.220303	0.314371	0.220035	0.307776	0.150575	0.357294	0.161157	0.243548	0.0661317	0.185331	0.333554
Gm15818	chr1;chr1	9982387;9991764	9982439;9992366	+;+	656	0	0	0.218957	0	0	0	0	0	0	0	0	0.119137
Gm24674	chr1	10009814	10009917	-	104	0	0	0	0	0	0	0	0	1.01902	0	0	0
Cops5	chr1;chr1;chr1;chr1;chr1;chr1;chr1;chr1;chr1;chr1;chr1;chr1;chr1;chr1;chr1;chr1;chr1;chr1;chr1;chr1;chr1;chr1;chr1;chr1;chr1;chr1;chr1;chr1;chr1;chr1;chr1;chr1;chr1;chr1;chr1;chr1;chr1	10024601;10024843;10027103;10027103;10027198;10030599;10030599;10030599;10030687;10030920;10032339;10032339;10032339;10033040;10033258;10033258;10033258;10033258;10033258;10034008;10034008;10034008;10034008;10034008;10034008;10034929;10034929;10034929;10034929;10034929;10034929;10037280;10037662;10037670;10037670;10037919;10037919	10025063;10025063;10027251;10027251;10027251;10030710;10030710;10030710;10030710;10032424;10032424;10032424;10032424;10033323;10033323;10033323;10033323;10033323;10033323;10034136;10034136;10034136;10034136;10034136;10034136;10035163;10035163;10035163;10035163;10035128;10035163;10037945;10037941;10037938;10038127;10038168;10038149	-;-;-;-;-;-;-;-;-;-;-;-;-;-;-;-;-;-;-;-;-;-;-;-;-;-;-;-;-;-;-;-;-;-;-;-;-	3766	2.98126	3.5971	4.05558	4.79029	24.52	22.5459	21.7789	20.0081	22.3297	23.5616	25.208	21.0016
Cspp1	chr1;chr1;chr1;chr1;chr1;chr1;chr1;chr1;chr1;chr1;chr1;chr1;chr1;chr1;chr1;chr1;chr1;chr1;chr1;chr1;chr1;chr1;chr1;chr1;chr1;chr1;chr1;chr1;chr1;chr1;chr1;chr1;chr1;chr1;chr1;chr1;chr1;chr1;chr1;chr1;chr1;chr1;chr1;chr1;chr1;chr1;chr1;chr1;chr1;chr1;chr1;chr1;chr1;chr1;chr1;chr1;chr1;chr1;chr1;chr1;chr1;chr1;chr1;chr1;chr1;chr1;chr1;chr1;chr1;chr1;chr1;chr1;chr1;chr1;chr1;chr1;chr1;chr1;chr1;chr1…	10037987;10038006;10038217;10038226;10038249;10038262;10039767;10039773;10039773;10039777;10039785;10039823;10040155;10045076;10045076;10045076;10045076;10045076;10045076;10045076;10045076;10045076;10045076;10045076;10045076;10046493;10047424;10047424;10047424;10047424;10047424;10047424;10047424;10047424;10047424;10047424;10047424;10047424;10047424;10056924;10058720;10058720;10058720;10058720;100…	10039342;10038130;10038344;10038344;10038344;10038344;10039879;10039879;10039887;10039879;10039879;10039879;10040283;10045184;10045184;10045184;10045184;10045184;10045184;10045193;10045184;10045184;10045184;10045184;10045184;10046555;10047526;10047526;10047526;10047526;10047526;10047526;10047526;10047526;10047526;10047526;10047526;10047534;10047526;10056947;10058823;10058823;10058823;10058823;100…	+;+;+;+;+;+;+;+;+;+;+;+;+;+;+;+;+;+;+;+;+;+;+;+;+;+;+;+;+;+;+;+;+;+;+;+;+;+;+;+;+;+;+;+;+;+;+;+;+;+;+;+;+;+;+;+;+;+;+;+;+;+;+;+;+;+;+;+;+;+;+;+;+;+;+;+;+;+;+;+;+;+;+;+;+;+;+;+;+;+;+;+;+;+;+;+;+;+;+;+;+;+;+;+;+;+;+;+;+;+;+;+;+;+;+;+;+;+;+;+;+;+;+;+;+;+;+;+;+;+;+;+;+;+;+;+;+;+;+;+;+;+;+;+;+;+;+;+;+;+;+;+;+;+;+;+;+;+;+;+;+;+;+;+;+;+	17553	1.63978	1.30936	1.3311	1.30777	2.92146	2.63255	2.2377	1.75905	1.68449	2.0255	2.12529	2.18616
1700047N06Rik	chr1	10057025	10057944	-	920	0	0.0455871	0	0.0607089	0	0.124633	0.215082	0.106714	0	0	0.102268	0
Arfgef1	chr1;chr1;chr1;chr1;chr1;chr1;chr1;chr1;chr1;chr1;chr1;chr1;chr1;chr1;chr1;chr1;chr1;chr1;chr1;chr1;chr1;chr1;chr1;chr1;chr1;chr1;chr1;chr1;chr1;chr1;chr1;chr1;chr1;chr1;chr1;chr1;chr1;chr1;chr1;chr1;chr1;chr1;chr1;chr1;chr1;chr1;chr1;chr1;chr1;chr1;chr1;chr1;chr1;chr1;chr1;chr1;chr1;chr1;chr1;chr1;chr1;chr1;chr1;chr1;chr1;chr1;chr1;chr1;chr1;chr1;chr1;chr1;chr1;chr1	10137571;10138690;10140467;10140467;10141559;10141559;10142576;10144718;10147403;10147405;10151801;10151801;10153386;10153386;10153607;10153607;10154281;10154281;10156399;10156914;10157900;10159568;10159877;10159877;10160701;10160757;10160963;10160963;10163697;10172834;10173075;10173194;10174067;10174067;10179826;10179826;10180870;10180870;10183663;10183663;10183976;10183976;10184386;10184386;101…	10138996;10138996;10140584;10140584;10141701;10141697;10142744;10144857;10147535;10147535;10151873;10151873;10153524;10153524;10153742;10153742;10154530;10154410;10159740;10157044;10158060;10159740;10160060;10160028;10160870;10160870;10161306;10161003;10163787;10172984;10173352;10173352;10174195;10174195;10179977;10179977;10181041;10181041;10183747;10183747;10184181;10184181;10184497;10184497;101…	-;-;-;-;-;-;-;-;-;-;-;-;-;-;-;-;-;-;-;-;-;-;-;-;-;-;-;-;-;-;-;-;-;-;-;-;-;-;-;-;-;-;-;-;-;-;-;-;-;-;-;-;-;-;-;-;-;-;-;-;-;-;-;-;-;-;-;-;-;-;-;-;-;-	11318	139.736	134.866	140.869	153.028	25.8724	28.2351	25.4425	21.7944	18.1187	19.3686	25.1884	19.8286
Gm26348	chr1	10166539	10166778	+	240	0.425281	1.0485	1.99495	2.32717	0	0.955523	0.412241	0	0.441575	0.419661	0	0
Gm37569	chr1	10197081	10198802	-	1722	0.0296363	0	0.0556082	0.29191	0.217767	0.066587	0	0.114026	0.184631	0	0.136595	0
Cpa6	chr1;chr1;chr1;chr1;chr1;chr1;chr1;chr1;chr1;chr1;chr1;chr1;chr1;chr1;chr1;chr1;chr1;chr1;chr1;chr1;chr1;chr1;chr1;chr1;chr1	10324720;10324727;10329473;10329473;10337267;10337267;10408269;10408269;10409257;10409257;10472475;10477025;10477025;10477727;10481014;10481014;10483949;10483949;10488825;10595366;10595620;10595620;10719612;10719612;10719612	10325311;10325311;10329557;10329557;10337469;10337469;10408359;10408359;10409367;10409367;10477129;10477129;10477129;10477823;10481115;10481115;10484063;10484063;10488949;10595695;10595695;10595695;10719905;10719945;10719945	-;-;-;-;-;-;-;-;-;-;-;-;-;-;-;-;-;-;-;-;-;-;-;-;-	6840	0.0373053	0.030658	0.0279992	0.0489931	0.0959415	0.0167636	0.0433938	0.0215299	0.0309877	0.0147249	0.0137553	0.0114261
Gm38005	chr1	10449245	10451989	-	2745	0	0	0	0.162775	0	0.083543	0	0.0357656	0	0	0.0342756	0
Gm15604	chr1	10554098	10555553	-	1456	0	0	0	0	0	0.315008	0	0	0	0	0.0646198	0.0536773
Gm25253	chr1	10555554	10555660	-	107	0	0	0	0	0	0	0	0	0	0	0	0
Gm15603	chr1	10695123	10695614	+	492	0	0	0	0.454083	0	0	0	0	0	0	0.191233	0
Gm37133	chr1	10782456	10784377	-	1922	0	0	0.0498217	0.0581188	0	0	0	0.102161	0	0	0	0
Gm5522	chr1	10805281	10806522	+	1242	0.32872	0.675365	0.616795	0.0449695	0.150964	0.553926	0.438131	0	0.29865	0.0405469	0.075754	0.188778
Gm28659	chr1	10868688	10869446	+	759	0	0	0	0	0	0.151071	0	0	0.139629	0	0	0
Gm22963	chr1	10921670	10921760	+	91	0	0	0	0	1.0302	0	0	0	0	0	0	0
Prex2	chr1;chr1;chr1;chr1;chr1;chr1;chr1;chr1;chr1;chr1;chr1;chr1;chr1;chr1;chr1;chr1;chr1;chr1;chr1;chr1;chr1;chr1;chr1;chr1;chr1;chr1;chr1;chr1;chr1;chr1;chr1;chr1;chr1;chr1;chr1;chr1;chr1;chr1;chr1;chr1;chr1;chr1;chr1;chr1;chr1;chr1;chr1;chr1;chr1;chr1;chr1;chr1;chr1;chr1;chr1;chr1;chr1;chr1;chr1;chr1;chr1;chr1;chr1;chr1;chr1;chr1;chr1;chr1;chr1;chr1;chr1;chr1;chr1;chr1;chr1;chr1;chr1;chr1;chr1;chr1…	10993465;10993518;11061326;11065794;11068011;11080023;11089717;11098463;11098530;11101064;11101064;11107603;11107603;11110282;11110282;11112743;11112743;11123121;11123121;11123814;11123814;11132338;11132338;11136765;11136765;11139956;11139956;11140236;11140236;11140691;11142649;11142649;11149810;11149810;11149810;11153543;11153543;11156241;11156241;11160096;11160096;11162240;11169853;11170584;111…	10993909;10996601;11061397;11065916;11068115;11080124;11089878;11098596;11098596;11101167;11101167;11107752;11107752;11110426;11110426;11112843;11112843;11123224;11123224;11123863;11123863;11132413;11132413;11136837;11136837;11140098;11140098;11140328;11140328;11142797;11142797;11142797;11150071;11149895;11149895;11153679;11153679;11156358;11156358;11160596;11160280;11162401;11170075;11170791;111…	+;+;+;+;+;+;+;+;+;+;+;+;+;+;+;+;+;+;+;+;+;+;+;+;+;+;+;+;+;+;+;+;+;+;+;+;+;+;+;+;+;+;+;+;+;+;+;+;+;+;+;+;+;+;+;+;+;+;+;+;+;+;+;+;+;+;+;+;+;+;+;+;+;+;+;+;+;+;+;+;+	16609	2.16622	1.89133	0.957055	0.72972	0.536222	0.372797	0.339542	0.425595	0.185042	0.25166	0.203932	0.141166
Gm24173	chr1	11134111	11134238	-	128	0	0	0.748104	0	0	0	0	0	0	0	0	0
Gm28686	chr1	11223566	11224174	-	609	0	0	0.157237	0	0	0	0	0	0	0	0	0
Gm37410	chr1	11363926	11366964	-	3039	0	0.0276013	0	0.0367569	0	0	0	0.0969167	0	0	0	0
A830018L16Rik	chr1;chr1;chr1;chr1;chr1;chr1;chr1;chr1;chr1;chr1;chr1;chr1;chr1;chr1;chr1;chr1;chr1;chr1;chr1;chr1;chr1;chr1;chr1;chr1;chr1;chr1;chr1;chr1;chr1;chr1;chr1;chr1;chr1;chr1;chr1;chr1;chr1;chr1;chr1;chr1;chr1;chr1;chr1;chr1;chr1;chr1;chr1;chr1;chr1;chr1;chr1;chr1;chr1;chr1;chr1;chr1;chr1;chr1;chr1;chr1;chr1;chr1;chr1;chr1;chr1;chr1;chr1;chr1;chr1;chr1;chr1;chr1;chr1;chr1;chr1;chr1;chr1;chr1;chr1;chr1…	11414105;11414105;11414112;11414112;11414112;11414269;11414509;11414509;11511918;11511918;11511918;11511918;11511918;11511918;11511918;11518578;11518578;11518578;11518578;11518578;11518578;11518578;11518578;11518671;11537015;11545154;11545154;11545154;11545154;11545154;11545154;11545154;11562963;11562963;11562963;11562963;11562963;11562963;11562963;11579306;11588374;11588374;11588374;11588374;115…	11414637;11414637;11414637;11414637;11414637;11414637;11414637;11414637;11512065;11512065;11512065;11512065;11512065;11512065;11512065;11518709;11518709;11518709;11518709;11518709;11518709;11518709;11518709;11518709;11537707;11545282;11545282;11545282;11545282;11545282;11545282;11545282;11562991;11562991;11562991;11562991;11562991;11562991;11562991;11579339;11588546;11588546;11588546;11588546;115…	+;+;+;+;+;+;+;+;+;+;+;+;+;+;+;+;+;+;+;+;+;+;+;+;+;+;+;+;+;+;+;+;+;+;+;+;+;+;+;+;+;+;+;+;+;+;+;+;+;+;+;+;+;+;+;+;+;+;+;+;+;+;+;+;+;+;+;+;+;+;+;+;+;+;+;+;+;+;+;+;+;+	9183	0.250083	0.301432	0.302403	0.243285	0.0816714	0	0.0646441	0.181749	0.0750144	0.0383878	0.0307371	0.0297876
Gm38178	chr1	11416918	11419388	+	2471	0	0	0.0387525	0	0	0.116008	0	0.0397315	0.0857775	0	0.0380763	0.0316286
Gm29273	chr1	11608139	11608400	-	262	0	0	0	0	0	0	0	0	0	0	0	0
Gm38069	chr1	11704207	11706350	+	2144	0	0	0	0	0.043726	0	0	0	0	0	0	0
Gm7560	chr1	12120960	12121832	+	873	0	0	0.109688	0	0	0	0	0	0	0.115371	0	0
Gm22633	chr1	12374936	12375042	+	107	0	0	0	0	0	0	0	0	0	0	0	0
Mir6341	chr1	12425986	12426106	+	121	0	0	0	0	0	0	0	0	0	0	0	0
Gm2383	chr1	12565577	12566383	+	807	0	0.103941	0	0	0	0	0.245199	0	0.262647	0	0	0
Gm6216	chr1	12655867	12656553	+	687	0.594279	0.488386	0	0	0	0	0	0	0	0	0	0
Gm17644	chr1;chr1;chr1	12667563;12671316;12671461	12669092;12671355;12673090	+;+;+	3200	0.0318961	0.0131063	0.0448863	0.0698152	0	0	0	0.0306802	0	0.0944237	0	0
Gm29663	chr1	12670324	12671176	-	853	0.239314	0.245839	0.11226	0.523819	0	0	0	0	0	0	0	0
Sulf1	chr1;chr1;chr1;chr1;chr1;chr1;chr1;chr1;chr1;chr1;chr1;chr1;chr1;chr1;chr1;chr1;chr1;chr1;chr1;chr1;chr1;chr1;chr1;chr1;chr1;chr1;chr1;chr1;chr1;chr1;chr1;chr1;chr1;chr1;chr1;chr1;chr1;chr1;chr1;chr1;chr1;chr1;chr1;chr1;chr1;chr1;chr1;chr1;chr1;chr1;chr1;chr1;chr1;chr1;chr1;chr1;chr1;chr1;chr1;chr1;chr1;chr1;chr1;chr1;chr1;chr1;chr1;chr1;chr1;chr1;chr1;chr1;chr1;chr1;chr1;chr1;chr1;chr1;chr1;chr1…	12692277;12692323;12692532;12718459;12718529;12719464;12728119;12728594;12728594;12728594;12728594;12728594;12785443;12786079;12786079;12786079;12786079;12786079;12786079;12786079;12786079;12786468;12786468;12786468;12786468;12786468;12786468;12786468;12786468;12796766;12796766;12796766;12796766;12796766;12805180;12805180;12805180;12805180;12805180;12807854;12807854;12807854;12807854;12807854;128…	12692684;12692684;12692684;12718783;12718783;12719579;12728688;12728688;12728688;12728688;12728688;12728688;12785599;12786151;12786151;12786151;12786151;12786151;12786151;12786151;12786151;12786639;12788818;12786549;12786698;12786698;12786698;12786698;12786698;12797005;12797005;12797005;12797005;12797005;12805331;12805331;12805331;12805331;12805331;12808023;12808023;12808023;12808023;12808023;128…	+;+;+;+;+;+;+;+;+;+;+;+;+;+;+;+;+;+;+;+;+;+;+;+;+;+;+;+;+;+;+;+;+;+;+;+;+;+;+;+;+;+;+;+;+;+;+;+;+;+;+;+;+;+;+;+;+;+;+;+;+;+;+;+;+;+;+;+;+;+;+;+;+;+;+;+;+;+;+;+;+;+;+;+;+;+;+;+;+;+;+;+;+;+;+;+;+;+;+;+;+;+;+;+;+;+;+;+;+;+;+;+;+;+;+;+;+	11294	0.126522	0.126259	0.483281	0.430241	0.0332029	0.172593	0.157684	0.0999673	0.0563014	0.080261	0.0291573	0.0242199
Slco5a1	chr1;chr1;chr1;chr1;chr1;chr1;chr1;chr1;chr1;chr1;chr1;chr1;chr1;chr1;chr1;chr1;chr1;chr1;chr1;chr1;chr1;chr1;chr1;chr1;chr1;chr1;chr1;chr1;chr1;chr1;chr1;chr1;chr1;chr1;chr1;chr1;chr1;chr1;chr1;chr1;chr1;chr1;chr1;chr1;chr1;chr1;chr1;chr1;chr1	12866549;12866552;12871348;12876310;12876310;12878595;12879138;12879138;12879138;12879683;12879683;12881293;12881293;12881293;12881330;12894427;12894427;12894427;12894427;12894427;12894427;12921038;12921038;12921038;12921038;12921038;12921038;12924871;12938989;12938989;12938989;12938989;12938989;12943980;12943980;12943980;12943980;12943980;12943980;12975819;12989580;12989580;12989580;12989580;129…	12872328;12872328;12872328;12876374;12876374;12881452;12879379;12879379;12879379;12881452;12881452;12881452;12881452;12881452;12881452;12894625;12894625;12894625;12894625;12894625;12894625;12921202;12921202;12921202;12921202;12921202;12921202;12925043;12939200;12939200;12939200;12939200;12939200;12944112;12944112;12944112;12944112;12944112;12944112;12977649;12990963;12990914;12990914;12991135;129…	-;-;-;-;-;-;-;-;-;-;-;-;-;-;-;-;-;-;-;-;-;-;-;-;-;-;-;-;-;-;-;-;-;-;-;-;-;-;-;-;-;-;-;-;-;-;-;-;-	13137	1.25088	1.11419	1.18813	1.57731	0.610147	0.907736	1.38575	1.63665	0.661506	0.567342	0.497755	0.64251
Gm37162	chr1	13059401	13059951	-	551	0	0	0.0868942	0	0	0	0	0	0	0	0	0
Gm5250	chr1	13062025	13062345	+	321	0.635934	1.04524	2.68479	1.04397	0.292051	0	0.154109	0.305846	0	0.784413	0	0.730413
Gm29283	chr1;chr1;chr1;chr1	13068838;13074694;13076354;13078606	13068862;13074779;13076473;13078662	+;+;+;+	288	7.26522	1.60188	2.99242	5.23614	0.651031	0.199067	0.171767	0.170445	0.735959	1.22401	2.45017	0.949791
Prdm14	chr1;chr1;chr1;chr1;chr1;chr1;chr1;chr1	13113457;13115780;13118763;13122361;13124363;13124619;13125166;13127110	13114487;13115881;13118965;13122631;13124520;13124672;13125856;13127163	-;-;-;-;-;-;-;-	2564	0.358271	0.736079	0.354795	0.174266	3.6929	3.46582	2.95193	2.50802	2.00466	1.61056	1.98154	1.35642
Ncoa2	chr1;chr1;chr1;chr1;chr1;chr1;chr1;chr1;chr1;chr1;chr1;chr1;chr1;chr1;chr1;chr1;chr1;chr1;chr1;chr1;chr1;chr1;chr1;chr1;chr1;chr1;chr1;chr1;chr1;chr1;chr1;chr1;chr1;chr1;chr1;chr1;chr1;chr1;chr1;chr1;chr1;chr1;chr1;chr1;chr1;chr1;chr1;chr1;chr1;chr1;chr1;chr1;chr1;chr1;chr1;chr1;chr1;chr1;chr1;chr1;chr1;chr1;chr1;chr1;chr1;chr1;chr1;chr1;chr1;chr1;chr1;chr1;chr1;chr1;chr1;chr1;chr1;chr1;chr1;chr1…	13139105;13139159;13142475;13145301;13146599;13146875;13146875;13146875;13148317;13148317;13148317;13148317;13148429;13148931;13148931;13148931;13148931;13150690;13150690;13150690;13150690;13152379;13152379;13152379;13152797;13152797;13152797;13156370;13156370;13156370;13160161;13160161;13160161;13162073;13162073;13162073;13164501;13164896;13165925;13166896;13166896;13166896;13166896;13174079;131…	13142772;13142772;13142772;13146630;13146964;13146964;13146964;13146964;13148507;13148515;13148515;13148515;13148515;13149108;13149108;13149108;13149108;13151018;13150918;13150918;13150918;13152456;13152456;13152456;13153075;13153075;13153075;13156535;13156535;13156535;13160290;13160290;13160290;13162288;13162288;13162288;13165102;13165102;13167106;13167106;13167106;13167106;13167106;13175348;131…	-;-;-;-;-;-;-;-;-;-;-;-;-;-;-;-;-;-;-;-;-;-;-;-;-;-;-;-;-;-;-;-;-;-;-;-;-;-;-;-;-;-;-;-;-;-;-;-;-;-;-;-;-;-;-;-;-;-;-;-;-;-;-;-;-;-;-;-;-;-;-;-;-;-;-;-;-;-;-;-;-;-;-;-;-;-;-;-;-;-;-;-;-;-;-;-;-;-;-;-;-;-;-;-;-;-;-;-;-;-;-;-;-;-;-;-	15642	52.7564	52.5365	62.4333	57.4661	7.30593	6.09893	7.08732	5.44484	4.06852	4.36563	4.415	3.55746
Gm38376	chr1	13177462	13179714	-	2253	0.181212	0.111691	0.637532	0.247901	0	0.0254467	0.0439138	0	0.141116	0.268225	0.208803	0.0693779
Gm37409	chr1	13234809	13236434	-	1626	0	0	0.471131	0.0686988	0.172968	0	0	0.120758	0	0	0.115727	0.312425
Gm27881	chr1	13262198	13262279	+	82	0	1.02293	1.16777	0	0.571637	0	0	1.19728	0	0	0.573698	0
Gm38223	chr1	13289812	13290506	-	695	0.14686	0	0	0	0	0.164982	0	0.141261	0	0	0	0
Gm37702	chr1	13297036	13298907	-	1872	0.408924	0.0448079	0	0	0.150238	0.122503	0.211406	0.209779	0.339673	0.215211	0.0502598	0.041749
Gm23169	chr1	13334498	13334609	-	112	0	0	0.854977	0	0	0	1.76675	0	0	0	0	0
Gm38120	chr1	13343563	13348204	-	4642	0.659634	0.180699	0.26817	0.240638	0.242349	0.395218	0.149195	0.433567	0.114151	0.260367	0.081074	0.218872
Gm38380	chr1	13354483	13356730	-	2248	0.363229	0.186567	0.170387	0.745358	0.0834061	0	0.396104	0.633256	0.0942865	0.0896073	0.0418534	0.208597
Gm29570	chr1;chr1	13376070;13387969	13376305;13388413	+;+	681	2.8477	1.47807	1.68735	1.88634	0.206495	1.09443	0.290566	0.216248	0.622485	0	0.345398	0.229528
Gm7593	chr1	13407012	13407655	-	644	0.15849	0.390747	0.594766	0.867269	1.31015	1.42438	0.844966	0.152448	0.658249	1.09477	0.876582	1.33493
Tram1	chr1;chr1;chr1;chr1;chr1;chr1;chr1;chr1;chr1;chr1;chr1;chr1;chr1;chr1;chr1;chr1;chr1;chr1;chr1	13564698;13569471;13569939;13571803;13572004;13576144;13576368;13578100;13578100;13578118;13579450;13579450;13579450;13579690;13579690;13581023;13581023;13589600;13589600	13566396;13569631;13570082;13571907;13572074;13576452;13576452;13578158;13578158;13578158;13579566;13579566;13579566;13579798;13579811;13581086;13581086;13589875;13589910	-;-;-;-;-;-;-;-;-;-;-;-;-;-;-;-;-;-;-	3162	63.6549	57.8037	50.7708	57.0003	9.68023	7.48825	11.1548	12.2798	9.26721	9.96993	10.697	12
Lactb2	chr1;chr1;chr1;chr1;chr1;chr1;chr1;chr1;chr1	13623330;13627356;13629995;13630065;13638231;13638231;13647385;13650721;13660329	13626904;13627437;13630213;13630213;13638411;13638409;13647511;13650884;13660546	-;-;-;-;-;-;-;-;-	4566	2.77187	3.48123	3.69104	3.48617	18.8072	21.471	15.1029	13.3633	19.543	19.4776	19.2356	19.316
Gm38319	chr1	13641483	13642748	-	1266	3.02332	1.55702	1.32366	0.970575	1.25887	1.08685	0.7815	1.12446	1.25566	1.31268	1.07761	1.45073
Xkr9	chr1;chr1;chr1;chr1	13668771;13672126;13684056;13700755	13668867;13672764;13684276;13701723	+;+;+;+	1926	1.32486	0.283085	0.372887	0.463985	10.4165	19.5867	9.22084	16.2098	27.1548	13.8841	12.4081	12.2547
Gm26273	chr1	13774334	13774464	-	131	0	0	0	0	0	0	0	0	0	0	0	0
Gm5523	chr1	13785883	13786879	-	997	0	0	0.192091	0	0	0	0.0992356	0	0	0.101022	0	0
Gm36947	chr1	13846871	13849119	-	2249	0	0	0	0	0	0.101968	0	0	0.0235611	0	0	0
Gm25491	chr1	13932378	13932685	+	308	0	0	0	0	0	0	0	0	0	0	0	0
Gm37400	chr1	14109215	14112819	-	3605	0	0	0	0.0619719	0.0520103	0	0.0548892	0	0	0	0.0782966	0
Eya1	chr1;chr1;chr1;chr1;chr1;chr1;chr1;chr1;chr1;chr1;chr1;chr1;chr1;chr1;chr1;chr1;chr1;chr1;chr1;chr1;chr1;chr1;chr1;chr1;chr1;chr1;chr1;chr1;chr1;chr1;chr1;chr1;chr1;chr1;chr1;chr1;chr1;chr1;chr1;chr1;chr1;chr1;chr1;chr1;chr1;chr1;chr1;chr1;chr1;chr1;chr1;chr1;chr1;chr1;chr1;chr1;chr1;chr1;chr1;chr1;chr1;chr1;chr1;chr1;chr1;chr1;chr1;chr1;chr1;chr1;chr1;chr1;chr1;chr1;chr1;chr1;chr1;chr1;chr1;chr1…	14168954;14168958;14169666;14170643;14179480;14179480;14179480;14179480;14183157;14183157;14183157;14183157;14183381;14183381;14183381;14183381;14184349;14184349;14184349;14184349;14184626;14184626;14184626;14184626;14207926;14208895;14208895;14208895;14208895;14208895;14229493;14229493;14229493;14229493;14229493;14231413;14231413;14231413;14231413;14231413;14252428;14252428;14252428;14252428;142…	14170996;14170996;14170996;14170996;14179580;14179580;14179580;14179580;14183278;14183278;14183278;14183278;14183495;14183495;14183495;14183495;14184509;14184509;14184509;14184509;14184684;14184684;14184684;14184684;14208101;14208984;14208984;14208984;14208984;14208984;14229576;14229576;14229576;14229576;14229576;14231492;14231552;14231552;14231552;14231552;14252614;14252614;14252614;14252614;142…	-;-;-;-;-;-;-;-;-;-;-;-;-;-;-;-;-;-;-;-;-;-;-;-;-;-;-;-;-;-;-;-;-;-;-;-;-;-;-;-;-;-;-;-;-;-;-;-;-;-;-;-;-;-;-;-;-;-;-;-;-;-;-;-;-;-;-;-;-;-;-;-;-;-;-;-;-;-;-;-;-;-;-;-;-;-;-;-;-;-;-;-;-;-;-;-;-	7808	8.37272	7.92286	8.1249	8.92004	1.62091	1.4979	1.87536	2.33873	1.01798	1.30284	1.58458	1.40133
Gm22616	chr1	14182578	14182677	+	100	1.53101	1.67761	2.39393	0	0	0	0	0	0.52989	0	0	0
Gm37444	chr1	14255552	14255990	-	439	0.2325	0	0	0.508903	0	0	0	0.223637	0	0	0	0.178028
Gm9947	chr1;chr1;chr1;chr1;chr1;chr1	14752937;14755454;14756197;14773817;14775530;14776523	14752973;14758373;14756237;14773937;14775608;14776931	+;+;+;+;+;+	3566	0	0	0.0268529	0	0.0394343	0	0.0832343	0.0275313	0.118876	0.141221	0.105537	0.0219165
Msc	chr1;chr1;chr1;chr1;chr1;chr1;chr1	14753346;14753746;14753935;14754506;14754767;14755230;14755230	14754325;14754325;14754665;14754542;14755992;14755353;14755990	-;-;-;-;-;-;-	2546	0	0	0	0	0.110466	0.270219	0.194301	0.115683	0.124876	0.217578	0.221728	0.276272
Gm37412	chr1	14788645	14792965	+	4321	0	0.0194122	0	0	0	0.0132681	0	0	0.0981051	0.0116545	0	0
Smt3h2-ps4	chr1	14839869	14840156	-	288	0.354401	0.873753	0.332491	0.193931	3.90619	3.98135	2.74827	4.77247	2.20788	3.84689	2.61351	3.25642
Rpl5-ps1	chr1	14865072	14865965	+	894	0	0.0938258	0	0.124949	1.04864	0.769549	0.332006	1.42762	1.77816	1.2956	1.68387	0.874208
Trpa1	chr1;chr1;chr1;chr1;chr1;chr1;chr1;chr1;chr1;chr1;chr1;chr1;chr1;chr1;chr1;chr1;chr1;chr1;chr1;chr1;chr1;chr1;chr1;chr1;chr1;chr1;chr1;chr1;chr1;chr1;chr1;chr1;chr1;chr1;chr1;chr1;chr1;chr1;chr1;chr1;chr1;chr1;chr1;chr1;chr1;chr1;chr1;chr1;chr1;chr1;chr1;chr1;chr1	14872648;14873506;14874364;14874364;14875849;14875849;14880199;14880199;14881597;14881597;14882112;14882112;14884110;14884110;14885750;14886887;14886887;14887595;14887595;14889394;14889394;14890395;14890395;14891305;14891305;14893183;14893183;14896492;14896492;14898009;14898009;14898256;14898256;14899347;14899347;14900065;14900065;14901862;14901862;14903146;14903146;14904147;14904147;14904453;149…	14873728;14873728;14874461;14874461;14875959;14875959;14880267;14880267;14881779;14881779;14882241;14882241;14884279;14884279;14885839;14887052;14887052;14887665;14887665;14889492;14889492;14890454;14890454;14891398;14891398;14893349;14893349;14896606;14896606;14898173;14898173;14898425;14898425;14899447;14899447;14900164;14900164;14901910;14901910;14903282;14903282;14904292;14904292;14904561;149…	-;-;-;-;-;-;-;-;-;-;-;-;-;-;-;-;-;-;-;-;-;-;-;-;-;-;-;-;-;-;-;-;-;-;-;-;-;-;-;-;-;-;-;-;-;-;-;-;-;-;-;-;-	4263	0.670394	0.993656	1.4376	0.969519	0.571771	0.457252	1.16043	0.702413	0.484769	0.555216	0.882819	1.02666
Gm26345	chr1	15019040	15019159	-	120	0	0	0	0	0	0	0	0	0	0	0	0
Gm10566	chr1	15268802	15269797	-	996	0	0	0.0961419	0	0	0	0.0993352	0	0	0	0	0
Kcnb2	chr1;chr1;chr1;chr1;chr1	15287254;15312363;15312452;15709485;15709485	15287484;15313030;15313030;15712548;15723750	+;+;+;+;+	15165	0.137974	0.199122	0.353605	0.383028	0.0556371	0.022683	0.0326205	0.0517911	0.062895	0.0265661	0.0992669	0.0644199
Gm38116	chr1	15364302	15365834	+	1533	0	0	0	0	0	0.299185	0	0	0	0	0.184122	0
Gm37138	chr1	15556249	15558337	+	2089	0	0	0.0458389	0	0	0	0	0	0.0507315	0	0	0
Gm25227	chr1	15685935	15686046	-	112	0	0	0	0	0	0	0	0.438288	0	0	0	0
Gm25168	chr1	15757832	15757963	+	132	0	0	0	0	0	0	0	0	0	0	0	0
Gm6060	chr1;chr1	15760122;15760560	15760263;15760668	-;-	251	0	0	0	0	0	0	0	0	0	0	0	0
Gm28669	chr1	15760761	15760860	+	100	0	0.419401	0	0	0	0	0	0	0	0	0	0
Terf1	chr1;chr1;chr1;chr1;chr1;chr1;chr1;chr1;chr1;chr1;chr1;chr1;chr1;chr1;chr1;chr1;chr1;chr1;chr1;chr1;chr1;chr1;chr1;chr1;chr1;chr1;chr1;chr1;chr1;chr1;chr1	15805646;15805657;15805664;15807641;15807641;15807641;15807641;15813041;15813041;15813041;15813041;15815886;15815886;15815886;15818934;15818934;15818934;15818934;15819651;15819651;15819651;15819651;15821917;15831507;15831507;15833401;15833401;15838182;15838182;15842921;15842921	15805957;15805957;15805957;15807736;15807736;15807736;15807736;15813162;15813162;15813162;15813162;15815972;15815972;15815972;15819083;15819083;15819083;15819083;15822103;15819763;15819763;15819763;15822015;15831566;15831566;15833489;15833489;15838288;15838288;15843470;15844052	+;+;+;+;+;+;+;+;+;+;+;+;+;+;+;+;+;+;+;+;+;+;+;+;+;+;+;+;+;+;+	4608	18.2849	19.9871	14.1932	17.4174	27.8926	21.9969	21.6104	20.0806	26.3105	25.584	22.8478	23.2614
Gm37509	chr1	15853331	15856499	+	3169	0.128832	0.132345	0.302169	0.229119	0.147915	0	0.0312205	0	0.200653	0.190695	0.118758	0.0986484
Sbspon	chr1;chr1;chr1;chr1;chr1	15853862;15858889;15860261;15883646;15892439	15855862;15859065;15860351;15883840;15892722	-;-;-;-;-	2748	0.0185712	0.0152621	0.383308	0.325194	0	0	0	0.214359	0.0385655	0	0	0.127982
Gm23259	chr1	15879530	15879832	+	303	0	0	0	0	0	0.75685	0	0	0	0.997214	0	0.515869
Gm7634	chr1	16053335	16053887	+	553	0.738281	1.21346	1.55844	5.25192	1.52574	2.90285	2.95203	2.30795	2.2997	1.54812	3.31769	1.90792
4930444P10Rik	chr1;chr1;chr1;chr1;chr1;chr1;chr1;chr1;chr1;chr1;chr1;chr1;chr1;chr1;chr1	16065979;16065979;16065979;16068800;16068800;16068800;16078568;16078568;16078568;16080830;16080830;16080830;16081668;16092974;16092974	16066274;16066274;16066274;16068855;16068855;16068855;16078700;16078700;16078700;16080993;16080993;16081212;16082510;16093325;16093325	-;-;-;-;-;-;-;-;-;-;-;-;-;-;-	2063	0.42054	0.589561	0.649832	0.595612	3.6127	4.91888	6.35447	5.25861	4.67475	3.68602	4.92551	4.12933
Rpl7	chr1;chr1;chr1;chr1;chr1;chr1;chr1;chr1;chr1;chr1;chr1;chr1;chr1;chr1;chr1;chr1;chr1;chr1;chr1;chr1;chr1;chr1;chr1;chr1;chr1;chr1	16101295;16101295;16101306;16101528;16101727;16101727;16101780;16102490;16102490;16102490;16102491;16102692;16102692;16102692;16102692;16102692;16103168;16103168;16103168;16103510;16103510;16103510;16104137;16104365;16104365;16104365	16101359;16101359;16101936;16102599;16101936;16102082;16101936;16102599;16102599;16102599;16102599;16102829;16102829;16102848;16103334;16102829;16103684;16103334;16103334;16103684;16103684;16103684;16104227;16104384;16104402;16104662	-;-;-;-;-;-;-;-;-;-;-;-;-;-;-;-;-;-;-;-;-;-;-;-;-;-	2687	27.5206	24.8332	25.2668	24.5691	392.055	377.081	363.036	326.025	488.319	509.047	446.201	439.505
Rdh10	chr1;chr1;chr1;chr1;chr1;chr1;chr1;chr1	16105774;16107795;16128165;16129196;16130502;16131075;16131294;16131294	16106306;16108030;16128263;16129341;16131206;16131206;16132547;16133734	+;+;+;+;+;+;+;+	4160	26.0444	26.9082	30.6723	28.7182	26.7499	28.4727	31.2986	38.185	24.0234	29.9008	35.2146	28.0115
Gm38249	chr1	16208197	16210517	-	2321	0.0219878	0	0.123771	0	0.28274	0	0.0852545	0	0.182642	0	0.081074	0.101018
Gm28095	chr1;chr1;chr1	16228506;16241904;16242776	16228662;16241974;16244062	+;+;+	1515	0	0.0553665	0	0.0737322	0.185641	0	0.195917	0	0	0	0	0.128967
Stau2	chr1;chr1;chr1;chr1;chr1;chr1;chr1;chr1;chr1;chr1;chr1;chr1;chr1;chr1;chr1;chr1;chr1;chr1;chr1;chr1;chr1;chr1;chr1;chr1;chr1;chr1;chr1;chr1;chr1;chr1;chr1;chr1;chr1;chr1;chr1;chr1;chr1;chr1;chr1;chr1;chr1;chr1;chr1;chr1;chr1;chr1;chr1;chr1;chr1;chr1;chr1;chr1;chr1;chr1;chr1;chr1;chr1;chr1;chr1;chr1;chr1;chr1;chr1;chr1;chr1;chr1;chr1;chr1;chr1;chr1;chr1;chr1;chr1;chr1;chr1;chr1;chr1;chr1;chr1;chr1…	16228674;16228801;16228804;16228810;16228816;16231003;16231003;16231003;16231003;16231003;16343407;16343486;16343571;16344198;16344291;16344299;16345594;16345704;16345704;16345704;16345704;16345704;16366079;16366079;16366079;16366079;16366079;16366079;16366079;16366079;16366079;16366079;16366079;16366079;16369755;16369755;16369755;16369755;16369755;16369755;16369755;16369755;16369755;16369755;163…	16229866;16229866;16229866;16229866;16229866;16231091;16231091;16231091;16231091;16231091;16346011;16346011;16346011;16346011;16346011;16346011;16346011;16346011;16346011;16346011;16346011;16346011;16366139;16366139;16366139;16366139;16366139;16366139;16366139;16366139;16366139;16366139;16366139;16366139;16369886;16369886;16369886;16369886;16369886;16369886;16369886;16369886;16369886;16369886;163…	-;-;-;-;-;-;-;-;-;-;-;-;-;-;-;-;-;-;-;-;-;-;-;-;-;-;-;-;-;-;-;-;-;-;-;-;-;-;-;-;-;-;-;-;-;-;-;-;-;-;-;-;-;-;-;-;-;-;-;-;-;-;-;-;-;-;-;-;-;-;-;-;-;-;-;-;-;-;-;-;-;-;-;-;-;-;-;-;-;-;-;-;-;-;-;-;-;-;-;-;-;-;-;-;-;-;-;-;-;-;-;-;-;-;-;-;-;-;-;-;-;-;-;-;-;-;-;-;-;-;-;-;-;-;-;-;-;-;-;-;-;-;-;-;-;-;-;-;-;-;-;-;-;-;-;-;-;-;-;-;-;-;-;-;-;-;-	6747	10.302	8.96364	8.76392	10.9933	4.76593	4.81798	5.85826	5.88594	3.94257	4.68736	4.4066	3.5214
Gm7568	chr1;chr1;chr1;chr1;chr1;chr1;chr1;chr1;chr1;chr1	16253592;16253592;16253629;16253831;16253831;16253831;16258712;16258712;16263165;16267371	16253641;16253641;16253641;16253901;16254045;16253901;16258857;16258861;16263201;16267921	+;+;+;+;+;+;+;+;+;+	1003	0	0.125444	0.286413	0	0.186936	0	0.147963	0	0	0.150626	0.234512	0
Ube2w	chr1;chr1;chr1;chr1;chr1;chr1;chr1;chr1;chr1;chr1;chr1;chr1;chr1;chr1;chr1;chr1;chr1;chr1;chr1;chr1;chr1;chr1;chr1;chr1;chr1;chr1;chr1;chr1;chr1	16540790;16543949;16564338;16569085;16569782;16581927;16581927;16581927;16581936;16584158;16585276;16585276;16585276;16585276;16586086;16597951;16597951;16597951;16597951;16601979;16602262;16602262;16602262;16602262;16619237;16619237;16619237;16619237;16619237	16541789;16544032;16564468;16569165;16571282;16582002;16582002;16582002;16582002;16585431;16585431;16585431;16585352;16585398;16586137;16598053;16598053;16598053;16598053;16602353;16602353;16602353;16602353;16602353;16619284;16619284;16619259;16619489;16619312	-;-;-;-;-;-;-;-;-;-;-;-;-;-;-;-;-;-;-;-;-;-;-;-;-;-;-;-;-	4930	14.4406	12.1227	10.1487	10.4907	5.09627	5.7564	8.58933	8.90161	6.09428	5.23001	6.94675	5.61981
Gm38342	chr1	16618560	16621539	+	2980	1.18165	0.802211	1.3978	1.27448	0.613455	0.327058	0.199204	0.675376	0.320068	0.0844955	0.59988	0.472072
Eloc	chr1;chr1;chr1;chr1;chr1;chr1;chr1;chr1;chr1;chr1;chr1;chr1;chr1;chr1;chr1;chr1;chr1;chr1;chr1;chr1;chr1;chr1;chr1;chr1;chr1;chr1;chr1;chr1;chr1;chr1;chr1;chr1;chr1;chr1;chr1;chr1;chr1;chr1;chr1;chr1	16641725;16642767;16643142;16643169;16643191;16643342;16643472;16645686;16645686;16645686;16645686;16645686;16645686;16645686;16646836;16646955;16646988;16647681;16647736;16647955;16647955;16647955;16647955;16647955;16647955;16647955;16647955;16647955;16656296;16656296;16656296;16656822;16656822;16656822;16656822;16656822;16656912;16656992;16656992;16656992	16643478;16643478;16643478;16643478;16643478;16643478;16643478;16645829;16645829;16645829;16645829;16645829;16645829;16645829;16647053;16647053;16647053;16648007;16648007;16648007;16648007;16648007;16648007;16648039;16648007;16648007;16648007;16648007;16656459;16656625;16656459;16656878;16656915;16656900;16656914;16656884;16657018;16657042;16657038;16657042	-;-;-;-;-;-;-;-;-;-;-;-;-;-;-;-;-;-;-;-;-;-;-;-;-;-;-;-;-;-;-;-;-;-;-;-;-;-;-;-	3026	51.9613	48.7454	58.7171	59.839	151.853	151.286	137.977	136.98	201.257	205.498	167.434	184.021
D030040B21Rik	chr1;chr1;chr1;chr1	16657552;16660021;16660555;16662021	16659778;16660228;16660649;16662278	+;+;+;+	2788	0.402705	1.27866	0.566713	0.98162	1.8326	0.637472	0.940406	0.880349	0.589189	0.758641	0.590571	1.02318
Gm7654	chr1	16662980	16663662	-	683	0.29888	0.736869	0.560805	0.408874	0.54904	1.25911	0.724289	0.862459	0.465497	0.29493	1.37755	0
Tmem70	chr1;chr1;chr1;chr1;chr1;chr1;chr1;chr1;chr1;chr1;chr1	16665207;16665210;16665210;16665236;16665708;16667665;16667668;16667668;16676968;16676968;16676968	16665505;16665505;16665372;16665505;16665811;16667773;16667773;16667773;16678275;16678195;16677215	+;+;+;+;+;+;+;+;+;+;+	1820	13.151	13.2273	10.3123	11.7535	45.0714	61.962	72.3551	88.3319	48.7674	51.9365	71.2886	74.4397
Ly96	chr1;chr1;chr1;chr1;chr1;chr1;chr1;chr1;chr1;chr1;chr1;chr1;chr1	16688051;16688337;16688433;16688508;16691684;16691684;16691684;16700795;16700849;16706173;16706173;16709439;16709439	16688169;16688619;16688619;16688619;16691773;16691947;16691773;16700923;16700923;16706225;16706225;16709611;16709537	+;+;+;+;+;+;+;+;+;+;+;+;+	1021	1.84941	2.62896	2.3447	2.07873	6.47333	8.08591	8.479	11.0581	10.4317	13.5146	8.80044	13.0512
Gm29649	chr1	16758205	16758623	-	419	0	0	0	0	0	0	0.236129	0	0	0	0	0
Gm5828	chr1	16768279	16770138	-	1860	2.38706	3.33717	3.75822	5.04471	2.72173	1.72611	3.5107	2.58637	1.99421	2.00354	1.82103	2.39505
Gm28376	chr1;chr1;chr1	16898185;17034577;17091598	16898217;17034685;17091631	+;+;+	176	4.34946	1.90637	0.816114	2.85608	3.19597	0.651493	8.99435	5.57821	2.70967	0	1.06916	0.888116
4921511E07Rik	chr1	16930970	16931796	+	827	0.123419	0.101427	0.578944	0.540287	0.226719	0.693245	0	0.118714	0	0	0.113768	0
Jph1	chr1;chr1;chr1;chr1;chr1;chr1;chr1;chr1;chr1	16964560;16977398;16994938;16997464;17003891;17003891;17016039;17091298;17097226	16964577;16977568;16997559;16997559;17004534;17004219;17016157;17092057;17097889	-;-;-;-;-;-;-;-;-	4998	2.38933	1.84611	1.48483	2.02266	1.35052	1.30768	0.336523	0.166967	2.16282	1.9245	0.54592	0.555117
Gm28783	chr1;chr1	17124747;17128718	17124866;17128956	+;+	359	0.28431	0	0	0	0	0	0.551186	0	0	0	0	0
Gdap1	chr1;chr1;chr1;chr1;chr1;chr1;chr1;chr1;chr1;chr1;chr1;chr1;chr1;chr1;chr1;chr1	17145362;17145404;17145468;17146936;17146936;17146936;17156961;17156961;17156961;17158370;17158409;17158409;17159924;17159924;17161127;17161127	17145588;17145588;17145588;17146983;17147128;17147128;17157134;17158744;17157134;17162049;17158503;17158503;17160038;17160038;17161631;17164271	+;+;+;+;+;+;+;+;+;+;+;+;+;+;+;+	7731	80.4155	79.6434	95.5963	89.2218	9.91932	10.9309	15.5682	13.0039	4.83214	7.91444	11.8536	8.70907
Gm28784	chr1;chr1;chr1;chr1	17168403;17169812;17171795;17172724	17168525;17170152;17171961;17173103	+;+;+;+	1011	14.8407	11.3251	12.313	17.3468	0.556371	0.113415	0.293584	0.388434	0.20965	0	0.0930627	0.154608
Gm28785	chr1	17250114	17250492	-	379	0	0	0	0	0	0	0	0	0	0	0	0
Gm5251	chr1	17394958	17395429	+	472	0.648734	0.533137	0.202876	0.709985	0	0	0.524035	0	0	0.213387	0.996678	0
Rbm6-ps1	chr1	17397412	17400281	-	2870	1.35142	1.11061	0.667299	0.85627	1.37193	1.15861	1.10314	0.786781	0.664671	0.807153	0.819568	0.680786
Gm6075	chr1	17429043	17429528	-	486	0	0.172593	0	0	0.964491	0.471863	0	0.202009	0.327093	0.20724	0.58078	0.482433
Gm25166	chr1	17520001	17520111	+	111	0	0	0	0	0	0	0	0	0.477379	0	0	0
Pi15	chr1;chr1;chr1;chr1;chr1;chr1	17601901;17602577;17619783;17621401;17621647;17624835	17602042;17602884;17619901;17621533;17621762;17630939	+;+;+;+;+;+	6923	0.110574	0.454357	0.871402	0.661545	0.0406248	0.0248439	0.0285824	0.0283624	0	0	0.0271808	0
Gm28154	chr1;chr1;chr1;chr1	17615084;17621695;17637059;17637407	17615311;17621922;17637145;17641081	-;-;-;-	4218	0.108891	0.0397725	0.0681062	0.105931	0.0666775	0	0	0.0465512	0	0	0	0
Gm16070	chr1;chr1;chr1;chr1;chr1;chr1;chr1;chr1;chr1;chr1;chr1;chr1;chr1;chr1	17676027;17692904;17696996;17707670;17707670;17709686;17709686;17712450;17712450;17724522;17724984;17727099;17727099;17727099	17677104;17697153;17697153;17707726;17707726;17709895;17709895;17712594;17712594;17724589;17726972;17727255;17727646;17727284	-;-;-;-;-;-;-;-;-;-;-;-;-;-	8345	0	0.0201031	0.0344245	0.0535431	0	0	0.0355678	0.0470589	0.0126996	0	0	0
Crispld1	chr1;chr1;chr1;chr1;chr1;chr1;chr1;chr1;chr1;chr1;chr1;chr1;chr1;chr1;chr1;chr1;chr1;chr1;chr1;chr1;chr1;chr1;chr1;chr1;chr1;chr1;chr1;chr1;chr1;chr1;chr1;chr1;chr1;chr1;chr1	17727045;17727059;17727088;17727582;17728594;17728594;17728594;17745354;17745354;17745354;17745780;17745780;17745780;17746731;17746731;17747501;17747501;17749507;17749507;17750265;17750265;17750434;17750434;17750734;17750734;17752838;17752838;17752968;17752968;17756258;17756258;17762112;17762112;17764063;17764063	17727134;17727134;17727763;17727763;17728914;17728914;17728914;17745472;17745472;17745472;17745893;17745912;17745912;17746846;17746846;17747601;17747601;17749647;17749647;17750325;17750325;17750500;17750500;17750864;17750864;17752881;17752881;17753040;17753040;17756333;17756333;17762242;17762242;17766344;17765575	+;+;+;+;+;+;+;+;+;+;+;+;+;+;+;+;+;+;+;+;+;+;+;+;+;+;+;+;+;+;+;+;+;+;+	4515	0.0226063	0.0185781	0.0106044	0	0.0726733	0.0380939	0.0219131	0	0.0117362	0.0223076	0.0208386	0.121169
Gm28153	chr1;chr1;chr1	17741915;17751819;17805336	17742345;17751934;17805417	-;-;-	629	0	0	0.152237	0	0	0	0	0	0	0	0	0
Gm7690	chr1	17947041	17948439	+	1399	0	0.0599573	0	0	0.134022	0	0	0.210529	0	0	0	0
Gm18775	chr1;chr1;chr1	17993010;17993626;17999373	17993192;17993778;17999622	-;-;-	586	0	0	0	0	0	0.19567	0	0	0	0	0	0
Gm17969	chr1;chr1	17993813;17995570	17994455;17997483	+;+	2557	0.179626	0.229629	0.168521	0	0	0	0.0386929	0	0	0	0.0735913	0.152824
Gm28756	chr1;chr1;chr1;chr1;chr1;chr1;chr1;chr1;chr1	17994462;17994462;17999360;17999360;18034810;18034810;18034818;18058201;18058201	17995681;17995681;17999660;17999660;18034893;18035002;18034893;18058790;18059056	-;-;-;-;-;-;-;-;-	2570	0.119145	0	0.0372597	0	0	0	0	0.038201	0	0	0	0.0304102
Gm28755	chr1;chr1;chr1	18005961;18012339;18016121	18006009;18012422;18016186	-;-;-	199	0	0	0	0	0	0	0	0	0	0	0	0
Gm45784	chr1;chr1	18048100;18058203	18048174;18058269	-;-	142	0	0	0.674348	0	0	0	0	0	0	0	0	0
Crisp4	chr1;chr1;chr1;chr1;chr1;chr1;chr1;chr1;chr1;chr1;chr1;chr1;chr1;chr1;chr1;chr1;chr1;chr1;chr1;chr1;chr1;chr1;chr1;chr1;chr1;chr1;chr1;chr1;chr1;chr1;chr1	18115191;18115191;18115204;18115600;18122738;18122738;18122738;18122738;18124232;18124232;18124232;18124232;18128642;18128642;18128642;18128642;18130159;18130159;18130159;18134039;18134039;18134039;18134039;18136988;18136988;18136988;18136988;18141416;18145844;18145844;18145844	18115756;18115756;18115756;18115756;18122826;18122826;18122826;18122826;18124329;18124329;18124329;18124329;18128790;18128790;18128790;18130249;18130249;18130249;18130249;18134173;18134173;18134173;18134173;18137052;18137051;18137052;18137052;18141532;18145902;18145902;18145896	-;-;-;-;-;-;-;-;-;-;-;-;-;-;-;-;-;-;-;-;-;-;-;-;-;-;-;-;-;-;-	2737	0	0	0	0	0.0342523	0.0209468	0	0	0	0	0	0
Defb44-ps	chr1;chr1	18210053;18223524	18210230;18223564	-;-	219	0	0	0	0	0	0	0	0	0	0	0	0
Defb18	chr1;chr1	18236473;18237374	18236660;18237443	-;-	258	0	0	0	0	1.0901	0	0	0	0	0	0	0
Defb41	chr1;chr1;chr1;chr1	18250980;18260524;18265026;18265026	18251333;18260666;18265138;18265080	-;-;-;-	610	0.167324	0	0.313959	0	0.307372	0	0	0	0	0	0	0
Gm17837	chr1	18262395	18263379	-	985	0.103622	0	0	0	0.0951761	0	0	0.199343	0	0	0	0.0793444
Gm5252	chr1	18708428	18709336	+	909	0	0	0	0	0	0	0	0	0	0	0.103505	0
Gm24075	chr1	18969762	18969833	-	72	0	0	0	0	0	0	0	0	0	0	0	0
Gm28343	chr1	19037266	19037377	+	112	0	0	0	0	0	0	0	0	0	0	0.840057	0
Gm28344	chr1	19062857	19063135	+	279	0	0	0	0	0	0	0	0	0	0	0	0
Gm15825	chr1;chr1;chr1;chr1	19063300;19064883;19075102;19104670	19063524;19065041;19075464;19104840	-;-;-;-	918	0	0	0.0521554	0	0	0	0	0	0	0	0	0
Tfap2d	chr1;chr1;chr1;chr1;chr1;chr1;chr1;chr1;chr1;chr1;chr1;chr1;chr1;chr1	19103022;19104364;19107181;19108250;19108250;19118830;19118830;19119162;19119162;19142837;19142837;19148304;19148304;19165959	19103294;19104861;19107373;19108310;19108310;19118995;19118995;19119280;19119280;19142978;19142978;19148367;19148417;19166346	+;+;+;+;+;+;+;+;+;+;+;+;+;+	1954	0.156705	0.214637	0.147017	0.114334	0.287866	0	0.1519	0.150732	0.0542365	0	0	0
Gm10075	chr1	19153422	19153966	-	545	1.31096	0.615635	1.40561	1.12729	0.860078	1.89351	2.9046	1.44112	1.16673	0	3.10744	1.29062
Tfap2b	chr1;chr1;chr1;chr1;chr1;chr1;chr1;chr1;chr1;chr1;chr1;chr1;chr1;chr1;chr1;chr1;chr1;chr1;chr1;chr1;chr1;chr1;chr1;chr1;chr1;chr1	19208914;19208960;19212054;19212306;19213879;19213951;19213951;19213951;19213951;19219193;19219193;19219193;19219193;19226436;19226436;19226436;19228442;19228442;19228442;19231013;19231013;19231013;19234050;19234050;19234050;19236608	19209248;19209248;19212423;19212423;19214409;19214442;19214409;19214409;19214409;19219253;19219253;19219253;19219253;19226655;19226655;19226655;19228560;19228560;19228560;19231154;19231154;19231154;19234624;19234306;19238576;19238083	+;+;+;+;+;+;+;+;+;+;+;+;+;+;+;+;+;+;+;+;+;+;+;+;+;+	6338	2.27067	2.67337	1.77524	2.24713	0.207081	0.153776	0.148298	0.209117	0.117047	0.0476737	0.207827	0.135642
Gm28340	chr1;chr1	19242725;19243622	19242778;19243769	+;+	202	0	0	0	0	0	0	0	0	0	0	0	0
Gm28341	chr1	19320226	19320697	-	472	0	0	0	0	0	0	0	0.208001	0	0	0	0
Gm4849	chr1	19330939	19333184	+	2246	0.318109	0.336119	0.255808	0.198939	0.333922	0.306312	0.176203	0.218559	0.330297	0.0448435	0.0418907	0.0695941
Gm24633	chr1	19513855	19513919	-	65	0	0	0	0	0	0	0	0	0	0	0	0
Gm38382	chr1	19614269	19616767	+	2499	0	0	0	0	0	0.0458835	0	0	0.0424082	0	0	0
Pkhd1	chr1;chr1;chr1;chr1;chr1;chr1;chr1;chr1;chr1;chr1;chr1;chr1;chr1;chr1;chr1;chr1;chr1;chr1;chr1;chr1;chr1;chr1;chr1;chr1;chr1;chr1;chr1;chr1;chr1;chr1;chr1;chr1;chr1;chr1;chr1;chr1;chr1;chr1;chr1;chr1;chr1;chr1;chr1;chr1;chr1;chr1;chr1;chr1;chr1;chr1;chr1;chr1;chr1;chr1;chr1;chr1;chr1;chr1;chr1;chr1;chr1;chr1;chr1;chr1;chr1;chr1;chr1;chr1;chr1;chr1;chr1;chr1;chr1;chr1;chr1;chr1;chr1;chr1;chr1;chr1…	20057779;20070378;20073457;20081186;20103215;20104542;20116930;20198018;20199342;20200520;20209161;20211837;20220039;20222859;20239301;20275519;20288196;20310525;20312033;20347211;20350413;20358840;20360986;20364119;20373856;20374712;20374722;20377375;20377375;20381403;20381403;20391465;20391465;20392012;20409357;20414221;20450221;20502942;20508893;20520154;20522664;20533843;20534536;20537273;205…	20058710;20070500;20073615;20081293;20103302;20104677;20117947;20198175;20199510;20201395;20209313;20211991;20220126;20222972;20239438;20275647;20288261;20310720;20312210;20347457;20350545;20358974;20361091;20364231;20373986;20374768;20374768;20377500;20377500;20381594;20381594;20391622;20391622;20392219;20409448;20414433;20450377;20503092;20509112;20520297;20524265;20533910;20534731;20537408;205…	-;-;-;-;-;-;-;-;-;-;-;-;-;-;-;-;-;-;-;-;-;-;-;-;-;-;-;-;-;-;-;-;-;-;-;-;-;-;-;-;-;-;-;-;-;-;-;-;-;-;-;-;-;-;-;-;-;-;-;-;-;-;-;-;-;-;-;-;-;-;-;-;-;-;-;-;-;-;-;-;-;-;-;-	14310	1.70826	1.56213	2.11456	1.59243	0.953208	0.857367	1.25487	1.15946	0.788726	0.922022	0.920482	0.843803
Gm37315	chr1	20062070	20065548	-	3479	0	0	0	0	0.026947	0	0	0	0	0	0	0
4930486I03Rik	chr1;chr1;chr1	20356452;20381095;20391892	20356705;20381219;20392300	+;+;+	788	0	0	0	0	0	0	0	0	0	0	0	0
Gm15795	chr1	20444258	20444810	-	553	0.18457	0	0.519479	0.504992	0.932399	0.62204	0.894556	0.887672	1.43732	0.364263	1.53124	1.97859
Gm24162	chr1	20444811	20444912	-	102	0	0	0	0	0	0	0	0	0	0	0	0
Gm28653	chr1;chr1;chr1;chr1	20669882;20670950;20679023;20682713	20670001;20671104;20684298;20682958	+;+;+;+	5551	0	0.0604434	0	0.0100616	0.0337772	0.0206562	0	0	0.0190917	0	0	0
Mir206	chr1	20679010	20679082	+	73	0	0	0	0	0	0	0	0	0	0	0	0
Mir133b	chr1	20682769	20682887	+	119	0	0	0	0	0	0	0	0	0	0	0	0
Il17a	chr1;chr1;chr1	20730905;20732096;20733622	20730988;20732307;20734496	+;+;+	1171	0	0	0	0	0	0	0	0	0	0.258032	0	0
Il17f	chr1;chr1;chr1;chr1;chr1;chr1;chr1;chr1;chr1;chr1;chr1;chr1;chr1	20777146;20777679;20777783;20779291;20779291;20779291;20784173;20784173;20784495;20787479;20788606;20790488;20790488	20778004;20778004;20778004;20779511;20779554;20779511;20784259;20784270;20784659;20787834;20788755;20790617;20790585	-;-;-;-;-;-;-;-;-;-;-;-;-	2022	1.161	1.286	2.27317	2.9832	0.231821	0.793906	0.464842	0.825421	0.366887	0.34868	0.465314	0.773039
Mcm3	chr1;chr1;chr1;chr1;chr1;chr1;chr1;chr1;chr1;chr1;chr1;chr1;chr1;chr1;chr1;chr1;chr1;chr1;chr1;chr1;chr1;chr1;chr1;chr1;chr1;chr1;chr1;chr1;chr1;chr1;chr1;chr1;chr1;chr1;chr1;chr1;chr1;chr1	20802968;20802973;20803006;20803165;20804686;20804817;20804817;20804817;20805263;20805263;20805263;20805797;20806742;20806742;20808721;20808721;20809596;20809596;20810058;20810058;20811965;20811965;20812564;20812564;20812961;20812961;20814399;20814399;20814689;20814689;20816649;20816649;20817243;20817243;20817793;20817793;20820131;20820131	20803654;20803654;20803721;20803654;20804907;20804933;20804907;20804907;20805940;20805900;20805339;20805900;20806882;20806882;20808871;20808871;20809722;20809722;20810232;20810232;20812173;20812173;20812695;20812695;20813114;20813114;20814507;20814507;20814927;20814927;20816779;20816779;20817451;20817451;20817905;20817905;20820260;20820312	-;-;-;-;-;-;-;-;-;-;-;-;-;-;-;-;-;-;-;-;-;-;-;-;-;-;-;-;-;-;-;-;-;-;-;-;-;-	3752	33.093	33.1206	39.3417	38.2718	44.0133	50.2261	38.7893	45.7913	43.4561	48.44	44.4854	43.4514
Gm20587	chr1	20821331	20822516	+	1186	0	0.0707254	0.0807398	0.0941858	0.158092	0	0	0	0	0	0	0.197692
Gm28065	chr1;chr1;chr1	20836661;20838847;20839387	20836957;20839079;20839689	+;+;+	833	4.10475	2.41672	0.517297	1.74328	0.112543	0.13765	0	0.589295	0.0636123	0.0604553	0	0
Gm24723	chr1	20842535	20842666	-	132	0	0	0	0	0	0	0	0.371881	0	0	0	0
6720483E21Rik	chr1;chr1;chr1;chr1	20888650;20889476;20889846;20890108	20889139;20889655;20889929;20890473	-;-;-;-	1120	0	0	0	0	0	0.102377	0.353349	0	0.0473116	0	0	0
Paqr8	chr1;chr1;chr1;chr1;chr1;chr1;chr1;chr1;chr1;chr1;chr1;chr1;chr1	20890606;20917840;20917874;20922259;20922259;20932060;20932060;20932060;20932060;20934582;20934582;20934582;20934582	20890686;20917889;20917889;20922366;20922366;20932239;20932239;20932239;20932239;20935756;20939055;20935749;20939650	+;+;+;+;+;+;+;+;+;+;+;+;+	5488	1.00431	0.489098	1.95423	2.2695	0.119577	0.167147	0.270421	0.107336	0.0965543	0.036705	0.102864	0
Gm24171	chr1	20915410	20915540	-	131	0	0	0	0	0	0	0	0	0	0	0	0
Gm28064	chr1;chr1	20945711;20946748	20946401;20946914	+;+	858	0	0	0.111605	0	0	0	0	0	0	0	0	0
Efhc1	chr1;chr1;chr1;chr1;chr1;chr1;chr1;chr1;chr1;chr1;chr1;chr1;chr1	20951626;20951688;20955335;20955342;20960130;20961153;20967324;20972775;20974899;20978643;20979410;20989368;20990617	20951796;20951796;20955556;20955527;20960417;20961302;20967516;20972995;20975039;20978856;20979557;20989602;20990841	+;+;+;+;+;+;+;+;+;+;+;+;+	2208	0.138679	0.0949732	0.455368	0.404726	0.0212293	0	0.0896176	0.044464	0	0.0456153	0	0.0353959
Tram2	chr1;chr1;chr1;chr1;chr1;chr1;chr1;chr1;chr1;chr1;chr1;chr1;chr1;chr1;chr1;chr1;chr1;chr1;chr1	20996299;21002970;21003838;21004226;21004313;21005567;21005567;21006150;21006159;21006853;21006853;21012793;21012793;21013402;21013402;21037397;21037397;21043488;21078994	21001635;21003133;21003981;21004330;21004330;21005637;21005637;21006234;21006234;21006911;21006911;21012909;21012909;21013511;21013511;21037460;21037460;21043656;21079229	-;-;-;-;-;-;-;-;-;-;-;-;-;-;-;-;-;-;-	6661	1.77748	1.90151	5.5275	4.93035	0.992234	0.585278	0.660972	1.33388	0.389801	0.24193	0.296624	0.475191
Gm28287	chr1;chr1;chr1	21080114;21080670;21081613	21080371;21080821;21081748	+;+;+	546	0	0	0	0.204587	0	0	0	0	0	0	0	0
Gm2693	chr1;chr1;chr1;chr1;chr1	21178988;21180470;21182543;21185993;21187310	21179033;21180603;21182683;21186124;21187427	+;+;+;+;+	571	0.357504	0.146901	0.251552	0	0.903007	0.20081	0.0866356	0	0.835204	0.264585	0	0.0684363
Tmem14a	chr1;chr1;chr1;chr1;chr1;chr1;chr1;chr1;chr1;chr1	21218575;21218662;21225558;21225558;21225945;21225945;21226592;21226592;21229408;21229591	21218889;21218889;21225643;21225643;21226046;21226046;21226679;21226679;21230164;21230167	+;+;+;+;+;+;+;+;+;+	1351	1.20879	1.11758	0.673349	1.28158	0	0.0848725	0.10985	0	0.156888	0	0.139284	0.347095
Gm38224	chr1	21234722	21236821	+	2100	2.6975	1.63766	0.911975	2.68622	1.38391	0.600614	1.64896	2.99205	0.555123	2.44602	0.58244	1.00484
Gsta3	chr1;chr1;chr1;chr1;chr1;chr1;chr1;chr1;chr1;chr1;chr1;chr1;chr1;chr1;chr1;chr1;chr1;chr1;chr1;chr1;chr1;chr1;chr1;chr1	21240589;21240607;21240629;21244938;21249751;21249751;21249751;21253521;21254684;21257331;21257331;21257331;21258848;21258848;21258848;21260048;21260048;21260048;21262793;21262793;21262793;21264843;21264843;21264843	21240659;21240659;21240659;21245032;21249858;21249858;21249858;21256312;21254823;21257382;21257382;21257382;21258980;21258980;21258980;21260189;21260189;21260189;21262924;21262924;21262924;21264846;21265021;21265661	+;+;+;+;+;+;+;+;+;+;+;+;+;+;+;+;+;+;+;+;+;+;+;+	4344	0.0704885	0.0965473	0.220436	0.0771439	0.0215811	0.224363	0.284697	0.214705	0.34155	0.208671	0.0649768	0.0179913
Gm28836	chr1;chr1	21250359;21271415	21250812;21271593	-;-	633	0	0	0.378189	0.352936	0	0.0905709	0.7815	0.620389	0.167422	0	0	0.246933
Gm7094	chr1;chr1	21272403;21272820	21272681;21272906	+;+	366	0.278873	0.229181	0.261632	0	0	0	0	0	0	0	0	0
Gm4956	chr1;chr1;chr1;chr1;chr1;chr1;chr1;chr1;chr1;chr1;chr1;chr1;chr1;chr1;chr1;chr1;chr1	21285246;21285608;21288142;21288142;21289985;21291295;21291295;21291295;21293480;21293480;21293480;21294926;21294926;21294926;21298041;21298041;21298041	21285733;21285733;21288273;21288273;21290130;21291365;21291436;21291365;21293612;21293612;21293612;21294977;21294977;21294977;21298247;21298127;21298312	-;-;-;-;-;-;-;-;-;-;-;-;-;-;-;-;-	1365	0.747747	0.952487	1.68365	1.02293	1.54531	1.30203	5.0375	2.6612	1.47515	1.58641	4.20459	3.52123
Gm21909	chr1;chr1;chr1;chr1	21312517;21313452;21315259;21316272	21312642;21313593;21315380;21316320	-;-;-;-	439	0	0.477678	0.981568	0.254452	2.02873	4.83203	2.92982	5.03183	3.1383	2.63841	5.67948	5.7859
Khdc1a	chr1;chr1;chr1	21349641;21350258;21350876	21350119;21350440;21352200	+;+;+	1987	170.797	154.674	153.25	148.161	151.569	135.553	124.307	123.944	155.954	162.255	140.869	123.957
Gm16329	chr1;chr1;chr1	21354005;21354401;21355026	21354102;21354582;21355116	+;+;+	371	13.8933	16.9569	51.105	33.421	16.0459	15.6077	25.4678	14.9514	16.8537	17.9176	20.7954	19.0646
Gm16327	chr1	21364803	21365030	+	228	15.6682	24.833	31.9191	34.0502	6.99002	3.01744	6.2921	6.67428	3.25371	5.52185	6.39623	2.57086
Khdc1c	chr1;chr1;chr1	21368331;21368892;21369510	21368757;21369074;21370845	+;+;+	1946	211.504	202.308	205.76	199.128	155.196	143.888	150.44	133.971	153.957	143.521	152.492	163.718
Gm2709	chr1;chr1;chr1	21372670;21373038;21373669	21372742;21373218;21373764	+;+;+	350	5.39499	11.5036	16.8259	13.8832	1.60712	1.14663	4.09885	2.80504	1.36257	0.575535	3.62905	1.89803
Gm16533	chr1	21379555	21379782	+	228	4.02898	4.78265	15.5396	11.0235	3.08383	2.26308	4.99029	1.2918	0	2.42962	2.0633	1.8853
Khdc1b	chr1;chr1;chr1	21383556;21384175;21384802	21384036;21384357;21386373	+;+;+	2236	1026.88	992.383	845.714	838.956	137.206	133.893	51.5486	49.5493	74.7913	83.1289	45.4442	34.3934
Gm16328	chr1	21390906	21391101	+	196	0.260376	2.1398	0.977116	2.8496	0.478309	0	0.504785	0	1.08141	0.51387	0	0.797492
Kcnq5	chr1;chr1;chr1;chr1;chr1;chr1;chr1;chr1;chr1;chr1;chr1;chr1;chr1;chr1;chr1;chr1;chr1;chr1;chr1;chr1;chr1;chr1;chr1;chr1;chr1;chr1;chr1;chr1;chr1;chr1;chr1;chr1;chr1;chr1;chr1;chr1;chr1;chr1;chr1;chr1;chr1;chr1;chr1;chr1;chr1;chr1;chr1;chr1;chr1;chr1;chr1;chr1;chr1;chr1;chr1;chr1;chr1;chr1;chr1;chr1;chr1;chr1;chr1;chr1;chr1;chr1;chr1;chr1;chr1;chr1;chr1;chr1;chr1;chr1;chr1;chr1;chr1;chr1;chr1;chr1	21398403;21398408;21402163;21402163;21402163;21404932;21404932;21404932;21404932;21404932;21405793;21405793;21405793;21405793;21405793;21424049;21424049;21424049;21424049;21457404;21457404;21457404;21457404;21461551;21466245;21466383;21466383;21466383;21469470;21469470;21469470;21469470;21469470;21469470;21479374;21479374;21479374;21479374;21479374;21479374;21487223;21487223;21487223;21487223;214…	21403125;21403125;21403125;21403125;21403125;21405058;21405058;21405058;21405058;21405058;21405924;21405924;21405924;21405924;21405924;21424157;21424157;21424157;21424157;21457624;21457624;21457624;21457624;21461607;21466409;21466409;21466409;21466409;21469564;21469564;21469564;21469564;21469564;21469564;21479469;21479469;21479469;21479469;21479469;21479469;21487333;21487333;21487333;21487333;214…	-;-;-;-;-;-;-;-;-;-;-;-;-;-;-;-;-;-;-;-;-;-;-;-;-;-;-;-;-;-;-;-;-;-;-;-;-;-;-;-;-;-;-;-;-;-;-;-;-;-;-;-;-;-;-;-;-;-;-;-;-;-;-;-;-;-;-;-;-;-;-;-;-;-;-;-;-;-;-;-	7689	0.252215	0.458183	0.585329	0.559321	0.231658	0.0969317	0.115807	0.2426	0.0275661	0.00654953	0.183547	0.0813153
Gm36949	chr1	21454691	21457017	-	2327	0.175449	0	0.123452	0.192014	0	0.0492749	0.0425173	0.0421902	0	0	0.0404325	0.0335858
Gm7658	chr1	21511933	21513056	-	1124	0.544844	1.26865	0.937127	1.98762	8.34061	6.2228	8.36219	10.4815	8.58007	6.36212	10.2959	7.71807
Gm38243	chr1	21838948	21840514	-	1567	0	0	0	0	0	0	0	0.0626526	0	0	0.0600424	0
Gm5696	chr1	22030064	22030615	-	552	0	0	0	0	0	0	0	0	0.191989	0	0	0
Gm28239	chr1	22237849	22238295	+	447	0	0	0	0	0	0	0	0	0	0	0.105242	0
Rims1	chr1;chr1;chr1;chr1;chr1;chr1;chr1;chr1;chr1;chr1;chr1;chr1;chr1;chr1;chr1;chr1;chr1;chr1;chr1;chr1;chr1;chr1;chr1;chr1;chr1;chr1;chr1;chr1;chr1;chr1;chr1;chr1;chr1;chr1;chr1;chr1;chr1;chr1;chr1;chr1;chr1;chr1;chr1;chr1;chr1;chr1;chr1;chr1;chr1;chr1;chr1;chr1;chr1;chr1;chr1;chr1;chr1;chr1;chr1;chr1;chr1;chr1;chr1;chr1;chr1;chr1;chr1;chr1;chr1;chr1;chr1;chr1;chr1;chr1;chr1;chr1;chr1;chr1;chr1;chr1…	22286251;22286251;22286251;22286251;22286251;22286915;22288422;22290060;22290060;22290060;22290060;22290060;22290060;22290060;22291013;22291013;22291013;22291013;22291013;22291013;22291013;22292822;22292822;22292822;22292822;22292822;22292822;22292822;22296858;22296858;22296858;22296858;22296858;22296858;22296858;22315732;22346293;22346293;22346293;22346293;22346293;22346293;22373344;22373344;223…	22288640;22288640;22288640;22288640;22288640;22288640;22288640;22290199;22290199;22290199;22290199;22290199;22290199;22290199;22291114;22291114;22291114;22291114;22291114;22291114;22291114;22292934;22292934;22292934;22292934;22292934;22292934;22292934;22296996;22296996;22296996;22296996;22296996;22296996;22296996;22315805;22346528;22346528;22346528;22346528;22346528;22346528;22373510;22373510;223…	-;-;-;-;-;-;-;-;-;-;-;-;-;-;-;-;-;-;-;-;-;-;-;-;-;-;-;-;-;-;-;-;-;-;-;-;-;-;-;-;-;-;-;-;-;-;-;-;-;-;-;-;-;-;-;-;-;-;-;-;-;-;-;-;-;-;-;-;-;-;-;-;-;-;-;-;-;-;-;-;-;-;-;-;-;-;-;-;-;-;-;-;-;-;-;-;-;-;-;-;-;-;-;-;-;-;-;-;-;-;-;-;-;-;-;-;-;-;-;-;-;-;-;-;-;-;-;-;-;-;-;-;-;-;-;-;-;-;-;-;-;-;-;-;-;-;-;-;-;-;-;-;-;-;-;-;-;-;-;-;-;-;-;-;-;-;-;-;-;-;-;-;-;-;-;-;-;-;-;-;-;-;-;-;-;-;-;-;-;-;-;-;-;-;-;-;-;-;-;-…	7821	25.5527	23.5092	23.9424	26.3514	0.659272	0.447157	0.588238	0.527224	0.399738	0.463607	0.631574	0.34975
Gm26866	chr1	22740764	22741565	+	802	0.254532	0	0	0.139282	0	0	0	0.122415	0.132142	0	0	0
Gm7761	chr1;chr1;chr1	22984863;22986298;22986801	22985217;22986538;22987125	-;-;-	921	0	0	0	0	0	0	0.322273	0	0.230137	0	0	0
Gm29506	chr1;chr1;chr1;chr1	23048295;23173171;23214671;23235611	23050173;23173251;23214725;23235673	-;-;-;-	2078	0.0491181	0	0.0230408	0.0268778	0.180459	0	0	0.0236229	0.102	0	0	0
Ppp1r14bl	chr1	23100473	23102253	-	1781	0.057309	0.0941946	0.107532	0.09408	0	0.193143	0	0.220498	0	0	0	0
Gm24176	chr1	23245211	23245331	+	121	0	0	0	0	0	0	0.817668	0	0	0	0	0
Gm6420	chr1;chr1	23255685;23255987	23256407;23256406	-;-	723	0.635274	0.870128	0.264889	1.46776	1.81532	1.58593	1.16317	1.83317	1.02607	1.81098	1.30133	2.64838
Mir30a	chr1	23272269	23272339	+	71	0.718785	0	2.69739	0.78665	3.301	0	1.39349	0	5.22427	5.67429	2.65032	5.50382
Gm27028	chr1	23291537	23291935	+	399	1.79066	0.105113	0.839977	0.13998	1.76219	1.29319	1.23982	1.96845	2.65609	0.631069	0.589514	2.93813
Mir30c-2	chr1	23291701	23291784	+	84	0	0	0	0	0	0	0	0	0	0	0	0
Gm29107	chr1	23293729	23294075	+	347	0	0	0	0	0	0	0	0	0	0.145128	0	0
Gm20954	chr1	23345956	23346599	-	644	0	0	0	0	0	0	0	0	0	0	0	0
Ogfrl1	chr1;chr1;chr1;chr1;chr1;chr1;chr1;chr1;chr1;chr1;chr1;chr1;chr1;chr1;chr1;chr1;chr1;chr1;chr1;chr1;chr1;chr1;chr1	23366424;23369724;23370268;23375730;23375730;23375730;23375988;23375988;23375988;23376171;23376171;23376171;23378726;23378726;23378726;23378972;23378972;23378972;23382815;23391749;23392871;23397514;23397514	23370448;23370448;23370448;23375875;23375875;23375875;23376054;23376054;23376054;23376249;23376249;23376249;23378804;23378804;23378804;23379058;23379058;23380801;23383175;23393011;23393011;23397772;23397541	-;-;-;-;-;-;-;-;-;-;-;-;-;-;-;-;-;-;-;-;-;-;-	8109	3.49287	4.03937	5.03054	4.51831	2.05787	2.29071	4.64858	3.82585	1.85582	1.87551	3.64325	4.48165
Gm7784	chr1	23479539	23480527	+	989	0	0	0	0	0	0.115938	0	0.148903	0	0	0	0
Gm28822	chr1;chr1;chr1;chr1	23574587;23575947;23576675;23596397	23574714;23576186;23576816;23596664	+;+;+;+	778	0.262384	0	0	0.143579	0	0.147381	0.127169	0.0630955	0	0	0	0.100455
B3gat2	chr1;chr1;chr1;chr1;chr1;chr1;chr1;chr1;chr1	23761753;23761926;23762011;23762768;23815221;23815221;23815221;23844873;23845101	23762259;23763228;23763228;23763228;23815739;23815740;23815365;23845021;23849158	+;+;+;+;+;+;+;+;+	6203	0.855635	0.513856	0.532586	0.567255	0.219145	0.240306	0.1914	0.26115	0.13668	0.202964	0.166847	0.119694
Smap1	chr1;chr1;chr1;chr1;chr1;chr1;chr1;chr1;chr1;chr1;chr1;chr1;chr1;chr1;chr1;chr1;chr1;chr1;chr1;chr1;chr1;chr1;chr1;chr1;chr1;chr1;chr1;chr1;chr1;chr1;chr1;chr1;chr1;chr1;chr1;chr1;chr1;chr1;chr1;chr1;chr1;chr1;chr1;chr1;chr1;chr1;chr1;chr1;chr1;chr1;chr1;chr1;chr1;chr1;chr1;chr1	23844846;23845625;23846178;23846296;23846352;23847719;23848264;23848264;23848264;23848280;23848533;23848795;23849303;23849303;23849303;23849303;23849303;23853423;23853423;23853423;23853423;23853423;23853423;23859023;23859023;23859023;23859023;23859023;23859023;23866217;23866217;23866217;23866217;23866217;23866217;23869924;23871438;23876374;23876374;23876374;23876374;23876374;23877709;23877709;238…	23845357;23846563;23846563;23846563;23846563;23847777;23848571;23848571;23848571;23848571;23848571;23849468;23849468;23849468;23849468;23849468;23849468;23853550;23853550;23853550;23853550;23853550;23853550;23859113;23859113;23859113;23859113;23859113;23859113;23866297;23866297;23866297;23866297;23866297;23866293;23869974;23871518;23876449;23876449;23876449;23876449;23876449;23877794;23877794;238…	-;-;-;-;-;-;-;-;-;-;-;-;-;-;-;-;-;-;-;-;-;-;-;-;-;-;-;-;-;-;-;-;-;-;-;-;-;-;-;-;-;-;-;-;-;-;-;-;-;-;-;-;-;-;-;-	3575	10.064	10.4058	12.3614	12.7327	11.2498	13.102	15.3457	14.5548	12.3468	10.8748	14.0669	13.7836
Sdhaf4	chr1;chr1;chr1;chr1;chr1	23995939;24002966;24003157;24005546;24005546	23996360;24003306;24003306;24005630;24005656	-;-;-;-;-	874	3.2115	1.58355	2.13646	4.40938	0.321791	0.655965	1.35841	0.336991	1.09131	0.86429	0.699727	0.223553
Gm26524	chr1;chr1	24005505;24005507	24005894;24005894	+;+	390	0	0	0	0	0.12019	0.147004	0	0	0	0	0	0
Fam135a	chr1;chr1;chr1;chr1;chr1;chr1;chr1;chr1;chr1;chr1;chr1;chr1;chr1;chr1;chr1;chr1;chr1;chr1;chr1;chr1;chr1;chr1;chr1;chr1;chr1;chr1;chr1;chr1;chr1;chr1;chr1;chr1;chr1;chr1;chr1;chr1;chr1;chr1;chr1;chr1;chr1;chr1;chr1;chr1;chr1;chr1;chr1;chr1;chr1;chr1;chr1;chr1;chr1;chr1;chr1;chr1;chr1;chr1;chr1;chr1;chr1;chr1;chr1;chr1;chr1;chr1;chr1;chr1;chr1;chr1;chr1;chr1;chr1;chr1;chr1;chr1;chr1;chr1;chr1;chr1…	24011093;24011093;24011245;24011591;24011604;24011681;24014779;24014779;24014779;24014779;24014779;24014779;24020675;24020675;24020675;24020675;24020675;24021854;24021854;24021854;24021854;24021854;24021854;24024213;24024213;24024213;24024213;24024213;24024213;24024275;24024782;24024782;24024782;24024782;24024782;24024782;24024782;24026608;24026608;24026608;24026608;24026608;24026608;24026608;240…	24012497;24012497;24012497;24012497;24012497;24012497;24014892;24014892;24014892;24014892;24014892;24014892;24020785;24020785;24020785;24020785;24020785;24022005;24022005;24022005;24022005;24022005;24022005;24024310;24024310;24024310;24024310;24024310;24024310;24024310;24024873;24024873;24024873;24024873;24024873;24024873;24024873;24026711;24026768;24026823;24026768;24026768;24026768;24026759;240…	-;-;-;-;-;-;-;-;-;-;-;-;-;-;-;-;-;-;-;-;-;-;-;-;-;-;-;-;-;-;-;-;-;-;-;-;-;-;-;-;-;-;-;-;-;-;-;-;-;-;-;-;-;-;-;-;-;-;-;-;-;-;-;-;-;-;-;-;-;-;-;-;-;-;-;-;-;-;-;-;-;-;-;-;-;-;-;-;-;-;-;-;-;-;-;-;-;-;-;-;-;-;-;-;-;-;-;-;-;-;-;-;-;-;-;-;-;-;-;-;-;-;-;-;-;-;-;-	7773	19.1122	16.8505	15.3374	15.3911	7.27266	8.75497	4.22583	3.36602	5.7536	6.21312	5.48928	3.7956
Gm37580	chr1	24100625	24103424	+	2800	0.0364526	0.269615	0.273592	0.0398944	0	0.040951	0.14134	0.175315	0.0378493	0.0719419	0.268818	0.167473
Gm26607	chr1	24125275	24126141	+	867	0	0	0	0	0	0	0	0	0	0	0	0
Col9a1	chr1;chr1;chr1;chr1;chr1;chr1;chr1;chr1;chr1;chr1;chr1;chr1;chr1;chr1;chr1;chr1;chr1;chr1;chr1;chr1;chr1;chr1;chr1;chr1;chr1;chr1;chr1;chr1;chr1;chr1;chr1;chr1;chr1;chr1;chr1;chr1;chr1;chr1;chr1;chr1;chr1;chr1;chr1;chr1;chr1;chr1;chr1;chr1;chr1;chr1;chr1;chr1;chr1;chr1;chr1;chr1;chr1;chr1;chr1;chr1;chr1;chr1;chr1;chr1;chr1;chr1;chr1;chr1;chr1;chr1;chr1;chr1;chr1;chr1;chr1;chr1;chr1;chr1;chr1;chr1…	24177610;24178259;24179284;24179475;24185038;24194683;24195187;24195517;24196891;24196891;24197017;24197300;24197300;24197444;24197444;24197444;24202014;24202014;24202014;24202297;24202297;24202297;24204658;24204658;24204658;24205054;24205054;24205054;24207386;24207386;24207386;24208174;24208174;24208174;24209059;24209059;24209059;24210373;24210373;24210373;24214539;24214539;24214539;24217536;242…	24177868;24178332;24179361;24179607;24185434;24194766;24195457;24195537;24196965;24196965;24197335;24197335;24197335;24197506;24197506;24197506;24202067;24202067;24202067;24202332;24202332;24202332;24204681;24204681;24204681;24205107;24205107;24205107;24207439;24207439;24207439;24208206;24208206;24208206;24209115;24209115;24209115;24210426;24210426;24210426;24214592;24214592;24214592;24217589;242…	+;+;+;+;+;+;+;+;+;+;+;+;+;+;+;+;+;+;+;+;+;+;+;+;+;+;+;+;+;+;+;+;+;+;+;+;+;+;+;+;+;+;+;+;+;+;+;+;+;+;+;+;+;+;+;+;+;+;+;+;+;+;+;+;+;+;+;+;+;+;+;+;+;+;+;+;+;+;+;+;+;+;+;+;+	5068	0.0805583	0.016551	0.0188945	0	0.0184981	0.0339373	0.0195221	0.0774874	0.0836449	0.0596203	0.0278472	0
Col19a1	chr1;chr1;chr1;chr1;chr1;chr1;chr1;chr1;chr1;chr1;chr1;chr1;chr1;chr1;chr1;chr1;chr1;chr1;chr1;chr1;chr1;chr1;chr1;chr1;chr1;chr1;chr1;chr1;chr1;chr1;chr1;chr1;chr1;chr1;chr1;chr1;chr1;chr1;chr1;chr1;chr1;chr1;chr1;chr1;chr1;chr1;chr1;chr1;chr1;chr1;chr1;chr1;chr1;chr1;chr1;chr1;chr1;chr1;chr1;chr1;chr1;chr1;chr1;chr1;chr1;chr1;chr1;chr1;chr1;chr1;chr1;chr1;chr1;chr1;chr1;chr1;chr1;chr1;chr1;chr1…	24261890;24263994;24264965;24264965;24270366;24270366;24279770;24279932;24279932;24282417;24282417;24282417;24285053;24285053;24285053;24285254;24285254;24285254;24289667;24289667;24289667;24289828;24289828;24289828;24293072;24293072;24293072;24296760;24296760;24296760;24300593;24300593;24300593;24301275;24301275;24301275;24301400;24301400;24301400;24303456;24303456;24303456;24306260;24306260;243…	24264817;24264817;24265042;24265042;24270494;24270494;24279998;24279998;24279998;24282587;24282587;24282587;24285097;24285097;24285097;24285289;24285289;24285289;24289729;24289729;24289729;24289872;24289872;24289872;24293116;24293116;24293116;24296813;24296813;24296813;24300619;24300619;24300619;24301319;24301319;24301319;24301450;24301450;24301450;24303500;24303500;24303500;24306313;24306313;243…	-;-;-;-;-;-;-;-;-;-;-;-;-;-;-;-;-;-;-;-;-;-;-;-;-;-;-;-;-;-;-;-;-;-;-;-;-;-;-;-;-;-;-;-;-;-;-;-;-;-;-;-;-;-;-;-;-;-;-;-;-;-;-;-;-;-;-;-;-;-;-;-;-;-;-;-;-;-;-;-;-;-;-;-;-;-;-;-;-;-;-;-;-;-;-;-;-;-;-;-;-;-;-;-;-;-;-;-;-;-;-;-;-;-;-;-;-;-;-;-;-;-;-;-;-;-;-;-;-;-;-;-;-;-;-;-;-;-;-	6887	1.24491	0.651604	0.834245	1.33812	0.19738	0.0749212	0.172391	0.313618	0.0923288	0.160869	0.0546458	0.170221
Gm26418	chr1	24548841	24548977	-	137	0	0	0.698959	0	0	0	0	0	0.773562	0	0	0
Tubb4b-ps2	chr1	24594087	24595423	-	1337	0.458044	1.06654	0.931074	0.877259	0.350593	1.1149	1.332	0.881166	1.42678	1.20531	1.4778	0.701459
Gm28439	chr1	24611535	24612410	-	876	4599.27	4420.19	4992.28	5763.23	5746.59	6399.78	4736.48	5824.02	6439.13	6209.49	5719.46	6019.84
Gm10222	chr1	24612407	24612700	-	294	5526.57	5375.19	5982.56	6846.26	7829.59	8944.87	6205.66	8146.65	9276.5	8292.84	7708.69	7731.02
Gm28438	chr1	24612775	24613119	-	345	2096.23	1936.18	2466.65	2495.54	4014.47	3988.44	3120.7	3626.41	4247.72	4274.26	3644.55	3183.71
Gm28437	chr1	24613189	24613971	-	783	2540.47	2257.54	2486.82	2707.65	2321.32	2399.35	2154.9	2383.76	2218.7	2299.68	2020.76	1928.35
Gm10925	chr1	24613974	24614651	-	678	15464	14609.2	15268.6	18108	13828.1	16816.4	10981.4	14762.2	16448.3	13986.7	12472.1	11822
Gm28661	chr1	24614885	24615565	-	681	7401.31	6854.1	7970.43	8669.71	6931.13	7405.6	6212.96	7565	7203.01	6823.8	6382.4	6285.33
Gm29216	chr1	24615706	24616197	-	492	4755.16	4414.97	5308.11	5506.55	5333.95	5628.85	5444.6	6144.62	5324.43	5086.09	5268.55	4950
Lmbrd1	chr1;chr1;chr1;chr1;chr1;chr1;chr1;chr1;chr1;chr1;chr1;chr1;chr1;chr1;chr1;chr1;chr1;chr1;chr1;chr1;chr1;chr1;chr1;chr1;chr1;chr1;chr1;chr1;chr1;chr1;chr1;chr1;chr1;chr1;chr1;chr1;chr1;chr1;chr1;chr1;chr1;chr1;chr1;chr1;chr1;chr1;chr1;chr1;chr1;chr1	24678630;24678660;24678739;24678926;24685397;24685397;24685397;24685397;24692941;24692941;24692941;24704821;24704821;24704821;24705977;24705977;24705977;24706925;24711512;24711512;24714909;24714909;24728546;24728546;24728627;24728642;24731747;24731747;24731747;24731747;24743883;24743883;24743883;24744256;24744256;24744866;24744866;24744866;24744873;24746805;24746805;24746805;24748800;24748800;247…	24678816;24678816;24678816;24679034;24685573;24685573;24685573;24685573;24693001;24693001;24693001;24704918;24704918;24704918;24706044;24706044;24706044;24707051;24711600;24711600;24714982;24714982;24728671;24728671;24728671;24728671;24731899;24731899;24731894;24731899;24744358;24743947;24743947;24744358;24744358;24744948;24744970;24744970;24744970;24746954;24746954;24746954;24748878;24748878;247…	+;+;+;+;+;+;+;+;+;+;+;+;+;+;+;+;+;+;+;+;+;+;+;+;+;+;+;+;+;+;+;+;+;+;+;+;+;+;+;+;+;+;+;+;+;+;+;+;+;+	5960	0.63364	0.703694	0.514134	0.524785	12.8511	11.8511	10.9811	9.69411	12.0648	12.7842	12.1555	11.5986
Gm28594	chr1;chr1	24910461;24911220	24910681;24911659	-;-	661	0	0	0.217301	0	0	0	0.149679	0	0	0	0	0
Gm28237	chr1;chr1;chr1;chr1	24963209;24963996;24964804;24964804	24963676;24964388;24965158;24964976	-;-;-;-	1216	0	0	0	0	0.346931	0	0	0.0403687	0	0.248483	0	0.0642715
Gm9443	chr1	25011941	25012756	+	816	0	0	0	0	0.229776	0	0	0	0.5195	0.12343	0.345906	0.0957772
Gm29414	chr1;chr1	25026581;25026984	25026779;25027232	-;-	448	0	0	0	0	0	0	0.110422	0	0	0	0	0
Adgrb3	chr1;chr1;chr1;chr1;chr1;chr1;chr1;chr1;chr1;chr1;chr1;chr1;chr1;chr1;chr1;chr1;chr1;chr1;chr1;chr1;chr1;chr1;chr1;chr1;chr1;chr1;chr1;chr1;chr1;chr1;chr1;chr1;chr1;chr1;chr1;chr1;chr1;chr1;chr1;chr1;chr1;chr1;chr1;chr1;chr1;chr1;chr1;chr1;chr1;chr1;chr1;chr1;chr1;chr1;chr1;chr1;chr1;chr1;chr1;chr1;chr1;chr1;chr1;chr1;chr1;chr1;chr1;chr1;chr1;chr1;chr1;chr1;chr1;chr1;chr1;chr1;chr1;chr1;chr1;chr1…	25067476;25067550;25067550;25067550;25067678;25067691;25074685;25074685;25074685;25074685;25074685;25074685;25084244;25084244;25084244;25084244;25084244;25084244;25091454;25093765;25093765;25093765;25093765;25093765;25093765;25098876;25098876;25098876;25098876;25098876;25098876;25098876;25101433;25101433;25101433;25101433;25101433;25101433;25101433;25111692;25111692;25111692;25111692;25111692;251…	25068356;25068356;25068356;25068356;25068356;25068356;25074789;25074789;25074789;25074789;25074789;25074789;25084279;25084279;25084279;25084279;25084279;25084279;25094408;25094408;25094408;25094408;25094408;25094408;25094408;25098915;25098915;25098915;25098915;25098915;25098915;25098915;25101528;25101528;25101528;25101528;25101528;25101528;25101528;25111863;25111863;25111863;25111863;25111863;251…	-;-;-;-;-;-;-;-;-;-;-;-;-;-;-;-;-;-;-;-;-;-;-;-;-;-;-;-;-;-;-;-;-;-;-;-;-;-;-;-;-;-;-;-;-;-;-;-;-;-;-;-;-;-;-;-;-;-;-;-;-;-;-;-;-;-;-;-;-;-;-;-;-;-;-;-;-;-;-;-;-;-;-;-;-;-;-;-;-;-;-;-;-;-;-;-;-;-;-;-;-;-;-;-;-;-;-;-;-;-;-;-;-;-;-;-;-;-;-;-;-;-;-;-;-;-;-;-;-;-;-;-;-;-;-;-;-;-;-;-;-;-;-;-;-;-;-;-;-;-;-;-;-;-;-;-;-;-;-;-;-;-;-;-;-;-;-;-;-;-;-;-;-;-;-;-	18559	0.28873	0.183046	0.255401	0.195613	0.032834	0.111209	0.111951	0.0819946	0.125627	0.0841176	0.0861829	0.0884335
Gm15702	chr1	25223730	25224173	+	444	0	0	0	0	0	0	0	0	0	0	0	0.0880115
Gm20172	chr1	25276404	25277954	-	1551	0	0	0	0	0	0	0	0	0	0.0649379	0	0
Gm22260	chr1	25279445	25279551	-	107	0	0	0	0	0	0	0	0	0	0	0	0
Gm37543	chr1	25284218	25285248	-	1031	0.0989985	0	0	0	0	0.111215	0.143944	0	0	0	0	0
Gm37331	chr1	25296512	25299886	-	3375	0	0	0	0	0.083332	0	0	0	0	0	0	0
Gm37211	chr1	25314276	25317708	-	3433	0.0297313	0	0	0	0	0	0.0288196	0	0	0	0.0274065	0
Gm37862	chr1	25325866	25328398	-	2533	0	0	0	0	0	0	0.0390596	0	0.0209195	0	0	0
Gm38286	chr1	25345978	25349082	-	3105	0	0	0	0	0	0	0	0	0	0	0	0
Gm37880	chr1	25362564	25365820	-	3257	0	0	0	0	0	0.07041	0	0.0301433	0	0	0	0.0359936
Gm25294	chr1	25451071	25451174	+	104	0	0	0	0	0	0	0.951326	0	0	0	0	0
Gm37011	chr1	25608250	25611184	-	2935	0	0	0	0.0761188	0.0319416	0	0	0	0	0	0	0
Gm29214	chr1	25614946	25615515	-	570	0	0	0	0	0	0	0	0	0	0	0	0
Gm37051	chr1	25620238	25623180	-	2943	0	0	0.0325373	0	0	0	0	0	0	0	0.0319696	0
Gm38260	chr1	25672245	25676239	-	3995	0	0	0	0	0	0.143508	0.0247654	0.122874	0	0.0252112	0	0.097815
Gm37628	chr1	25686062	25691501	-	5440	0	0	0.0528074	0.0205339	0.0172332	0.0210777	0.0545613	0	0.0389625	0.0185145	0.155658	0.0430997
8030445P17Rik	chr1	25722038	25724778	-	2741	0	0	0	0	0	0	0.0721911	0.179089	0	0.0367452	0	0.057026
Gm38198	chr1	25735389	25738969	-	3581	0	0	0	0	0	0	0	0.109664	0.0295945	0.0562517	0.0131369	0.0872987
Gm37077	chr1	25755343	25759033	-	3691	0.0553061	0	0	0	0	0	0.0804155	0	0.0287126	0	0	0.0423485
Gm37895	chr1	25775757	25780306	-	4550	0	0	0	0	0	0	0.0434892	0.0215773	0	0	0.0206783	0.0858837
Gm36952	chr1	25797281	25800905	-	3625	0	0.161976	0.0528317	0	0	0.0632622	0	0.0270832	0.116941	0.0277844	0.0259549	0.0862391
Gm37602	chr1	25804097	25807406	-	3310	0.0616722	0	0.260367	0	0	0.0346413	0.0298906	0.118642	0	0.0912858	0.0284249	0.236115
2900022M07Rik	chr1	25808956	25809972	-	1017	0.100361	0	0.28247	0.109837	0.0460907	0	0.680988	0.386142	0	0.19807	0	0.153696
2900002M20Rik	chr1	25824390	25824719	-	330	0	0	0	0	0	0	0.599623	0.297505	0	0	0	0.118415
Gm9884	chr1	25830657	25831878	+	1222	0.0835249	0.0686418	0	0.274233	0	0	0.0809639	0.281193	0.0867251	0	0.346472	0
Gm18443	chr1	25996604	25997159	-	556	0	0	0	0	0	0	0	0	0	0	0	0
Gm19123	chr1	26466236	26466886	+	651	0	0	0	0	0	0	0	0	0	0	0.289052	0
Gm24064	chr1	26566833	26566938	+	106	0	0	0	0	0	0	0	0	0	0	0	0
4931408C20Rik	chr1;chr1	26681814;26687241	26685911;26687460	-;-	4318	0.141826	0.155406	0.177411	0.0258695	0.0651333	0.0531092	0.0229129	0.0909463	0.0490866	0	0.0217894	0
n-R5s209	chr1	26959103	26959221	-	119	0	0	0.804684	0	0.787803	0	0	0	0	0	1.58128	0
Gm19641	chr1	27336352	27336768	-	417	0	0	0	0	0	0	0	0	0	0	0	0
Gm5524	chr1;chr1	27884046;27900428	27884078;27902396	+;+	2002	0	0	0	0.111593	0	0	0	0	0	0	0	0
Gm18776	chr1	27900419	27901072	-	654	0	0	0	0	0	0	0	0	0	0	0	0
Gm19028	chr1	27989910	27991782	+	1873	0.817411	0.761327	0.715752	1.78918	1.55163	0.857063	2.00728	2.25392	1.5843	1.07548	2.00932	1.2518
Gm38089	chr1	28569918	28571431	+	1514	0	0	0	0	0	0	0	0	0	0	0	0
Gm7846	chr1	28580499	28580772	-	274	0.372509	1.22453	1.04844	1.22304	25.3189	25.1086	18.9571	18.6321	21.6597	26.4662	22.3198	20.3943
Gm597	chr1;chr1	28776117;28780034	28778784;28780252	-;-	2887	0.176771	0.0871635	0.215595	0.0773843	0.0974179	0.0397169	0.10281	0	0	0	0	0.0541422
Gm5697	chr1	28800240	28802721	-	2482	0	0.0675909	0.0771615	0.495063	0.113314	0.138593	0.239173	0.237333	0.128096	0.0405796	0.530705	0.125954
Gm6462	chr1	28938036	28938339	+	304	0	0	0	0	0	0	0	0	0	0	0	0
Gm18033	chr1	29219700	29220249	+	550	0	0	0	0	0.340904	0	0	0.178503	0	0	0	0
Gm25586	chr1	29280964	29281075	-	112	0	0	0	0	0	0	0	0	0	0	0	0
Gm22679	chr1	29301480	29301579	+	100	0	0	0	0	0	0	0	0.981766	0	0	0	0
Gm23785	chr1	29361275	29361370	-	96	0	0	0	0	0	0	0	0	0	0	0	0
Mir6342	chr1	29421488	29421612	+	125	0	0	0	0	0	0	0	0	0	0	0	0
Gm5525	chr1	29484604	29485915	-	1312	0.0777953	0	0.510901	0.0851405	7.64565	5.06893	7.16395	7.78229	6.30052	7.21612	9.46601	8.10135
AC125120.1	chr1	29813154	29814438	+	1285	0	0	0	0	0	0	0	0	0	0	0.0366095	0
Gm7858	chr1	29930094	29930715	+	622	0	0	0	0	0	0	0	0	0	0	0	0
Gm23771	chr1	29985934	29986043	+	110	0	0	0	0	0	0	0	0.892514	0	0	0	0
Gm27430	chr1	30333291	30333397	-	107	0	0	0	0	0	0	0	0	0	0	0	0
Gm9898	chr1;chr1	30718560;30719447	30719204;30719962	-;-	1161	0.351653	0.650235	0.247435	0.673497	0	0.197524	0	0.253686	0	0	0	0
Gm6473	chr1;chr1;chr1;chr1	30769687;30770672;30771439;30771713	30770402;30771009;30771491;30771815	+;+;+;+	1210	0.210883	0.0693226	0	0	0.387391	0	0	0.0405688	0.0875852	0	0.0777574	0
Gm2914	chr1	30794548	30794875	-	328	0	0	0	0	0	0	0	0	0	0	0	0
Phf3	chr1;chr1;chr1;chr1;chr1;chr1;chr1;chr1;chr1;chr1;chr1;chr1;chr1;chr1;chr1;chr1;chr1;chr1;chr1;chr1;chr1;chr1;chr1;chr1;chr1;chr1;chr1;chr1;chr1;chr1;chr1;chr1;chr1;chr1;chr1;chr1;chr1;chr1;chr1;chr1;chr1;chr1;chr1;chr1;chr1;chr1;chr1;chr1;chr1;chr1;chr1;chr1;chr1;chr1;chr1;chr1;chr1;chr1;chr1;chr1;chr1;chr1;chr1;chr1;chr1;chr1;chr1;chr1	30802339;30802342;30803546;30806169;30806169;30806205;30808723;30808723;30808723;30808723;30810683;30810683;30810683;30811772;30811772;30811904;30813017;30813017;30813017;30813571;30813960;30813960;30815315;30816468;30816468;30816468;30820081;30820081;30820081;30820081;30820226;30820683;30820683;30820683;30820683;30820683;30821058;30821131;30821131;30821131;30821131;30821131;30824210;30824210;308…	30805942;30805942;30806364;30806364;30806364;30806364;30809105;30808812;30808812;30808812;30810830;30810712;30810830;30811967;30811967;30811967;30813535;30813152;30813152;30814091;30814091;30814091;30816584;30816584;30816584;30816584;30820237;30820237;30820237;30820237;30820237;30820827;30820827;30820827;30820827;30820827;30823843;30821314;30821314;30821314;30821314;30821314;30824519;30824519;308…	-;-;-;-;-;-;-;-;-;-;-;-;-;-;-;-;-;-;-;-;-;-;-;-;-;-;-;-;-;-;-;-;-;-;-;-;-;-;-;-;-;-;-;-;-;-;-;-;-;-;-;-;-;-;-;-;-;-;-;-;-;-;-;-;-;-;-;-	14190	63.2904	62.0295	79.6224	78.3229	53.3124	55.1658	61.0709	54.2047	45.1919	47.3853	60.9705	55.804
Gm37522	chr1	30833548	30836431	-	2884	0.176955	0.145424	0.498045	0.0774648	0.780154	1.57045	0.926256	0.595732	0.422589	0.908004	1.02764	0.921374
Gm37906	chr1	30865504	30868538	-	3035	0.622157	0.373108	0.0946531	0.184027	1.23557	1.81345	1.61365	2.19967	1.64118	1.77544	2.48004	1.75107
Ptp4a1	chr1;chr1;chr1;chr1;chr1;chr1;chr1;chr1;chr1;chr1;chr1;chr1;chr1;chr1;chr1;chr1;chr1;chr1;chr1;chr1;chr1;chr1;chr1;chr1;chr1;chr1;chr1;chr1;chr1;chr1;chr1	30940302;30940302;30940303;30941580;30941947;30943221;30943932;30943932;30943932;30943932;30943932;30943932;30944536;30944536;30944536;30944536;30944536;30944938;30944938;30944938;30944938;30944938;30946038;30946038;30946038;30946038;30948997;30949549;30949549;30949549;30949584	30943323;30943323;30943323;30943323;30943323;30943323;30944006;30944006;30944006;30944304;30944006;30944006;30944666;30944666;30944666;30944666;30944666;30945030;30945030;30945030;30945030;30946426;30946636;30946639;30946639;30946639;30949309;30949757;30949755;30949770;30949691	-;-;-;-;-;-;-;-;-;-;-;-;-;-;-;-;-;-;-;-;-;-;-;-;-;-;-;-;-;-;-	5763	47.9432	47.4419	60.7809	55.92	39.5946	40.4692	46.4045	46.1582	37.3948	41.8481	51.0022	55.1405
Gm5698	chr1	30977243	30977968	-	726	9.84121	9.35855	15.6298	12.0782	0.25826	0.157938	0	0.676147	1.09481	0.554923	0	1.88388
Gm9458	chr1	30986225	30986953	-	729	3.85028	5.63804	8.14397	8.04455	1.54319	0.157288	0.678586	1.21206	0.363436	0.55264	0.903436	0.589641
4931428L18Rik	chr1;chr1;chr1;chr1;chr1;chr1;chr1;chr1;chr1;chr1;chr1;chr1;chr1;chr1;chr1;chr1;chr1;chr1;chr1;chr1;chr1;chr1;chr1;chr1;chr1;chr1	30997842;30997867;30997867;30999819;31019188;31020848;31020852;31020852;31047585;31047585;31062035;31096372;31135137;31141164;31141717;31202931;31204252;31204252;31204252;31204252;31204252;31222476;31222476;31222476;31222476;31222476	30998938;30998943;30998943;30999904;31019685;31020963;31020963;31020963;31047772;31047772;31062107;31096454;31135247;31141768;31141764;31203388;31204473;31204473;31204473;31204473;31204473;31222628;31222684;31222657;31222597;31222617	-;-;-;-;-;-;-;-;-;-;-;-;-;-;-;-;-;-;-;-;-;-;-;-;-;-	3751	3.42855	3.57794	4.69724	3.45447	0.124965	0.0917058	0.329705	0.536556	0.0847598	0.0805534	0.100332	0.125013
Gm28644	chr1;chr1;chr1	31041919;31042952;31043299	31041983;31043094;31043675	+;+;+	585	1.22132	0.215078	1.06397	1.33663	0.160254	0	0.169125	0	0.181159	0	0.241247	0.133597
Gm27362	chr1	31122725	31122862	-	138	0	0	0	0.809451	0	0.83089	0	0	0	0	0	0
Gm29128	chr1;chr1;chr1	31136026;31143911;31149634	31138324;31143997;31150105	+;+;+	2858	0.678545	0.293493	0.586338	0.351763	0.77085	0.421259	0.225016	0.446569	0.185406	0.281928	0.263363	0.287131
Gm7893	chr1	31164549	31164773	+	225	0	0.186401	0	0.248232	0	0	0	0.872681	0	0	0	0
Lgsn	chr1;chr1;chr1;chr1;chr1;chr1;chr1;chr1	31176401;31189366;31189470;31190363;31190363;31196782;31203331;31203331	31176480;31189498;31189498;31190524;31190524;31196948;31204725;31204725	+;+;+;+;+;+;+;+	1937	0	0	0.0988718	0.519018	0.0725982	0	0	0	0.0547125	0	0	0.0403481
Pih1d3	chr1	31222838	31224288	+	1451	0	0	0	0.0769844	0	0	0.068186	0.0676613	0	0	0	0
Gm26145	chr1	31259593	31259719	-	127	0	0	0	0	0	0	0	0	0	0	0	0
Gm4850	chr1	31267326	31267884	+	559	245.856	240.087	211.814	239.395	5.03123	11.897	13.3628	9.65959	1.80106	2.25221	14.2224	3.49527
Gm28645	chr1	31274892	31275455	+	564	128.037	145.898	113.33	128.935	4.32174	3.3545	2.4559	3.56847	0.375809	1.6965	1.00092	1.31643
Gm6489	chr1	31286945	31287640	+	696	23.3171	21.0303	24.0081	17.9754	0.538785	0.164745	0.35538	0	0	0.144711	0.473136	0.112291
Eef1a1-ps2	chr1;chr1	31559540;31561355	31560830;31561400	+;+	1337	0	0	0	0	0.0350593	0.0857612	0	0	0	0	0	0
Gm19680	chr1	31615149	31616661	+	1513	0	0.110879	0	0.0738297	0	0	0	0	0	0	0	0
Gm23032	chr1	31656632	31656738	-	107	0	0	0	0	0	0	0	0	0	0	0	0
Gm7910	chr1	31736057	31736891	+	835	0	0	0	0	0	0.549283	0	0	0	0	0	0
Khdrbs2	chr1;chr1;chr1;chr1;chr1;chr1;chr1;chr1;chr1;chr1;chr1;chr1;chr1;chr1;chr1;chr1;chr1;chr1;chr1;chr1	32172714;32172729;32172748;32172887;32243900;32243900;32243900;32243900;32310798;32315015;32333466;32333466;32333466;32414871;32414871;32467760;32472567;32619171;32644093;32657444	32173008;32173008;32173008;32173008;32244027;32244027;32246878;32244027;32311090;32315108;32333582;32338354;32333582;32414934;32415017;32467887;32472765;32619253;32644151;32658568	+;+;+;+;+;+;+;+;+;+;+;+;+;+;+;+;+;+;+;+	10291	0.178526	0.110036	0.167489	0.265937	0.145756	0.0445682	0.0480701	0.0286201	0.0205963	0.00978706	0	0.00759442
Gm25814	chr1	32213133	32213239	-	107	0	0	0	0	0	0	0	0	0	0	0	0
Gm37999	chr1	32473757	32475565	+	1809	0	0	0.0529339	0.0617492	0	0.0633846	0	0	0	0	0	0
Gm37110	chr1	32485315	32486942	+	1628	31.5356	34.8814	11.1462	14.409	3.13839	3.3455	0.546954	0.60305	1.65998	3.09332	1.24254	0.38405
Gm37911	chr1	32496444	32497988	+	1545	0	0	0	0.0723005	0	0	0.0640374	0	0	0	0	0
Gm9839	chr1	32519563	32520999	-	1437	0	0	0.066637	0	0	0	0	0	0	0	0	0
Gm37792	chr1	32539028	32542440	+	3413	0	0.0983068	0	0	0	0.0671918	0.0579771	0	0.0310513	0	0	0
Gm5415	chr1	32543686	32547294	-	3609	0	0	0.0265329	0	0	0	0.0274142	0	0	0	0	0.0216554
Gm24732	chr1	32568359	32568421	-	63	0	0	0	0	0	0	0	0	0	0	0	0
Gm37426	chr1	32710179	32712648	+	2470	0	0	0	0	0	0.0464222	0	0.0397476	0	0	0	0
Gm23024	chr1	32726639	32726930	+	292	0	0	0	0	0	0	0	0	0	0	0	0
Gm37151	chr1	32967484	32972490	-	5007	0	0	0	0	0	0.0229005	0	0	0	0.0402311	0.018791	0
Gm28624	chr1	33028160	33030290	-	2131	0	0	0	0	0	0	0.232139	0	0	0	0	0.0733498
Gm37724	chr1	33065130	33066350	+	1221	3.7617	3.84709	2.07827	1.09783	0.959751	0.328681	0.202575	0.24122	0.347184	0.494932	0.0770569	0.0320042
Gm7114	chr1	33100907	33102695	+	1789	0.228211	0.0937734	0.160577	0.124879	0.366819	0	0.110607	0.164634	0	0.0281494	0	0
Gm4785	chr1	33108905	33109655	-	751	0.203863	0	0.127506	0.148741	0.0624158	0	0	0	0	0	0	0
Gm24901	chr1	33191993	33192102	+	110	0	0	0	0	0	0	2.69831	0	0	0	0	0
Gm37591	chr1;chr1	33212774;33215271	33213218;33215475	-;-	650	0	0	0.441957	0	0	0	0.304424	0	0	0	0	0
Gm2987	chr1	33235939	33237631	+	1693	0	0	0	0	0	0.0677276	0.0584394	0	0	0	0	0
Gm25792	chr1	33293676	33293775	+	100	0	0	0	0	0	0	0	0	0	0	0	0
Gm18799	chr1	33315670	33316582	-	913	0	0	0	0.0611743	0	0	0	0	0	0	0	0
Gm7933	chr1	33371331	33373585	+	2255	0	0	0.0849289	0.0990726	0.0207868	0.0508482	0	0.0435373	0	0	0	0
Gm23453	chr1	33422733	33422838	+	106	0	0	2.25843	0	0	0	0	0	0	0	0	0
Prim2	chr1;chr1;chr1;chr1;chr1;chr1;chr1;chr1;chr1;chr1;chr1;chr1;chr1;chr1;chr1;chr1;chr1;chr1;chr1;chr1;chr1	33453810;33464053;33478942;33480458;33484682;33484682;33512016;33512016;33514145;33514145;33533296;33533296;33620878;33622064;33628395;33630338;33662246;33663777;33667045;33668858;33669624	33454304;33464121;33480540;33480540;33484808;33484808;33512201;33512201;33514217;33514217;33533363;33533363;33623324;33622142;33628532;33630433;33662366;33663856;33667148;33669020;33669795	-;-;-;-;-;-;-;-;-;-;-;-;-;-;-;-;-;-;-;-;-	5938	5.44887	5.82698	4.85399	4.12918	8.94384	10.5336	9.32229	8.53134	6.50539	7.03911	7.32822	7.98257
Gm29228	chr1	33482101	33482518	+	418	0.24418	0.200671	0.801796	0.668088	0	1.09725	0.473387	0.822053	0.507072	0	1.35052	0.467429
Gm37618	chr1	33613758	33616832	-	3075	0.531082	0.709232	2.24212	2.83348	1.90546	3.18818	3.89316	3.99092	1.89554	1.44118	2.35599	2.89742
Gm17813	chr1	33657781	33658108	+	328	0	0.255733	0	0	1.42909	0	0	1.19728	0.323104	0.307069	0	0.47655
1700001G17Rik	chr1;chr1	33669824;33669843	33670712;33670712	+;+	889	2.06661	3.20802	1.72342	2.63868	0	0	0.333874	0	0.11921	0.113294	0.105834	0.175825
Gm38173	chr1	33671915	33674228	-	2314	0.0441086	0.036249	0.0413817	0.0965465	0	0	0	0	0	0	0	0
Rab23	chr1;chr1;chr1;chr1;chr1;chr1;chr1;chr1;chr1;chr1;chr1;chr1;chr1;chr1;chr1;chr1;chr1;chr1;chr1;chr1;chr1;chr1;chr1;chr1;chr1;chr1;chr1;chr1;chr1;chr1;chr1;chr1;chr1;chr1;chr1;chr1;chr1;chr1;chr1;chr1;chr1;chr1;chr1;chr1;chr1;chr1;chr1;chr1	33719887;33719887;33719895;33719909;33719910;33720138;33720407;33721608;33721608;33721608;33721608;33721608;33721608;33721608;33723786;33723786;33723786;33723786;33723786;33723786;33723786;33724934;33724934;33724934;33724934;33724934;33734528;33734702;33734702;33734702;33734702;33736657;33736800;33736800;33736800;33736800;33738137;33738288;33738288;33738288;33738288;33738288;33739253;33739253;337…	33720173;33720173;33720173;33720173;33720173;33720173;33720584;33721699;33721699;33721699;33721699;33721699;33721712;33721699;33724005;33724005;33725476;33724102;33724005;33723837;33724005;33725019;33725019;33725019;33725019;33726891;33734858;33734858;33735354;33734858;33734858;33736882;33736882;33736882;33736882;33736882;33738380;33738380;33738380;33738380;33738380;33738380;33739370;33740772;337…	+;+;+;+;+;+;+;+;+;+;+;+;+;+;+;+;+;+;+;+;+;+;+;+;+;+;+;+;+;+;+;+;+;+;+;+;+;+;+;+;+;+;+;+;+;+;+;+	8285	4.98326	5.33047	7.8016	6.87619	2.77229	3.11396	3.80944	2.57143	3.03799	2.12135	3.06051	2.33
Bag2	chr1;chr1;chr1;chr1;chr1;chr1;chr1;chr1	33745484;33746739;33746802;33748217;33748217;33756773;33757579;33757579	33747016;33747016;33747016;33748719;33748326;33757727;33757741;33757795	-;-;-;-;-;-;-;-	3059	0.383712	0.246787	0.782587	0.712074	0.704876	0.843384	0.80858	1.1233	0.831472	0.312791	1.90695	0.447106
Gm37905	chr1	33748007	33748347	+	341	0.149659	0.614958	0.561627	0.327579	0	0.336254	0.29014	0	0	0	0	0
Zfp451	chr1;chr1;chr1;chr1;chr1;chr1;chr1;chr1;chr1;chr1;chr1;chr1;chr1;chr1;chr1;chr1;chr1;chr1;chr1;chr1;chr1;chr1;chr1;chr1;chr1;chr1;chr1;chr1;chr1;chr1;chr1;chr1;chr1;chr1;chr1;chr1;chr1;chr1;chr1;chr1;chr1;chr1;chr1;chr1;chr1;chr1;chr1;chr1;chr1;chr1;chr1;chr1;chr1;chr1;chr1;chr1;chr1;chr1;chr1;chr1	33761545;33761545;33765844;33765844;33769721;33769721;33770769;33770769;33772893;33772893;33776269;33776269;33777543;33779044;33779044;33779044;33779056;33779189;33779896;33779896;33779896;33779896;33779896;33782068;33782068;33782068;33782068;33782178;33783041;33783041;33783041;33783041;33783041;33783802;33783853;33783853;33783853;33786407;33786407;33786454;33792136;33800135;33805339;33805339;338…	33762209;33762209;33765909;33765909;33769907;33769907;33770899;33770899;33773033;33773033;33777863;33777863;33777863;33779191;33779191;33779191;33779191;33779191;33780049;33780049;33780049;33780049;33780049;33782194;33782194;33782194;33782194;33782194;33783191;33783191;33783191;33783191;33783191;33783937;33783964;33783964;33783964;33786532;33786532;33786532;33803613;33800767;33805419;33805419;338…	-;-;-;-;-;-;-;-;-;-;-;-;-;-;-;-;-;-;-;-;-;-;-;-;-;-;-;-;-;-;-;-;-;-;-;-;-;-;-;-;-;-;-;-;-;-;-;-;-;-;-;-;-;-;-;-;-;-;-;-	15839	16.3357	14.8415	19.2162	16.6862	11.5151	11.134	10.2036	10.2925	8.12282	10.4159	8.06676	7.10538
Gm15455	chr1	33836124	33838680	-	2557	121.746	137.335	177.228	161.2	30.889	27.78	32.444	18.9288	18.5679	14.6528	12.7865	10.3309
Bend6	chr1;chr1;chr1;chr1;chr1;chr1;chr1;chr1;chr1;chr1;chr1;chr1;chr1;chr1;chr1;chr1;chr1;chr1;chr1;chr1;chr1;chr1;chr1;chr1;chr1;chr1;chr1	33852052;33852052;33852052;33862654;33862654;33862695;33863156;33863742;33863742;33864523;33864523;33864523;33864523;33873758;33878260;33878260;33878260;33878260;33878260;33883441;33883441;33883441;33883441;33883441;33907566;33907566;33907566	33853367;33853367;33853367;33862773;33862773;33862773;33863934;33863934;33863934;33864574;33864743;33864743;33864743;33873911;33878437;33878437;33878437;33878437;33878437;33883490;33883842;33883648;33883480;33883648;33907791;33907816;33907768	-;-;-;-;-;-;-;-;-;-;-;-;-;-;-;-;-;-;-;-;-;-;-;-;-;-;-	3421	1.1785	0.674279	0.909709	0.783661	0.328846	0.301656	0.679637	0.602662	0.123915	0.294413	0.385036	0.331259
Gm37067	chr1	33889490	33891117	-	1628	0	0	0.58819	0.205843	0	0	0.0607726	0	0	0	0.0577926	0.0480063
Dst	chr1;chr1;chr1;chr1;chr1;chr1;chr1;chr1;chr1;chr1;chr1;chr1;chr1;chr1;chr1;chr1;chr1;chr1;chr1;chr1;chr1;chr1;chr1;chr1;chr1;chr1;chr1;chr1;chr1;chr1;chr1;chr1;chr1;chr1;chr1;chr1;chr1;chr1;chr1;chr1;chr1;chr1;chr1;chr1;chr1;chr1;chr1;chr1;chr1;chr1;chr1;chr1;chr1;chr1;chr1;chr1;chr1;chr1;chr1;chr1;chr1;chr1;chr1;chr1;chr1;chr1;chr1;chr1;chr1;chr1;chr1;chr1;chr1;chr1;chr1;chr1;chr1;chr1;chr1;chr1…	33908225;33908999;33968703;34005880;34005882;34006126;34006180;34006191;34006191;34006191;34011813;34011825;34011825;34077227;34086242;34086242;34086242;34086242;34086242;34086242;34086242;34086242;34086242;34089292;34113933;34113933;34113933;34113933;34113933;34113933;34113933;34113933;34113933;34113933;34116118;34116118;34116118;34116118;34116118;34116118;34116118;34116118;34116118;34116118;341…	33908452;33909033;33968903;34006008;34006008;34006398;34006398;34006398;34006398;34006398;34011915;34011915;34011915;34077372;34086303;34086303;34086303;34086303;34086303;34086303;34086303;34086303;34086303;34089428;34114022;34114022;34114022;34114022;34114022;34114022;34114022;34114022;34114022;34114022;34116195;34116195;34116195;34116195;34116195;34116195;34116195;34116195;34116195;34116195;341…	+;+;+;+;+;+;+;+;+;+;+;+;+;+;+;+;+;+;+;+;+;+;+;+;+;+;+;+;+;+;+;+;+;+;+;+;+;+;+;+;+;+;+;+;+;+;+;+;+;+;+;+;+;+;+;+;+;+;+;+;+;+;+;+;+;+;+;+;+;+;+;+;+;+;+;+;+;+;+;+;+;+;+;+;+;+;+;+;+;+;+;+;+;+;+;+;+;+;+;+;+;+;+;+;+;+;+;+;+;+;+;+;+;+;+;+;+;+;+;+;+;+;+;+;+;+;+;+;+;+;+;+;+;+;+;+;+;+;+;+;+;+;+;+;+;+;+;+;+;+;+;+;+;+;+;+;+;+;+;+;+;+;+;+;+;+;+;+;+;+;+;+;+;+;+;+;+;+;+;+;+;+;+;+;+;+;+;+;+;+;+;+;+;+;+;+;+;+;+;+…	41619	18.1369	18.2296	20.0435	16.8916	8.60921	6.9455	5.30478	5.82068	4.02329	4.19389	3.06772	2.64964
Gm37354	chr1	33922455	33924838	+	2384	0.0428135	0	0.0401667	0.0468558	0.235944	0.865742	0.124502	0	0.133362	0.211239	0.0789316	0.131131
Gm28631	chr1	33963352	33963685	-	334	0	0	0	0	0	0	0.296221	0	0	0	0	0
Gm23792	chr1	33981410	33981502	-	93	0	0	0	0	0	0	0	0	0	0	0	0
Gm38157	chr1	34032100	34033797	+	1698	0.0300552	0.246997	0.225577	0.197357	0.772956	0.675281	1.95195	2.89095	0.780168	1.00837	1.46837	0.414245
Mir6896	chr1	34117359	34117431	+	73	0	0	0	0	0	0	2.03297	0	0	0	0	0
Gm26788	chr1;chr1;chr1;chr1	34165856;34169145;34175031;34177888	34167095;34169270;34178446;34178271	-;-;-;-	4782	3.7032	3.81513	3.4242	2.35929	0.990025	1.04304	0.6	0.841748	0.70918	0.431772	0.373827	0.179778
A930005N03Rik	chr1	34269882	34271128	-	1247	0.122776	0	0.0767902	0	0	0	0	0.15746	0.0849864	0	0	0
Gm37958	chr1;chr1	34329433;34330167	34329721;34330307	-;-	430	0.237366	0.780282	2.44961	2.59777	0	1.06663	0.230088	0.342476	0.739382	0.117115	0	0.727016
Gm37385	chr1	34350775	34351161	+	387	0	0	0.247435	0	0	0	0	0	0	0	0.121559	0
Gm5266	chr1;chr1	34367371;34368323	34367851;34369003	+;+	1162	0.74662	0.505303	0.988888	0.528721	0	0.148016	0.425722	0.506936	0	0	0.161939	0.134517
Gm3052	chr1;chr1	34415050;34415763	34415878;34417986	-;-	2937	0.139009	0.0285599	0.456453	0.171151	0	0.0780816	0.10106	0.13371	0	0.068586	0.160174	0.133051
Gm37233	chr1	34427002	34433264	-	6263	1.40153	0.863848	0.840916	0.517232	1.09271	1.23579	3.34901	1.02675	1.2691	1.14179	0.52579	0.811117
Mir5103	chr1	34433121	34433199	-	79	0	0	0	0	0	0	0	0	0	0	0	0
Ccdc115	chr1;chr1;chr1;chr1;chr1;chr1;chr1	34436670;34436678;34437727;34437727;34438850;34439043;34439228	34437610;34437610;34438696;34437858;34438932;34439146;34439672	-;-;-;-;-;-;-	2543	40.2169	44.447	60.2108	53.5241	18.7644	16.1646	20.5229	19.0524	17.4616	17.1693	15.8167	18.4706
Gm28306	chr1;chr1	34439511;34444522	34439830;34444730	-;-	529	0	0.158564	0.0905079	0	0.177218	0	0	0	0.200337	0	0	0
Imp4	chr1;chr1;chr1;chr1;chr1;chr1;chr1;chr1;chr1;chr1;chr1;chr1;chr1;chr1;chr1;chr1;chr1;chr1;chr1;chr1;chr1;chr1;chr1;chr1;chr1;chr1;chr1;chr1;chr1;chr1;chr1;chr1;chr1;chr1;chr1;chr1;chr1;chr1;chr1;chr1;chr1;chr1	34439851;34439898;34439905;34439905;34439937;34439953;34440041;34440041;34440041;34440041;34442910;34442910;34442910;34442910;34442910;34442910;34443378;34443378;34443378;34443378;34443378;34443378;34443563;34443563;34443563;34443563;34443563;34443769;34443769;34443769;34443769;34443997;34443997;34443997;34444196;34444196;34444196;34444358;34444358;34444358;34448247;34448757	34439927;34442569;34439927;34439927;34440149;34440149;34440149;34440149;34440149;34440149;34442993;34442993;34443104;34443104;34443104;34442993;34443455;34443487;34443487;34443487;34443487;34443487;34443695;34443695;34443695;34443695;34443695;34443923;34444091;34443856;34443923;34444091;34444027;34444091;34444269;34444269;34444269;34444514;34444387;34449356;34448429;34448938	+;+;+;+;+;+;+;+;+;+;+;+;+;+;+;+;+;+;+;+;+;+;+;+;+;+;+;+;+;+;+;+;+;+;+;+;+;+;+;+;+;+	8553	8.38927	9.45406	12.1194	10.8531	9.94153	8.26489	9.34664	9.59612	9.71435	9.16748	8.81682	9.29298
Ptpn18	chr1;chr1;chr1;chr1;chr1;chr1;chr1;chr1;chr1;chr1;chr1;chr1;chr1;chr1;chr1;chr1;chr1;chr1;chr1;chr1;chr1;chr1;chr1;chr1;chr1;chr1;chr1;chr1;chr1;chr1;chr1;chr1;chr1;chr1;chr1;chr1;chr1;chr1;chr1;chr1;chr1;chr1;chr1	34459762;34459765;34459777;34459792;34462702;34462702;34462702;34463107;34463107;34463107;34463269;34463269;34463271;34463466;34463466;34463466;34463466;34468293;34468293;34469840;34469840;34469840;34470200;34470200;34470200;34471493;34471493;34471493;34471641;34471641;34471641;34471812;34471812;34471812;34472103;34472720;34472763;34473335;34473335;34473579;34474499;34475644;34475644	34461056;34459916;34459844;34459916;34462810;34462810;34462810;34463364;34463183;34463183;34463364;34463364;34463364;34466866;34463504;34463504;34463504;34468361;34468361;34469902;34469902;34469902;34470342;34470342;34470342;34471559;34471559;34471559;34471718;34471718;34471718;34471916;34471917;34471901;34472191;34472968;34472968;34473409;34473409;34473784;34474692;34475733;34475733	+;+;+;+;+;+;+;+;+;+;+;+;+;+;+;+;+;+;+;+;+;+;+;+;+;+;+;+;+;+;+;+;+;+;+;+;+;+;+;+;+;+;+	6492	1.7137	1.61507	1.25375	1.23026	0.772573	0.627007	0.807718	0.854433	0.685625	0.465428	1.04347	0.818621
Gm28417	chr1;chr1;chr1;chr1;chr1;chr1	34468834;34470155;34470640;34471509;34472812;34472812	34470434;34470368;34470873;34471745;34473148;34473112	-;-;-;-;-;-	2409	0.826199	1.13164	1.45087	1.78523	1.08965	0.666367	1.04729	2.38411	1.09981	0.27176	0.82018	1.78434
4930568A12Rik	chr1;chr1;chr1;chr1;chr1;chr1;chr1;chr1;chr1	34477167;34480156;34480598;34480982;34482713;34484788;34484788;34485505;34485745	34477596;34480256;34480759;34481113;34482763;34484913;34484913;34485611;34485933	-;-;-;-;-;-;-;-;-	1298	0.117952	0.0646227	0.811503	0.473323	0	0.132507	0.533563	0.302547	0.0816472	0.0775952	0.724857	0
Prss39	chr1;chr1;chr1;chr1;chr1;chr1;chr1;chr1;chr1	34498410;34498421;34499228;34499228;34499644;34500016;34500016;34502027;34502624	34498628;34498628;34499390;34499390;34499709;34500290;34500132;34502196;34503063	+;+;+;+;+;+;+;+;+	1333	0.0382849	0	0.143672	0.0837992	0.175822	0.344074	0.222666	0.368254	0	0.0377789	0	0.0586303
Gm28416	chr1	34523716	34524007	-	292	0	0	0	1.5302	0	0	0	0	0	0	0.161107	0
Cfc1	chr1;chr1;chr1;chr1;chr1;chr1	34535648;34536198;34536350;34537132;34537326;34544025	34535955;34536247;34536517;34537246;34537435;34544313	+;+;+;+;+;+	1040	0.0981417	0	0	0	0.270428	0.220505	0	0.0944005	0.407608	0	0	0
Gm28419	chr1	34538086	34538560	-	475	0.214879	0	0	0	0	0	0	0	0	0	0	0
Prss40	chr1;chr1;chr1;chr1;chr1;chr1;chr1;chr1;chr1;chr1;chr1;chr1;chr1	34543968;34552334;34552334;34555969;34555969;34555969;34557853;34557853;34557853;34559743;34559743;34560730;34560730	34544745;34552809;34552693;34556138;34556138;34556138;34558111;34558127;34558127;34559905;34559934;34560920;34560943	-;-;-;-;-;-;-;-;-;-;-;-;-	2105	0	0.119544	0.136471	0	0.0445361	0.190651	0	0	0.100692	0.071771	0.0446966	0.0371279
1700101I19Rik	chr1;chr1	34579202;34579224	34579711;34579613	-;-	510	0	0	0	0	0	0	0	0	0	0	0	0
Amer3	chr1;chr1	34579657;34586663	34579766;34590944	+;+	4392	0.0813379	0.0381969	0	0.0254336	0	0	0	0	0.0241298	0	0	0
Gm28418	chr1	34607297	34607719	-	423	0	0	0	0	0	0	0	0	0	0.119053	0	0
Gm36984	chr1	34610572	34610806	-	235	0.868659	0	0.407478	0	0	0	0	0	0	0	0	0
Gm29730	chr1	34610908	34612303	-	1396	0.292457	0.270388	0.137188	0.160035	0	0	0.0354362	0	0	0.072148	0	0.0279922
AA619741	chr1	34635544	34636189	-	646	50.0857	57.4567	61.8124	60.9532	3.62804	4.52616	0.995505	0.683893	3.28105	3.74187	1.60209	2.05669
Arhgef4	chr1;chr1;chr1;chr1;chr1;chr1;chr1;chr1;chr1;chr1;chr1;chr1;chr1;chr1;chr1;chr1;chr1;chr1;chr1;chr1;chr1;chr1;chr1;chr1;chr1;chr1;chr1;chr1;chr1;chr1;chr1;chr1;chr1;chr1;chr1;chr1;chr1;chr1;chr1;chr1;chr1;chr1;chr1;chr1;chr1;chr1;chr1;chr1;chr1;chr1;chr1;chr1;chr1;chr1;chr1;chr1;chr1	34678188;34721704;34732109;34732115;34745318;34745318;34750581;34793226;34793226;34793226;34801704;34801721;34801722;34801741;34801794;34804914;34804914;34804914;34804914;34804914;34804914;34804914;34805956;34805956;34805956;34805956;34805956;34805956;34805956;34806315;34806315;34806315;34806315;34806315;34806315;34807024;34807059;34807059;34807059;34807059;34807059;34807642;34807642;34807642;348…	34678262;34725159;34732408;34732408;34745444;34745444;34751023;34793362;34793362;34793362;34802001;34802001;34802001;34802001;34801964;34805093;34805093;34805093;34805093;34805093;34805093;34805093;34806135;34806135;34806135;34806135;34806135;34806135;34806135;34806698;34806494;34806494;34806494;34806494;34806494;34807291;34809218;34807144;34807291;34807291;34807291;34808911;34807771;34807771;348…	+;+;+;+;+;+;+;+;+;+;+;+;+;+;+;+;+;+;+;+;+;+;+;+;+;+;+;+;+;+;+;+;+;+;+;+;+;+;+;+;+;+;+;+;+;+;+;+;+;+;+;+;+;+;+;+;+	9861	0.315694	0.395541	0.490391	0.351165	1.72077	1.51163	2.73406	2.16544	1.12846	1.05202	2.2422	1.15317
Gm37224	chr1	34752775	34752922	+	148	0	0.283379	0	0	0.316718	0	0	0	0	0	1.27144	0
Gm37845	chr1	34753123	34753477	+	355	0	0.118141	0	0	0	0	0	0	0	0	0.530064	0.220153
Gm38336	chr1	34809360	34811908	-	2549	0.0400421	0.0329071	0.0751333	0	0.220671	0.247409	0.0776288	0.173321	0.270246	0.138295	0.276833	0.352598
Fam168b	chr1;chr1;chr1;chr1;chr1;chr1;chr1;chr1;chr1;chr1;chr1;chr1;chr1;chr1;chr1;chr1;chr1;chr1;chr1;chr1;chr1;chr1;chr1;chr1;chr1;chr1;chr1;chr1;chr1;chr1;chr1;chr1;chr1;chr1;chr1;chr1;chr1;chr1;chr1;chr1;chr1;chr1;chr1;chr1;chr1;chr1;chr1	34813219;34813226;34817235;34817352;34817997;34817997;34817997;34817997;34818009;34819592;34819592;34819592;34819592;34819592;34819612;34819699;34819867;34819867;34819867;34819867;34819867;34819867;34819867;34824020;34824020;34828642;34828767;34828767;34828767;34828767;34828767;34828767;34836733;34836733;34836733;34836733;34836733;34836733;34836733;34842828;34842828;34842828;34842828;34842828;348…	34817404;34817404;34817404;34817404;34818126;34818126;34818126;34818126;34818126;34819769;34819769;34819790;34819769;34819769;34819769;34819769;34819920;34820009;34820009;34819963;34820009;34820009;34820009;34824055;34824055;34828847;34828847;34828847;34828847;34828847;34828847;34828847;34836813;34836813;34836813;34836813;34836813;34836813;34836813;34843065;34843013;34843004;34843034;34842985;348…	-;-;-;-;-;-;-;-;-;-;-;-;-;-;-;-;-;-;-;-;-;-;-;-;-;-;-;-;-;-;-;-;-;-;-;-;-;-;-;-;-;-;-;-;-;-;-	5219	7.63697	6.27616	6.84374	8.50785	25.3277	23.6839	22.853	20.4668	23.9613	27.1529	25.5542	31.5821
Gm37127	chr1	34823525	34826560	+	3036	0.100857	0.0690714	0.0946219	0.16557	0.710216	0.73647	0.439941	0.355712	0.4887	0.547384	1.13114	0.399009
Plekhb2	chr1;chr1;chr1;chr1;chr1;chr1;chr1;chr1;chr1;chr1;chr1;chr1;chr1;chr1;chr1;chr1;chr1;chr1;chr1;chr1;chr1	34849976;34849992;34851837;34861873;34861873;34861873;34863006;34863006;34863006;34863471;34863471;34863471;34864473;34864473;34866141;34866141;34869300;34869300;34876911;34877656;34879420	34850063;34850063;34851977;34861917;34861917;34861917;34863158;34863158;34863158;34863475;34863573;34863573;34864512;34864512;34866230;34866230;34869405;34873956;34879580;34877799;34879577	+;+;+;+;+;+;+;+;+;+;+;+;+;+;+;+;+;+;+;+;+	7987	1.99994	1.69084	2.06213	2.14681	1.25593	1.24181	2.19256	1.74547	1.12785	1.13493	1.45482	2.49033
Gm19430	chr1	34928509	34930645	+	2137	0.095524	0.117754	0	0.104543	0.0438692	0.0536559	0	0.0229707	0.148776	0	0	0.109716
Gm37670	chr1	34969627	34969855	-	229	2.67426	5.49434	2.09077	3.90233	3.68444	2.00284	2.59226	3.00103	2.77672	3.95837	1.64343	2.38899
Gm8009	chr1	34970065	34970500	+	436	0	0	0	0	0.645059	0	0	0	0	0	0	0.179253
Gm38027	chr1	34985656	34985890	+	235	0	0	0	0	0	0	0	0	0	0	0	0
Gm25096	chr1	35178956	35179084	-	129	1.58244	0	0	0	0	0	0	0.380529	0	0	0	0
Gm37068	chr1;chr1;chr1;chr1	35625606;35626652;35648984;35651219	35625936;35626781;35649083;35651297	-;-;-;-	640	0	0	0	0	0	0	0	0	0.0827954	0	0	0
Gm25634	chr1	35761602	35761706	+	105	0	0	0	0	0	0	0	0	0	0	0	0
Gm28415	chr1;chr1	35806974;35810073	35807035;35810462	+;+	452	0.451626	0	0	0	0.103704	0.126839	0	0	0	0	0	0
1110002O04Rik	chr1;chr1	35879845;35880682	35879972;35881119	+;+	566	0.180331	0	0.338365	0	0	0	0.349604	0	0	0	0	0
Gm8022	chr1	35958919	35959822	+	904	0	0.185576	0	0	0	0.126839	0	0.108602	0	0.0557072	0	0
Gm37146	chr1;chr1;chr1	35981960;35984526;35986295	35982292;35984576;35986373	-;-;-	463	0	0	0	0	0	0	0	0	0.228894	0	0	0
Gm33222	chr1;chr1;chr1;chr1;chr1;chr1	36002985;36003068;36003814;36003927;36010884;36010991	36003406;36003406;36003991;36003991;36010990;36011044	-;-;-;-;-;-	761	0	0	0.0629155	0	0	0.150674	0.195015	0.12901	0.139262	0.264701	0.123635	0
4930535G08Rik	chr1;chr1	36011072;36011594	36011195;36011894	+;+	425	0	0	0.225311	0.525667	0	0.404692	0	0	0	0	0	0.183892
Gm38049	chr1	36029647	36031018	-	1372	0.892718	0.183412	0.418764	0.0814171	0.409979	0.0835734	0	0	0.0772435	0.29364	0	0
Hs6st1	chr1;chr1;chr1	36068400;36101690;36103513	36069184;36104980;36106446	+;+;+	5542	16.0597	16.8911	23.3778	23.1995	13.9219	14.1311	15.2727	15.1995	18.9888	15.0478	13.4543	11.5285
Gm37335	chr1;chr1	36105384;36106058	36105441;36106446	-;-	447	0	0	0	0	0	0	0	0	0	0	0	0
Gm33280	chr1;chr1;chr1;chr1	36132042;36132887;36134666;36135412	36132321;36133413;36134863;36138746	+;+;+;+	4340	0.258696	0.386545	2.9014	1.73734	0.572428	1.1889	0.946065	0.554223	0.586054	0.464141	0.78044	1.02645
Uggt1	chr1;chr1;chr1;chr1;chr1;chr1;chr1;chr1;chr1;chr1;chr1;chr1;chr1;chr1;chr1;chr1;chr1;chr1;chr1;chr1;chr1;chr1;chr1;chr1;chr1;chr1;chr1;chr1;chr1;chr1;chr1;chr1;chr1;chr1;chr1;chr1;chr1;chr1;chr1;chr1;chr1;chr1;chr1;chr1;chr1;chr1;chr1;chr1;chr1;chr1;chr1;chr1;chr1;chr1;chr1;chr1;chr1;chr1;chr1;chr1;chr1;chr1;chr1;chr1;chr1;chr1;chr1;chr1;chr1;chr1;chr1;chr1;chr1;chr1;chr1;chr1;chr1;chr1;chr1;chr1…	36140027;36143482;36143486;36146032;36146032;36146032;36146157;36146625;36146625;36146625;36146625;36150045;36150045;36150045;36150045;36151634;36151634;36151634;36155073;36155073;36155073;36156227;36156227;36156227;36157400;36157400;36157400;36158108;36158108;36158108;36159942;36159942;36159942;36161676;36161676;36161676;36161747;36162205;36162205;36162205;36162205;36162226;36163221;36163221;361…	36144251;36144251;36144251;36146185;36146185;36146185;36146185;36146741;36146741;36146741;36146741;36150524;36150159;36150159;36150159;36151794;36151794;36151794;36155255;36155255;36155255;36156311;36156311;36156311;36157501;36157501;36157501;36158196;36158196;36158196;36160026;36160026;36160026;36161761;36161761;36161761;36161761;36162363;36162363;36163410;36162363;36162363;36163410;36163410;361…	-;-;-;-;-;-;-;-;-;-;-;-;-;-;-;-;-;-;-;-;-;-;-;-;-;-;-;-;-;-;-;-;-;-;-;-;-;-;-;-;-;-;-;-;-;-;-;-;-;-;-;-;-;-;-;-;-;-;-;-;-;-;-;-;-;-;-;-;-;-;-;-;-;-;-;-;-;-;-;-;-;-;-;-;-;-;-;-;-;-;-;-;-;-;-;-;-;-;-;-;-;-;-;-;-;-;-;-;-;-;-;-;-;-;-;-;-;-;-;-;-;-;-;-;-;-;-;-;-;-;-;-;-;-;-;-;-;-;-;-;-;-;-;-;-;-;-;-;-;-;-	12853	4.26439	4.23219	7.02926	6.15751	51.8961	50.3595	55.0151	52.5179	48.3221	49.4072	57.2476	55.1178
Mir6897	chr1	36144252	36144313	-	62	0	0	0	0	0	1.8494	0	0	0	0	0	0
Neurl3	chr1;chr1;chr1;chr1;chr1;chr1;chr1;chr1	36264597;36268656;36268861;36269213;36273338;36273338;36274373;36274635	36266553;36268709;36269701;36269701;36273583;36273435;36274446;36274679	-;-;-;-;-;-;-;-	3217	0.285548	0.169481	0.327427	0.416678	0.17485	0.196035	0.123019	0.0305181	0.0988294	0.156541	0.146233	0
Arid5a	chr1;chr1;chr1;chr1;chr1;chr1;chr1;chr1;chr1;chr1;chr1;chr1;chr1;chr1;chr1;chr1;chr1;chr1;chr1;chr1;chr1;chr1;chr1;chr1;chr1;chr1;chr1;chr1;chr1;chr1;chr1;chr1;chr1;chr1;chr1;chr1;chr1;chr1;chr1;chr1;chr1;chr1;chr1;chr1;chr1;chr1;chr1;chr1;chr1;chr1;chr1;chr1;chr1;chr1;chr1;chr1;chr1;chr1;chr1;chr1;chr1;chr1;chr1;chr1;chr1;chr1;chr1;chr1;chr1	36307733;36307754;36307754;36307754;36307754;36307754;36307754;36307754;36307754;36307754;36307758;36307769;36307779;36311874;36315992;36316209;36316209;36316209;36316209;36316209;36316209;36316209;36316212;36316212;36316212;36316212;36317027;36317204;36317204;36317204;36317204;36317204;36317204;36317610;36317610;36317610;36317610;36317610;36317610;36317610;36318084;36318084;36318084;36318084;363…	36307836;36307836;36307836;36307836;36307836;36307836;36307836;36307836;36307836;36307836;36312771;36307836;36307836;36311968;36316327;36316327;36316327;36316327;36316327;36318181;36316327;36316327;36316578;36316327;36316327;36316327;36317324;36317324;36317324;36317662;36317324;36317442;36317324;36317662;36317662;36317662;36317662;36317662;36317662;36317662;36318136;36318132;36318181;36318181;363…	+;+;+;+;+;+;+;+;+;+;+;+;+;+;+;+;+;+;+;+;+;+;+;+;+;+;+;+;+;+;+;+;+;+;+;+;+;+;+;+;+;+;+;+;+;+;+;+;+;+;+;+;+;+;+;+;+;+;+;+;+;+;+;+;+;+;+;+;+	12540	5.24581	5.49168	11.3817	10.7874	1.16625	0.937235	1.76731	1.11564	0.473267	0.433717	0.866585	0.523521
4930403P22Rik	chr1	36332708	36333420	+	713	0.143152	0.117644	0.402906	0.313336	0.394454	0.241226	0.416288	0.137695	0	0	0.197938	0
Kansl3	chr1;chr1;chr1;chr1;chr1;chr1;chr1;chr1;chr1;chr1;chr1;chr1;chr1;chr1;chr1;chr1;chr1;chr1;chr1;chr1;chr1;chr1;chr1;chr1;chr1;chr1;chr1;chr1;chr1;chr1;chr1;chr1;chr1;chr1;chr1;chr1;chr1;chr1;chr1;chr1;chr1;chr1;chr1;chr1;chr1;chr1;chr1;chr1;chr1;chr1;chr1;chr1;chr1;chr1;chr1;chr1;chr1;chr1;chr1;chr1;chr1;chr1;chr1;chr1;chr1;chr1;chr1;chr1;chr1;chr1;chr1;chr1;chr1;chr1;chr1;chr1;chr1;chr1;chr1;chr1…	36335730;36335730;36337573;36337573;36343251;36343251;36343251;36343251;36343673;36343673;36343673;36343673;36344070;36344070;36344070;36344070;36344916;36344916;36344916;36344916;36345385;36345385;36345385;36345385;36345838;36345838;36345838;36345838;36347217;36347217;36348525;36348525;36348525;36348525;36348818;36348818;36348818;36348818;36349402;36349402;36349402;36349402;36351633;36351633;363…	36337651;36337651;36337651;36337651;36343384;36343384;36343384;36343384;36343895;36343895;36343895;36343895;36344179;36344179;36344179;36344179;36345046;36345046;36345046;36345046;36345466;36345466;36345466;36345466;36346029;36346029;36346029;36346029;36347294;36347294;36348681;36348681;36348681;36348681;36349018;36349018;36349018;36349018;36349465;36349465;36349465;36349465;36351790;36351790;363…	-;-;-;-;-;-;-;-;-;-;-;-;-;-;-;-;-;-;-;-;-;-;-;-;-;-;-;-;-;-;-;-;-;-;-;-;-;-;-;-;-;-;-;-;-;-;-;-;-;-;-;-;-;-;-;-;-;-;-;-;-;-;-;-;-;-;-;-;-;-;-;-;-;-;-;-;-;-;-;-;-;-;-;-;-;-;-;-;-;-;-;-;-;-;-;-;-;-;-;-;-	6742	14.3064	16.205	17.5763	18.2253	39.88	40.5622	43.2761	37.7081	28.0821	33.3289	37.1559	38.7235
Mir6898	chr1	36348682	36348758	-	77	0	0	0	0	0	0	0	0	0	0	0	0
Fer1l5	chr1;chr1;chr1;chr1;chr1;chr1;chr1;chr1;chr1;chr1;chr1;chr1;chr1;chr1;chr1;chr1;chr1;chr1;chr1;chr1;chr1;chr1;chr1;chr1;chr1;chr1;chr1;chr1;chr1;chr1;chr1;chr1;chr1;chr1;chr1;chr1;chr1;chr1;chr1;chr1;chr1;chr1;chr1;chr1;chr1;chr1;chr1;chr1;chr1;chr1;chr1;chr1;chr1;chr1;chr1;chr1;chr1;chr1;chr1;chr1;chr1;chr1;chr1;chr1;chr1;chr1;chr1;chr1;chr1;chr1;chr1;chr1;chr1;chr1;chr1;chr1;chr1;chr1	36372291;36373686;36374516;36375172;36376729;36377855;36378387;36379478;36380364;36382785;36385085;36385438;36385464;36386091;36386091;36387181;36387181;36388586;36388586;36388717;36388717;36388891;36388891;36390528;36390528;36392303;36392303;36401316;36401354;36402497;36402497;36403217;36403217;36403472;36403472;36404754;36404754;36406509;36406929;36407883;36408495;36408773;36409142;36409380;364…	36372375;36373738;36374607;36375280;36376783;36377964;36378515;36379540;36380414;36382815;36385200;36385558;36385558;36386143;36386143;36387249;36387249;36388629;36388629;36388799;36388799;36388985;36388985;36390656;36390656;36392480;36392480;36401478;36401478;36402597;36402597;36403394;36403394;36403627;36403627;36404829;36404882;36406672;36407043;36407985;36408670;36408943;36409274;36409457;364…	+;+;+;+;+;+;+;+;+;+;+;+;+;+;+;+;+;+;+;+;+;+;+;+;+;+;+;+;+;+;+;+;+;+;+;+;+;+;+;+;+;+;+;+;+;+;+;+;+;+;+;+;+;+;+;+;+;+;+;+;+;+;+;+;+;+;+;+;+;+;+;+;+;+;+;+;+;+	6356	1.4292	1.49126	2.44064	2.36379	0.700606	1.13653	0.84835	0.586959	0.60859	0.863619	0.954779	0.774656
Lman2l	chr1;chr1;chr1;chr1;chr1;chr1;chr1;chr1;chr1;chr1;chr1;chr1;chr1;chr1;chr1;chr1;chr1;chr1;chr1;chr1;chr1;chr1;chr1;chr1;chr1;chr1;chr1;chr1;chr1;chr1;chr1;chr1;chr1;chr1;chr1;chr1;chr1;chr1;chr1;chr1;chr1;chr1;chr1;chr1;chr1;chr1	36419871;36422065;36423186;36423186;36423186;36424506;36424838;36424838;36424838;36424838;36424838;36428102;36428102;36428102;36428102;36428102;36428102;36428300;36428300;36428300;36428300;36428300;36428300;36428392;36429423;36438750;36438750;36438750;36438750;36438750;36439609;36439609;36439609;36439609;36439609;36439609;36443491;36443491;36443491;36443520;36443745;36444037;36445050;36445050;364…	36420035;36424503;36424503;36424503;36424503;36424957;36424957;36424957;36424957;36424957;36424957;36428216;36428216;36428216;36428216;36428216;36428216;36428366;36428461;36428461;36428461;36428461;36428461;36428461;36429455;36438832;36438832;36438832;36438832;36438832;36439726;36439726;36439726;36439726;36441872;36439668;36443609;36443609;36443609;36443609;36445257;36444142;36445271;36445271;364…	-;-;-;-;-;-;-;-;-;-;-;-;-;-;-;-;-;-;-;-;-;-;-;-;-;-;-;-;-;-;-;-;-;-;-;-;-;-;-;-;-;-;-;-;-;-	7359	2.57977	2.79259	3.04487	3.514	1.10832	0.810227	1.04195	1.14733	0.655252	0.937522	1.13788	0.923959
Cnnm4	chr1;chr1;chr1;chr1;chr1;chr1;chr1;chr1	36471620;36471996;36497990;36498395;36499411;36499885;36505601;36506409	36473085;36473367;36498133;36498529;36499580;36499981;36505779;36508764	+;+;+;+;+;+;+;+	4829	7.85215	7.22597	11.1938	12.8729	15.2106	15.802	18.5419	16.6609	19.7845	21.8999	19.2011	19.3727
Gm37909	chr1	36473952	36476110	+	2159	1.98556	3.96285	3.48168	3.95803	2.30138	1.19496	1.05399	0.86399	1.22717	1.60945	0.915153	1.80996
Gm47280	chr1	36506562	36506702	+	141	0	0	0	0	0	0	0	0	0	0	0	0
Cnnm3	chr1;chr1;chr1;chr1;chr1;chr1;chr1;chr1;chr1;chr1;chr1;chr1;chr1;chr1;chr1;chr1;chr1;chr1;chr1;chr1;chr1;chr1;chr1;chr1;chr1	36511867;36511867;36513097;36518569;36518952;36518952;36518952;36520078;36520078;36520078;36520519;36520519;36520761;36520819;36520819;36521205;36521205;36521205;36521701;36521701;36521701;36524034;36525166;36525166;36525166	36513153;36513153;36513153;36519574;36519095;36519095;36519095;36520435;36520227;36520227;36520688;36520688;36520915;36520915;36520915;36521338;36521338;36521338;36521839;36521839;36521839;36524132;36525600;36528237;36528237	+;+;+;+;+;+;+;+;+;+;+;+;+;+;+;+;+;+;+;+;+;+;+;+;+	6420	4.08588	4.18095	6.41366	5.82881	5.31534	4.40255	4.98542	5.08469	5.21637	5.10653	5.66424	4.56508
Gm38033	chr1;chr1	36527534;36528160	36527724;36528237	-;-	269	0	0	0	0	0	0	0	0	0	0	0	0
Ankrd23	chr1;chr1;chr1;chr1;chr1;chr1;chr1;chr1;chr1;chr1;chr1;chr1;chr1;chr1;chr1;chr1;chr1;chr1;chr1;chr1;chr1;chr1;chr1;chr1;chr1;chr1;chr1;chr1;chr1	36530188;36530534;36531326;36531723;36531723;36531723;36531909;36531909;36532112;36532112;36532112;36532302;36532302;36532302;36532581;36532581;36532581;36533987;36533987;36533987;36533987;36534291;36534291;36534291;36534291;36535682;36535682;36536497;36536497	36531641;36531641;36531641;36531821;36531821;36531821;36532007;36532007;36532210;36532210;36532210;36532400;36532400;36532400;36532706;36532706;36532706;36534115;36534115;36534115;36534115;36534437;36534437;36534437;36534437;36535739;36535739;36536883;36536521	-;-;-;-;-;-;-;-;-;-;-;-;-;-;-;-;-;-;-;-;-;-;-;-;-;-;-;-;-	2697	0.151379	0.0777533	0.159773	0.41418	0.0521404	0.148802	0.0733688	0.0728043	0.0785896	0.0373447	0.156985	0.0724455
Gm42417	chr1;chr1;chr1;chr1;chr1;chr1;chr1;chr1;chr1;chr1;chr1	36530193;36532112;36532302;36532581;36533987;36534052;36534291;36534291;36536497;36539212;36539357	36531641;36532210;36532400;36532706;36534115;36534115;36534437;36534437;36536556;36539358;36539429	-;-;-;-;-;-;-;-;-;-;-	2327	0	0	0	0	0	0	0	0	0	0	0	0
Ankrd39	chr1;chr1;chr1;chr1;chr1;chr1;chr1;chr1;chr1;chr1;chr1;chr1;chr1;chr1;chr1;chr1;chr1;chr1	36537507;36538094;36539360;36539469;36541824;36541837;36541859;36541859;36541859;36542762;36542762;36542762;36542762;36545331;36546910;36546910;36547086;36547086	36539534;36539534;36539534;36539534;36542062;36542062;36542230;36542062;36542062;36542865;36542865;36542865;36542865;36547219;36547219;36547219;36547231;36547445	-;-;-;-;-;-;-;-;-;-;-;-;-;-;-;-;-;-	4654	0.625037	1.0093	0.69956	0.816061	1.04747	0.714486	1.27552	0.843804	0.603442	0.443647	1.16243	1.11673
Sema4c	chr1;chr1;chr1;chr1;chr1;chr1;chr1;chr1;chr1;chr1;chr1;chr1;chr1;chr1;chr1;chr1;chr1;chr1;chr1;chr1;chr1;chr1;chr1;chr1;chr1;chr1;chr1;chr1;chr1;chr1;chr1;chr1;chr1;chr1;chr1;chr1;chr1;chr1;chr1;chr1;chr1;chr1;chr1;chr1;chr1;chr1;chr1;chr1;chr1;chr1;chr1;chr1;chr1;chr1;chr1;chr1;chr1;chr1;chr1;chr1;chr1;chr1;chr1;chr1;chr1;chr1;chr1;chr1;chr1;chr1;chr1;chr1;chr1;chr1;chr1	36548639;36548642;36548642;36548642;36550506;36550506;36550506;36550506;36550668;36550668;36550668;36550668;36551726;36551726;36551726;36551726;36551726;36551927;36551927;36551927;36551927;36552252;36552252;36552252;36552252;36552252;36552719;36552719;36552719;36552719;36552719;36552979;36552979;36552979;36552979;36553224;36553224;36553224;36553224;36553224;36553471;36553471;36553471;36553471;365…	36550368;36550368;36550368;36550368;36550576;36550576;36550576;36550576;36550828;36550828;36550828;36550828;36552149;36551838;36551838;36551838;36551838;36552149;36552149;36552149;36552149;36552396;36552396;36552396;36552396;36552396;36552894;36552894;36552894;36552894;36552894;36553130;36553130;36553130;36553130;36553340;36553340;36553340;36553340;36553340;36553567;36553567;36553567;36553567;365…	-;-;-;-;-;-;-;-;-;-;-;-;-;-;-;-;-;-;-;-;-;-;-;-;-;-;-;-;-;-;-;-;-;-;-;-;-;-;-;-;-;-;-;-;-;-;-;-;-;-;-;-;-;-;-;-;-;-;-;-;-;-;-;-;-;-;-;-;-;-;-;-;-;-;-	4593	2.43335	2.52938	4.44074	2.88199	0.489868	0.848799	0.624689	0.81226	0.265349	0.701719	0.757935	0.289271
D430040D24Rik	chr1;chr1;chr1;chr1	36557701;36558359;36564306;36564814	36559667;36558405;36564368;36565613	+;+;+;+	2830	0.0721324	0.163018	0.169183	0.217093	0.09938	0	0.0349604	0.0867284	0.0374481	0	0	0.110465
Fam178b	chr1;chr1;chr1;chr1;chr1;chr1;chr1;chr1;chr1;chr1;chr1;chr1;chr1;chr1;chr1;chr1;chr1;chr1;chr1;chr1;chr1;chr1;chr1;chr1;chr1;chr1;chr1;chr1;chr1;chr1;chr1;chr1;chr1;chr1;chr1;chr1;chr1;chr1;chr1;chr1;chr1;chr1;chr1;chr1;chr1;chr1;chr1;chr1;chr1;chr1;chr1;chr1;chr1;chr1;chr1;chr1;chr1;chr1	36562692;36562696;36562696;36562696;36564328;36564330;36564330;36564330;36564330;36564831;36564831;36564831;36564831;36564867;36576456;36578519;36578519;36578519;36578519;36578519;36578519;36578571;36585916;36585916;36585916;36585916;36585916;36585916;36585916;36587505;36589237;36593198;36599976;36600123;36600123;36600123;36600408;36600408;36600408;36600408;36600408;36600867;36600867;36600867;366…	36563020;36563020;36563020;36563020;36564482;36564413;36564482;36564482;36564482;36564908;36564908;36564908;36564908;36564908;36576808;36578644;36578644;36578644;36578644;36578644;36578644;36578644;36585999;36586003;36586003;36586003;36586003;36586003;36586003;36587687;36589317;36593332;36600220;36600220;36600220;36600220;36600584;36600432;36600584;36600411;36600584;36600951;36600954;36600951;366…	-;-;-;-;-;-;-;-;-;-;-;-;-;-;-;-;-;-;-;-;-;-;-;-;-;-;-;-;-;-;-;-;-;-;-;-;-;-;-;-;-;-;-;-;-;-;-;-;-;-;-;-;-;-;-;-;-;-	3190	1.10386	0.670516	0.990593	0.962968	0.617153	0.449305	0.99248	0.400093	0.315609	0.568318	0.634125	0.551244
Gm6428	chr1	36601802	36602146	+	345	0	0	0.693894	0.647561	0	0	0	0	0	0	0	0
Gm24133	chr1	36663965	36664039	+	75	0	0	1.27676	0	0	0	0	0	0	0	0	0
Cox5b	chr1;chr1;chr1;chr1;chr1;chr1;chr1;chr1;chr1;chr1;chr1;chr1;chr1;chr1;chr1;chr1;chr1;chr1;chr1	36691449;36691484;36691610;36691628;36691642;36691644;36692211;36692211;36692211;36692211;36692258;36692431;36692451;36692451;36692451;36693197;36693197;36693197;36693197	36691689;36691689;36691689;36692284;36691689;36691689;36692507;36692284;36692284;36692284;36692284;36692550;36692550;36692550;36692550;36693385;36693386;36693681;36693386	+;+;+;+;+;+;+;+;+;+;+;+;+;+;+;+;+;+;+	1587	15.3712	19.3976	24.3466	20.553	32.8445	33.4162	42.6424	55.0581	42.438	36.1749	41.6779	49.4435
Actr1b	chr1;chr1;chr1;chr1;chr1;chr1;chr1;chr1;chr1;chr1;chr1;chr1;chr1;chr1;chr1;chr1;chr1;chr1;chr1;chr1;chr1;chr1;chr1;chr1;chr1;chr1;chr1;chr1;chr1;chr1;chr1;chr1;chr1;chr1	36698114;36700337;36700536;36701134;36701213;36701421;36701421;36701672;36701685;36701763;36701784;36702059;36702059;36702059;36702475;36702475;36702475;36702475;36702482;36706548;36706870;36706870;36706870;36706870;36706870;36708191;36708191;36708191;36709567;36709806;36709806;36709806;36713739;36714214	36700178;36700377;36700597;36701308;36701308;36701513;36701651;36702183;36701901;36701901;36701901;36702183;36702183;36702183;36702600;36702600;36702600;36702600;36702600;36706648;36706945;36707167;36706945;36706945;36706945;36708255;36708255;36708255;36709678;36709919;36709947;36710008;36713812;36714422	-;-;-;-;-;-;-;-;-;-;-;-;-;-;-;-;-;-;-;-;-;-;-;-;-;-;-;-;-;-;-;-;-;-	4274	0.823895	1.19717	1.38909	3.24084	3.93726	5.79484	7.82429	5.45553	5.41792	5.6557	6.09779	6.46409
4933424G06Rik	chr1;chr1;chr1;chr1;chr1;chr1;chr1;chr1;chr1;chr1;chr1;chr1;chr1;chr1;chr1;chr1;chr1;chr1;chr1	36710149;36714538;36714546;36718822;36718822;36723365;36723365;36725215;36725215;36733848;36733848;36742278;36744355;36744511;36744511;36746362;36746362;36757790;36757790	36710491;36714697;36714938;36718884;36718884;36723451;36723451;36725298;36725298;36733881;36733949;36742376;36744394;36744661;36744661;36746571;36746571;36757826;36757953	+;+;+;+;+;+;+;+;+;+;+;+;+;+;+;+;+;+;+	1744	0.907136	0.769544	0.878508	1.02481	0.268774	0.788964	0.226922	0.844409	0.364603	0.519763	0.539486	0.806637
Gm33533	chr1;chr1	36739048;36744454	36740341;36744792	-;-	1633	0.062503	0	0	0	0	0	0	0.180361	0	0	0	0
Zap70	chr1;chr1;chr1;chr1;chr1;chr1;chr1;chr1;chr1;chr1;chr1;chr1;chr1;chr1;chr1;chr1;chr1;chr1;chr1;chr1;chr1;chr1;chr1	36761798;36766934;36770802;36770802;36770992;36771789;36771789;36778153;36778380;36778547;36778751;36778984;36779117;36779685;36779685;36780837;36780837;36781119;36781119;36781346;36781346;36782461;36782461	36761942;36767121;36771067;36771212;36771212;36772375;36771949;36778291;36778464;36778590;36778802;36779312;36779312;36779891;36779891;36781029;36781029;36781259;36781259;36781458;36781458;36782815;36782818	+;+;+;+;+;+;+;+;+;+;+;+;+;+;+;+;+;+;+;+;+;+;+	2992	0.238794	0.140174	0.160022	0.466679	3.25864	3.29579	4.29877	3.97038	2.69196	3.41676	4.13515	2.9125
Gm18828	chr1;chr1	36764863;36765018	36765172;36765874	-;-	1012	0	0	0	0	0	0	0	0	0	0	0	0.0386137
Tmem131	chr1;chr1;chr1;chr1;chr1;chr1;chr1;chr1;chr1;chr1;chr1;chr1;chr1;chr1;chr1;chr1;chr1;chr1;chr1;chr1;chr1;chr1;chr1;chr1;chr1;chr1;chr1;chr1;chr1;chr1;chr1;chr1;chr1;chr1;chr1;chr1;chr1;chr1;chr1;chr1;chr1;chr1;chr1;chr1;chr1;chr1;chr1;chr1;chr1;chr1;chr1;chr1;chr1;chr1;chr1;chr1;chr1;chr1;chr1;chr1;chr1;chr1;chr1;chr1;chr1;chr1;chr1;chr1;chr1;chr1;chr1;chr1;chr1;chr1;chr1;chr1;chr1;chr1;chr1;chr1…	36792191;36792194;36794044;36794044;36794804;36794804;36795101;36795101;36795295;36795295;36796162;36796162;36798942;36798942;36799279;36799279;36800953;36801825;36801825;36804468;36804468;36804468;36807884;36807884;36807884;36808539;36808827;36808827;36810281;36810281;36810281;36810281;36811408;36811408;36811408;36812161;36812161;36812161;36812557;36812557;36812557;36814142;36815455;36815455;368…	36793205;36793205;36794198;36794198;36794901;36794901;36795197;36795197;36795416;36795416;36796324;36796324;36799091;36799091;36799403;36799403;36801952;36801952;36801952;36804646;36804646;36804646;36808985;36808476;36808476;36808985;36808985;36808985;36810536;36810466;36810466;36810466;36811594;36811594;36811594;36812303;36812303;36812303;36812708;36812708;36812708;36814417;36815521;36815996;368…	-;-;-;-;-;-;-;-;-;-;-;-;-;-;-;-;-;-;-;-;-;-;-;-;-;-;-;-;-;-;-;-;-;-;-;-;-;-;-;-;-;-;-;-;-;-;-;-;-;-;-;-;-;-;-;-;-;-;-;-;-;-;-;-;-;-;-;-;-;-;-;-;-;-;-;-;-;-;-;-;-;-;-;-;-;-;-;-;-;-;-;-;-;-;-;-;-;-;-;-;-;-;-;-;-;-;-;-;-;-;-;-;-;-;-;-	9413	5.7686	6.07738	2.54831	2.56328	3.14719	3.72139	4.14124	3.6296	2.69646	3.31698	3.82323	3.64493
Gm37506	chr1	36871903	36872045	-	143	0.713758	0	0.669632	0	0	0	0.345937	0.686549	0	0	0	4.64553
Gm38115	chr1;chr1	36913601;36914187	36913660;36916539	-;-	2413	0.169196	0.156428	0.0793679	0.185171	0.0777029	0	0.369018	0.162746	0	0.4174	0.155966	0.113361
F830112A20Rik	chr1	36922797	36926348	-	3552	0	0.14169	0	0.0314483	0.158359	0.355093	0.668499	0.497516	0.343116	0.283555	0.556254	0.506066
Rpl12-ps1	chr1	36957930	36958427	-	498	0.614864	1.34747	0.769135	2.46736	5.83575	6.4469	7.54947	10.6457	10.4276	11.7303	9.63536	7.76834
n-R5s210	chr1	37005439	37005557	+	119	0	0.352438	0	0	0	0	0	0	0	0	0	0
Vwa3b	chr1;chr1;chr1;chr1;chr1;chr1;chr1;chr1;chr1;chr1;chr1;chr1;chr1;chr1;chr1;chr1;chr1;chr1;chr1;chr1;chr1;chr1;chr1;chr1;chr1;chr1;chr1;chr1;chr1;chr1;chr1;chr1;chr1;chr1;chr1;chr1;chr1;chr1;chr1;chr1;chr1;chr1;chr1;chr1;chr1;chr1;chr1;chr1;chr1;chr1;chr1;chr1;chr1;chr1;chr1;chr1;chr1;chr1;chr1;chr1;chr1;chr1;chr1;chr1;chr1;chr1;chr1;chr1;chr1;chr1;chr1;chr1;chr1;chr1;chr1;chr1;chr1;chr1;chr1;chr1…	37026596;37029304;37029316;37029333;37029333;37029384;37035637;37035637;37035637;37035637;37035708;37035708;37035708;37042295;37042295;37042295;37042295;37042295;37042295;37042295;37044958;37044958;37044958;37044958;37044958;37044958;37044958;37051717;37051717;37051717;37051717;37051717;37051717;37051717;37060330;37060330;37060330;37060330;37060330;37060330;37060330;37063434;37063434;37063434;370…	37026645;37029428;37029428;37029428;37029428;37029428;37035868;37035868;37035868;37035868;37035868;37035868;37035868;37042389;37042389;37042389;37042389;37042389;37042389;37042389;37045208;37045208;37045208;37045208;37045208;37045208;37045208;37051879;37051879;37051879;37051879;37051879;37051879;37051879;37060499;37060499;37060499;37060499;37060499;37060499;37060499;37063549;37063549;37063549;370…	+;+;+;+;+;+;+;+;+;+;+;+;+;+;+;+;+;+;+;+;+;+;+;+;+;+;+;+;+;+;+;+;+;+;+;+;+;+;+;+;+;+;+;+;+;+;+;+;+;+;+;+;+;+;+;+;+;+;+;+;+;+;+;+;+;+;+;+;+;+;+;+;+;+;+;+;+;+;+;+;+;+;+;+;+;+;+;+;+;+;+;+;+;+;+;+;+;+;+;+;+;+;+;+;+;+;+;+;+;+;+;+;+;+;+;+;+;+;+;+;+;+;+;+;+;+;+;+;+;+;+;+;+;+;+;+	5964	0.102684	0.12658	0.232811	0.206027	0.0785953	0.240323	0.605505	0.370384	0.195466	0.0844388	0.205084	0.117939
Gm37020	chr1	37132273	37133264	-	992	0	0	0.193059	0	0.0945045	0	0	0.0989683	0	0	0	0
Cnga3	chr1;chr1;chr1;chr1;chr1;chr1;chr1;chr1;chr1;chr1;chr1;chr1;chr1;chr1;chr1;chr1;chr1;chr1;chr1;chr1;chr1;chr1;chr1;chr1	37214434;37218242;37218379;37218379;37219205;37219428;37232209;37232209;37232209;37232209;37241827;37241827;37244833;37244833;37244833;37253957;37253957;37253957;37257993;37257993;37257993;37260697;37260697;37260697	37214522;37218441;37218441;37218441;37219538;37219538;37232345;37232345;37232345;37232345;37241940;37241940;37245012;37245012;37245012;37254064;37254064;37254064;37258099;37258099;37258099;37263384;37262184;37262184	+;+;+;+;+;+;+;+;+;+;+;+;+;+;+;+;+;+;+;+;+;+;+;+	3957	0.554574	0.0635939	0.94378	0.564591	0.864751	0.767896	1.47519	0.980029	0.321389	0.127266	0.630096	0.34564
1700074A21Rik	chr1	37299352	37299697	-	346	0	0.242429	0	0.161422	0	0	0	0	0	0	0	0
Inpp4a	chr1;chr1;chr1;chr1;chr1;chr1;chr1;chr1;chr1;chr1;chr1;chr1;chr1;chr1;chr1;chr1;chr1;chr1;chr1;chr1;chr1;chr1;chr1;chr1;chr1;chr1;chr1;chr1;chr1;chr1;chr1;chr1;chr1;chr1;chr1;chr1;chr1;chr1;chr1;chr1;chr1;chr1;chr1;chr1;chr1;chr1;chr1;chr1;chr1;chr1;chr1;chr1;chr1;chr1;chr1;chr1;chr1;chr1;chr1;chr1;chr1;chr1;chr1;chr1;chr1;chr1;chr1;chr1;chr1;chr1;chr1;chr1;chr1;chr1;chr1;chr1;chr1;chr1;chr1;chr1…	37299865;37299891;37299893;37299915;37300308;37300308;37348398;37357343;37357343;37357343;37357343;37357397;37357397;37357815;37357815;37357815;37357815;37357815;37357815;37357919;37358508;37358508;37358508;37358508;37358508;37358508;37358508;37364110;37364110;37364110;37364110;37364110;37364110;37364110;37366163;37366163;37366163;37366163;37366163;37366163;37366539;37366539;37366539;37366539;373…	37300118;37300118;37302766;37300118;37300426;37300426;37348512;37357404;37357404;37357404;37357404;37357404;37357404;37358024;37358024;37358024;37358024;37358024;37358024;37358024;37358552;37358552;37358552;37358552;37358552;37358552;37358552;37364228;37364189;37364228;37364228;37364228;37364228;37364228;37366279;37366279;37366279;37366279;37366279;37366279;37366618;37366618;37366618;37366618;373…	+;+;+;+;+;+;+;+;+;+;+;+;+;+;+;+;+;+;+;+;+;+;+;+;+;+;+;+;+;+;+;+;+;+;+;+;+;+;+;+;+;+;+;+;+;+;+;+;+;+;+;+;+;+;+;+;+;+;+;+;+;+;+;+;+;+;+;+;+;+;+;+;+;+;+;+;+;+;+;+;+;+;+;+;+;+;+;+;+;+;+;+;+;+;+;+;+;+;+;+;+;+;+;+;+;+;+;+;+;+;+;+;+;+;+;+;+;+;+;+;+;+;+;+;+;+;+;+;+;+;+;+;+;+;+;+;+;+;+;+;+;+;+;+;+;+;+;+;+;+;+;+;+;+;+;+;+;+;+;+;+;+;+;+;+;+;+;+;+;+;+;+;+;+;+;+;+;+;+;+;+;+;+;+;+;+;+;+;+;+;+;+;+;+;+;+;+;+;+;+…	10387	6.93748	6.13335	8.39848	8.20011	1.26358	0.888645	1.33829	1.0208	0.846845	1.01814	0.85599	0.876573
4930439A04Rik	chr1;chr1;chr1;chr1;chr1	37329667;37333539;37333645;37334064;37334064	37330122;37333834;37333834;37334172;37334156	-;-;-;-;-	861	0.118545	0	0.0556082	0.259476	0	0	0.344731	0.570131	0	0	0.163914	0.136157
Gm37135	chr1	37330971	37331504	-	534	0	0	0	0	0	0	0.185277	0	0.198461	0	0	0
Coa5	chr1;chr1;chr1;chr1	37417084;37428342;37428512;37429869	37420627;37428425;37430000;37430103	-;-;-;-	5220	1.48604	1.46228	2.12794	1.73334	5.81887	5.46955	9.59053	8.18138	6.72006	7.33201	8.83187	8.28704
Unc50	chr1;chr1;chr1;chr1;chr1;chr1;chr1;chr1;chr1;chr1;chr1;chr1;chr1;chr1;chr1;chr1;chr1;chr1;chr1;chr1;chr1;chr1;chr1;chr1;chr1;chr1;chr1;chr1;chr1;chr1;chr1;chr1;chr1	37430139;37430170;37430177;37430186;37430202;37430208;37431293;37431293;37431293;37431293;37431297;37431297;37431344;37432551;37432551;37432551;37432551;37432551;37432551;37437162;37437162;37437162;37437162;37437162;37437162;37437377;37437377;37437377;37437377;37437377;37438682;37438682;37438682	37430282;37430493;37430337;37430493;37430427;37430282;37431576;37431576;37431576;37431576;37431554;37431576;37431576;37432671;37432671;37432671;37432671;37432671;37432671;37437301;37437270;37437301;37437301;37437301;37437301;37437612;37437478;37437478;37437478;37437478;37438987;37439124;37438984	+;+;+;+;+;+;+;+;+;+;+;+;+;+;+;+;+;+;+;+;+;+;+;+;+;+;+;+;+;+;+;+;+	1579	103.78	98.6749	101.003	104.948	18.7616	16.6294	20.364	15.6063	14.296	16.4569	15.4328	14.8241
Mgat4a	chr1;chr1;chr1;chr1;chr1;chr1;chr1;chr1;chr1;chr1;chr1;chr1;chr1;chr1;chr1;chr1;chr1;chr1;chr1;chr1;chr1;chr1;chr1;chr1;chr1;chr1;chr1;chr1;chr1;chr1;chr1;chr1;chr1;chr1;chr1;chr1;chr1;chr1;chr1;chr1;chr1;chr1;chr1;chr1;chr1;chr1;chr1;chr1;chr1;chr1;chr1;chr1;chr1;chr1;chr1;chr1;chr1;chr1;chr1;chr1;chr1;chr1;chr1;chr1;chr1;chr1;chr1;chr1;chr1;chr1;chr1	37439340;37439340;37443716;37444320;37444807;37444807;37444807;37444807;37449096;37449096;37449096;37449096;37450329;37450329;37450329;37450329;37452231;37452231;37452231;37452231;37452522;37452522;37452522;37452522;37454744;37454744;37454744;37454744;37456590;37456590;37456590;37456590;37462892;37462892;37462892;37462892;37462913;37462916;37464421;37464421;37464421;37464421;37464421;37464421;374…	37444685;37444685;37444685;37444685;37444919;37444919;37444919;37444919;37449162;37449162;37449162;37449162;37450407;37450407;37450407;37450407;37452424;37452424;37452424;37452424;37452629;37452629;37452629;37452629;37454874;37454874;37454874;37454874;37456704;37456704;37456704;37456704;37462967;37462967;37462967;37462967;37462967;37462967;37464534;37464534;37464534;37464534;37464534;37464534;374…	-;-;-;-;-;-;-;-;-;-;-;-;-;-;-;-;-;-;-;-;-;-;-;-;-;-;-;-;-;-;-;-;-;-;-;-;-;-;-;-;-;-;-;-;-;-;-;-;-;-;-;-;-;-;-;-;-;-;-;-;-;-;-;-;-;-;-;-;-;-;-	12881	7.67427	6.87661	10.6418	10.22	5.72054	6.13327	8.23394	7.6523	4.36879	5.62198	6.50811	5.97336
4930594C11Rik	chr1	37485851	37488605	-	2755	0.259336	0.0761164	0.0695153	0.162184	0.102085	0.353769	0.143648	0.605808	0.0769351	0	0.273209	0.170209
Gm43213	chr1	37487193	37488982	-	1790	0.0570209	0	0	0.124809	0.0785602	0.0320287	0.0552725	0.0274236	0	0.0562674	0	0.0218308
2010300C02Rik	chr1;chr1;chr1;chr1;chr1;chr1;chr1;chr1;chr1;chr1;chr1;chr1;chr1;chr1;chr1;chr1;chr1;chr1	37611677;37611677;37613337;37613337;37614481;37614481;37623761;37623761;37628217;37631321;37631816;37637861;37637986;37644561;37644561;37676342;37719570;37719570	37612396;37612399;37613481;37613481;37614668;37614668;37626068;37625242;37628426;37631482;37631951;37638029;37638029;37644640;37644640;37676779;37719795;37720085	-;-;-;-;-;-;-;-;-;-;-;-;-;-;-;-;-;-	5075	2.1218	2.39658	2.70762	3.0925	5.36629	6.38271	9.38691	8.61826	5.63824	5.80496	7.56399	7.53822
4930556I23Rik	chr1;chr1	37614259;37614899	37614344;37615372	+;+	560	0	0	0	1.0971	0.334816	0.511887	0.353349	0.876577	0	0	0	0
4930470B04Rik	chr1	37660722	37662647	+	1926	0.0529945	0.348412	0.0497183	0	0.41374	0.238137	0.231163	0.407795	0	0	0.195403	0
Gm19863	chr1	37694447	37696664	-	2218	0.184071	0.226908	0.0863457	0.251813	0.549473	0.413572	0.869832	0.37624	1.14674	0.771964	1.54831	0.933763
Tsga10	chr1;chr1;chr1;chr1;chr1;chr1;chr1;chr1;chr1;chr1;chr1;chr1;chr1;chr1;chr1;chr1;chr1;chr1;chr1;chr1;chr1;chr1;chr1;chr1;chr1;chr1;chr1;chr1;chr1;chr1;chr1;chr1;chr1;chr1;chr1;chr1;chr1;chr1;chr1;chr1;chr1;chr1;chr1;chr1;chr1;chr1;chr1;chr1;chr1;chr1;chr1;chr1;chr1;chr1;chr1;chr1;chr1;chr1;chr1;chr1;chr1;chr1;chr1;chr1;chr1;chr1;chr1;chr1;chr1;chr1;chr1;chr1;chr1;chr1;chr1;chr1;chr1;chr1;chr1;chr1…	37754776;37760823;37760823;37760823;37760949;37761430;37761430;37761430;37761430;37763307;37763307;37763307;37763307;37783817;37783817;37783817;37801463;37801720;37801720;37801720;37801720;37804629;37804629;37804629;37804629;37804629;37806937;37806937;37806937;37806937;37806937;37810972;37810972;37810972;37810972;37815532;37815532;37815532;37819525;37819525;37819525;37819525;37832403;37833435;378…	37755521;37761095;37761095;37761095;37761095;37761534;37761534;37761534;37761534;37763509;37763509;37763509;37763509;37784026;37784026;37784026;37801905;37801905;37801905;37801905;37801905;37804739;37804739;37804739;37804739;37804739;37807105;37807105;37807105;37807105;37807105;37811027;37811027;37811027;37811027;37815686;37815686;37815686;37819640;37819640;37819640;37819640;37835335;37835335;378…	-;-;-;-;-;-;-;-;-;-;-;-;-;-;-;-;-;-;-;-;-;-;-;-;-;-;-;-;-;-;-;-;-;-;-;-;-;-;-;-;-;-;-;-;-;-;-;-;-;-;-;-;-;-;-;-;-;-;-;-;-;-;-;-;-;-;-;-;-;-;-;-;-;-;-;-;-;-;-;-;-;-;-;-;-;-;-;-;-;-;-;-;-;-;-;-;-;-;-;-;-;-;-;-;-;-;-;-;-;-;-	10662	4.34136	4.28763	2.03873	3.06972	1.20461	1.32816	1.15994	1.10497	1.03871	0.807676	1.12953	0.784327
Gm26805	chr1;chr1	37865299;37868508	37865506;37871388	+;+	3089	0.0330422	0	0.185997	0.0723239	0.394539	0.501116	0.496451	0.254261	0.171541	0.423872	0.776693	0.253008
Lipt1	chr1;chr1;chr1;chr1;chr1;chr1;chr1;chr1	37871738;37872206;37872374;37872562;37874864;37874864;37874864;37874864	37872031;37872325;37872588;37872645;37875460;37876228;37875554;37875343	+;+;+;+;+;+;+;+	2051	4.42906	3.27178	4.10856	2.91379	1.78264	3.49411	2.07427	1.17276	2.48023	2.35714	1.94962	1.63853
Mitd1	chr1;chr1;chr1;chr1;chr1;chr1;chr1;chr1;chr1;chr1;chr1;chr1;chr1;chr1;chr1;chr1;chr1;chr1;chr1;chr1;chr1;chr1;chr1;chr1	37874801;37878888;37878890;37878988;37879265;37879560;37879560;37879560;37879621;37880933;37880933;37880933;37881699;37881699;37881699;37881929;37882562;37882562;37885215;37885215;37885215;37890160;37890160;37890160	37875125;37879363;37879060;37879363;37879363;37879620;37879620;37879620;37880118;37881048;37881048;37881048;37881868;37881785;37881785;37882698;37882698;37882698;37885316;37885316;37885316;37890276;37890411;37890407	-;-;-;-;-;-;-;-;-;-;-;-;-;-;-;-;-;-;-;-;-;-;-;-	2770	1.91607	1.45352	1.38278	1.53241	2.45371	2.42158	1.8216	1.13417	1.41559	1.6544	1.56245	0.902864
Mrpl30	chr1;chr1;chr1;chr1;chr1;chr1;chr1;chr1;chr1;chr1;chr1;chr1;chr1;chr1;chr1;chr1;chr1;chr1;chr1;chr1;chr1;chr1;chr1;chr1;chr1;chr1;chr1	37890477;37890532;37890533;37890543;37892933;37892943;37892943;37892943;37893935;37893939;37893939;37893939;37893939;37895330;37895330;37895330;37895330;37897256;37897688;37897688;37897688;37897688;37898061;37898061;37898061;37898061;37898061	37890584;37890584;37890584;37892172;37893023;37893246;37893023;37893023;37894015;37894015;37893984;37894015;37894015;37895410;37895410;37895410;37895410;37897834;37897834;37897834;37897834;37897834;37898338;37898125;37898165;37898364;37898535	+;+;+;+;+;+;+;+;+;+;+;+;+;+;+;+;+;+;+;+;+;+;+;+;+;+;+	3226	1.32884	1.40407	1.60288	1.59281	8.36936	7.92616	7.80523	8.53643	9.19834	8.88235	8.69118	7.55862
Lyg2	chr1;chr1;chr1;chr1;chr1;chr1	37905923;37908869;37909896;37911059;37915720;37916236	37907675;37909007;37910092;37911202;37915792;37916493	-;-;-;-;-;-	2564	0.0398079	0.0327146	0.149387	0	0	0.134161	0.0385873	0.0382904	0	0	0	0.121925
Gm15457	chr1;chr1;chr1;chr1;chr1;chr1	37933596;37935532;37948663;37949715;37953424;37953873	37933770;37935695;37948840;37952840;37953506;37954136	+;+;+;+;+;+	3990	0.102323	0.220738	0	0.237967	0.0234959	0	0.0247965	0	0.0398414	0	0.129693	0.039175
Lyg1	chr1;chr1;chr1;chr1;chr1;chr1;chr1;chr1;chr1;chr1;chr1;chr1;chr1;chr1;chr1	37946736;37946736;37946738;37947177;37947177;37947177;37948915;37949796;37949796;37950654;37950657;37952740;37952740;37957735;37957735	37947003;37947003;37947003;37947309;37947309;37947309;37948999;37949989;37949986;37950761;37950761;37952814;37952814;37957759;37957759	-;-;-;-;-;-;-;-;-;-;-;-;-;-;-	888	0	0	0	0	0.158359	0	0	0	0	0	0.0529766	0
Gm23409	chr1	37973967	37974203	+	237	0.430664	0	0	0	0	0	0	0	0	0	0	0
Txndc9	chr1;chr1;chr1;chr1;chr1;chr1;chr1;chr1;chr1;chr1;chr1;chr1;chr1;chr1;chr1;chr1;chr1;chr1;chr1;chr1;chr1;chr1;chr1;chr1;chr1;chr1;chr1;chr1;chr1;chr1;chr1	37985189;37987394;37987394;37987396;37987640;37987643;37990203;37990203;37990203;37990203;37990258;37993992;37993992;37993992;37993992;37993992;37993992;37993992;37995633;37995633;37995633;37995633;37995633;37995633;37995915;37996489;37996893;37997109;37997109;37997164;37997164	37987779;37987779;37990457;37987779;37987779;37987779;37990457;37990457;37990457;37990457;37990457;37994110;37994110;37994110;37995841;37994110;37994110;37994110;37995841;37995841;37995845;37995841;37995841;37995841;37997262;37996658;37997616;37997224;37997315;37997893;37997243	-;-;-;-;-;-;-;-;-;-;-;-;-;-;-;-;-;-;-;-;-;-;-;-;-;-;-;-;-;-;-	9102	11.2754	11.8651	13.1138	13.7268	14.4712	15.7595	14.2667	14.4051	14.7405	15.8735	14.7869	14.0604
Eif5b	chr1;chr1;chr1;chr1;chr1;chr1;chr1;chr1;chr1;chr1;chr1;chr1;chr1;chr1;chr1;chr1;chr1;chr1;chr1;chr1;chr1;chr1;chr1;chr1;chr1;chr1;chr1;chr1;chr1;chr1;chr1;chr1;chr1;chr1;chr1;chr1;chr1;chr1;chr1;chr1;chr1;chr1;chr1;chr1;chr1;chr1;chr1;chr1;chr1;chr1;chr1;chr1;chr1;chr1;chr1;chr1;chr1;chr1;chr1	37998010;37998129;38017806;38017806;38018025;38018025;38018865;38018865;38021594;38021594;38022164;38022164;38032277;38032277;38033068;38033068;38034029;38035993;38035993;38037203;38037203;38037547;38037547;38040673;38040673;38041697;38041697;38041791;38042866;38044634;38044704;38044704;38044704;38044704;38045324;38045324;38045324;38045324;38045324;38045648;38045648;38045648;38045648;38046612;380…	37998324;37998324;38017931;38017931;38018109;38018109;38019534;38019534;38021811;38021811;38022314;38022314;38032375;38032375;38034103;38033157;38034103;38036273;38036273;38037310;38037310;38037657;38037657;38040740;38040740;38041838;38041838;38042020;38042901;38044835;38044835;38044835;38044835;38044835;38045506;38045440;38045506;38045506;38045506;38045809;38045809;38045809;38045809;38046676;380…	+;+;+;+;+;+;+;+;+;+;+;+;+;+;+;+;+;+;+;+;+;+;+;+;+;+;+;+;+;+;+;+;+;+;+;+;+;+;+;+;+;+;+;+;+;+;+;+;+;+;+;+;+;+;+;+;+;+;+	9753	77.1183	78.6856	80.3967	93.19	165.615	162.171	151.141	127.56	136.333	132.897	163.882	139.709
Rev1	chr1;chr1;chr1;chr1;chr1;chr1;chr1;chr1;chr1;chr1;chr1;chr1;chr1;chr1;chr1;chr1;chr1;chr1;chr1;chr1;chr1;chr1;chr1;chr1;chr1;chr1;chr1;chr1;chr1;chr1;chr1;chr1;chr1;chr1;chr1;chr1;chr1;chr1;chr1;chr1;chr1;chr1;chr1;chr1;chr1;chr1;chr1;chr1;chr1;chr1;chr1;chr1;chr1;chr1;chr1;chr1;chr1;chr1;chr1;chr1;chr1;chr1;chr1;chr1;chr1;chr1;chr1;chr1;chr1;chr1;chr1;chr1;chr1;chr1;chr1;chr1	38052786;38052796;38053300;38053616;38053616;38053840;38053840;38053840;38054084;38054084;38054745;38054745;38055291;38055291;38056264;38056264;38056522;38056717;38056717;38057674;38057674;38057674;38059122;38059122;38063115;38063115;38067500;38067500;38067614;38071343;38071343;38071343;38071383;38074315;38074315;38074315;38074315;38074649;38074899;38079078;38079290;38079290;38079290;38079290;380…	38053198;38053198;38053718;38053718;38053718;38054250;38053996;38053996;38054295;38054295;38054865;38054865;38055524;38055524;38056466;38056466;38056882;38056882;38056882;38057705;38057776;38057776;38059294;38059294;38063335;38063335;38067619;38067619;38067619;38071497;38071497;38071497;38071497;38074443;38074443;38075023;38074443;38075023;38075023;38079398;38079398;38079395;38079398;38079398;380…	-;-;-;-;-;-;-;-;-;-;-;-;-;-;-;-;-;-;-;-;-;-;-;-;-;-;-;-;-;-;-;-;-;-;-;-;-;-;-;-;-;-;-;-;-;-;-;-;-;-;-;-;-;-;-;-;-;-;-;-;-;-;-;-;-;-;-;-;-;-;-;-;-;-;-;-	6168	16.0846	15.68	18.2107	17.6485	9.2031	10.3081	15.7117	13.4897	9.02051	8.78512	13.2481	12.0437
Gm37062	chr1;chr1	38076295;38077183	38076872;38077305	-;-	701	0.364006	0.119658	0.136601	0.6374	1.00302	1.79927	1.48195	2.9411	0.604725	0.93391	2.2817	3.56767
Gm5099	chr1;chr1;chr1;chr1;chr1;chr1	38132083;38144023;38145199;38157456;38159215;38159752	38132170;38144194;38145336;38158717;38159261;38159892	+;+;+;+;+;+	1848	0.110463	0	0	0.0604461	0	0	0.0267689	0.265629	0.0286737	0	0	0
Aff3	chr1;chr1;chr1;chr1;chr1;chr1;chr1;chr1;chr1;chr1;chr1;chr1;chr1;chr1;chr1;chr1;chr1;chr1;chr1;chr1;chr1;chr1;chr1;chr1;chr1;chr1;chr1;chr1;chr1;chr1;chr1;chr1;chr1;chr1;chr1;chr1;chr1;chr1;chr1;chr1;chr1;chr1;chr1;chr1;chr1;chr1;chr1;chr1;chr1;chr1;chr1;chr1;chr1;chr1;chr1;chr1;chr1;chr1;chr1;chr1;chr1;chr1;chr1;chr1;chr1;chr1;chr1;chr1;chr1;chr1;chr1;chr1;chr1;chr1;chr1;chr1;chr1;chr1;chr1;chr1…	38177326;38177326;38177327;38181260;38181260;38181260;38181262;38181615;38181615;38181615;38181615;38185325;38185325;38185325;38185325;38186936;38186936;38186936;38186936;38191171;38191171;38191171;38191171;38193566;38193566;38193566;38193566;38197322;38203811;38203811;38203811;38204890;38204890;38204890;38207906;38207906;38207906;38209553;38209553;38209553;38218263;38218263;38218263;38252641;382…	38179570;38179570;38179570;38181483;38181483;38181483;38181483;38181664;38181664;38181664;38181664;38185418;38185418;38185418;38185418;38187007;38187007;38187007;38187007;38191307;38191307;38191307;38191307;38193629;38193629;38193629;38193629;38197443;38203938;38203938;38203938;38205091;38205091;38205091;38208030;38208030;38208030;38210647;38210647;38210647;38218455;38218455;38218455;38252678;382…	-;-;-;-;-;-;-;-;-;-;-;-;-;-;-;-;-;-;-;-;-;-;-;-;-;-;-;-;-;-;-;-;-;-;-;-;-;-;-;-;-;-;-;-;-;-;-;-;-;-;-;-;-;-;-;-;-;-;-;-;-;-;-;-;-;-;-;-;-;-;-;-;-;-;-;-;-;-;-;-;-;-;-;-;-;-;-	6654	10.0702	8.69183	9.78584	10.8699	2.21902	2.21433	1.86605	2.09514	1.35379	1.39256	2.05028	1.50929
Gm16150	chr1;chr1;chr1;chr1;chr1;chr1;chr1;chr1	38235420;38239121;38239700;38239797;38245577;38245577;38246069;38246449	38235504;38239274;38239967;38239967;38245603;38245709;38246122;38246666	+;+;+;+;+;+;+;+	912	0	0	0	0	0.308383	0.125727	0.108484	0.215299	0.29051	0	0.257912	0.342782
Gm16151	chr1;chr1;chr1	38307902;38308270;38311612	38308009;38308481;38311930	+;+;+	639	0	0.262536	0.149855	0	0	1.16637	0.309665	0.460923	0	0	0.44172	0.244614
Gm16152	chr1;chr1;chr1;chr1;chr1;chr1;chr1;chr1	38384949;38388829;38389310;38389310;38389565;38389565;38390824;38393549	38385161;38388928;38389401;38389401;38390244;38389680;38391165;38393974	+;+;+;+;+;+;+;+	1853	0.110165	0.0905346	0	0	0.278261	0	0.133483	0.0529825	0	0	0	0
Gm34727	chr1	38487519	38488047	+	529	0	0	0	0	0	0	0.374056	0	0	0	0.177857	0.14774
Gm38135	chr1	38722620	38723121	+	502	0.508304	0.501277	0	0	0	0	0	0	0	0	0	0.622743
2610300A13Rik	chr1	38767184	38767686	+	503	0	0	0.0951863	0	0	0	0	0	0	0	0	0
Lonrf2	chr1;chr1;chr1;chr1;chr1;chr1;chr1;chr1;chr1;chr1;chr1;chr1;chr1;chr1;chr1;chr1;chr1;chr1;chr1;chr1;chr1;chr1;chr1;chr1	38793645;38794509;38800651;38800651;38804239;38804239;38807041;38807041;38807836;38807836;38811712;38811712;38812544;38812544;38813213;38813213;38815965;38815965;38818062;38818062;38821147;38821147;38835197;38835771	38798223;38798223;38800800;38800800;38804401;38804401;38807199;38807199;38807957;38807957;38811826;38811826;38812640;38812640;38813420;38813420;38816120;38816120;38818184;38818184;38821215;38821265;38836374;38836711	-;-;-;-;-;-;-;-;-;-;-;-;-;-;-;-;-;-;-;-;-;-;-;-	7506	3.18876	3.21843	2.43667	2.73829	0.818082	0.656874	0.593153	0.693227	0.437692	0.442808	0.463789	0.484169
Chst10	chr1;chr1;chr1;chr1;chr1;chr1;chr1;chr1;chr1;chr1;chr1;chr1;chr1;chr1;chr1;chr1;chr1;chr1;chr1;chr1;chr1;chr1;chr1;chr1;chr1;chr1;chr1;chr1;chr1;chr1;chr1;chr1;chr1;chr1;chr1;chr1;chr1;chr1;chr1;chr1	38863867;38863867;38863875;38863877;38864423;38865612;38867981;38867981;38867981;38870143;38871601;38871601;38871601;38871601;38873949;38873949;38873949;38873949;38873949;38882489;38884350;38884350;38884350;38884350;38884350;38890632;38890633;38894564;38895937;38895937;38895937;38895937;38895937;38897890;38897890;38897890;38897890;38897890;38897890;38897890	38868086;38866035;38863951;38866035;38864741;38866035;38868086;38868086;38868086;38871835;38871835;38871760;38871835;38871835;38874040;38874040;38874040;38874040;38874040;38882618;38884481;38884481;38884481;38884481;38884481;38896056;38894671;38894671;38896056;38896056;38896056;38896056;38896056;38898010;38897986;38898134;38898153;38898161;38898089;38898010	-;-;-;-;-;-;-;-;-;-;-;-;-;-;-;-;-;-;-;-;-;-;-;-;-;-;-;-;-;-;-;-;-;-;-;-;-;-;-;-	11964	0.0426561	0.0560885	0.112053	0.130714	0.105784	0.345023	0.124044	0.217459	0.0885808	0.147323	0.0943695	0.117584
Gm37707	chr1;chr1	38884754;38887893	38884898;38888072	+;+	325	0	0	0	0	0	0.352808	0	0	0	0	0	0
Gm6621	chr1	38907945	38908716	+	772	0	0	0	0	0	0	0	0	0	0	0	0
Nms	chr1;chr1;chr1;chr1;chr1;chr1;chr1;chr1;chr1;chr1;chr1;chr1;chr1;chr1;chr1;chr1;chr1;chr1	38939149;38939203;38941511;38941511;38941867;38941867;38943938;38944056;38944056;38946056;38946056;38946955;38946955;38947560;38947560;38948629;38948629;38949883	38939361;38939361;38941566;38941566;38941917;38941917;38943961;38944109;38944109;38946139;38946139;38946990;38946990;38947601;38947601;38948643;38948675;38950276	+;+;+;+;+;+;+;+;+;+;+;+;+;+;+;+;+;+	1001	0	0	0	0	0	0	0	0.0980785	0	0	0	0.0390381
Pdcl3	chr1;chr1;chr1;chr1;chr1;chr1;chr1;chr1;chr1;chr1;chr1;chr1;chr1;chr1;chr1;chr1;chr1	38985608;38987841;38987865;38991246;38991246;38991246;38994915;38994915;38994915;38995160;38995245;38995245;38995735;38995735;38995735;38996141;38996141	38987849;38988037;38988069;38991375;38991375;38991375;38994917;38995005;38995005;38995388;38995388;38995388;38995943;38995807;38995943;38996646;38997238	+;+;+;+;+;+;+;+;+;+;+;+;+;+;+;+;+	4219	1.42735	1.17301	1.20292	1.37678	2.84423	2.63624	3.91624	2.97857	2.738	3.46153	4.25942	3.79749
Gm37309	chr1	38992678	38994316	+	1639	0	0	0	0	0.0571986	0.349795	0.482918	0.179701	0.193981	0	0	0.23842
Gm37821	chr1;chr1	39048648;39056243	39049095;39057637	-;-	1843	0.0553811	0	0	0	0	0	0	0	0	0	0.0510507	0.0848119
Gm37091	chr1	39081252	39083338	-	2087	0	0.0200959	0.137648	0.107048	0.134761	0	0.0711101	0.141126	0	0	0.0450821	0.0374481
Mir6349	chr1	39186896	39186992	-	97	0	0	0	0	0	0	0	0	0	0	0	0
Npas2	chr1;chr1;chr1;chr1;chr1;chr1;chr1;chr1;chr1;chr1;chr1;chr1;chr1;chr1;chr1;chr1;chr1;chr1;chr1;chr1;chr1;chr1;chr1;chr1;chr1;chr1	39193731;39194212;39263319;39263319;39287468;39287468;39292687;39300644;39311841;39312955;39324440;39325296;39326088;39328307;39330937;39333810;39334703;39335995;39338053;39341555;39345269;39345269;39347491;39348432;39359649;39361855	39194009;39194742;39263375;39263375;39287616;39287615;39292778;39300733;39311961;39313068;39324558;39325378;39326194;39328454;39331021;39333951;39334812;39336096;39338199;39341830;39345466;39345466;39347681;39348524;39359823;39363236	+;+;+;+;+;+;+;+;+;+;+;+;+;+;+;+;+;+;+;+;+;+;+;+;+;+	4791	1.22498	1.0067	1.05931	1.57379	1.62411	1.07698	1.77597	0.788937	1.19449	1.25084	1.26666	0.848261
Gm20428	chr1	39276283	39276565	-	283	0	0	0	0	0	0	0	0	0	0	0	0
Gm3617	chr1	39314899	39315453	+	555	0	0	0	0	0.506749	0.1033	0	0	0.381903	0	0	0.140818
Rpl31	chr1;chr1;chr1;chr1;chr1;chr1;chr1;chr1;chr1;chr1;chr1;chr1;chr1;chr1;chr1;chr1;chr1;chr1;chr1;chr1;chr1;chr1;chr1;chr1;chr1	39367842;39367878;39367929;39367929;39368149;39368149;39368149;39368149;39369850;39370014;39370014;39370014;39370014;39370014;39370954;39370954;39370954;39370954;39370954;39371009;39371302;39371302;39371302;39371302;39371302	39367934;39367934;39368255;39368006;39368255;39368255;39368255;39368255;39370139;39370139;39370139;39370139;39370139;39370139;39371066;39371066;39371366;39371066;39371066;39371066;39371366;39371366;39371365;39371364;39371911	+;+;+;+;+;+;+;+;+;+;+;+;+;+;+;+;+;+;+;+;+;+;+;+;+	1662	24.9641	24.1749	38.5737	33.1685	211.724	187.103	212.818	239.209	229.013	252.827	250.444	247.959
Tbc1d8	chr1;chr1;chr1;chr1;chr1;chr1;chr1;chr1;chr1;chr1;chr1;chr1;chr1;chr1;chr1;chr1;chr1;chr1;chr1;chr1;chr1;chr1;chr1;chr1;chr1;chr1;chr1;chr1;chr1;chr1;chr1;chr1;chr1;chr1;chr1;chr1;chr1;chr1;chr1;chr1;chr1;chr1;chr1;chr1;chr1;chr1;chr1;chr1;chr1;chr1;chr1;chr1;chr1;chr1;chr1;chr1;chr1;chr1;chr1;chr1;chr1;chr1	39371492;39371867;39372251;39372296;39373316;39373727;39373727;39374082;39374082;39374082;39376424;39376424;39376424;39376878;39376878;39376878;39379455;39379455;39379455;39379995;39379995;39379995;39380228;39380228;39380228;39381277;39381277;39381277;39385121;39385121;39385121;39385998;39385998;39385998;39389308;39389308;39389308;39391117;39391117;39391117;39391198;39392057;39392057;39392057;393…	39372786;39372137;39372433;39372786;39373824;39373824;39373824;39374171;39374171;39374171;39376489;39376489;39376489;39377118;39377118;39377118;39379523;39379523;39379523;39380093;39380093;39380093;39380357;39380357;39380357;39381562;39381562;39381562;39385238;39385238;39385238;39386212;39386212;39386212;39389458;39389458;39389458;39391287;39391287;39391287;39391287;39392631;39392254;39392254;393…	-;-;-;-;-;-;-;-;-;-;-;-;-;-;-;-;-;-;-;-;-;-;-;-;-;-;-;-;-;-;-;-;-;-;-;-;-;-;-;-;-;-;-;-;-;-;-;-;-;-;-;-;-;-;-;-;-;-;-;-;-;-	5239	10.4522	10.2149	11.8806	12.2813	2.80941	3.19541	2.37949	2.17379	1.86104	1.8648	2.21792	1.77521
Gm37265	chr1	39419048	39419932	-	885	0	0	0	0	0	0	0	0	0	0	0	0
Gm24826	chr1;chr1	39519533;39519533	39519747;39519748	+;+	216	0	0	0	0	0	1.85796	5.26752	4.99973	3.92511	2.33145	3.48468	4.16099
Cnot11	chr1;chr1;chr1;chr1;chr1;chr1;chr1;chr1;chr1;chr1;chr1;chr1;chr1;chr1;chr1;chr1;chr1;chr1;chr1;chr1;chr1;chr1;chr1;chr1;chr1	39534992;39535554;39535802;39537416;39537416;39538245;39538271;39538271;39539873;39539873;39539873;39540034;39542400;39542400;39542400;39542400;39544892;39544892;39544892;39544892;39545069;39545069;39545069;39545069;39545193	39535047;39536337;39536337;39537580;39537580;39538423;39538423;39538423;39540075;39540075;39540075;39540075;39542602;39542602;39542602;39542602;39544988;39544988;39544988;39544988;39545152;39546483;39546873;39546889;39545401	+;+;+;+;+;+;+;+;+;+;+;+;+;+;+;+;+;+;+;+;+;+;+;+;+	3508	6.80837	6.01365	7.90244	7.26014	13.1617	10.9498	21.6603	17.6175	13.4738	14.1546	16.1862	18.0347
Gm15832	chr1;chr1;chr1	39547570;39548926;39550454	39547661;39549116;39552002	-;-;-	1832	0.222855	0.183145	0.444289	0.396331	0.5629	0.312944	0.486048	0.133975	0.173545	0.549774	0.436536	0.618579
Snord89	chr1	39548745	39548854	-	110	2.31971	0.762548	0	1.01549	5.53968	1.04239	15.7401	3.1238	5.2989	5.95155	14.5406	6.74968
Rnf149	chr1;chr1;chr1;chr1;chr1;chr1;chr1;chr1;chr1;chr1;chr1;chr1;chr1;chr1;chr1;chr1;chr1	39551296;39552469;39555478;39555478;39555605;39558315;39558315;39560693;39560693;39564048;39564048;39565082;39565082;39565093;39576827;39577155;39577332	39552515;39552515;39555670;39555670;39555670;39558757;39558411;39560775;39560775;39564116;39564116;39565332;39565332;39565332;39577405;39577303;39577356	-;-;-;-;-;-;-;-;-;-;-;-;-;-;-;-;-	2838	9.06307	7.92104	11.6913	13.6383	20.844	23.9386	25.4666	28.0554	20.4077	27.3268	25.8257	29.4799
Gm23722	chr1	39573746	39573875	-	130	3.14054	2.58093	4.41957	5.58522	6.85085	3.08707	2.28318	6.79684	7.33694	2.71165	6.87555	1.80356
Gm5100	chr1	39597417	39598005	-	589	0	0	0.975457	0	0	0	0	0.50005	0	0.170999	0	0.13269
Creg2	chr1;chr1;chr1;chr1	39618406;39624870;39647776;39650506	39623243;39624983;39647945;39651474	-;-;-;-	6091	0.125678	0.151483	0.0786056	0.128375	0.215478	0	0.0974597	0.0161183	0.0608969	0.0248035	0.077234	0.186051
D930019O06Rik	chr1;chr1	39650176;39654977	39651424;39657390	+;+	3663	0.0278644	0	0.104567	0.121981	0.127967	0.0939089	0.18907	0	0.173592	0	0.0770569	0.0426722
Rfx8	chr1;chr1;chr1;chr1;chr1;chr1;chr1;chr1;chr1;chr1;chr1;chr1;chr1;chr1;chr1;chr1;chr1;chr1;chr1;chr1;chr1;chr1	39665301;39670270;39672186;39678657;39680842;39680932;39682909;39682909;39683600;39683600;39685495;39685495;39688573;39688573;39690091;39690091;39691741;39695898;39710158;39711378;39718418;39720878	39665657;39670583;39672300;39678751;39680998;39680998;39682967;39682967;39683750;39683750;39685608;39685608;39688650;39688650;39690201;39690201;39691871;39695961;39710244;39711439;39718541;39720997	-;-;-;-;-;-;-;-;-;-;-;-;-;-;-;-;-;-;-;-;-;-	2139	0	0.0784295	0.067151	0.156668	0.306797	0.0536058	0	0.321288	0.297274	0.117717	0.0879723	0.237495
Gm3646	chr1;chr1	39804148;39805173	39804339;39805332	-;-	352	0.144982	0	0	0.317342	0	0	0	0	0	0	0.267291	0
1700066B17Rik	chr1;chr1;chr1;chr1;chr1;chr1;chr1;chr1;chr1;chr1;chr1;chr1	39839175;39840641;39842423;39842428;39844018;39845228;39845228;39845228;39845665;39845665;39847309;39847309	39839604;39840738;39842556;39842556;39844103;39845339;39845339;39845339;39845846;39845699;39847334;39847330	-;-;-;-;-;-;-;-;-;-;-;-	1068	0	0.392698	0	0	0	0	0	0.0919256	0	0	0	0
Map4k4	chr1;chr1;chr1;chr1;chr1;chr1;chr1;chr1;chr1;chr1;chr1;chr1;chr1;chr1;chr1;chr1;chr1;chr1;chr1;chr1;chr1;chr1;chr1;chr1;chr1;chr1;chr1;chr1;chr1;chr1;chr1;chr1;chr1;chr1;chr1;chr1;chr1;chr1;chr1;chr1;chr1;chr1;chr1;chr1;chr1;chr1;chr1;chr1;chr1;chr1;chr1;chr1;chr1;chr1;chr1;chr1;chr1;chr1;chr1;chr1;chr1;chr1;chr1;chr1;chr1;chr1;chr1;chr1;chr1;chr1;chr1;chr1;chr1;chr1;chr1;chr1;chr1;chr1;chr1;chr1…	39900913;39900913;39901170;39901170;39901179;39901179;39901180;39901224;39901230;39901509;39901509;39901509;39901509;39901509;39901509;39901509;39901509;39901509;39962178;39962178;39962178;39962178;39962178;39962178;39962178;39962178;39964155;39964850;39973927;39973927;39973927;39973927;39973927;39973927;39973927;39973927;39973927;39973927;39976707;39976707;39976707;39976707;39976707;39976707;399…	39901286;39901286;39901286;39901286;39901286;39901286;39901286;39901286;39901286;39901574;39901574;39901574;39901574;39901574;39902456;39901574;39901574;39901574;39962234;39962234;39962234;39962234;39962234;39962234;39962234;39962234;39964204;39964901;39974052;39974052;39974052;39974052;39974052;39974052;39974052;39974052;39974052;39974052;39976746;39976817;39976817;39976817;39976817;39976817;399…	+;+;+;+;+;+;+;+;+;+;+;+;+;+;+;+;+;+;+;+;+;+;+;+;+;+;+;+;+;+;+;+;+;+;+;+;+;+;+;+;+;+;+;+;+;+;+;+;+;+;+;+;+;+;+;+;+;+;+;+;+;+;+;+;+;+;+;+;+;+;+;+;+;+;+;+;+;+;+;+;+;+;+;+;+;+;+;+;+;+;+;+;+;+;+;+;+;+;+;+;+;+;+;+;+;+;+;+;+;+;+;+;+;+;+;+;+;+;+;+;+;+;+;+;+;+;+;+;+;+;+;+;+;+;+;+;+;+;+;+;+;+;+;+;+;+;+;+;+;+;+;+;+;+;+;+;+;+;+;+;+;+;+;+;+;+;+;+;+;+;+;+;+;+;+;+;+;+;+;+;+;+;+;+;+;+;+;+;+;+;+;+;+;+;+;+;+;+;+;+…	9579	11.1774	11.4844	12.2558	12.8275	6.98783	8.15771	12.5699	13.0318	8.34747	8.63242	9.85653	10.7698
4930456G14Rik	chr1	40049039	40050368	-	1330	0.95928	0	0	0	0	0	0	0	0	0.0757283	0	0
Il1r2	chr1;chr1;chr1;chr1;chr1;chr1;chr1;chr1;chr1;chr1;chr1;chr1;chr1;chr1;chr1;chr1;chr1;chr1;chr1;chr1;chr1;chr1;chr1	40074079;40084698;40084792;40085985;40102389;40102389;40102389;40102389;40105264;40105264;40111955;40111955;40111955;40115024;40115024;40117955;40117955;40120909;40120909;40123122;40123122;40125041;40125041	40074248;40084819;40084819;40086302;40102436;40102537;40102537;40102537;40105522;40105522;40112135;40112135;40112136;40115198;40115198;40118017;40118017;40121044;40121044;40123264;40123264;40125219;40125231	+;+;+;+;+;+;+;+;+;+;+;+;+;+;+;+;+;+;+;+;+;+;+	1908	0	0.131887	0.0501873	0.175636	0.245672	0.0901437	0.103708	0.0514552	0	0.0527875	0.246558	0.0204807
Gm16894	chr1;chr1;chr1;chr1	40076228;40084967;40085144;40085613	40076638;40085014;40085287;40085851	-;-;-;-	842	0.727321	0	0	0.132665	0.445361	0.0680895	0	0	0	0.119618	0.111742	0
Gm37347	chr1	40088511	40091581	+	3071	0	0	0	0.0363739	0.0610541	0	0.0644336	0.127876	0	0	0	0
Il1r1	chr1;chr1;chr1;chr1;chr1;chr1;chr1;chr1;chr1;chr1;chr1;chr1;chr1;chr1;chr1;chr1;chr1;chr1;chr1;chr1;chr1;chr1;chr1;chr1;chr1;chr1	40225080;40266586;40266657;40267377;40276098;40277122;40282233;40282233;40293120;40293120;40293458;40293458;40294758;40294758;40297909;40297909;40300760;40300760;40302278;40302278;40310286;40310286;40312347;40312347;40312975;40312975	40225306;40266881;40266881;40267487;40276177;40277178;40282296;40282296;40293357;40293357;40293647;40293647;40294926;40294926;40297974;40297974;40300877;40300877;40302429;40302429;40310429;40310429;40312514;40312514;40316201;40317257	+;+;+;+;+;+;+;+;+;+;+;+;+;+;+;+;+;+;+;+;+;+;+;+;+;+	6363	1.80459	1.5094	2.35518	1.75553	0.758769	0.819921	0.551987	0.586313	0.632904	0.648981	0.288336	0.337772
Gm38070	chr1	40238020	40244499	+	6480	3.39437	2.2847	1.4999	1.13773	0.499124	0.336203	0.0458046	0.143932	0.327093	0.240916	0.0435585	0.0120608
Il1rl2	chr1;chr1;chr1;chr1;chr1;chr1;chr1;chr1;chr1;chr1;chr1;chr1;chr1;chr1;chr1;chr1;chr1;chr1;chr1;chr1;chr1;chr1;chr1;chr1;chr1;chr1;chr1;chr1	40324610;40324627;40324690;40325611;40326489;40326489;40326489;40327372;40327372;40327372;40328971;40328971;40328971;40328971;40343028;40343028;40345806;40345806;40350936;40350936;40351762;40351762;40356819;40356819;40363192;40363192;40365027;40365027	40327606;40324819;40324749;40325797;40326558;40326558;40326558;40327606;40327606;40327606;40329171;40329169;40329169;40329441;40343190;40343190;40345877;40345877;40351065;40351065;40351898;40351898;40356962;40356962;40363353;40363353;40367562;40365471	+;+;+;+;+;+;+;+;+;+;+;+;+;+;+;+;+;+;+;+;+;+;+;+;+;+;+;+	6812	0.119868	0.160077	0.231943	0.18038	0.0963358	0.0841623	0.0580962	0.0432369	0.00777878	0	0	0.0458921
Gm17970	chr1	40353852	40354536	+	685	0	0.244906	0	0	0	0	0.144435	0.143323	0	0	0	0
Il1rl1	chr1;chr1;chr1;chr1;chr1;chr1;chr1;chr1;chr1;chr1;chr1;chr1;chr1;chr1;chr1;chr1;chr1;chr1;chr1;chr1;chr1;chr1;chr1;chr1;chr1;chr1;chr1;chr1;chr1;chr1;chr1;chr1;chr1;chr1;chr1;chr1;chr1;chr1;chr1;chr1	40429570;40436589;40439627;40439776;40440628;40440628;40440628;40440628;40440628;40441292;40441292;40441292;40441292;40441292;40442306;40442306;40442306;40442306;40442599;40442599;40442599;40442599;40444334;40444334;40444334;40444334;40446087;40446087;40446087;40446087;40446530;40446530;40446530;40446530;40450075;40450075;40451693;40451693;40461766;40461766	40429630;40436646;40439856;40439856;40440828;40440828;40440828;40440828;40440828;40441502;40441502;40441502;40441407;40441502;40442480;40442480;40442480;40442480;40442761;40442761;40442761;40442761;40444402;40444402;40444402;40444402;40446228;40446228;40446228;40446228;40446675;40448148;40446675;40446723;40450221;40450221;40451860;40451860;40465396;40465415	+;+;+;+;+;+;+;+;+;+;+;+;+;+;+;+;+;+;+;+;+;+;+;+;+;+;+;+;+;+;+;+;+;+;+;+;+;+;+;+	6894	0.0148053	0	0.01389	0.0162031	0.0271971	0.0831613	0.0861078	0.185131	0.0461175	0.0438288	0.0818855	0.102029
Il18r1	chr1;chr1;chr1;chr1;chr1;chr1;chr1;chr1;chr1;chr1;chr1;chr1;chr1;chr1;chr1;chr1;chr1;chr1;chr1;chr1;chr1;chr1;chr1;chr1;chr1;chr1;chr1;chr1;chr1;chr1;chr1;chr1;chr1;chr1;chr1;chr1;chr1;chr1;chr1;chr1;chr1;chr1;chr1;chr1;chr1;chr1;chr1;chr1;chr1;chr1;chr1;chr1;chr1;chr1;chr1;chr1;chr1;chr1;chr1;chr1;chr1;chr1;chr1	40465552;40465676;40465970;40466006;40466006;40466006;40466161;40466161;40471729;40471729;40471729;40471729;40471729;40471729;40474694;40474694;40474694;40474694;40474694;40474694;40478385;40478385;40478385;40478385;40478385;40478385;40480922;40480922;40480922;40480922;40480922;40480922;40484281;40484281;40484281;40484281;40484281;40484281;40486975;40486975;40486975;40486975;40486975;40486975;404…	40465781;40465810;40466269;40466357;40466357;40466357;40466269;40466357;40471814;40471814;40471814;40471814;40471814;40471814;40474940;40474940;40474940;40474940;40474940;40474940;40478550;40478550;40478550;40478550;40478550;40478550;40481066;40481066;40481066;40481066;40481066;40481066;40484343;40484343;40484343;40484343;40484343;40484343;40487098;40487098;40487098;40487098;40487098;40487098;404…	+;+;+;+;+;+;+;+;+;+;+;+;+;+;+;+;+;+;+;+;+;+;+;+;+;+;+;+;+;+;+;+;+;+;+;+;+;+;+;+;+;+;+;+;+;+;+;+;+;+;+;+;+;+;+;+;+;+;+;+;+;+;+	4817	0.169512	0.0522402	0.178911	0.185517	0	0.142823	0	0	0.0220008	0.020909	0	0.0162247
Il18rap	chr1;chr1;chr1;chr1;chr1;chr1;chr1;chr1;chr1;chr1;chr1;chr1;chr1;chr1;chr1;chr1;chr1;chr1;chr1;chr1;chr1;chr1;chr1;chr1;chr1;chr1;chr1;chr1;chr1;chr1;chr1	40515362;40515405;40515448;40515700;40515700;40515700;40516397;40516397;40516397;40524216;40524216;40524216;40524794;40524794;40524794;40525204;40525204;40525204;40531476;40531476;40537058;40537058;40539224;40539224;40541692;40541887;40542990;40542990;40547767;40547767;40548625	40515476;40515476;40515476;40515775;40515775;40515775;40516535;40516535;40516535;40524382;40524382;40524382;40525115;40525115;40525115;40526917;40525387;40525387;40531626;40531626;40537123;40537123;40539485;40539347;40542038;40542038;40543127;40543127;40547903;40547940;40551705	+;+;+;+;+;+;+;+;+;+;+;+;+;+;+;+;+;+;+;+;+;+;+;+;+;+;+;+;+;+;+	6752	0.340124	0.639786	0.510555	0.51286	0.173557	0.0679282	0.0732656	0.0145404	0.0235437	0.052209	0.0557384	0.0347249
Gm35801	chr1;chr1;chr1;chr1;chr1	40572188;40572208;40574526;40580456;40580456	40572333;40572333;40574651;40580662;40580648	-;-;-;-;-	479	0	0	0	0	0	0	0	0	0	0	0	0
Slc9a4	chr1;chr1;chr1;chr1;chr1;chr1;chr1;chr1;chr1;chr1;chr1;chr1;chr1;chr1;chr1;chr1;chr1;chr1;chr1	40580081;40580204;40583859;40583859;40585126;40600602;40600770;40600770;40602853;40602853;40607009;40607749;40610317;40612123;40619040;40623393;40624214;40628968;40629237	40580771;40580771;40584322;40584322;40585425;40600632;40601029;40601029;40602903;40603070;40607211;40607835;40610387;40612284;40619136;40623524;40624301;40630416;40630725	+;+;+;+;+;+;+;+;+;+;+;+;+;+;+;+;+;+;+	4562	0.536961	0.533215	0.608716	0.771303	0.0821995	0.0502686	0.271092	0.225965	0	0.110389	0.0206239	0.0513947
Gm37435	chr1	40582895	40586841	-	3947	0	0.0850066	0.0727824	0	0	0	0	0	0.0805508	0	0.0238374	0
Slc9a2	chr1;chr1;chr1;chr1;chr1;chr1;chr1;chr1;chr1;chr1;chr1;chr1;chr1;chr1;chr1;chr1;chr1	40680574;40681597;40718595;40718595;40726208;40726208;40742620;40743803;40755709;40755756;40756259;40756259;40761901;40763543;40765565;40766243;40767626	40682165;40682165;40719058;40719058;40727681;40726458;40742837;40744005;40755798;40755798;40757071;40756329;40762062;40763639;40765696;40766333;40769273	+;+;+;+;+;+;+;+;+;+;+;+;+;+;+;+;+	6984	0.277675	0.0240207	0.0548439	0.0319886	0	0	0.0566654	0.0281147	0.0303488	0	0	0.0783332
Gm37623	chr1;chr1;chr1	40691442;40694407;40697605	40691984;40694634;40697636	-;-;-	803	0.762646	0.626752	0.655872	0.417326	0	0	0	0.122262	0	0	0	0
Gm37915	chr1;chr1;chr1	40771385;40780462;40784975	40774095;40780642;40785343	+;+;+	3261	0.125198	0.0257223	0	0	0.0287484	0	0	0	0	0	0	0.0239663
Mfsd9	chr1;chr1;chr1;chr1;chr1;chr1;chr1;chr1;chr1;chr1;chr1;chr1;chr1;chr1;chr1;chr1;chr1	40772038;40772041;40781230;40781381;40781381;40784377;40784377;40784377;40786167;40786167;40787530;40787530;40787530;40790271;40790485;40790485;40790485	40774546;40774546;40781559;40781590;40781590;40784506;40786210;40784506;40786210;40786210;40787617;40787617;40787617;40790400;40790657;40790687;40790663	-;-;-;-;-;-;-;-;-;-;-;-;-;-;-;-;-	5125	0.657215	0.425539	0.5979	0.697471	0.201216	0.178986	0.0965247	0.0383128	0.144751	0.0982621	0.0183583	0.0228744
Tmem182	chr1;chr1;chr1;chr1;chr1	40805601;40806099;40807622;40838298;40854796	40805887;40806198;40807720;40838435;40856887	+;+;+;+;+	2716	7.96697	6.30029	6.13468	6.80672	0.103551	0.253305	0.109283	0.0361475	0.234119	0.11125	0.103925	0.0287755
Gm5973	chr1	40863737	40864232	-	496	0	0	0	0	0	0	0.997357	0	0	0	0	0
4930448I06Rik	chr1;chr1;chr1	41167587;41176376;41180999	41167838;41176415;41181252	-;-;-	546	0	0	0	0	0	0	0	0	0	0	0	0
Gm28634	chr1	41526931	41529543	-	2613	0	0.0321011	0	0.0427494	0	0	0	0	0.081116	0	0	0
Gm29260	chr1;chr1;chr1;chr1;chr1;chr1;chr1;chr1	41781808;41895571;41896249;41897360;41918352;41919909;41919909;41937436	41781884;41895710;41896380;41897531;41918726;41920021;41920085;41939560	+;+;+;+;+;+;+;+	3198	0	0.026229	0	0	0.0146574	0.071709	0	0.122797	0	0.0472414	0.0588408	0
Gm5267	chr1	42103289	42104333	+	1045	0	0	0	0	0	0.21945	0	0	0	0.0481907	0	0.0747887
Gm8176	chr1	42179290	42180388	-	1099	0.975166	0.496107	1.56836	0.660672	0.341214	0	0.225063	0.223332	0	0	0.0428055	0
Gm9915	chr1;chr1	42229726;42229727	42231108;42231108	+;+	1383	0	0	0.0692389	0.0807696	0.0677863	0	0	0	0	0	0	0
Gm29664	chr1	42238233	42238695	-	463	0	0	0	0	0	0	0	0	0	0	0	0
Gm28175	chr1;chr1;chr1;chr1;chr1;chr1;chr1;chr1	42261855;42261857;42272769;42285827;42295748;42298709;42301855;42303851	42262253;42261998;42272911;42285855;42296181;42298777;42301952;42304412	+;+;+;+;+;+;+;+	1734	0.912367	0.338617	0.358952	0.25768	0.324389	0.0330631	0	0.0566186	0	0	0.0271299	0
Gm28140	chr1;chr1;chr1	42324590;42325682;42355336	42325090;42325849;42355937	-;-;-	1271	0.200762	0.428971	0.263691	0.527322	0.0737596	0.0451073	0	0.0772436	0.0833816	0	0	0
Gm37047	chr1;chr1;chr1	42491813;42493425;42495469	42491996;42493578;42495663	+;+;+	533	0	0	0	0	0	0	0.185624	0	0	0.188966	0	0
Pantr1	chr1;chr1;chr1;chr1;chr1;chr1;chr1;chr1;chr1;chr1;chr1;chr1;chr1;chr1;chr1;chr1;chr1;chr1;chr1;chr1;chr1;chr1;chr1;chr1;chr1;chr1;chr1;chr1;chr1;chr1;chr1;chr1;chr1;chr1;chr1;chr1;chr1;chr1;chr1	42590782;42622496;42648193;42648199;42648200;42648200;42648200;42648200;42648201;42648201;42648378;42651375;42652562;42663556;42663556;42663556;42663556;42663556;42666841;42666841;42666841;42666841;42666841;42666841;42666841;42666841;42666841;42666852;42667586;42692941;42692941;42692941;42693027;42694396;42694747;42694747;42694747;42694747;42694747	42592538;42622598;42648456;42648456;42648456;42648456;42648456;42648456;42648456;42648456;42648456;42651679;42652589;42663602;42663602;42663602;42663602;42663660;42666912;42667003;42667003;42667003;42667003;42667003;42666991;42667003;42667003;42667003;42667672;42693093;42693153;42693128;42694490;42694490;42694825;42694842;42694825;42694825;42694808	-;-;-;-;-;-;-;-;-;-;-;-;-;-;-;-;-;-;-;-;-;-;-;-;-;-;-;-;-;-;-;-;-;-;-;-;-;-;-	4458	0.068686	0.0376314	0.0644397	0.0751711	0.105146	0.128603	0.321803	0.0880902	0.0237726	0	0.105525	0.0175312
4930420N18Rik	chr1	42651726	42652401	+	676	0	0	0	0	0	0	0	0	0	0	0	0
Pou3f3	chr1;chr1;chr1;chr1;chr1	42694925;42695385;42695768;42696092;42696221	42695188;42695444;42703176;42696141;42703176	+;+;+;+;+	7733	0.224382	0.151859	0.54485	0.346683	0.339449	0.400348	1.1003	2.20907	0.753756	0.651226	0.657011	0.808527
Gm20646	chr1;chr1;chr1;chr1	42694925;42694925;42740573;42743740	42695188;42695188;42740968;42744791	+;+;+;+	1712	0.566379	0.563448	0.307632	0.0652478	0.0821395	0.033488	0.0577908	0.114692	0.0309515	0	0	0
Pantr2	chr1;chr1;chr1;chr1;chr1	42707061;42707072;42708357;42712203;42713355	42707258;42708052;42708418;42712305;42713454	-;-;-;-;-	1257	0.0405996	0	0.152359	0.31103	0.0372906	0	0.0393548	0	0	0	0	0.248701
Dalir	chr1	42750712	42752881	+	2170	0	0	0	0	0	0	0.0455935	0.135728	0	0	0	0
Mrps9	chr1;chr1;chr1;chr1;chr1;chr1;chr1;chr1;chr1;chr1;chr1;chr1;chr1;chr1;chr1;chr1;chr1;chr1;chr1;chr1;chr1;chr1;chr1;chr1;chr1;chr1;chr1;chr1;chr1;chr1;chr1;chr1;chr1;chr1;chr1;chr1;chr1;chr1;chr1;chr1;chr1;chr1;chr1;chr1;chr1;chr1;chr1;chr1;chr1	42851233;42851276;42851276;42851285;42862469;42862469;42862469;42862469;42862514;42879755;42879755;42879755;42879755;42879755;42879896;42879896;42879896;42879896;42879896;42887707;42887707;42887707;42887707;42887737;42895350;42895350;42895350;42895350;42895350;42896093;42896093;42896093;42896093;42896093;42898241;42898440;42898440;42898440;42898440;42899353;42899441;42899441;42901074;42903057;429…	42851426;42851426;42851426;42851426;42862648;42862648;42862648;42862648;42862648;42879817;42879817;42879817;42879817;42879817;42879926;42881931;42879926;42879926;42879926;42887786;42887786;42887786;42887786;42887786;42895417;42895417;42895417;42895417;42895417;42896168;42896168;42896168;42896168;42896168;42899679;42898608;42899128;42898608;42898608;42899549;42899549;42899549;42902013;42903464;429…	+;+;+;+;+;+;+;+;+;+;+;+;+;+;+;+;+;+;+;+;+;+;+;+;+;+;+;+;+;+;+;+;+;+;+;+;+;+;+;+;+;+;+;+;+;+;+;+;+	5763	1.64711	1.81209	1.75298	2.03522	7.31216	6.13803	8.18903	8.56042	7.02475	6.29164	8.26093	8.99797
Gm23126	chr1	42866685	42866818	-	134	0	1.25194	0	0.416807	1.74904	2.56708	0.369171	0	0	6.01305	0	1.16648
Gpr45	chr1;chr1;chr1;chr1;chr1;chr1;chr1;chr1;chr1	42952872;42952963;42953139;42953182;42953420;42953472;43029147;43031952;43032060	42953233;42953233;42953233;42953221;42953878;42955155;43030781;43035456;43033605	+;+;+;+;+;+;+;+;+	7238	0.0141016	0.0463555	0.0396894	0.0308661	0.0259045	0	0.123023	0.0610382	0.0585676	0.0278305	0.0909927	0
Gm24001	chr1	43036845	43036929	+	85	0	0	0	0	0	0	0	0	0	0	0	0
Tgfbrap1	chr1;chr1;chr1;chr1;chr1;chr1;chr1;chr1;chr1;chr1;chr1;chr1;chr1;chr1;chr1;chr1;chr1;chr1;chr1;chr1;chr1;chr1;chr1;chr1;chr1;chr1;chr1;chr1;chr1;chr1;chr1;chr1;chr1;chr1;chr1;chr1;chr1;chr1;chr1;chr1;chr1;chr1;chr1;chr1	43047200;43047220;43051558;43051558;43053411;43053411;43054519;43054519;43054708;43056612;43056612;43059098;43059098;43059098;43059880;43059880;43059880;43059891;43062517;43062517;43062517;43067474;43067474;43067474;43071461;43071461;43071461;43071496;43074241;43074482;43075251;43075251;43075616;43092381;43092381;43092381;43095365;43096852;43096852;43096852;43096852;43098270;43098270;43098270	43049835;43049835;43051991;43051991;43053570;43053570;43054665;43054665;43056755;43056755;43056755;43059155;43059155;43059155;43060933;43060221;43060221;43060221;43062599;43062599;43062599;43067628;43067628;43067628;43071655;43071655;43071655;43071655;43075952;43075952;43075952;43075952;43075952;43092463;43092447;43092729;43095519;43097049;43098637;43097049;43097049;43098364;43098608;43098622	-;-;-;-;-;-;-;-;-;-;-;-;-;-;-;-;-;-;-;-;-;-;-;-;-;-;-;-;-;-;-;-;-;-;-;-;-;-;-;-;-;-;-;-	10972	12.8515	12.2701	16.9138	17.6383	8.71096	8.73661	7.81349	6.83174	6.08997	5.91166	7.05734	5.6842
Gm28782	chr1;chr1	43056267;43056885	43056430;43057134	+;+	414	0	0	0	0	0	0.553926	0.23898	0	0	0	0	0.188778
8430432A02Rik	chr1	43092588	43093835	+	1248	0.0817848	0.134424	0.0767287	0	0.150238	0	0.0792771	0.236001	0	0	0.0753898	0.657547
AI597479	chr1;chr1;chr1;chr1	43098710;43100715;43110998;43113186	43098862;43100881;43111373;43115947	+;+;+;+	3458	9.10578	7.02237	8.41823	8.65725	17.649	19.9118	17.1668	14.9337	17.4383	17.8981	17.8759	17.2559
Fhl2	chr1;chr1;chr1;chr1;chr1;chr1;chr1;chr1;chr1;chr1;chr1;chr1;chr1;chr1;chr1	43123074;43123290;43128244;43128244;43131652;43131652;43131764;43141698;43141698;43141698;43153076;43153076;43163702;43196651;43196651	43123665;43123665;43128430;43128430;43131821;43131821;43131821;43141872;43141872;43141872;43153254;43153254;43163961;43196761;43196984	-;-;-;-;-;-;-;-;-;-;-;-;-;-;-	1897	0.484242	0.353739	0.858131	0.765501	0.148258	0	0.10431	0.258768	0.223465	0.0530936	0.694365	0.617983
Gm8210	chr1	43189156	43189638	+	483	16.3773	14.5879	25.3767	24.0523	87.2463	109.915	100.679	157.936	145.692	150.244	144.149	157.603
Gm29040	chr1;chr1;chr1;chr1;chr1;chr1	43250156;43258328;43260559;43262234;43301414;43302681	43250543;43258438;43260690;43262346;43301612;43302925	-;-;-;-;-;-	1188	1.07394	1.94167	1.61208	1.69249	10.6532	7.09403	6.12116	9.29702	7.35959	6.7824	9.50368	8.6838
Gm29610	chr1	43270683	43271135	+	453	0	0	0	0	1.75908	0	1.09203	0.975264	0.467894	0.667011	0.934633	0.345052
Gm29041	chr1	43409584	43409963	+	380	0	0	0	0	0	0	0	0	0	0	0	0
Nck2	chr1;chr1;chr1;chr1;chr1;chr1;chr1;chr1;chr1;chr1;chr1;chr1;chr1;chr1;chr1;chr1;chr1	43444579;43445751;43445751;43457273;43460957;43460957;43509621;43509621;43532405;43533552;43533552;43533552;43533569;43553861;43553861;43569148;43569148	43444706;43446027;43446027;43457427;43462222;43462194;43509783;43509783;43532538;43533793;43533793;43533632;43533793;43554062;43554582;43569342;43570515	+;+;+;+;+;+;+;+;+;+;+;+;+;+;+;+;+	4455	0.962252	0.771962	0.472876	0.325961	4.71373	4.71005	4.43055	4.76008	7.77886	7.22325	6.38858	5.92954
Gm37536	chr1	43488447	43490937	+	2491	0	0	0	0	0.489254	0.414277	0.238309	0.3153	0.340355	0.363897	0.207738	0.439245
Gm38228	chr1	43560273	43561565	+	1293	0.315754	0.356799	0.148117	0.518349	1.88512	0.709437	1.37733	0.911151	2.04907	1.24632	1.2734	1.08799
Ecrg4	chr1;chr1;chr1;chr1	43730602;43737200;43738560;43742245	43730963;43737247;43738717;43742578	+;+;+;+	902	0	0	0.318483	0	0	0	0	0	0.176238	0	0	0.0866455
Gm29155	chr1;chr1;chr1	43741961;43743584;43743826	43742106;43743852;43743895	-;-;-	458	0	0	0	0	0	0	0	0	0	0	0	0
Gm29157	chr1	43742915	43743526	+	612	0	0	0	0	0	0	0	0	0	0	0	0.127703
Gm29156	chr1	43745784	43746282	-	499	0	0	0	0	0.187873	0	0	0.983733	0.212381	0	0	0
Uxs1	chr1;chr1;chr1;chr1;chr1;chr1;chr1;chr1;chr1;chr1;chr1;chr1;chr1;chr1;chr1;chr1;chr1;chr1;chr1;chr1;chr1;chr1;chr1;chr1;chr1;chr1;chr1;chr1;chr1;chr1;chr1;chr1;chr1;chr1;chr1;chr1;chr1;chr1;chr1;chr1;chr1;chr1;chr1;chr1;chr1;chr1;chr1;chr1;chr1;chr1;chr1;chr1;chr1;chr1;chr1;chr1;chr1;chr1;chr1;chr1;chr1;chr1;chr1;chr1;chr1;chr1;chr1;chr1;chr1;chr1;chr1;chr1;chr1;chr1	43746966;43749512;43753717;43753717;43755699;43755699;43756972;43756972;43760521;43760521;43764890;43764890;43765007;43771681;43771681;43771681;43771730;43771730;43774817;43774817;43774817;43774817;43774817;43774866;43780065;43780065;43780065;43780065;43780065;43780065;43780118;43790464;43790464;43790464;43790464;43790631;43797245;43797245;43797245;43797245;43797245;43797245;43797245;43802532;438…	43750362;43750362;43753820;43753820;43755756;43755756;43757032;43757032;43760564;43760564;43765009;43765009;43765009;43771802;43771802;43771802;43771802;43771802;43774876;43774876;43774876;43774876;43774876;43774876;43780169;43780169;43780169;43780169;43780169;43780169;43780169;43790644;43790644;43790550;43790644;43790644;43797305;43797305;43797305;43797305;43797305;43797305;43797305;43802624;438…	-;-;-;-;-;-;-;-;-;-;-;-;-;-;-;-;-;-;-;-;-;-;-;-;-;-;-;-;-;-;-;-;-;-;-;-;-;-;-;-;-;-;-;-;-;-;-;-;-;-;-;-;-;-;-;-;-;-;-;-;-;-;-;-;-;-;-;-;-;-;-;-;-;-	5097	12.7459	11.3223	10.8589	11.451	3.99125	4.19553	4.89157	4.43981	4.44954	3.91255	4.10717	3.03601
Gm16103	chr1	43785910	43787188	+	1279	0	0.131165	0.374345	0	0.0366491	0	0.850912	0.0767604	0.0828601	0.39374	0	0.0611057
Gm19587	chr1	43888051	43888595	+	545	1.31096	1.23127	0.878508	2.45954	1.54814	0.420781	0.907687	0.360281	1.36119	0.924024	1.20845	0.860413
Gm8241	chr1	43898294	43899109	+	816	0	0	0.234699	0	0.114888	0	0.242495	0	0	0	0	0
Gm26352	chr1	43902928	43903052	+	125	0	0	0	0	0	0	0	0	0.423912	0	0	0
Gm24180	chr1	43918777	43918886	-	110	0	0	0	0	0	0	0	0	0	0	0	0
Tpp2	chr1;chr1;chr1;chr1;chr1;chr1;chr1;chr1;chr1;chr1;chr1;chr1;chr1;chr1;chr1;chr1;chr1;chr1;chr1;chr1;chr1;chr1;chr1;chr1;chr1;chr1;chr1;chr1;chr1;chr1;chr1;chr1;chr1;chr1;chr1;chr1;chr1;chr1;chr1;chr1;chr1;chr1;chr1;chr1;chr1;chr1;chr1;chr1;chr1;chr1;chr1;chr1;chr1;chr1;chr1;chr1;chr1;chr1;chr1;chr1;chr1;chr1;chr1;chr1;chr1;chr1;chr1;chr1;chr1;chr1;chr1;chr1;chr1;chr1;chr1;chr1;chr1;chr1;chr1;chr1…	43933647;43934007;43934014;43934015;43934015;43934033;43934045;43940110;43940110;43940110;43940110;43940110;43940110;43940110;43949312;43949312;43949312;43949312;43949312;43949312;43949312;43951107;43951107;43951107;43951107;43951107;43951107;43953257;43953257;43953257;43953257;43953257;43954577;43954577;43954577;43954577;43954577;43954577;43956471;43956471;43956471;43956471;43956471;43956471;439…	43933873;43934253;43934253;43934253;43934253;43934253;43934253;43940238;43940238;43940238;43940238;43940238;43940238;43940238;43949407;43949407;43949407;43949407;43949407;43949405;43949407;43951211;43951211;43951211;43951211;43953381;43951211;43953381;43953381;43953381;43953381;43953381;43954740;43954740;43954740;43954740;43956299;43954740;43956625;43956625;43956625;43957001;43957001;43956625;439…	+;+;+;+;+;+;+;+;+;+;+;+;+;+;+;+;+;+;+;+;+;+;+;+;+;+;+;+;+;+;+;+;+;+;+;+;+;+;+;+;+;+;+;+;+;+;+;+;+;+;+;+;+;+;+;+;+;+;+;+;+;+;+;+;+;+;+;+;+;+;+;+;+;+;+;+;+;+;+;+;+;+;+;+;+;+;+;+;+;+;+;+;+;+;+;+;+;+;+;+;+;+;+;+;+;+;+;+;+;+;+;+;+;+;+;+;+;+;+;+;+;+;+;+;+;+;+;+;+;+;+;+;+;+;+;+;+;+;+	10078	4.69421	4.87734	6.1523	4.38925	17.1906	14.1593	12.247	14.1693	15.3688	16.7998	14.7646	13.5634
Mettl21c	chr1;chr1;chr1;chr1;chr1;chr1;chr1;chr1;chr1;chr1;chr1;chr1	44009408;44009935;44010510;44010532;44010532;44013622;44013681;44017186;44017186;44017186;44019908;44019908	44010033;44010033;44013773;44010649;44010649;44013773;44013773;44017276;44017468;44017276;44020034;44020006	-;-;-;-;-;-;-;-;-;-;-;-	4300	0.0949464	0.136549	0.200422	0.324722	0.10901	0	0.057522	0.159822	0.0616151	0.128826	0.142224	0.336245
Gm15838	chr1	44018470	44018649	-	180	0.567041	0.466002	0	0	0	0	0.549655	1.09085	0	0	1.56811	0
Gm8251	chr1;chr1;chr1;chr1;chr1	44055872;44055952;44078898;44079211;44079375	44075455;44061936;44078940;44079247;44079746	-;-;-;-;-	20036	0.142638	0.133967	1.73726	1.65304	0.0889011	0.137348	0.217272	0.2303	0.0740513	0.0301613	0.187835	0.0780138
Tex30	chr1;chr1;chr1;chr1;chr1;chr1;chr1;chr1;chr1;chr1;chr1;chr1;chr1;chr1;chr1;chr1;chr1;chr1;chr1;chr1;chr1;chr1;chr1;chr1;chr1;chr1;chr1;chr1;chr1;chr1;chr1;chr1;chr1;chr1;chr1;chr1;chr1;chr1;chr1;chr1;chr1;chr1;chr1;chr1;chr1;chr1;chr1;chr1;chr1;chr1;chr1;chr1;chr1;chr1;chr1;chr1;chr1;chr1;chr1;chr1;chr1;chr1;chr1;chr1;chr1;chr1;chr1;chr1;chr1;chr1;chr1	44086613;44086616;44086810;44086810;44086860;44086861;44086867;44087029;44087843;44087843;44087843;44087843;44087843;44087843;44087843;44087843;44087901;44088017;44088476;44088476;44088476;44088476;44088476;44088476;44088476;44088476;44088476;44088476;44088502;44088508;44088514;44091183;44091361;44091361;44091361;44091361;44091361;44091361;44091361;44091361;44091361;44091361;44091361;44093264;440…	44087063;44087063;44087063;44087063;44087063;44087063;44087063;44087063;44088048;44088048;44088048;44088048;44088048;44088048;44088048;44088048;44088048;44088048;44088527;44088527;44088527;44088527;44088527;44088527;44088527;44088527;44088527;44088527;44088527;44088527;44088527;44091212;44091591;44091591;44091591;44091591;44091591;44091591;44091591;44091591;44091591;44091591;44091591;44093317;440…	-;-;-;-;-;-;-;-;-;-;-;-;-;-;-;-;-;-;-;-;-;-;-;-;-;-;-;-;-;-;-;-;-;-;-;-;-;-;-;-;-;-;-;-;-;-;-;-;-;-;-;-;-;-;-;-;-;-;-;-;-;-;-;-;-;-;-;-;-;-;-	1926	9.35353	9.97331	13.4239	11.1066	7.569	7.0548	10.1712	10.6281	6.57548	6.79824	7.66956	5.70128
Gm29247	chr1;chr1;chr1;chr1;chr1;chr1;chr1;chr1;chr1;chr1;chr1;chr1	44091463;44091564;44093264;44099848;44099848;44107020;44107031;44107765;44107765;44109994;44109994;44110735	44091591;44091591;44093317;44100001;44100001;44107104;44107104;44107872;44107872;44110083;44110045;44110790	-;-;-;-;-;-;-;-;-;-;-;-	676	0	0	0	0	0	0	0	0	0	0	0	0
Poglut2	chr1;chr1;chr1;chr1;chr1;chr1;chr1;chr1;chr1;chr1;chr1;chr1;chr1;chr1;chr1;chr1;chr1;chr1;chr1;chr1;chr1;chr1;chr1;chr1;chr1;chr1;chr1;chr1;chr1;chr1;chr1;chr1;chr1;chr1;chr1;chr1;chr1	44106546;44106885;44106887;44107765;44107765;44107765;44109994;44109994;44109994;44110735;44110735;44112083;44112645;44112645;44112645;44113003;44113003;44114441;44114441;44114441;44114441;44114694;44114694;44114694;44114694;44114784;44116155;44117038;44117038;44117038;44117038;44117038;44118318;44118318;44118318;44118318;44118318	44107104;44107104;44107104;44107872;44107872;44107872;44110083;44110083;44110083;44110944;44110944;44113175;44112882;44113175;44112882;44113175;44113175;44114518;44114518;44114518;44114518;44114899;44114899;44114899;44114899;44114899;44116312;44117243;44117243;44117243;44117243;44117243;44118701;44118765;44118765;44118753;44118808	-;-;-;-;-;-;-;-;-;-;-;-;-;-;-;-;-;-;-;-;-;-;-;-;-;-;-;-;-;-;-;-;-;-;-;-;-	3199	0.574309	0.865286	0.404103	0.750748	0.146528	0.179217	0.216494	0.122759	0.0993855	0.125938	0.176467	0.244308
Bivm	chr1;chr1;chr1;chr1;chr1;chr1;chr1;chr1;chr1;chr1;chr1;chr1;chr1;chr1;chr1;chr1;chr1;chr1;chr1;chr1;chr1;chr1;chr1;chr1;chr1;chr1;chr1;chr1;chr1;chr1;chr1;chr1	44118957;44119000;44119162;44119508;44119968;44119979;44120174;44120174;44120174;44120174;44126266;44126266;44126266;44126266;44126266;44126343;44127638;44127638;44128728;44128728;44129260;44129260;44129583;44129583;44136984;44136984;44138573;44138573;44141778;44141778;44142849;44142849	44119195;44119175;44119370;44119729;44120274;44120274;44120274;44120274;44120274;44120274;44126866;44126347;44126866;44126329;44126566;44126407;44127764;44127764;44128823;44128823;44129364;44129364;44129677;44129677;44137116;44137116;44138659;44138659;44141874;44141874;44144770;44144510	+;+;+;+;+;+;+;+;+;+;+;+;+;+;+;+;+;+;+;+;+;+;+;+;+;+;+;+;+;+;+;+	4206	4.75635	4.39743	4.10942	4.7805	0.222892	0.218094	0.317561	0.23342	0.201575	0.239464	0	0.092908
Ercc5	chr1;chr1;chr1;chr1;chr1;chr1;chr1;chr1;chr1;chr1;chr1;chr1;chr1;chr1;chr1;chr1;chr1;chr1;chr1;chr1;chr1;chr1;chr1;chr1;chr1;chr1;chr1;chr1;chr1;chr1;chr1;chr1;chr1;chr1;chr1;chr1;chr1;chr1;chr1;chr1;chr1;chr1;chr1;chr1;chr1;chr1;chr1;chr1;chr1;chr1;chr1	44147744;44147847;44147847;44147909;44147932;44156935;44156937;44156937;44156937;44156937;44158144;44158144;44158144;44158144;44158144;44158805;44158805;44158805;44158805;44158830;44160977;44160977;44160977;44160977;44160977;44161810;44161810;44161810;44161810;44161810;44163877;44163877;44163877;44163877;44166809;44166809;44166809;44166809;44173338;44173338;44173912;44174162;44174162;44175839;441…	44149522;44148150;44148150;44147965;44148137;44157112;44157112;44157112;44157112;44157112;44158335;44158255;44158259;44158259;44158259;44158891;44158891;44158891;44158891;44158891;44161109;44161037;44161037;44161037;44161037;44161953;44161953;44161844;44161953;44161953;44164084;44164084;44164084;44164084;44167217;44166998;44167882;44167882;44174031;44173579;44174031;44174375;44174375;44175983;441…	+;+;+;+;+;+;+;+;+;+;+;+;+;+;+;+;+;+;+;+;+;+;+;+;+;+;+;+;+;+;+;+;+;+;+;+;+;+;+;+;+;+;+;+;+;+;+;+;+;+;+	5864	0.626608	0.629388	2.51477	1.91444	2.70982	2.62019	7.69367	6.02721	2.4127	2.12979	4.69309	4.12495
Mettl21e	chr1;chr1;chr1;chr1;chr1;chr1;chr1;chr1;chr1	44204070;44206425;44210164;44210164;44211032;44218111;44218111;44218840;44218840	44206753;44206753;44210281;44211198;44211198;44218230;44218230;44218913;44218961	-;-;-;-;-;-;-;-;-	3961	0	0.0211765	0.0483501	0	0.0236679	0	0.037467	0.0247858	0	0.0381414	0	0
Gm15833	chr1	44212162	44213118	+	957	0	0	0	0.35017	0	0	0	0	0.11074	0	0.0983139	0
Gm5700	chr1	44330048	44331036	-	989	0	0	0	0	0	0	0	0.198537	0	0	0	0
Gm28893	chr1;chr1;chr1	44392809;44393170;44393568	44392897;44393308;44394447	+;+;+	1108	0.184237	0	0.129635	0	0	0	0	0.177214	0	0	0	0
Txn-ps1	chr1	44463923	44464231	-	309	0	0	0	0	0	0	0	0	0	0	0	0
Gulp1	chr1;chr1;chr1;chr1;chr1;chr1;chr1;chr1;chr1;chr1;chr1;chr1;chr1;chr1;chr1;chr1;chr1;chr1;chr1;chr1;chr1;chr1;chr1;chr1;chr1;chr1;chr1;chr1;chr1;chr1;chr1;chr1;chr1;chr1;chr1;chr1;chr1;chr1;chr1;chr1;chr1;chr1;chr1;chr1;chr1;chr1;chr1;chr1;chr1;chr1;chr1;chr1;chr1	44551511;44551693;44551693;44551727;44552597;44553162;44689144;44689144;44689144;44689144;44689144;44689144;44708617;44708617;44708617;44708617;44708617;44744474;44744474;44744474;44744474;44744474;44754343;44754343;44754343;44754343;44766014;44766014;44766014;44766014;44773271;44773271;44773271;44773271;44773640;44774053;44774053;44774053;44774053;44780968;44780968;44780968;44780968;44780968;447…	44551872;44551872;44551872;44551872;44552703;44553307;44689215;44689215;44689215;44689215;44689215;44689215;44708632;44708678;44708678;44708678;44708678;44744545;44744545;44744545;44744545;44744545;44754441;44754441;44754441;44754441;44766151;44766151;44766151;44766151;44773387;44773387;44773387;44773387;44773663;44774145;44774145;44774145;44774145;44781106;44781106;44781106;44781106;44781106;447…	+;+;+;+;+;+;+;+;+;+;+;+;+;+;+;+;+;+;+;+;+;+;+;+;+;+;+;+;+;+;+;+;+;+;+;+;+;+;+;+;+;+;+;+;+;+;+;+;+;+;+;+;+	3758	0.529621	0.569172	0.5351	0.653937	0.149678	0.0610233	0.223782	0.261247	0.253806	0.0804034	0.300436	0.0623903
Gm37626	chr1	44560885	44565447	+	4563	0	0	0	0	0	0	0	0.0215158	0	0	0	0
Gm16102	chr1	44644279	44644698	+	420	0	0	0	0	0	0	0	0	0	0	0	0
4930521E06Rik	chr1;chr1;chr1	44739676;44744156;44744932	44740481;44744236;44744949	-;-;-	905	0	0.185371	0	0	0	0	0	0	0	0	0	0
Gm38110	chr1	44756942	44758492	+	1551	37.1483	25.905	16.7004	23.7669	6.34661	4.36177	1.78611	1.70907	2.76732	2.9222	0.970588	0.755843
Gm3489	chr1	44839171	44839698	+	528	0.193309	0	0.181359	0	0.710216	0	0.936911	0	0.200716	0	0	0
Gm19480	chr1	44873486	44874152	-	667	0	0	0	0	0	0	0.148333	0.147191	0	0	0	0
Gm3496	chr1	44924149	44924893	-	745	0	0	0.128533	0	0.125837	0	0	0	0.142252	0.135193	0	0
Gm5268	chr1	45178067	45179006	+	940	0	0	0	0	0	0	0	0	0	0	0	0
Col3a1	chr1;chr1;chr1;chr1;chr1;chr1;chr1;chr1;chr1;chr1;chr1;chr1;chr1;chr1;chr1;chr1;chr1;chr1;chr1;chr1;chr1;chr1;chr1;chr1;chr1;chr1;chr1;chr1;chr1;chr1;chr1;chr1;chr1;chr1;chr1;chr1;chr1;chr1;chr1;chr1;chr1;chr1;chr1;chr1;chr1;chr1;chr1;chr1;chr1;chr1;chr1;chr1;chr1;chr1;chr1;chr1;chr1;chr1;chr1;chr1;chr1;chr1;chr1;chr1;chr1;chr1;chr1;chr1;chr1;chr1;chr1;chr1;chr1;chr1;chr1;chr1;chr1;chr1;chr1;chr1…	45311538;45311538;45311647;45315580;45321497;45321497;45321942;45321942;45322406;45322406;45323723;45325360;45325805;45326571;45327589;45327589;45327810;45327810;45328433;45328433;45328877;45329053;45330103;45330555;45331106;45331517;45331678;45331973;45332135;45332965;45333563;45334007;45334200;45334214;45334597;45334597;45334761;45334761;45335135;45335135;45335728;45335728;45335766;45336660;453…	45311832;45311832;45311832;45317003;45321696;45321696;45321992;45321992;45322519;45325018;45323797;45325413;45325858;45326624;45327642;45327642;45327863;45327863;45328894;45328486;45328921;45329106;45330147;45330608;45331204;45331561;45331776;45332026;45332242;45333018;45333661;45334060;45334312;45334312;45334650;45334650;45334814;45334814;45335188;45335188;45335781;45335781;45335781;45336704;453…	+;+;+;+;+;+;+;+;+;+;+;+;+;+;+;+;+;+;+;+;+;+;+;+;+;+;+;+;+;+;+;+;+;+;+;+;+;+;+;+;+;+;+;+;+;+;+;+;+;+;+;+;+;+;+;+;+;+;+;+;+;+;+;+;+;+;+;+;+;+;+;+;+;+;+;+;+;+;+;+;+;+;+	9816	0	0.00854526	0.00975523	0	0.0286517	0.0233624	0	0.0150025	0	0	0.0047925	0.0159238
Gm47302	chr1	45311673	45311813	+	141	0	0	0	0	0	0	0	0	0	0	0	0
Col5a2	chr1;chr1;chr1;chr1;chr1;chr1;chr1;chr1;chr1;chr1;chr1;chr1;chr1;chr1;chr1;chr1;chr1;chr1;chr1;chr1;chr1;chr1;chr1;chr1;chr1;chr1;chr1;chr1;chr1;chr1;chr1;chr1;chr1;chr1;chr1;chr1;chr1;chr1;chr1;chr1;chr1;chr1;chr1;chr1;chr1;chr1;chr1;chr1;chr1;chr1;chr1;chr1;chr1;chr1;chr1;chr1;chr1;chr1;chr1;chr1;chr1;chr1;chr1;chr1;chr1;chr1;chr1;chr1;chr1;chr1;chr1;chr1;chr1;chr1;chr1;chr1;chr1;chr1;chr1;chr1…	45374321;45376639;45378307;45380000;45382116;45383167;45383591;45384400;45384962;45386833;45388213;45389031;45389372;45390032;45391076;45391662;45391662;45391824;45391824;45392304;45392304;45392815;45392815;45393053;45393053;45394382;45394721;45396061;45396450;45400821;45402079;45403116;45403260;45403421;45404201;45404733;45405240;45406240;45406544;45407022;45407233;45407702;45411434;45413470;454…	45376230;45376878;45378494;45380291;45382223;45383220;45383698;45384453;45385069;45386886;45388320;45391129;45389479;45390193;45391129;45391715;45391715;45391931;45391931;45392357;45392357;45392868;45392868;45393634;45393106;45394435;45394828;45396159;45396494;45400874;45402132;45403169;45403313;45403519;45404254;45404831;45405293;45406347;45406597;45407120;45407277;45407800;45411487;45413514;454…	-;-;-;-;-;-;-;-;-;-;-;-;-;-;-;-;-;-;-;-;-;-;-;-;-;-;-;-;-;-;-;-;-;-;-;-;-;-;-;-;-;-;-;-;-;-;-;-;-;-;-;-;-;-;-;-;-;-;-;-;-;-;-;-;-;-;-;-;-;-;-;-;-;-;-;-;-;-;-;-;-	9591	0.021284	0	0.00998409	0.0116468	0.0195493	0.095642	0.108315	0.0204726	0.0331492	0.0105014	0	0.0162974
Gm38211	chr1	45485836	45493052	-	7217	0	0.0116226	0	0	0.01299	0	0	0.0680176	0.0146845	0.0279115	0	0.0433167
Gm8296	chr1	45513532	45514055	-	524	0	0	0	0	0	0	0	0	0	0	0	0
Gm7063	chr1	45519774	45520754	-	981	0	0	0	0	0	0	0.050427	0	0	0.102669	0.191817	0.159336
Gm8304	chr1;chr1	45602026;45602452	45602307;45602753	+;+	584	0	0	0	0	1.1237	0.785361	0.677657	0.336221	0.181469	0.172463	0	0.334564
Gm23216	chr1	45685456	45685562	-	107	0	0	0	0	0	0	0	0	0	0	0	0
Gm23974	chr1	45746895	45747025	+	131	0	0	0	0	0.715637	0	0.755251	0	0	0	0	0
Gm8307	chr1	45768337	45769486	+	1150	0.177509	0.0729394	0.166535	0	0	0	0	0	0	0	0.163629	0.0339801
Gm23984	chr1	45772962	45773164	+	203	0	0	0	0	0	0	0	0	0	0	0	0
Wdr75	chr1;chr1;chr1;chr1;chr1;chr1;chr1;chr1;chr1;chr1;chr1;chr1;chr1;chr1;chr1;chr1;chr1;chr1;chr1;chr1;chr1;chr1;chr1;chr1;chr1;chr1;chr1;chr1;chr1;chr1;chr1;chr1;chr1;chr1;chr1;chr1;chr1;chr1;chr1;chr1;chr1;chr1;chr1;chr1;chr1;chr1;chr1;chr1;chr1;chr1;chr1;chr1;chr1;chr1;chr1;chr1;chr1;chr1;chr1;chr1;chr1;chr1;chr1;chr1;chr1;chr1;chr1;chr1;chr1;chr1;chr1;chr1;chr1;chr1;chr1;chr1;chr1;chr1;chr1;chr1…	45795166;45795449;45795503;45795507;45799016;45799016;45799016;45799016;45801161;45801161;45801161;45801161;45801989;45802039;45802039;45802039;45802039;45803686;45803847;45803877;45803877;45803877;45805377;45805377;45805377;45806673;45806673;45806673;45807671;45807671;45812041;45812041;45813045;45813045;45813045;45813190;45813190;45813190;45814541;45814541;45814541;45814678;45816477;45816477;458…	45795604;45795604;45795604;45795604;45799145;45799145;45799145;45799145;45801226;45801226;45801226;45801226;45802129;45802129;45802355;45802129;45802129;45804001;45803929;45804001;45804001;45804001;45805447;45805447;45805447;45806792;45806792;45806792;45807759;45807759;45812199;45812199;45813104;45813104;45813104;45813305;45813305;45813305;45814716;45814716;45814716;45814716;45816634;45816634;458…	+;+;+;+;+;+;+;+;+;+;+;+;+;+;+;+;+;+;+;+;+;+;+;+;+;+;+;+;+;+;+;+;+;+;+;+;+;+;+;+;+;+;+;+;+;+;+;+;+;+;+;+;+;+;+;+;+;+;+;+;+;+;+;+;+;+;+;+;+;+;+;+;+;+;+;+;+;+;+;+;+;+	4900	18.393	18.2739	23.7439	21.4518	62.0845	60.2213	48.7521	39.5612	50.6099	50.719	48.7521	41.1984
Gm28906	chr1;chr1	45833800;45835348	45834137;45836788	-;-	1779	0.0573735	0	0.134566	0	0.57967	0.0644535	1.00106	0.993355	0.0595717	0.849229	2.16838	0.219658
Gm5526	chr1	45857332	45857754	-	423	1.44776	0.594896	1.24507	0.924267	3.54604	4.74373	2.4559	3.01725	2.8812	3.92874	4.89338	3.88
Gm5269	chr1;chr1	45889525;45889941	45890273;45890078	-;-	749	0.136272	0.223979	0	0	0.375495	0.153088	0	0.262154	0.141493	0.537883	1.00493	0.208689
Gm18303	chr1	45905623	45906798	+	1176	0.043396	0	0.244279	0	0	0	0.168262	0	0	0.0856451	0	0
Slc40a1	chr1;chr1;chr1;chr1;chr1;chr1;chr1;chr1;chr1;chr1;chr1;chr1;chr1;chr1;chr1;chr1;chr1;chr1;chr1;chr1;chr1;chr1;chr1;chr1;chr1;chr1;chr1;chr1;chr1;chr1;chr1;chr1;chr1	45908068;45910892;45912236;45915241;45918309;45918885;45918885;45918928;45918936;45921156;45921156;45921156;45921156;45921217;45921217;45921217;45923280;45923732;45924717;45924717;45924717;45924717;45924717;45924717;45925221;45925221;45925221;45925221;45925221;45925221;45926424;45926424;45926424	45909719;45911530;45912481;45918435;45918435;45919000;45919000;45919000;45919170;45921315;45921315;45921315;45921315;45921315;45921315;45921315;45923309;45926523;45924784;45924784;45924784;45924784;45924784;45924784;45925365;45925327;45925408;45925262;45925609;45925582;45926519;45926519;45926519	-;-;-;-;-;-;-;-;-;-;-;-;-;-;-;-;-;-;-;-;-;-;-;-;-;-;-;-;-;-;-;-;-	9000	0.396929	0.410081	0.797978	0.645403	0.130206	0.178364	0.307807	0.338164	0.0824274	0.0783367	0.135903	0.138941
Gm9496	chr1;chr1	45971182;45976781	45972587;45976975	+;+	1601	0.255009	0	0	0.139543	0.117112	0	0.0617975	0.245288	0.0330975	0.12582	0	0.0976317
Rpl23a-ps1	chr1	45981548	45982012	+	465	0	0	0	0	0	0	0	0	0	0	0	0
Gm3852	chr1	46011757	46012020	-	264	0	0.317728	0	0	0	0	0	0	0	0	0	0
Stk-ps2	chr1;chr1;chr1;chr1;chr1;chr1;chr1;chr1;chr1;chr1;chr1;chr1;chr1	46020072;46020415;46020415;46024904;46024904;46024904;46026499;46026499;46027916;46028798;46028798;46028798;46029631	46021947;46021947;46021947;46025093;46025093;46025093;46026618;46026618;46028724;46030437;46030437;46030469;46030246	-;-;-;-;-;-;-;-;-;-;-;-;-	4667	0	0	0	0	0.0602626	0	0.0105997	0	0	0	0	0
Gm18849	chr1;chr1;chr1	46056310;46056696;46058742	46056442;46056877;46058986	+;+;+	560	1.09358	0.973611	2.73592	2.19419	0	0.40951	0	0.350631	0.0946233	0	0	0
Dnah7b	chr1;chr1;chr1;chr1;chr1;chr1;chr1;chr1;chr1;chr1;chr1;chr1;chr1;chr1;chr1;chr1;chr1;chr1;chr1;chr1;chr1;chr1;chr1;chr1;chr1;chr1;chr1;chr1;chr1;chr1;chr1;chr1;chr1;chr1;chr1;chr1;chr1;chr1;chr1;chr1;chr1;chr1;chr1;chr1;chr1;chr1;chr1;chr1;chr1;chr1;chr1;chr1;chr1;chr1;chr1;chr1;chr1;chr1;chr1;chr1;chr1;chr1;chr1;chr1;chr1;chr1;chr1;chr1;chr1;chr1;chr1;chr1;chr1;chr1;chr1;chr1;chr1;chr1;chr1;chr1…	46066315;46066738;46066796;46066853;46066945;46078523;46078523;46081435;46081435;46083705;46083705;46085555;46085555;46097998;46097998;46099418;46099418;46109265;46109265;46116169;46116169;46119260;46119260;46123617;46123617;46124343;46124343;46126662;46126662;46128108;46128108;46131306;46131306;46134502;46134502;46137412;46137412;46139506;46139506;46141978;46141978;46144697;46175287;46175287;461…	46066360;46066824;46067380;46067004;46067004;46078585;46078585;46081497;46081497;46083813;46083813;46085702;46085702;46098085;46098085;46099598;46099598;46109340;46109340;46116294;46116294;46119379;46119379;46123800;46123800;46124522;46124522;46126934;46126934;46128235;46128235;46131384;46131384;46134726;46134726;46137558;46137558;46140191;46140191;46142164;46142164;46144730;46178717;46175480;461…	+;+;+;+;+;+;+;+;+;+;+;+;+;+;+;+;+;+;+;+;+;+;+;+;+;+;+;+;+;+;+;+;+;+;+;+;+;+;+;+;+;+;+;+;+;+;+;+;+;+;+;+;+;+;+;+;+;+;+;+;+;+;+;+;+;+;+;+;+;+;+;+;+;+;+;+;+;+;+;+;+;+;+;+;+;+;+;+;+;+;+;+;+;+;+;+;+;+;+;+;+;+;+;+;+;+;+;+;+;+;+;+;+;+;+;+;+;+;+;+;+;+;+;+;+;+;+;+;+;+;+;+;+;+;+;+;+;+;+;+;+;+;+;+;+;+;+;+;+;+	19984	2.71972	2.21202	2.33835	2.75292	0.530103	0.424592	0.438151	0.503558	0.243945	0.287278	0.296609	0.262026
n-R5s211	chr1	46374197	46374315	+	119	0	0	0	0	0	1.92711	0	0	0	0	0	0
Gm8326	chr1;chr1	46414502;46415280	46414801;46416932	+;+	1953	0.0261309	0.214747	0.147093	0.114393	0.696033	0.763244	0.962529	1.10593	0.976756	1.23771	1.15621	0.840368
Dnah7c	chr1;chr1;chr1;chr1;chr1;chr1;chr1;chr1;chr1;chr1;chr1;chr1;chr1;chr1;chr1;chr1;chr1;chr1;chr1;chr1;chr1;chr1;chr1;chr1;chr1;chr1;chr1;chr1;chr1;chr1;chr1;chr1;chr1;chr1;chr1;chr1;chr1;chr1;chr1;chr1;chr1;chr1;chr1;chr1;chr1;chr1;chr1;chr1;chr1;chr1;chr1;chr1;chr1;chr1;chr1;chr1;chr1;chr1;chr1;chr1;chr1;chr1;chr1;chr1;chr1;chr1;chr1;chr1;chr1;chr1;chr1;chr1;chr1;chr1;chr1;chr1;chr1;chr1;chr1;chr1…	46425592;46430772;46440473;46455755;46457207;46465844;46467251;46481981;46494600;46504033;46514553;46515280;46519089;46520513;46524046;46527464;46530499;46532574;46535058;46594941;46596891;46602677;46607413;46608886;46608961;46612564;46612564;46615055;46615055;46615269;46615269;46625935;46625935;46628883;46632100;46636448;46638565;46639148;46639527;46639527;46640231;46646994;46646994;46646994;466…	46425627;46430834;46440535;46455863;46457354;46465931;46467431;46482056;46494725;46504152;46514736;46515459;46519361;46520640;46524124;46527688;46530645;46533259;46535244;46595134;46597089;46602817;46607625;46608995;46608995;46612732;46612732;46615157;46615157;46615396;46615396;46626111;46626147;46628981;46632348;46636597;46638747;46639366;46639703;46639703;46640271;46647125;46647125;46647125;466…	+;+;+;+;+;+;+;+;+;+;+;+;+;+;+;+;+;+;+;+;+;+;+;+;+;+;+;+;+;+;+;+;+;+;+;+;+;+;+;+;+;+;+;+;+;+;+;+;+;+;+;+;+;+;+;+;+;+;+;+;+;+;+;+;+;+;+;+;+;+;+;+;+;+;+;+;+;+;+;+;+	12603	10.3258	9.80367	8.62751	8.71263	1.64021	1.48298	1.42091	1.68263	1.18987	1.03492	1.45575	1.10072
Slc39a10	chr1;chr1;chr1;chr1;chr1;chr1;chr1;chr1;chr1;chr1;chr1;chr1;chr1;chr1;chr1;chr1;chr1;chr1;chr1;chr1;chr1	46807544;46811986;46817602;46818063;46819065;46819065;46820523;46820523;46826093;46826093;46827343;46827343;46832556;46832556;46835127;46835127;46835640;46835738;46853471;46887988;46892800	46810111;46812176;46818143;46818143;46819433;46819433;46820643;46820643;46826281;46826281;46827512;46827512;46832763;46832763;46835899;46836151;46836151;46836151;46854046;46888070;46892852	-;-;-;-;-;-;-;-;-;-;-;-;-;-;-;-;-;-;-;-;-	6095	63.2751	62.6728	73.4716	65.0432	24.3023	25.4817	20.1447	19.5387	18.97	18.5326	21.5573	16.8105
Gm28151	chr1	46849529	46850479	-	951	1.82455	0.705618	0.503456	0.822219	0.88721	0.120571	1.24843	0.361323	0.78007	0.317724	0.692539	0.328724
Gm37393	chr1	46877203	46881072	-	3870	0	0	0	0	0	0	0	0	0.0273845	0	0	0.0605846
Gm28527	chr1	46896583	46896879	-	297	0	0	0	0	0.157826	1.15821	0	0.661122	0	0.33912	0.316789	0
Gm28825	chr1	47067788	47068025	+	238	0	0	0	0	0	0	0	0.412507	0	0	0	0
Gm28826	chr1;chr1;chr1	47153461;47187003;47188765	47153551;47187092;47189071	+;+;+	488	23.8436	17.7042	23.0563	14.4208	1.44081	0.469929	1.52056	0.402363	0	0.206391	0.1928	0.080076
Gm4852	chr1	47365644	47366372	-	729	1.4001	0.920497	1.57625	3.06459	2.82917	5.03321	4.61439	4.04019	2.98018	1.79608	3.22656	3.48424
Gm38090	chr1	47433824	47435765	-	1942	0	0	0	0	0.0482742	0	0.101893	0.0505544	0	0	0	0
Mir6350	chr1	47467021	47467125	-	105	0	0	0	0	0	0	0	0	0	0	0	0
Gm18117	chr1;chr1	47478868;47479517	47478927;47480198	+;+	742	0	0	0	0	0.252691	0	0	0.0661567	0	0	0	0
Gm37196	chr1	47605996	47606901	+	906	0	0	0	0	0	0	0	0	0	0	0	0
Gm8337	chr1	47657693	47659630	+	1938	0.157999	0.129846	0	0.230556	0.773981	0.621238	1.02103	1.06383	0.874948	1.19532	0.922416	1.3308
Gm22419	chr1	47749279	47749399	-	121	3.37413	1.03984	3.56122	4.15429	0	0	0	0	0	0	0	0
Gm23829	chr1	47751299	47751568	-	270	0	0	0	0	0	0	0	0	0	0	0	0
Gm19206	chr1	47914989	47915815	-	827	0	0	0	0	0	0	0.119635	0.118714	0	0	0	0
Gm5974	chr1	48313866	48314851	-	986	0.103517	0.212678	0.097117	0.793033	0	0	0.301028	0	0	0	0	0
Gm23240	chr1	48462173	48462293	-	121	0	0.693226	0	0	0	0	0	0	0	0	0	0
Gm28830	chr1	48527639	48527851	+	213	0	0	0	0	0	0	0	0	0	0	0	0
Gm8354	chr1;chr1	48731579;48733003	48732863;48733090	-;-	1373	0	0	0	0	0	0	0	0	0	0	0	0
Gm19124	chr1;chr1	48783663;48784457	48784357;48784593	+;+	832	0	0	0	0	0	0	0	0	0	0	0	0
Gm8357	chr1	48881713	48882723	+	1011	0	0	0	0	0	0	0	0	0	0	0	0
Gm22693	chr1	49095444	49095885	+	442	0	0	0	0	0	0	0	0	0	0	0	0
Gm28740	chr1	49173160	49173374	-	215	0	0	0	0	0	0	0	0	0	0	0	0
Gm8367	chr1;chr1	49236252;49237144	49237037;49237244	+;+	887	0	0	0	0	0.105692	0	0	0.221368	0	0	0.212145	0.176221
C230029F24Rik	chr1;chr1;chr1;chr1;chr1;chr1;chr1;chr1;chr1	49244616;49244616;49310820;49310820;49335369;49335369;49338082;49338082;49340390	49244728;49244728;49310969;49310969;49335468;49335468;49338218;49338246;49340443	+;+;+;+;+;+;+;+;+	582	0	0	0	0	0	0.197015	0	0.337377	0	0	0	0
Gm6757	chr1	49399024	49400729	-	1706	0	0	0	0.0654773	0	0.201634	0	0	0.186362	0.0295189	0	0
Gm3605	chr1	49498553	49498992	+	440	0	0	0	0	0	0	0	0	0	0.228906	0	0
Gm28388	chr1	49579150	49579586	-	437	0	0	0	0	0	0	0.113201	0	0	0	0	0
Gm8384	chr1;chr1	50056782;50058109	50057103;50058490	+;+	704	0.144982	0.238296	0.952133	0	0	0	0.140537	0	0	0	0	0
4933411E06Rik	chr1	50107470	50108962	+	1493	0	0	0	0	0	0	0	0	0	0	0.0315092	0
Gm8391	chr1	50177566	50178291	-	726	0.140589	0	0.131897	0.153863	0	0	0	0	0.145975	0.138731	0	0
Gm27330	chr1	50222389	50222520	-	132	0	0	0	0	0	0	0	0	0	0	0	0
Gm29665	chr1	50397552	50398079	-	528	0.193309	0.476593	0	0.423122	0	0	0	0	0	0	0.356388	0
Gm20118	chr1	50533030	50533191	+	162	0	0	0	0	0	0	0	0	0	0	0	0
Gm25843	chr1	50559762	50560075	+	314	0	0	0	0	0	0	0	0	0	0	0	0
Gm28321	chr1	50815375	50817701	+	2327	0.0877245	0.0360465	0.226328	0.240018	0.201436	0	0	0	0	0	0	0
Tmeff2	chr1;chr1;chr1;chr1;chr1;chr1;chr1;chr1;chr1;chr1;chr1;chr1;chr1;chr1;chr1;chr1;chr1;chr1;chr1;chr1;chr1;chr1;chr1;chr1;chr1;chr1	50900647;50900647;50909962;50912788;50912788;50912788;50914231;50914231;50915335;50925267;50925542;50927519;50927748;50930549;50930549;50938213;50938213;50943197;50943197;50979300;51071468;51132143;51133059;51180252;51181737;51185385	50900782;50900782;50910888;50912872;50913925;50912872;50914328;50914328;50915430;50925409;50925746;50928119;50928119;50930658;50930658;50938342;50938342;50943223;50943223;50979920;51071564;51132291;51133118;51180375;51181895;51187270	+;+;+;+;+;+;+;+;+;+;+;+;+;+;+;+;+;+;+;+;+;+;+;+;+;+	6707	0.753293	0.675345	1.59905	1.83204	0.0628997	0.0854799	0.184393	0.0951465	0.0316022	0.0450508	0.0841686	0.0349579
Gm28322	chr1	50904444	50905918	+	1475	0.0691982	0	0	0	0.0635583	0	0	0.199681	0	0	0	0
Gm25736	chr1	51015313	51015413	+	101	0	0	0	0	0	0	0.979583	0	0	0	0	0
Gm28319	chr1;chr1	51138281;51141124	51138407;51141222	-;-	226	0	0	0	0	0	0	0	0	0	0	0	0
Gm28320	chr1	51148309	51150581	+	2273	0	0	0	0	0	0	0.0435274	0.34554	0	0	0.0413931	0
Gm29325	chr1	51195221	51197748	+	2528	0	0	0	0	0.0741681	0	0.0391368	0.0776713	0.125765	0	0	0
9330175M20Rik	chr1;chr1;chr1;chr1;chr1	51218386;51251267;51259385;51327788;51333684	51220440;51251487;51259430;51327921;51333779	-;-;-;-;-	2552	0.0199975	0.0164342	0	0	0.110206	0	0	0	0.0207637	0.0394665	0.184339	0
Cavin2	chr1;chr1	51289126;51300649	51289868;51302960	+;+	3055	0	0	0	0	0.0613738	0	0	0.0321364	0	0	0	0
Gm5253	chr1	51317528	51318552	-	1025	0	0	0	0	0.091462	0	0.0965247	0	0.206786	0	0	0
1700072G22Rik	chr1;chr1	51457932;51458777	51458324;51458931	-;-	548	0.558763	0.306132	0.961068	0.61152	0	0.209239	1.2638	0	0	0.367586	1.03014	0
Nabp1	chr1;chr1;chr1;chr1;chr1;chr1;chr1;chr1;chr1;chr1;chr1;chr1;chr1;chr1;chr1;chr1;chr1;chr1;chr1;chr1;chr1;chr1;chr1;chr1;chr1;chr1;chr1;chr1;chr1;chr1;chr1;chr1;chr1;chr1;chr1;chr1;chr1;chr1;chr1;chr1;chr1;chr1;chr1;chr1;chr1;chr1;chr1;chr1;chr1;chr1;chr1;chr1;chr1;chr1;chr1	51465862;51466007;51468690;51469488;51469820;51469820;51469820;51469857;51470807;51470971;51470971;51471129;51471142;51471339;51472329;51472329;51472329;51472329;51472329;51472329;51472329;51472329;51472329;51473006;51473006;51473006;51473006;51473006;51473006;51473006;51473006;51473006;51474534;51474534;51474534;51474534;51474534;51474534;51474534;51474534;51475592;51477478;51477478;51477478;514…	51469086;51469086;51469086;51471411;51471411;51469926;51469926;51471411;51471411;51471411;51471411;51471411;51471411;51471411;51472380;51472380;51472380;51472380;51472380;51472380;51472380;51472380;51472380;51473396;51473081;51473081;51473081;51473081;51473081;51473081;51473081;51473081;51474605;51474605;51474605;51474605;51474605;51474605;51474605;51474605;51478399;51477616;51477616;51477616;514…	-;-;-;-;-;-;-;-;-;-;-;-;-;-;-;-;-;-;-;-;-;-;-;-;-;-;-;-;-;-;-;-;-;-;-;-;-;-;-;-;-;-;-;-;-;-;-;-;-;-;-;-;-;-;-	8498	18.3705	18.9466	23.1111	18.8365	32.3288	34.1843	24.4609	25.4222	23.6324	24.0359	29.4726	23.2724
Gm17767	chr1;chr1;chr1;chr1;chr1;chr1	51507086;51509505;51512240;51582360;51590384;51596301	51510044;51510044;51512329;51582778;51590476;51596718	-;-;-;-;-;-	3979	2.89862	2.23456	1.80493	2.82138	0.341632	0.230536	0.223785	0.357768	0.0532687	0.10125	0.449269	0.166954
Gm37535	chr1	51527005	51529369	-	2365	0.0431575	0.053201	0.121468	0	0.0792799	0	0	0	0	0.127761	0	0.0330462
Gm28055	chr1;chr1;chr1;chr1	51696324;51697125;51697854;51746825	51697577;51697577;51697900;51746943	-;-;-;-	1420	0.0359392	0	0.0674348	0.117998	0	0	0	0	0	0	0.066258	0.110076
Myo1b	chr1;chr1;chr1;chr1;chr1;chr1;chr1;chr1;chr1;chr1;chr1;chr1;chr1;chr1;chr1;chr1;chr1;chr1;chr1;chr1;chr1;chr1;chr1;chr1;chr1;chr1;chr1;chr1;chr1;chr1;chr1;chr1;chr1;chr1;chr1;chr1;chr1;chr1;chr1;chr1;chr1;chr1;chr1;chr1;chr1;chr1;chr1;chr1;chr1;chr1;chr1;chr1;chr1;chr1;chr1;chr1;chr1;chr1;chr1;chr1;chr1;chr1;chr1;chr1;chr1;chr1;chr1;chr1;chr1;chr1;chr1;chr1;chr1;chr1;chr1;chr1;chr1;chr1;chr1;chr1…	51749765;51749982;51749989;51749994;51755643;51755643;51755643;51755643;51757105;51757105;51757105;51757105;51757876;51757876;51757876;51757876;51760295;51760295;51760295;51760295;51760353;51762492;51762492;51762492;51762492;51762492;51762522;51762590;51763890;51763890;51763890;51763890;51763890;51763890;51763890;51766822;51766822;51766822;51766822;51766876;51768650;51769004;51769004;51769004;517…	51751296;51751296;51751296;51751296;51755770;51755770;51755770;51755770;51757257;51757257;51757257;51757257;51758008;51758008;51758008;51758008;51760401;51760401;51760401;51760401;51760401;51762626;51762626;51762626;51762626;51762626;51762626;51762626;51763964;51763964;51764470;51763964;51763964;51763964;51763964;51767392;51766908;51766908;51766908;51766908;51768736;51769090;51769090;51769090;517…	-;-;-;-;-;-;-;-;-;-;-;-;-;-;-;-;-;-;-;-;-;-;-;-;-;-;-;-;-;-;-;-;-;-;-;-;-;-;-;-;-;-;-;-;-;-;-;-;-;-;-;-;-;-;-;-;-;-;-;-;-;-;-;-;-;-;-;-;-;-;-;-;-;-;-;-;-;-;-;-;-;-;-;-;-;-;-;-;-;-;-;-;-;-;-;-;-;-;-;-;-;-;-;-;-;-;-;-;-;-;-;-;-;-;-;-;-;-;-;-;-;-;-;-;-;-;-;-;-;-;-;-;-;-;-;-;-;-;-;-;-;-;-;-;-;-;-;-;-;-;-;-;-;-;-;-;-;-;-;-;-;-;-;-;-;-;-;-;-;-;-;-;-;-;-	10792	8.09106	7.30999	9.79135	8.92744	32.0067	28.9685	30.5376	29.0199	30.7515	32.6598	31.3636	32.9613
Gm29453	chr1	51847840	51849118	-	1279	0.598519	0.327914	0.411779	0.393017	3.66491	2.68951	1.66315	1.84225	2.52723	2.63806	2.53791	2.93307
Gm28323	chr1	51877110	51879608	-	2499	0.204217	0.0335655	0.114955	0.178798	0.525202	1.35356	0.435501	0.785727	0.381674	0.544098	0.865941	0.86004
Gm8419	chr1	51938254	51938665	-	412	0	0	0	0	0.113772	0.556615	0	0	0	0	0	0
Gm27607	chr1	51938974	51939095	-	122	0	0	3.13959	0	0.76843	0	0	1.60945	0	0	0	0
Gm8420	chr1	51940664	51941261	-	598	0	0.420804	0.320259	0	0.62708	0	0.082724	0.32835	0	0.168426	0.786676	0.261385
Stat4	chr1;chr1;chr1;chr1;chr1;chr1;chr1;chr1;chr1;chr1;chr1;chr1;chr1;chr1;chr1;chr1;chr1;chr1;chr1;chr1;chr1;chr1;chr1;chr1;chr1;chr1;chr1;chr1;chr1;chr1;chr1;chr1;chr1;chr1;chr1;chr1;chr1;chr1;chr1;chr1;chr1;chr1;chr1;chr1;chr1;chr1;chr1;chr1;chr1;chr1;chr1;chr1;chr1;chr1;chr1;chr1	51987148;51996262;52008243;52008626;52011783;52011783;52013790;52013790;52013790;52065315;52065315;52065315;52068746;52068746;52068746;52071861;52071861;52071861;52074677;52074677;52076533;52076533;52078494;52078494;52079741;52079741;52082518;52082518;52082862;52082862;52082978;52082978;52084079;52084079;52096785;52096785;52098387;52098387;52100324;52100324;52101852;52101852;52102117;52102117;521…	51987220;51996349;52008728;52008728;52011911;52011911;52013934;52013934;52013934;52065413;52065413;52065413;52068838;52068838;52068838;52072444;52071939;52071939;52074762;52074762;52076684;52076684;52078652;52078652;52079833;52079833;52082577;52082577;52082879;52082879;52083071;52083071;52084123;52084123;52096868;52096868;52098485;52098485;52100459;52100459;52101901;52101901;52102211;52102211;521…	+;+;+;+;+;+;+;+;+;+;+;+;+;+;+;+;+;+;+;+;+;+;+;+;+;+;+;+;+;+;+;+;+;+;+;+;+;+;+;+;+;+;+;+;+;+;+;+;+;+;+;+;+;+;+;+	3872	4.29674	3.91023	5.50259	4.37066	0.12106	0.13326	0.153313	0.0760666	0	0.104048	0.145795	0.171568
Gm28177	chr1;chr1;chr1;chr1;chr1;chr1;chr1;chr1;chr1;chr1;chr1;chr1;chr1;chr1;chr1;chr1;chr1;chr1;chr1;chr1;chr1;chr1;chr1;chr1;chr1;chr1;chr1;chr1;chr1;chr1;chr1;chr1;chr1;chr1	52077261;52078567;52082518;52082978;52096785;52098387;52100324;52101852;52102117;52102481;52102848;52113882;52118996;52119912;52122591;52123114;52126520;52132544;52135603;52136879;52137279;52139194;52142901;52144086;52144165;52145150;52147901;52148903;52150619;52151238;52152233;52153844;52154986;52155983	52077300;52078652;52082577;52083071;52096868;52098485;52100459;52101901;52102211;52102617;52103039;52113988;52119118;52120035;52122721;52123258;52126618;52132633;52135681;52136970;52137430;52139352;52142960;52144115;52144297;52145191;52147999;52149038;52150668;52151332;52152378;52154029;52155061;52156087	+;+;+;+;+;+;+;+;+;+;+;+;+;+;+;+;+;+;+;+;+;+;+;+;+;+;+;+;+;+;+;+;+;+	3532	0	0	0	0	0	0	0.0140059	0	0	0	0	0
Gm3940	chr1	52090635	52091066	-	432	0	0	0	0	0	0.265423	0.687068	0	0	0	0	0
Gm31812	chr1;chr1	52108121;52113721	52109259;52113751	-;-	1170	0.174474	0.215078	0.572907	0.286421	0	0	0.169125	0	0	0	0	0
Stat1	chr1;chr1;chr1;chr1;chr1;chr1;chr1;chr1;chr1;chr1;chr1;chr1;chr1;chr1;chr1;chr1;chr1;chr1;chr1;chr1;chr1;chr1;chr1;chr1;chr1;chr1;chr1;chr1;chr1;chr1;chr1;chr1;chr1;chr1;chr1;chr1;chr1;chr1;chr1;chr1;chr1;chr1;chr1;chr1;chr1;chr1;chr1;chr1;chr1;chr1;chr1;chr1;chr1;chr1;chr1;chr1;chr1;chr1;chr1;chr1;chr1;chr1;chr1;chr1;chr1;chr1;chr1;chr1;chr1;chr1;chr1;chr1;chr1;chr1;chr1;chr1;chr1;chr1;chr1;chr1…	52119440;52119455;52119490;52119492;52119498;52119549;52119559;52119572;52119624;52119912;52119912;52119912;52119912;52119912;52119912;52119912;52119912;52119912;52122591;52122591;52122591;52122591;52122591;52122591;52122591;52122591;52123114;52123114;52123114;52123114;52123114;52123114;52123114;52123114;52126520;52126520;52126520;52126520;52126520;52126520;52126520;52126520;52132544;52132544;521…	52119623;52119623;52119604;52119608;52119623;52119604;52119623;52119623;52119793;52120035;52120072;52120394;52120035;52120035;52120072;52120110;52120072;52120072;52122721;52122721;52122721;52122721;52122721;52122721;52122721;52122721;52123258;52123258;52123258;52123258;52123258;52123258;52123258;52123258;52126618;52126618;52126618;52126618;52126618;52126618;52126618;52126618;52132633;52132633;521…	+;+;+;+;+;+;+;+;+;+;+;+;+;+;+;+;+;+;+;+;+;+;+;+;+;+;+;+;+;+;+;+;+;+;+;+;+;+;+;+;+;+;+;+;+;+;+;+;+;+;+;+;+;+;+;+;+;+;+;+;+;+;+;+;+;+;+;+;+;+;+;+;+;+;+;+;+;+;+;+;+;+;+;+;+;+;+;+;+;+;+;+;+;+;+;+;+;+;+;+;+;+;+;+;+;+;+;+;+;+;+;+;+;+;+;+;+;+;+;+;+;+;+;+;+;+;+;+;+;+;+;+;+;+;+;+;+;+;+;+;+;+;+;+;+;+;+;+;+;+;+;+;+;+;+;+;+;+;+;+;+;+;+;+;+;+;+;+;+;+;+;+;+;+;+;+;+	7105	0.122107	0.159378	0.256072	0.204385	0.0593763	0.048415	0.0139251	0.013818	0.126786	0.127582	0	0.0549994
Gm18301	chr1	52134443	52135330	-	888	0	0.14169	0.107835	0	0	0	0	0.110559	0	0	0	0
Gls	chr1;chr1;chr1;chr1;chr1;chr1;chr1;chr1;chr1;chr1;chr1;chr1;chr1;chr1;chr1;chr1;chr1;chr1;chr1;chr1;chr1;chr1;chr1;chr1;chr1;chr1;chr1;chr1;chr1;chr1;chr1;chr1;chr1;chr1;chr1;chr1;chr1;chr1;chr1;chr1;chr1;chr1;chr1;chr1;chr1;chr1;chr1;chr1;chr1;chr1;chr1;chr1;chr1;chr1;chr1;chr1;chr1;chr1;chr1;chr1;chr1;chr1;chr1;chr1;chr1;chr1;chr1;chr1;chr1;chr1;chr1;chr1;chr1;chr1;chr1;chr1;chr1;chr1;chr1;chr1…	52163448;52165941;52166128;52166264;52166282;52168336;52168336;52168336;52168336;52168336;52168447;52168485;52168485;52168485;52168485;52168897;52168897;52168897;52168897;52184104;52185280;52185280;52187683;52188679;52188679;52188679;52188679;52188679;52188679;52188679;52188685;52189423;52189423;52189423;52189423;52189423;52189423;52189423;52189423;52189468;52190879;52190879;52190879;52191111;521…	52166314;52166314;52166314;52166314;52166314;52168399;52168399;52168975;52168399;52168399;52168561;52169145;52168561;52168561;52168561;52168958;52168958;52168958;52168958;52187794;52187853;52187794;52187794;52188771;52188771;52188771;52188771;52188771;52188771;52188771;52188771;52189554;52189554;52189554;52189554;52189554;52189554;52189554;52189554;52189554;52190909;52190910;52190909;52191287;521…	-;-;-;-;-;-;-;-;-;-;-;-;-;-;-;-;-;-;-;-;-;-;-;-;-;-;-;-;-;-;-;-;-;-;-;-;-;-;-;-;-;-;-;-;-;-;-;-;-;-;-;-;-;-;-;-;-;-;-;-;-;-;-;-;-;-;-;-;-;-;-;-;-;-;-;-;-;-;-;-;-;-;-;-;-;-;-;-;-;-;-;-;-;-;-;-;-;-;-;-;-;-;-;-;-;-;-;-;-;-;-;-;-;-;-;-;-;-;-;-;-;-;-;-	15057	6.12798	6.10844	9.02753	8.73188	6.13285	5.37256	8.51587	7.88308	5.49	8.92668	7.19536	8.19329
Gm5975	chr1	52287697	52289095	-	1399	0	0.0599573	0	0	0	0	0	0	0	0	0	0
Gm23460	chr1	52444436	52444544	-	109	0	0	0	0	0	0	0	0	0	0	0	0
Nab1	chr1;chr1;chr1;chr1;chr1;chr1;chr1;chr1;chr1;chr1;chr1;chr1;chr1;chr1;chr1;chr1;chr1;chr1;chr1;chr1;chr1;chr1;chr1;chr1;chr1;chr1;chr1;chr1;chr1	52457294;52457294;52459218;52459241;52462088;52462088;52462088;52462088;52464785;52464785;52464785;52464785;52466890;52466890;52466890;52479238;52479238;52479238;52480871;52480871;52480871;52489921;52489921;52489921;52490310;52499850;52500210;52500210;52500210	52459306;52459306;52459306;52459306;52462204;52462204;52462204;52462204;52464947;52464947;52464947;52464944;52467057;52466979;52466979;52479289;52479289;52479289;52481004;52481004;52481004;52490736;52490755;52490755;52490636;52499997;52500315;52500679;52500300	-;-;-;-;-;-;-;-;-;-;-;-;-;-;-;-;-;-;-;-;-;-;-;-;-;-;-;-;-	4100	44.3495	44.7634	56.1232	47.9239	7.13403	6.0967	8.68723	6.71671	4.62685	5.82203	7.22859	7.49137
Gm5976	chr1	52503234	52504229	-	996	0	0	0	0	0	0	0.298006	0	0	0	0	0
Rps27a-ps1	chr1	52522239	52522701	+	463	0	0	0	0	0	0	0.213689	0	0	0.217535	0	0
Gm553	chr1;chr1;chr1;chr1;chr1	52522902;52537128;52552541;52570047;52582441	52523151;52537206;52552601;52570118;52582679	+;+;+;+;+	701	0	0	0	0	0	0	0.141138	0	0.0755906	0	0	0
Gm28178	chr1;chr1;chr1;chr1;chr1;chr1	52570014;52575135;52576374;52576574;52578778;52580262	52572488;52575262;52576466;52576664;52578903;52580291	-;-;-;-;-;-	2943	0	0	0	0	0	0.0389612	0	0	0	0	0	0
Gm5527	chr1	52584518	52585159	+	642	0.158984	0.391964	1.04408	0.869971	0.730129	0.535807	1.6952	1.45277	1.3206	1.09818	1.02586	1.94777
Nemp2	chr1;chr1;chr1;chr1;chr1;chr1;chr1;chr1;chr1;chr1;chr1;chr1;chr1;chr1;chr1;chr1;chr1;chr1;chr1;chr1;chr1;chr1;chr1;chr1;chr1;chr1;chr1;chr1;chr1;chr1;chr1;chr1;chr1;chr1;chr1;chr1;chr1;chr1;chr1;chr1;chr1;chr1;chr1;chr1;chr1;chr1;chr1	52630703;52630737;52630747;52630752;52630797;52637365;52637365;52637365;52637365;52637365;52640829;52640829;52640829;52641171;52641171;52641171;52641516;52641984;52642319;52642319;52642319;52642319;52643122;52643168;52645181;52645261;52645261;52645261;52645261;52645261;52645261;52648750;52648750;52648750;52648750;52648750;52648750;52648750;52648750;52649706;52649706;52649706;52649706;52649706;526…	52630851;52630851;52630851;52632941;52630851;52637480;52637480;52637480;52637480;52637480;52641060;52641060;52641060;52641243;52641243;52641243;52643236;52642153;52642412;52642412;52642412;52642412;52643236;52643236;52645486;52645486;52645486;52645486;52645486;52645486;52645486;52648926;52648926;52648926;52648926;52648926;52648926;52648926;52648926;52650027;52651919;52650656;52650702;52650729;526…	+;+;+;+;+;+;+;+;+;+;+;+;+;+;+;+;+;+;+;+;+;+;+;+;+;+;+;+;+;+;+;+;+;+;+;+;+;+;+;+;+;+;+;+;+;+;+	7078	0.331669	0.0829559	0.202933	0.173601	0.0794703	0.113399	0.251608	0.0970947	0.119783	0.135183	0.412077	0.248442
Gm37242	chr1	52653808	52655892	-	2085	0	0.0402304	0.0459268	0.0535752	0.0449633	0	0	0	0	0	0	0
Mfsd6	chr1;chr1;chr1;chr1;chr1;chr1;chr1;chr1;chr1;chr1;chr1;chr1;chr1;chr1;chr1;chr1;chr1;chr1;chr1;chr1;chr1;chr1;chr1;chr1;chr1;chr1;chr1;chr1	52656286;52656527;52657435;52658699;52659986;52660807;52660807;52660903;52662390;52662390;52662390;52662390;52663285;52663285;52663285;52663285;52669169;52675623;52676478;52676478;52676478;52708164;52708164;52708164;52708164;52727023;52727023;52727023	52658545;52658545;52660298;52658723;52661087;52661087;52661087;52661087;52662488;52662488;52662488;52662488;52663446;52663446;52663446;52663446;52669351;52676575;52676575;52676575;52676575;52709755;52709755;52709195;52709755;52727358;52727462;52727462	-;-;-;-;-;-;-;-;-;-;-;-;-;-;-;-;-;-;-;-;-;-;-;-;-;-;-;-	8231	5.28256	4.69285	5.6191	6.07988	0.865616	0.91942	0.877471	1.21662	0.566521	0.477223	0.508668	0.455765
Gm29670	chr1	52702272	52704762	-	2491	0	0	0	0	0	0.0920616	0.119154	0	0	0	0	0
Gm28650	chr1	52756719	52757129	+	411	0	0.204088	0	0	0	0	0.481449	0	0	0	0	0
Inpp1	chr1;chr1;chr1;chr1;chr1;chr1;chr1;chr1;chr1;chr1;chr1;chr1;chr1;chr1;chr1;chr1;chr1;chr1;chr1;chr1;chr1;chr1;chr1	52785427;52789668;52790056;52791688;52791688;52791688;52794470;52794470;52794470;52794665;52796979;52797041;52797041;52797066;52799285;52799285;52799285;52799285;52799285;52800119;52817402;52817402;52817512	52790217;52790217;52790217;52791862;52791862;52791862;52795048;52794670;52794670;52794670;52797101;52797101;52797101;52797101;52799536;52799536;52799536;52799488;52799536;52800371;52817451;52817688;52817568	-;-;-;-;-;-;-;-;-;-;-;-;-;-;-;-;-;-;-;-;-;-;-	6460	0.339698	0.31163	0.741156	0.838647	0.101585	0.212996	0.536041	0.6383	0.196863	0.187093	0.247596	0.229865
Hibch	chr1;chr1;chr1;chr1;chr1;chr1;chr1;chr1;chr1;chr1;chr1;chr1;chr1;chr1;chr1;chr1;chr1;chr1;chr1;chr1;chr1;chr1;chr1;chr1;chr1;chr1;chr1;chr1;chr1;chr1;chr1;chr1;chr1;chr1;chr1;chr1;chr1;chr1;chr1;chr1;chr1;chr1;chr1;chr1;chr1;chr1	52844929;52845013;52845044;52845046;52851768;52853668;52853668;52853668;52853668;52860028;52860028;52860028;52860028;52862268;52862268;52862268;52865089;52865549;52865549;52865549;52865549;52868906;52868906;52868906;52868906;52885103;52885103;52885103;52885103;52901188;52901188;52901188;52902633;52902847;52902847;52904642;52904642;52904642;52905371;52905371;52905371;52913731;52913731;52916637;529…	52848693;52845144;52845144;52845144;52851901;52853710;52853710;52853710;52853710;52860143;52860165;52860165;52860165;52862352;52862352;52862352;52865147;52865629;52865629;52865629;52865629;52868958;52868958;52868958;52868958;52885181;52885181;52885337;52885181;52901320;52901333;52901333;52902933;52902933;52902933;52904700;52904700;52904700;52905452;52905452;52905452;52913760;52913850;52916670;529…	+;+;+;+;+;+;+;+;+;+;+;+;+;+;+;+;+;+;+;+;+;+;+;+;+;+;+;+;+;+;+;+;+;+;+;+;+;+;+;+;+;+;+;+;+;+	6059	0.614864	0.539913	0.671677	0.589955	3.2183	3.16037	2.25341	2.59255	3.42824	2.26904	2.88828	2.10251
Gm16107	chr1	52873137	52873998	-	862	0	0	0	0	0.326271	0.266039	0	0.056947	0.368833	0	0.218298	0
1700019D03Rik	chr1;chr1;chr1;chr1;chr1;chr1;chr1;chr1;chr1;chr1;chr1;chr1;chr1;chr1;chr1;chr1;chr1	52922324;52922324;52922324;52925183;52925187;52925188;52925198;52952615;52953197;52963053;52971971;52990106;52991269;52991269;52992626;52992626;53020094	52925734;52925734;52925734;52925734;52925734;52925734;52925734;52952844;52953350;52963260;52972046;52990164;52991343;52991343;52992656;52992655;53020179	-;-;-;-;-;-;-;-;-;-;-;-;-;-;-;-;-	4330	1.53219	1.00734	1.01728	1.1351	0.0649528	0.158886	0.251343	0.204062	0.0734259	0.0232606	0.130374	0.216594
Mstn	chr1;chr1;chr1;chr1;chr1;chr1	53061640;53061657;53063883;53063883;53066251;53066251	53062141;53062141;53064063;53064256;53068079;53068045	+;+;+;+;+;+	2705	0	0.0930281	0	0	0	0	0	0	0	0.0744685	0	0
Gm24349	chr1	53100050	53100150	+	101	0	0	0	0	0.464102	0	0	0	0	0	0	0
1700019A02Rik	chr1;chr1;chr1;chr1;chr1;chr1;chr1;chr1;chr1;chr1;chr1;chr1;chr1;chr1;chr1;chr1;chr1;chr1;chr1	53158577;53158600;53163226;53163226;53170238;53170238;53170388;53170388;53177770;53177770;53181843;53181843;53182495;53182495;53185215;53185215;53187328;53187554;53187554	53158788;53158788;53163245;53163245;53170260;53170260;53170458;53170458;53177827;53177827;53181895;53181895;53182544;53182544;53185290;53185290;53187458;53187608;53187636	-;-;-;-;-;-;-;-;-;-;-;-;-;-;-;-;-;-;-	777	0.525444	0.863632	0.985919	0.7907	0.422291	0	0.254666	0.37906	0.136394	0	0.121089	0.301754
Pms1	chr1;chr1;chr1;chr1;chr1;chr1;chr1;chr1;chr1;chr1;chr1;chr1;chr1;chr1;chr1;chr1;chr1;chr1;chr1;chr1;chr1;chr1;chr1;chr1;chr1;chr1;chr1;chr1;chr1;chr1;chr1;chr1;chr1;chr1;chr1;chr1;chr1;chr1;chr1;chr1;chr1;chr1	53189187;53192100;53194928;53196823;53197112;53206562;53206562;53207576;53207576;53207963;53207963;53216231;53216231;53256629;53256629;53262895;53267828;53267828;53267828;53267863;53275070;53275070;53275070;53275070;53275121;53275143;53281941;53281941;53281941;53281941;53281941;53281941;53281947;53290379;53290379;53295293;53296732;53296732;53296819;53296886;53296886;53296886	53189498;53192260;53195058;53197302;53197302;53207412;53207412;53207719;53207719;53208085;53208085;53216347;53216347;53256792;53256792;53265428;53267930;53267930;53267930;53267930;53275252;53275252;53275252;53275252;53275252;53275252;53282092;53282092;53282408;53282092;53282092;53282092;53282092;53290423;53290423;53297015;53297015;53296975;53297015;53296967;53297017;53297018	-;-;-;-;-;-;-;-;-;-;-;-;-;-;-;-;-;-;-;-;-;-;-;-;-;-;-;-;-;-;-;-;-;-;-;-;-;-;-;-;-;-	7542	2.65251	2.73595	2.71706	3.04365	2.70357	2.92662	2.9844	3.77502	2.56444	2.43717	2.7944	2.38856
Gm28777	chr1;chr1;chr1	53196113;53196852;53197420	53196233;53196989;53197695	+;+;+	535	0.19078	0	0	0	0	0.321484	0	0.183508	0	0	0	0
Ormdl1	chr1;chr1;chr1;chr1;chr1;chr1	53297095;53297095;53298972;53298972;53305455;53308827	53297188;53297188;53299152;53301953;53305606;53310309	+;+;+;+;+;+	4711	0.0866631	0.151344	0.22359	0.16598	0.587048	0.559805	0.735051	0.718975	0.967322	0.652073	0.559206	0.746538
Gm28778	chr1;chr1;chr1;chr1;chr1	53297111;53298972;53305455;53314860;53317902	53297188;53299152;53305606;53315099;53318035	+;+;+;+;+	785	0	0	0	0	0	0	0	0	0	0	0	0
Osgepl1	chr1;chr1;chr1;chr1;chr1;chr1;chr1;chr1;chr1;chr1;chr1;chr1;chr1;chr1;chr1;chr1;chr1;chr1;chr1;chr1;chr1;chr1;chr1;chr1;chr1;chr1;chr1;chr1;chr1;chr1;chr1;chr1;chr1;chr1;chr1;chr1;chr1;chr1;chr1;chr1;chr1	53313624;53313654;53313657;53313657;53313663;53313673;53314856;53314856;53314856;53314856;53314856;53314856;53316481;53317902;53317902;53317902;53317907;53319709;53319943;53319943;53319943;53319943;53321080;53321080;53321080;53321080;53321080;53321305;53321496;53321496;53321496;53321496;53323167;53323167;53323167;53323167;53323167;53326004;53326004;53326004;53326004	53313858;53313858;53313858;53313858;53313858;53313858;53315099;53318658;53315099;53315099;53315099;53315099;53316632;53318289;53318289;53318289;53318289;53320296;53320296;53320296;53320296;53320296;53321210;53321210;53321210;53321210;53321210;53321384;53321567;53321567;53321567;53321567;53323270;53323270;53324064;53323270;53323270;53326175;53326167;53326174;53326343	+;+;+;+;+;+;+;+;+;+;+;+;+;+;+;+;+;+;+;+;+;+;+;+;+;+;+;+;+;+;+;+;+;+;+;+;+;+;+;+;+	6147	1.29515	1.25541	1.31633	1.72636	1.7005	2.41562	1.78658	2.00442	1.91371	1.61392	1.82908	2.21227
Gm28551	chr1;chr1;chr1;chr1;chr1;chr1;chr1	53325507;53330212;53346580;53347015;53349987;53350880;53352530	53326457;53330408;53346761;53348558;53350062;53350933;53352667	-;-;-;-;-;-;-	3142	0.0162424	0	0	0.017776	0	0	0.0629776	0	0	0.0320556	0.0149724	0
Gm18800	chr1;chr1;chr1;chr1;chr1;chr1;chr1;chr1;chr1	53326206;53326232;53328069;53330212;53330212;53330884;53332464;53333125;53341973	53326457;53326457;53328113;53330408;53330408;53330993;53332745;53333343;53342186	-;-;-;-;-;-;-;-;-	1319	0	0	0.435591	0	0	0	0	0.0744326	0	0.305439	0	0.0888789
Asnsd1	chr1;chr1;chr1;chr1;chr1;chr1;chr1;chr1;chr1;chr1;chr1;chr1;chr1;chr1;chr1;chr1;chr1;chr1;chr1;chr1;chr1;chr1	53344617;53344645;53346580;53346580;53347015;53347831;53348238;53348446;53349987;53349987;53349987;53349987;53350317;53350880;53350880;53350880;53350880;53352242;53352530;53352530;53352530;53352530	53344979;53344979;53346761;53346761;53348558;53348558;53348558;53348558;53350062;53350062;53350062;53350062;53350933;53350933;53351275;53350933;53350933;53352422;53352570;53352752;53352752;53352752	-;-;-;-;-;-;-;-;-;-;-;-;-;-;-;-;-;-;-;-;-;-	3528	1.17169	1.22444	1.30282	1.13984	5.77956	6.67891	7.79612	4.93944	3.06399	5.6383	3.16022	7.01128
Gm50478	chr1;chr1;chr1;chr1	53348479;53349987;53350880;53352530	53348558;53350062;53350933;53352619	-;-;-;-	300	0	0	0	0	0	0	0	0	0	0	0	0
Gm28779	chr1	53362149	53362471	-	323	0	0	0.148231	0	0	0.709986	0.306309	0	0	0.311822	0	0
Gm6799	chr1	53363114	53363686	+	573	0	0.439164	0	0	0.32722	0	0	0.0856689	0	0	0	0
Gm6801	chr1;chr1	53390415;53392436	53390603;53392585	+;+	339	0	0	0	0	0	0	0	0	0	0	0	0
Dnah7a	chr1;chr1;chr1;chr1;chr1;chr1;chr1;chr1;chr1;chr1;chr1;chr1;chr1;chr1;chr1;chr1;chr1;chr1;chr1;chr1;chr1;chr1;chr1;chr1;chr1;chr1;chr1;chr1;chr1;chr1;chr1;chr1;chr1;chr1;chr1;chr1;chr1;chr1;chr1;chr1;chr1;chr1;chr1;chr1;chr1;chr1;chr1;chr1;chr1;chr1;chr1;chr1;chr1;chr1;chr1;chr1;chr1;chr1;chr1;chr1;chr1;chr1;chr1;chr1;chr1;chr1;chr1;chr1;chr1;chr1	53397006;53405676;53411506;53413732;53419545;53423229;53425167;53427826;53432891;53433951;53437431;53444441;53447318;53448929;53456536;53457671;53468620;53472801;53479652;53483297;53494578;53495686;53496816;53501478;53503504;53518621;53521098;53522211;53523789;53524938;53528673;53531108;53534421;53535375;53537497;53540879;53544428;53547143;53559040;53559279;53561902;53565663;53567035;53577189;535…	53397313;53405779;53411683;53413884;53419775;53423366;53425352;53427987;53433091;53434112;53437607;53444533;53447512;53449055;53456871;53457804;53468810;53472955;53479815;53483482;53494758;53496032;53497146;53501707;53504376;53518840;53521224;53522379;53523944;53525135;53528897;53531239;53534597;53535557;53537646;53541127;53544526;53547355;53559167;53559381;53562070;53565772;53567247;53577329;535…	-;-;-;-;-;-;-;-;-;-;-;-;-;-;-;-;-;-;-;-;-;-;-;-;-;-;-;-;-;-;-;-;-;-;-;-;-;-;-;-;-;-;-;-;-;-;-;-;-;-;-;-;-;-;-;-;-;-;-;-;-;-;-;-;-;-;-;-;-;-	12767	1.56695	1.12677	1.44007	1.5574	0.624158	0.68257	0.709079	0.719003	0.568614	0.678452	0.641147	0.46524
Gm25240	chr1	53443271	53443395	-	125	0	0	0	0	0	0	0	0	0	0	0	0
Stk17b	chr1;chr1;chr1;chr1;chr1;chr1;chr1;chr1;chr1;chr1;chr1;chr1;chr1;chr1;chr1	53755506;53760573;53760982;53761149;53762589;53762589;53764032;53764032;53765921;53765921;53771610;53771610;53776517;53785074;53785074	53757770;53762693;53761161;53761161;53762637;53762637;53764158;53764158;53766065;53766065;53771822;53771822;53776679;53785157;53785224	-;-;-;-;-;-;-;-;-;-;-;-;-;-;-	5185	3.28742	4.2385	6.91632	5.83835	2.29625	1.90183	5.01845	5.50054	1.65559	2.20474	3.15738	2.11024
Gm37863	chr1	53791201	53792657	+	1457	0	0	0	0.0766673	0	0.236094	0	0.202148	0.218212	0	0	0
Hecw2	chr1;chr1;chr1;chr1;chr1;chr1;chr1;chr1;chr1;chr1;chr1;chr1;chr1;chr1;chr1;chr1;chr1;chr1;chr1;chr1;chr1;chr1;chr1;chr1;chr1;chr1;chr1;chr1;chr1;chr1;chr1;chr1;chr1;chr1;chr1;chr1;chr1;chr1;chr1;chr1;chr1;chr1;chr1;chr1;chr1;chr1;chr1;chr1;chr1;chr1;chr1;chr1;chr1;chr1;chr1;chr1;chr1;chr1;chr1;chr1;chr1;chr1;chr1;chr1;chr1;chr1;chr1;chr1;chr1;chr1;chr1;chr1;chr1;chr1;chr1;chr1;chr1;chr1;chr1	53806876;53806882;53826876;53826876;53827885;53827885;53830642;53830642;53831510;53831510;53832622;53832622;53832692;53839012;53839012;53839012;53839017;53840714;53840714;53840714;53840714;53841121;53851573;53851573;53851573;53853169;53853169;53853169;53865041;53865041;53865041;53866440;53868836;53868836;53885329;53885329;53887583;53887583;53891126;53891126;53904249;53904249;53913241;53913241;539…	53813333;53813333;53826988;53826988;53827970;53827970;53830756;53830756;53831656;53831656;53832751;53832751;53832751;53839110;53839110;53839110;53839110;53840866;53840866;53840866;53840866;53841171;53851686;53851686;53851686;53853289;53853289;53853289;53865150;53865150;53865150;53866512;53868919;53868919;53885425;53885425;53887685;53887685;53891260;53891260;53904434;53904434;53913365;53913365;539…	-;-;-;-;-;-;-;-;-;-;-;-;-;-;-;-;-;-;-;-;-;-;-;-;-;-;-;-;-;-;-;-;-;-;-;-;-;-;-;-;-;-;-;-;-;-;-;-;-;-;-;-;-;-;-;-;-;-;-;-;-;-;-;-;-;-;-;-;-;-;-;-;-;-;-;-;-;-;-	12947	1.65159	1.6294	1.73808	2.18715	1.78127	1.72698	1.68119	1.92228	1.17462	0.956854	1.75499	1.66908
Mir7681	chr1	53849424	53849495	+	72	5.67041	0	0	1.55145	0	0	0	2.72713	0	0	3.92027	0
Gm24251	chr1	53886828	53886941	-	114	0	0	0	0	0	0	0	0	0	0	0	0
Gm37633	chr1	54152397	54155096	-	2700	0	0	0	0	0	0	0.256506	0	0.117753	0	0	0.607866
Gm25829	chr1	54249102	54249208	-	107	0	0	0	1.04397	0	0	0	0.917538	0	0	0	0
Ccdc150	chr1;chr1;chr1;chr1;chr1;chr1;chr1;chr1;chr1;chr1;chr1;chr1;chr1;chr1;chr1;chr1;chr1;chr1;chr1;chr1;chr1;chr1;chr1;chr1;chr1;chr1;chr1;chr1;chr1;chr1;chr1;chr1;chr1;chr1;chr1;chr1;chr1;chr1;chr1;chr1;chr1;chr1;chr1;chr1;chr1;chr1;chr1;chr1;chr1;chr1;chr1;chr1;chr1;chr1;chr1;chr1;chr1;chr1;chr1;chr1;chr1;chr1;chr1;chr1;chr1;chr1;chr1;chr1;chr1;chr1;chr1;chr1;chr1;chr1;chr1;chr1;chr1;chr1;chr1;chr1…	54250683;54250683;54250722;54259924;54259924;54259924;54263444;54263444;54263444;54263774;54263774;54263774;54272478;54272478;54272478;54277654;54277654;54277654;54278711;54278711;54278711;54281730;54281730;54285535;54285535;54288835;54288835;54290702;54290702;54300306;54300306;54301000;54301000;54304864;54304864;54314145;54314145;54320917;54325164;54328957;54328957;54329483;54329483;54329992;543…	54250885;54250885;54250885;54260087;54260087;54260087;54263664;54263664;54263664;54263952;54263952;54263952;54272546;54272546;54272546;54277770;54277770;54277770;54278840;54278840;54278961;54281773;54281773;54285627;54285627;54288942;54288942;54290826;54290826;54300483;54300483;54301068;54301068;54304977;54304977;54314216;54314216;54320950;54325258;54329064;54329064;54329545;54329545;54330466;543…	+;+;+;+;+;+;+;+;+;+;+;+;+;+;+;+;+;+;+;+;+;+;+;+;+;+;+;+;+;+;+;+;+;+;+;+;+;+;+;+;+;+;+;+;+;+;+;+;+;+;+;+;+;+;+;+;+;+;+;+;+;+;+;+;+;+;+;+;+;+;+;+;+;+;+;+;+;+;+;+;+;+;+;+;+;+	5021	0.396398	0.542942	0.705641	0.645175	0.681502	0.34255	0.620702	0.567043	0.654316	0.682022	0.53405	0.490312
Gtf3c3	chr1;chr1;chr1;chr1;chr1;chr1;chr1;chr1;chr1;chr1;chr1;chr1;chr1;chr1;chr1;chr1;chr1;chr1;chr1;chr1;chr1;chr1;chr1	54396004;54399129;54403511;54404980;54405837;54415884;54416722;54417659;54419383;54420149;54420396;54423501;54423501;54424009;54424009;54427304;54427400;54428762;54428762;54430499;54434054;54437832;54438813	54398002;54399281;54403635;54405170;54406074;54416019;54416823;54417861;54419554;54420499;54420499;54423573;54423573;54424054;54424156;54427565;54427565;54428911;54428953;54430622;54434238;54437943;54438971	-;-;-;-;-;-;-;-;-;-;-;-;-;-;-;-;-;-;-;-;-;-;-	4925	13.5641	14.2554	12.8811	13.8014	18.9686	23.7707	27.5218	30.4696	15.9344	17.3931	20.8136	19.5028
Gm34066	chr1;chr1;chr1;chr1;chr1;chr1	54443404;54444786;54446056;54446840;54454882;54456635	54443562;54444973;54446187;54446890;54455047;54456763	-;-;-;-;-;-	825	0.123718	0.203346	0.232139	0.406197	0	0	0	0	0	0	0	0
Pgap1	chr1;chr1;chr1;chr1;chr1;chr1;chr1;chr1;chr1;chr1;chr1;chr1;chr1;chr1;chr1;chr1;chr1;chr1;chr1;chr1;chr1;chr1;chr1;chr1;chr1;chr1;chr1;chr1;chr1;chr1;chr1;chr1;chr1;chr1;chr1;chr1;chr1;chr1;chr1;chr1;chr1	54472994;54481852;54486470;54490221;54492029;54493209;54494801;54497534;54510028;54511394;54511901;54512597;54512772;54514837;54521292;54524284;54524316;54525368;54525368;54526200;54528512;54528512;54530117;54530117;54530854;54530854;54532022;54532022;54533419;54533419;54535955;54535955;54543038;54543038;54547939;54547939;54550977;54550977;54554603;54557434;54557434	54480844;54481956;54486657;54490271;54492164;54493406;54494891;54497627;54510066;54511502;54511967;54512648;54512845;54514912;54521369;54524367;54524367;54525414;54525414;54529446;54528595;54528595;54530172;54530172;54530959;54530959;54532088;54532088;54533471;54533471;54536112;54536112;54543209;54543209;54548114;54548114;54551130;54551130;54557627;54557684;54557682	-;-;-;-;-;-;-;-;-;-;-;-;-;-;-;-;-;-;-;-;-;-;-;-;-;-;-;-;-;-;-;-;-;-;-;-;-;-;-;-;-	16611	0.571445	0.492344	0.46694	0.467368	0.37531	0.459038	0.577748	0.70924	0.16907	0.388056	0.574906	0.371692
Gm36955	chr1	54518610	54520270	-	1661	0.122899	0	0	0	0.112882	0.0690324	0.0595652	0	0	0	0.0566444	0
Gm19637	chr1	54566703	54567281	+	579	0	0.0724355	0.165384	0.0964631	0	0.198036	0	0	0	0	0	0
Ankrd44	chr1;chr1;chr1;chr1;chr1;chr1;chr1;chr1;chr1;chr1;chr1;chr1;chr1;chr1;chr1;chr1;chr1;chr1;chr1;chr1;chr1;chr1;chr1;chr1;chr1;chr1;chr1;chr1;chr1;chr1;chr1;chr1;chr1;chr1;chr1;chr1;chr1;chr1;chr1;chr1;chr1;chr1;chr1;chr1;chr1;chr1;chr1;chr1;chr1;chr1;chr1;chr1;chr1;chr1;chr1;chr1;chr1;chr1;chr1;chr1;chr1;chr1;chr1;chr1;chr1;chr1;chr1;chr1;chr1;chr1;chr1;chr1;chr1;chr1;chr1;chr1;chr1;chr1;chr1;chr1…	54645340;54645340;54645342;54649097;54651669;54651669;54651669;54651669;54653743;54653743;54653743;54653743;54654911;54655080;54655080;54655080;54655080;54655661;54655661;54655661;54655661;54655661;54657616;54657616;54657616;54657616;54657616;54658919;54658919;54658919;54661001;54661001;54661001;54661001;54662654;54662654;54662654;54662654;54663899;54663899;54663899;54663899;54667213;54667372;546…	54648335;54648613;54648335;54649600;54651760;54651760;54651760;54651760;54653825;54653825;54653825;54653825;54655162;54655162;54655162;54655162;54655162;54655806;54655806;54655806;54655806;54655806;54659006;54657699;54657687;54657699;54657699;54659006;54659006;54659006;54661217;54661217;54661217;54661217;54662771;54662771;54662771;54662771;54663986;54663986;54663986;54663986;54667573;54667573;546…	-;-;-;-;-;-;-;-;-;-;-;-;-;-;-;-;-;-;-;-;-;-;-;-;-;-;-;-;-;-;-;-;-;-;-;-;-;-;-;-;-;-;-;-;-;-;-;-;-;-;-;-;-;-;-;-;-;-;-;-;-;-;-;-;-;-;-;-;-;-;-;-;-;-;-;-;-;-;-;-;-;-;-;-;-;-;-;-;-;-;-;-;-;-;-;-;-;-;-;-;-;-;-;-;-;-;-;-;-;-;-;-;-;-;-;-;-;-;-;-;-;-;-;-;-;-;-;-;-;-;-;-;-;-;-;-;-;-;-;-;-;-	14175	87.814	90.1676	103.928	103.229	10.7703	10.5401	8.86776	7.0888	6.6054	9.14816	7.54019	5.29298
4930444A19Rik	chr1;chr1;chr1;chr1;chr1;chr1;chr1;chr1	54681729;54690496;54716964;54717511;54729486;54729486;54736698;54765589	54681922;54690592;54717059;54717650;54729569;54729569;54736816;54767524	+;+;+;+;+;+;+;+	2666	0	0	0.017959	0.293297	0	0.236551	0.111333	0.147302	0.119255	0	0	0
Gm37370	chr1	54737166	54738575	-	1410	0	0.178469	0	0.118834	0	0.0813211	0	0	0.150323	0.357158	0.100092	0
Gm24053	chr1	54769218	54769322	+	105	0	0	0	0	0	0	0	0	0	0	0	0
A130048G24Rik	chr1	54913845	54916594	-	2750	0.816539	0.579537	0.661596	0.609296	0.409084	0.500347	0.14391	0.249904	0.192687	0.164812	0.307919	0.269987
Sf3b1	chr1;chr1;chr1;chr1;chr1;chr1;chr1;chr1;chr1;chr1;chr1;chr1;chr1;chr1;chr1;chr1;chr1;chr1;chr1;chr1;chr1;chr1;chr1;chr1;chr1;chr1;chr1;chr1;chr1;chr1;chr1;chr1;chr1;chr1;chr1;chr1;chr1;chr1;chr1;chr1;chr1;chr1;chr1;chr1;chr1;chr1;chr1;chr1;chr1;chr1;chr1;chr1;chr1;chr1;chr1;chr1;chr1	54985169;54985173;54987939;54987939;54988953;54990303;54990303;54994330;54995366;54996817;54997012;54998038;54999627;55000015;55000242;55000644;55001012;55001383;55003104;55003151;55003293;55003293;55005802;55005802;55006171;55006171;55007480;55007480;55007666;55012102;55012102;55012102;55012252;55014483;55014483;55014483;55014483;55014869;55014869;55015801;55015931;55016376;55016376;55016376;550…	54987492;54987492;54988155;54988155;54992541;54990575;54991115;54994461;54995486;54996928;54997194;54998259;54999752;55000161;55000387;55000914;55001098;55001562;55003205;55003205;55003490;55003490;55005923;55005923;55006383;55006383;55007717;55007717;55007717;55012272;55012272;55012272;55012272;55014562;55014562;55016490;55014562;55014924;55015193;55016182;55016490;55016490;55016490;55016490;550…	-;-;-;-;-;-;-;-;-;-;-;-;-;-;-;-;-;-;-;-;-;-;-;-;-;-;-;-;-;-;-;-;-;-;-;-;-;-;-;-;-;-;-;-;-;-;-;-;-;-;-;-;-;-;-;-;-	11370	40.6878	40.5827	48.6156	40.3295	106.669	110.594	109.362	112.851	113.15	117.186	113.797	115.558
E330011M16Rik	chr1	55051319	55053112	-	1794	0.113788	0.023378	0.213506	0.0622655	0.104513	0	0.0551493	0	0	0	0.10489	0
Coq10b	chr1;chr1;chr1;chr1;chr1;chr1;chr1;chr1;chr1;chr1;chr1	55052770;55052770;55052869;55059639;55061275;55064181;55064181;55067497;55067497;55071636;55071636	55052990;55052990;55054093;55061757;55061424;55064373;55064373;55067598;55067598;55071953;55072702	+;+;+;+;+;+;+;+;+;+;+	4805	9.15527	7.59374	6.21775	6.64879	1.72669	1.96872	2.21349	2.30884	1.84166	2.09612	1.6448	1.57772
Gm17971	chr1	55066264	55067069	+	806	0.126635	0.20814	0.712834	0.831546	0.34894	0.142261	0.859262	0	0.328716	0.249922	0.408564	0.0969655
Hspd1	chr1;chr1;chr1;chr1;chr1;chr1;chr1;chr1;chr1;chr1;chr1;chr1;chr1;chr1;chr1;chr1;chr1;chr1;chr1;chr1	55077835;55078529;55079056;55080102;55081073;55081660;55082058;55083067;55083067;55083725;55083725;55084533;55084533;55084533;55086766;55086766;55086766;55087779;55087989;55088145	55078440;55078707;55079230;55080347;55081172;55081828;55082151;55083162;55083162;55083807;55083807;55084785;55084785;55084785;55086941;55086941;55086941;55088024;55088243;55088243	-;-;-;-;-;-;-;-;-;-;-;-;-;-;-;-;-;-;-;-	2642	46.6489	42.7815	47.5162	46.5294	105.937	94.7856	102.701	101.744	90.6951	94.9431	131.603	93.6105
Hspe1	chr1;chr1;chr1;chr1;chr1;chr1	55088132;55088314;55089051;55089051;55090713;55091070	55088412;55088412;55089915;55089215;55090802;55091307	+;+;+;+;+;+	1474	15.7879	14.1697	11.2388	11.7464	37.3022	29.0546	34.5343	45.3917	29.6221	34.7459	47.0751	31.8661
Gm5147	chr1	55120080	55120873	-	794	0.257097	0.633856	0.120601	0.281371	0.118071	0.288823	0	0.123648	0	0.12685	0	0
Gm16581	chr1	55127297	55128287	+	991	0.566469	0.592495	2.70556	0.789031	0.3784	0.115704	0.0998364	0.495341	0.106941	0.3049	0.379764	0.157728
Mob4	chr1;chr1;chr1;chr1;chr1;chr1;chr1;chr1;chr1;chr1;chr1;chr1;chr1;chr1;chr1;chr1;chr1;chr1;chr1;chr1;chr1;chr1;chr1;chr1;chr1;chr1;chr1;chr1;chr1;chr1;chr1;chr1;chr1;chr1;chr1;chr1;chr1;chr1;chr1;chr1;chr1;chr1;chr1;chr1;chr1;chr1;chr1	55131231;55131231;55131260;55131282;55131287;55131320;55131326;55136677;55136677;55136677;55136677;55136677;55136677;55145124;55145124;55145124;55145124;55145124;55147630;55148319;55148319;55148319;55148319;55148319;55148548;55148548;55148548;55148548;55148548;55148548;55150146;55150146;55150146;55150146;55150146;55150146;55150971;55150971;55150971;55150971;55150971;55152675;55152675;55152675;551…	55131359;55131359;55131359;55131359;55131359;55131625;55131359;55136739;55136739;55136739;55136739;55136739;55136739;55145383;55145224;55145224;55145224;55145224;55148517;55148361;55148361;55148361;55148361;55148361;55148634;55148634;55148634;55148634;55148634;55148634;55150225;55150225;55150225;55151082;55150225;55150225;55151082;55151082;55151082;55151082;55151082;55152783;55153359;55154898;551…	+;+;+;+;+;+;+;+;+;+;+;+;+;+;+;+;+;+;+;+;+;+;+;+;+;+;+;+;+;+;+;+;+;+;+;+;+;+;+;+;+;+;+;+;+;+;+	4855	7.47373	6.50483	7.4456	7.04048	9.7707	8.36058	9.30281	9.16045	8.89517	9.73994	8.9823	8.07298
Gm6822	chr1	55160747	55161053	-	307	0.332467	0	1.0917	0	0	0	0.322273	2.55835	0	1.80441	1.53235	0
Rftn2	chr1;chr1;chr1;chr1;chr1;chr1;chr1;chr1;chr1;chr1;chr1;chr1;chr1;chr1;chr1;chr1;chr1;chr1;chr1;chr1;chr1;chr1;chr1;chr1;chr1;chr1;chr1	55170159;55171748;55184950;55184950;55194244;55194244;55195516;55195516;55201345;55201651;55203945;55204183;55204183;55204183;55206336;55206336;55206336;55206336;55211150;55211150;55214120;55214120;55223942;55226121;55226121;55226121;55226121	55172082;55172082;55185028;55185028;55194347;55194347;55195637;55195637;55201422;55202214;55204392;55204392;55204392;55204392;55206489;55206615;55206615;55206615;55211261;55211261;55214303;55214303;55225255;55226782;55226782;55226782;55226782	-;-;-;-;-;-;-;-;-;-;-;-;-;-;-;-;-;-;-;-;-;-;-;-;-;-;-	5871	0.10431	0.242883	0.399601	0.285397	2.61078	3.37875	3.74113	2.4749	3.66437	3.29381	3.54166	4.59261
Gm10561	chr1;chr1;chr1;chr1;chr1;chr1	55226251;55226298;55228496;55228496;55234377;55234929	55226750;55226750;55228692;55228692;55235622;55235029	+;+;+;+;+;+	1943	0	0.129512	0.0985665	0.114981	0.241247	0.118027	0.10184	0.126321	0.109087	0.31102	0.0968465	0.0804469
Mars2	chr1	55237177	55248470	+	11294	3.27603	3.00793	3.62884	3.58534	4.77707	4.51788	4.50275	4.01608	5.06713	4.77107	3.69881	4.50144
Boll	chr1;chr1;chr1;chr1;chr1;chr1;chr1;chr1;chr1;chr1;chr1;chr1;chr1;chr1;chr1;chr1;chr1;chr1;chr1;chr1;chr1;chr1;chr1;chr1;chr1;chr1;chr1;chr1;chr1;chr1;chr1;chr1;chr1;chr1;chr1;chr1;chr1;chr1;chr1;chr1;chr1;chr1;chr1;chr1;chr1;chr1;chr1;chr1	55248658;55268856;55270530;55300069;55300069;55300069;55300087;55300087;55304498;55304498;55304498;55304498;55305676;55305676;55305676;55305676;55323650;55323650;55323650;55323650;55340473;55340473;55340473;55340473;55346257;55346377;55346377;55346377;55348881;55348881;55348881;55348881;55348915;55355648;55355648;55355648;55355648;55355648;55360616;55360616;55360616;55360616;55360616;55360616;553…	55248964;55270665;55270665;55300185;55300185;55300185;55300185;55300178;55304626;55304626;55304626;55304626;55305723;55305723;55305723;55305723;55323721;55323721;55323721;55323721;55340600;55340600;55340600;55340600;55346452;55346452;55346452;55346452;55348935;55348935;55348935;55348935;55348935;55355739;55355739;55355739;55355739;55355739;55360741;55360759;55360759;55360759;55360759;55360741;553…	-;-;-;-;-;-;-;-;-;-;-;-;-;-;-;-;-;-;-;-;-;-;-;-;-;-;-;-;-;-;-;-;-;-;-;-;-;-;-;-;-;-;-;-;-;-;-;-	3514	0.261413	0.262574	0.299753	0.238413	0.106714	0.489454	0	0.0558774	0.211112	0.0716552	0	0.177926
Gm8292	chr1	55335401	55335796	+	396	0.515492	0	0.967246	0	0.946955	0.579105	0.999372	1.2396	0.802864	1.78038	2.13833	1.57887
Gm29138	chr1	55370016	55370363	-	348	0	0	0	0	0	0	0	0	0	0	0	0
Gm8531	chr1	55381195	55382087	-	893	0	0	0	0	0	0	0	0	0	0	0	0
Plcl1	chr1;chr1;chr1;chr1;chr1;chr1;chr1;chr1;chr1;chr1	55405921;55695745;55701930;55702025;55713421;55713421;55715494;55715494;55735121;55751281	55406630;55698219;55702133;55702133;55713496;55713496;55715603;55715603;55735227;55754285	+;+;+;+;+;+;+;+;+;+	6687	1.34319	1.17912	1.43915	1.37814	0.441615	0.38581	0.443867	0.322998	0.475451	0.376546	0.168841	0.432437
Gm38056	chr1	55440904	55445930	+	5027	0	0.0500579	0.114292	0.0222209	0.055947	0	0	0	0	0	0.0187162	0.0310938
Gm6644	chr1	55444074	55445024	-	951	0	0	0	0	0	0	0	0	0	0	0	0
Gm37382	chr1	55559460	55561055	+	1596	0.063952	0	0	0	0	0.143688	0	0	0	0	0	0
9130227L01Rik	chr1;chr1;chr1;chr1;chr1;chr1;chr1;chr1;chr1	55931241;55934286;55956835;55957645;55960914;55960985;55970515;55971080;55971080	55931342;55934420;55956944;55958006;55961162;55961162;55970652;55972328;55972098	+;+;+;+;+;+;+;+;+	2345	4.30903	3.54122	5.45143	5.66858	0.559693	0.268932	0.210955	0.251198	0.293756	0.214752	0.280855	0.099984
Gm36986	chr1	55960404	55960756	-	353	0.722857	0	1.08507	0.474664	0.79673	0	0	0	0	0.570644	0.533068	0
1700003I22Rik	chr1;chr1;chr1;chr1	56018978;56019023;56019798;56019856	56019053;56019053;56020137;56020203	+;+;+;+	482	0	0	0.198667	0	0	0	0	0	0	0	0	0
Gm28900	chr1	56451407	56451562	+	156	0	0.537694	0	0	0	0	0.634217	0	0	0	0	0.500988
Gm28240	chr1	56531824	56533876	+	2053	0	0	0	0.0544103	0	0	0	0	0.0516211	0	0	0
Hsfy2	chr1	56636044	56637435	-	1392	0.256635	0.271165	0	0.320989	0	0	0	0	0	0	0.0675908	0.0561453
Satb2	chr1;chr1;chr1;chr1;chr1;chr1;chr1;chr1;chr1;chr1;chr1;chr1;chr1;chr1;chr1;chr1;chr1;chr1;chr1;chr1;chr1;chr1;chr1;chr1;chr1;chr1;chr1;chr1;chr1;chr1;chr1;chr1;chr1	56793981;56793986;56793988;56831439;56831439;56831439;56845576;56845576;56845576;56850171;56850171;56850171;56871312;56871312;56871312;56891163;56891163;56897946;56897946;56898991;56898991;56948079;56948079;56948134;56969632;56969653;56969653;56969653;56969740;56971112;56971112;56974239;56978421	56797244;56797244;56797244;56831636;56831636;56831636;56845731;56845731;56845731;56850383;56850383;56850383;56871784;56871784;56871784;56891265;56891265;56898069;56898069;56899117;56899117;56948255;56948255;56948255;56969840;56969872;56969880;56969880;56969880;56971858;56972502;56974321;56978650	-;-;-;-;-;-;-;-;-;-;-;-;-;-;-;-;-;-;-;-;-;-;-;-;-;-;-;-;-;-;-;-;-	6788	12.2998	13.6794	11.5465	12.2351	8.76993	8.85984	7.69581	7.73784	12.5057	13.6507	16.12	12.8492
9130024F11Rik	chr1;chr1;chr1;chr1;chr1;chr1;chr1;chr1;chr1;chr1;chr1;chr1;chr1	56971412;56971478;56971480;56972332;56973386;56974258;57002504;57004154;57040333;57040393;57040589;57040589;57049868	56971771;56971771;56971771;56975193;56973608;56975197;57002656;57004290;57040451;57040451;57042515;57040759;57050084	+;+;+;+;+;+;+;+;+;+;+;+;+	5779	0.547515	0.333837	0.364537	0.280276	0.405557	0.347222	0.667689	0.560621	0.4768	0.470566	0.472142	0.297524
Gm4081	chr1	56976803	56978640	+	1838	0.0555318	0.0912734	0.104197	0	0	0.124769	0	0.267074	0.0864892	0	0.230353	0.0425213
Gm23943	chr1	56999155	56999275	-	121	1.68706	1.73306	0.791383	0.923176	2.71173	0	0	0	0.875852	0.832385	0.777574	0.968854
1700126A01Rik	chr1	57127340	57129400	+	2061	0	0	0	0	0	0	0	0.0476354	0	0	0	0
BC055402	chr1;chr1;chr1;chr1;chr1;chr1;chr1	57200645;57204529;57206714;57208800;57212406;57213713;57214820	57202847;57204608;57206899;57209039;57212639;57213896;57214993	-;-;-;-;-;-;-	3301	0.0309201	0	0.0145043	0	0.142	0.0694715	0.14986	0.104095	0.208681	0.122046	0.0285024	0.224921
Gm5254	chr1	57291425	57292401	-	977	0	0	0	0	0.191911	0	0	0	0.216946	0	0	0
4930558J18Rik	chr1;chr1;chr1;chr1	57359222;57362566;57375248;57377405	57360663;57362763;57375519;57377544	-;-;-;-	2052	0.795847	0.674476	0.279992	0.816552	0.50255	1.22933	0.482153	0.669821	0.464816	0.490831	0.871171	0.72365
1700066M21Rik	chr1;chr1;chr1;chr1;chr1;chr1;chr1	57377620;57377633;57377640;57379707;57380042;57380042;57382743	57377946;57377946;57377946;57379812;57380162;57380078;57385423	+;+;+;+;+;+;+	3235	15.7439	13.9239	23.1031	17.7139	3.76733	4.07611	5.53563	5.70547	3.53806	3.30021	5.01697	5.55656
Tyw5	chr1;chr1;chr1;chr1;chr1;chr1;chr1;chr1;chr1;chr1;chr1;chr1;chr1;chr1;chr1;chr1;chr1;chr1;chr1;chr1;chr1;chr1;chr1;chr1;chr1;chr1;chr1;chr1;chr1;chr1;chr1;chr1;chr1;chr1;chr1;chr1;chr1;chr1;chr1;chr1;chr1;chr1;chr1;chr1;chr1;chr1;chr1;chr1;chr1;chr1;chr1;chr1;chr1;chr1;chr1;chr1;chr1;chr1	57388237;57388240;57388240;57388405;57388416;57388666;57388686;57390642;57390642;57390642;57390642;57390642;57390642;57390642;57390712;57391429;57391449;57391449;57391449;57391449;57391449;57391449;57393185;57393350;57393350;57393350;57393350;57393350;57393350;57393350;57393585;57393670;57394047;57394047;57394047;57394047;57394047;57394047;57396727;57396727;57396727;57396727;57396727;57396727;573…	57388752;57388752;57388752;57388752;57388752;57388752;57388752;57390758;57390758;57390758;57390771;57390758;57390758;57390758;57390758;57391536;57391536;57391740;57391511;57391536;57391536;57391536;57393487;57393487;57393487;57393487;57393698;57393487;57394091;57393487;57393694;57393694;57394091;57394091;57394091;57394091;57394091;57394091;57396796;57396796;57396796;57396796;57396796;57396796;573…	-;-;-;-;-;-;-;-;-;-;-;-;-;-;-;-;-;-;-;-;-;-;-;-;-;-;-;-;-;-;-;-;-;-;-;-;-;-;-;-;-;-;-;-;-;-;-;-;-;-;-;-;-;-;-;-;-;-	2808	2.88973	2.92745	2.71108	3.22224	4.40698	4.73678	5.67272	3.89839	3.88737	4.44769	5.72962	7.18083
Maip1	chr1;chr1;chr1;chr1;chr1;chr1	57406328;57406759;57409912;57411723;57413240;57415656	57407222;57411632;57409983;57411849;57413387;57417953	+;+;+;+;+;+	7878	0.719058	0.516399	0.498356	0.836577	2.73701	2.24144	2.54315	2.0064	2.7712	3.0236	2.1139	2.40078
Gm22371	chr1	57422244	57422373	-	130	0	0	0	0.429632	0	0	0	0	0	0	0	0
Gm24014	chr1	57467870	57468026	+	157	0	0	0	0	0.298562	0	1.26035	0	0	0	0	0
Gm8581	chr1	57518523	57519412	-	890	0	0.188495	0.268981	0	0.263339	0.386504	0.666997	0.441243	0.833535	0.679002	0	0.175627
Gm37373	chr1	57520831	57523642	-	2812	0	0.0149147	0.102159	0	0.333387	0	0.211105	0.279307	0.489941	0.0716349	0.234212	0.0277931
Gm17929	chr1;chr1	57561298;57563974	57561846;57564051	-;-	627	0	0	0	0	0	0.182875	0.236693	0.313163	0	0	0	0.124648
Spats2l	chr1;chr1;chr1;chr1;chr1;chr1;chr1;chr1;chr1;chr1;chr1;chr1;chr1;chr1;chr1;chr1;chr1;chr1;chr1;chr1;chr1;chr1;chr1;chr1;chr1;chr1;chr1;chr1;chr1;chr1;chr1;chr1;chr1;chr1;chr1;chr1;chr1;chr1;chr1;chr1;chr1;chr1;chr1;chr1;chr1;chr1;chr1;chr1;chr1;chr1;chr1;chr1;chr1;chr1;chr1;chr1;chr1;chr1;chr1;chr1;chr1;chr1;chr1;chr1;chr1;chr1;chr1;chr1;chr1;chr1;chr1;chr1;chr1;chr1;chr1;chr1;chr1;chr1;chr1;chr1…	57774162;57774249;57774301;57774365;57774419;57774600;57774735;57774744;57774755;57774861;57774890;57774912;57774917;57799305;57799305;57799305;57799305;57799305;57799305;57799305;57799305;57799305;57799305;57799305;57799305;57799305;57832053;57832053;57832053;57832053;57832053;57832053;57832053;57832053;57845571;57855464;57855464;57855464;57855464;57855464;57855464;57855464;57855464;57855464;578…	57774563;57774491;57774491;57774491;57774491;57774801;57774801;57774801;57774801;57775024;57775024;57775024;57775024;57799354;57799580;57799354;57799354;57799354;57799354;57799354;57799354;57800438;57799354;57799354;57799354;57799354;57832306;57832137;57832137;57832137;57832137;57832137;57832137;57832137;57845683;57855524;57857541;57855524;57855524;57855524;57855524;57855524;57855524;57855524;578…	+;+;+;+;+;+;+;+;+;+;+;+;+;+;+;+;+;+;+;+;+;+;+;+;+;+;+;+;+;+;+;+;+;+;+;+;+;+;+;+;+;+;+;+;+;+;+;+;+;+;+;+;+;+;+;+;+;+;+;+;+;+;+;+;+;+;+;+;+;+;+;+;+;+;+;+;+;+;+;+;+;+;+;+;+;+;+;+;+;+;+;+;+;+;+;+;+;+;+;+;+;+;+;+;+;+;+;+;+;+;+;+;+;+;+	8041	0.126934	0.0678052	0.273899	0.298675	0.594599	0.335104	0.332213	0.24419	0.0856681	0.181622	0.263269	0.242987
Gm17234	chr1;chr1	57909835;57916836	57909950;57917111	-;-	392	0	0.427961	0.488558	0.28496	2.15239	2.04755	1.00957	2.25405	1.35176	2.31242	0.840057	1.29592
Kctd18	chr1;chr1;chr1;chr1;chr1;chr1;chr1;chr1;chr1;chr1;chr1;chr1;chr1;chr1;chr1;chr1;chr1;chr1;chr1;chr1;chr1;chr1;chr1;chr1;chr1;chr1;chr1;chr1;chr1;chr1;chr1;chr1;chr1;chr1;chr1;chr1;chr1;chr1;chr1;chr1;chr1;chr1;chr1;chr1;chr1;chr1;chr1;chr1;chr1;chr1	57955101;57955248;57955253;57956072;57956580;57956692;57956720;57959143;57959143;57959143;57959143;57959143;57959143;57959143;57960054;57961158;57961901;57961901;57961901;57961901;57961901;57963068;57963068;57963068;57963068;57963068;57963566;57963602;57965329;57965329;57965351;57965351;57967497;57967497;57967497;57967497;57967497;57967497;57967497;57969407;57970021;57970021;57970021;57970021;579…	57956820;57956820;57956820;57956820;57956820;57956820;57956820;57959245;57959245;57959245;57959245;57959245;57959245;57959245;57961995;57962981;57962102;57961995;57961995;57961995;57961995;57963261;57963447;57963261;57963261;57963261;57965540;57967723;57965540;57965540;57965540;57965540;57967723;57967723;57967723;57967723;57967723;57967723;57967723;57969524;57970079;57970079;57970052;57970048;579…	-;-;-;-;-;-;-;-;-;-;-;-;-;-;-;-;-;-;-;-;-;-;-;-;-;-;-;-;-;-;-;-;-;-;-;-;-;-;-;-;-;-;-;-;-;-;-;-;-;-	12973	2.8835	2.48285	2.69786	3.32797	4.03235	3.19514	4.08396	4.41957	2.23426	1.88658	3.19472	2.84049
Sgo2a	chr1;chr1;chr1;chr1;chr1;chr1;chr1;chr1;chr1;chr1	57995971;57998096;57999964;58001218;58002894;58013507;58015359;58019589;58022716;58024784	57996312;57998221;58000139;58001295;58002979;58013742;58017983;58019742;58025898;58025899	+;+;+;+;+;+;+;+;+;+	7007	11.8863	11.8333	7.87159	6.24122	5.03729	4.91739	5.40791	5.55545	4.77937	4.29064	4.65934	4.67341
Aox1	chr1;chr1;chr1;chr1;chr1;chr1;chr1;chr1;chr1;chr1;chr1;chr1;chr1;chr1;chr1;chr1;chr1;chr1;chr1;chr1;chr1;chr1;chr1;chr1;chr1;chr1;chr1;chr1;chr1;chr1;chr1;chr1;chr1;chr1;chr1;chr1;chr1;chr1;chr1;chr1;chr1;chr1;chr1;chr1;chr1;chr1;chr1;chr1;chr1;chr1	58029931;58029964;58041436;58041436;58043542;58043542;58047135;58047135;58049363;58049363;58053664;58053664;58054648;58054648;58056214;58056214;58057414;58057414;58058132;58058132;58059035;58059379;58061196;58062132;58063372;58063372;58065274;58065274;58068270;58068270;58068732;58068732;58070041;58070041;58073178;58076064;58077443;58078426;58081503;58082012;58085434;58092494;58094421;58095155;580…	58030058;58030058;58041493;58041493;58043638;58043638;58047243;58047243;58049489;58049489;58053725;58053725;58054737;58054737;58056294;58056294;58057558;58057558;58062316;58058224;58059186;58059472;58061305;58062316;58063534;58063534;58065366;58065366;58068439;58068439;58068846;58068846;58070879;58070163;58073274;58076188;58077576;58078513;58081589;58082203;58085661;58092589;58094549;58095229;580…	+;+;+;+;+;+;+;+;+;+;+;+;+;+;+;+;+;+;+;+;+;+;+;+;+;+;+;+;+;+;+;+;+;+;+;+;+;+;+;+;+;+;+;+;+;+;+;+;+;+	8690	0.0939631	0.0916988	0.247933	0.179961	0.0809107	0.30348	0.142316	0.19206	0.414644	0.0869263	0.0162405	0.0224839
Aox3	chr1;chr1;chr1;chr1;chr1;chr1;chr1;chr1;chr1;chr1;chr1;chr1;chr1;chr1;chr1;chr1;chr1;chr1;chr1;chr1;chr1;chr1;chr1;chr1;chr1;chr1;chr1;chr1;chr1;chr1;chr1;chr1;chr1;chr1;chr1;chr1;chr1;chr1;chr1;chr1;chr1;chr1;chr1;chr1;chr1;chr1;chr1;chr1;chr1;chr1;chr1;chr1;chr1;chr1	58113130;58113136;58113138;58113186;58114871;58114871;58114871;58114871;58118598;58118598;58118598;58119481;58119481;58119481;58120978;58120978;58120978;58125018;58125018;58127627;58127627;58138216;58138216;58141351;58142670;58146424;58147194;58150295;58152554;58153021;58153480;58158201;58158905;58159637;58163349;58165837;58167603;58169624;58169778;58170657;58170657;58171742;58171742;58172121;581…	58113312;58113312;58113312;58113312;58114928;58114928;58114928;58115009;58118694;58119053;58118694;58119589;58119589;58119589;58122105;58121104;58121104;58125079;58125079;58127707;58127707;58139122;58138296;58141495;58142762;58146575;58147287;58150404;58152738;58153183;58153572;58158370;58159019;58159759;58163445;58165961;58167736;58169865;58169865;58170743;58170743;58171933;58171933;58172247;581…	+;+;+;+;+;+;+;+;+;+;+;+;+;+;+;+;+;+;+;+;+;+;+;+;+;+;+;+;+;+;+;+;+;+;+;+;+;+;+;+;+;+;+;+;+;+;+;+;+;+;+;+;+;+	7033	0	0.0119267	0	0.0158829	0.0333245	0.0733659	0.211015	0.111675	0.0753434	0.0286417	0.0668892	0.04445
Gm24548	chr1	58154981	58155088	-	108	0	0	0	0	0	0	0	0	0	0	0	0
Aox4	chr1;chr1;chr1;chr1;chr1;chr1;chr1;chr1;chr1;chr1;chr1;chr1;chr1;chr1;chr1;chr1;chr1;chr1;chr1;chr1;chr1;chr1;chr1;chr1;chr1;chr1;chr1;chr1;chr1;chr1;chr1;chr1;chr1;chr1;chr1;chr1;chr1;chr1;chr1;chr1;chr1;chr1;chr1;chr1;chr1;chr1;chr1;chr1;chr1;chr1;chr1;chr1;chr1;chr1;chr1;chr1;chr1;chr1;chr1;chr1;chr1;chr1;chr1;chr1;chr1;chr1;chr1;chr1;chr1;chr1	58210397;58210432;58210451;58211218;58213022;58213022;58213022;58214604;58217433;58217433;58219987;58219987;58221828;58221828;58224166;58224166;58228072;58228072;58228854;58228854;58231105;58231105;58231481;58231481;58233838;58233838;58235119;58235119;58236667;58236667;58239117;58239117;58240606;58240681;58240681;58245060;58245060;58245060;58245801;58245801;58246239;58246239;58247206;58247206;582…	58210628;58210628;58210628;58213362;58213079;58213079;58213079;58215410;58217529;58217529;58220095;58220095;58221954;58221954;58224227;58224227;58228155;58228155;58228934;58228934;58231249;58231249;58231573;58231573;58233989;58233989;58235212;58235212;58236779;58236779;58239301;58239301;58240843;58240843;58240843;58245161;58245152;58245152;58245970;58245970;58246353;58246353;58247328;58247328;582…	+;+;+;+;+;+;+;+;+;+;+;+;+;+;+;+;+;+;+;+;+;+;+;+;+;+;+;+;+;+;+;+;+;+;+;+;+;+;+;+;+;+;+;+;+;+;+;+;+;+;+;+;+;+;+;+;+;+;+;+;+;+;+;+;+;+;+;+;+;+	8416	0.606389	0.254153	0.580279	0.504368	0.32861	0.306548	0.834671	0.431622	0.258145	0.33509	0.41923	0.691836
Gm15759	chr1;chr1;chr1;chr1;chr1;chr1	58254117;58262468;58276124;58289409;58298830;58315234	58256945;58262616;58276212;58289502;58298968;58315656	-;-;-;-;-;-	3723	0.0411231	0.078856	0.167183	0.0900115	0.0881332	0.184791	0.106299	0.210962	0.0284658	0.0811592	0.0252717	0
Aox2	chr1;chr1;chr1;chr1;chr1;chr1;chr1;chr1;chr1;chr1;chr1;chr1;chr1;chr1;chr1;chr1;chr1;chr1;chr1;chr1;chr1;chr1;chr1;chr1;chr1;chr1;chr1;chr1;chr1;chr1;chr1;chr1;chr1;chr1;chr1;chr1	58278326;58281177;58282666;58283487;58285571;58287692;58289908;58292198;58294301;58295863;58299763;58300615;58303527;58304429;58305204;58307350;58308859;58309981;58312275;58322779;58330770;58332543;58334680;58336600;58337335;58339459;58343656;58346225;58349053;58350237;58351155;58354162;58354310;58358918;58376262;58378641	58278475;58281234;58282762;58283595;58285697;58287753;58289991;58292278;58294445;58295955;58299914;58300708;58303636;58304613;58305390;58307442;58309028;58310095;58312397;58322875;58330894;58332676;58334767;58336686;58337526;58339686;58343751;58346353;58349127;58350289;58351269;58354227;58354498;58359085;58376336;58380259	+;+;+;+;+;+;+;+;+;+;+;+;+;+;+;+;+;+;+;+;+;+;+;+;+;+;+;+;+;+;+;+;+;+;+;+	5771	0.353725	0.486916	0.721789	0.212918	0.454853	0.347704	0.522891	0.357253	0.165275	0.244336	0.472796	0.176053
Gm37607	chr1	58383512	58386134	-	2623	0.330756	0.51166	1.25949	1.02208	0.411021	0.590144	0.433773	0.467864	0.303025	0.345584	0.73533	0.223468
Bzw1	chr1;chr1;chr1;chr1;chr1;chr1;chr1;chr1;chr1;chr1;chr1;chr1;chr1;chr1;chr1;chr1;chr1;chr1;chr1;chr1;chr1;chr1;chr1;chr1;chr1;chr1;chr1;chr1;chr1;chr1;chr1;chr1;chr1;chr1;chr1;chr1;chr1;chr1;chr1;chr1;chr1;chr1	58392898;58393124;58393132;58393470;58394202;58394202;58394202;58394202;58397676;58397676;58397676;58399004;58399004;58399004;58400079;58400079;58400079;58400707;58400707;58400707;58400707;58401114;58401114;58401114;58401114;58401341;58401341;58401341;58401341;58402887;58402887;58402887;58402887;58403615;58403615;58403615;58404232;58404232;58404232;58405035;58405035;58405035	58393216;58393216;58393216;58393626;58394275;58394275;58394275;58394275;58397852;58397852;58397852;58399098;58399098;58399098;58400144;58400144;58400144;58400842;58400842;58400842;58400842;58401223;58401223;58401223;58401223;58401511;58401511;58401511;58401511;58403033;58403033;58403004;58403033;58403753;58403753;58403753;58404354;58404354;58404354;58405131;58405487;58407353	+;+;+;+;+;+;+;+;+;+;+;+;+;+;+;+;+;+;+;+;+;+;+;+;+;+;+;+;+;+;+;+;+;+;+;+;+;+;+;+;+;+	4033	128.122	130.032	163.652	145.177	208.104	228.217	218.667	232.661	229.286	229.882	238.82	208.204
Clk1	chr1;chr1;chr1;chr1;chr1;chr1;chr1;chr1;chr1;chr1;chr1;chr1;chr1;chr1;chr1;chr1;chr1;chr1;chr1;chr1;chr1;chr1;chr1;chr1;chr1;chr1;chr1;chr1;chr1;chr1;chr1;chr1;chr1;chr1;chr1;chr1;chr1;chr1;chr1;chr1;chr1;chr1;chr1;chr1;chr1;chr1;chr1;chr1;chr1;chr1;chr1;chr1;chr1;chr1;chr1;chr1;chr1;chr1;chr1;chr1;chr1;chr1;chr1;chr1;chr1;chr1;chr1;chr1;chr1;chr1;chr1;chr1;chr1;chr1;chr1;chr1;chr1;chr1;chr1	58410189;58412000;58412000;58412000;58412000;58412000;58412000;58412316;58412647;58412647;58412647;58412647;58412647;58412647;58412647;58412947;58412947;58412947;58412947;58412947;58412947;58412947;58413390;58413390;58413390;58413390;58413390;58413390;58414372;58414372;58414372;58414372;58414372;58414590;58414590;58414590;58414590;58414590;58414590;58414615;58416143;58416457;58416910;58417013;584…	58412340;58412340;58412340;58412340;58412340;58412340;58412340;58412737;58412737;58412737;58412737;58412737;58412737;58412861;58412737;58413026;58413026;58413026;58413026;58413026;58413437;58413026;58413825;58413472;58413472;58413472;58413472;58413472;58414501;58414501;58414501;58414501;58414501;58414684;58414684;58414684;58414684;58415657;58414684;58414684;58417383;58416765;58417179;58417383;584…	-;-;-;-;-;-;-;-;-;-;-;-;-;-;-;-;-;-;-;-;-;-;-;-;-;-;-;-;-;-;-;-;-;-;-;-;-;-;-;-;-;-;-;-;-;-;-;-;-;-;-;-;-;-;-;-;-;-;-;-;-;-;-;-;-;-;-;-;-;-;-;-;-;-;-;-;-;-;-	8132	10.0411	7.34933	9.60871	9.10036	17.477	13.4022	15.0317	14.0407	12.0092	14.3362	11.4426	11.7779
Ppil3	chr1;chr1;chr1;chr1;chr1;chr1;chr1;chr1;chr1;chr1;chr1;chr1;chr1;chr1;chr1;chr1;chr1;chr1;chr1;chr1;chr1;chr1;chr1;chr1;chr1;chr1;chr1;chr1;chr1;chr1;chr1;chr1;chr1;chr1;chr1;chr1;chr1;chr1;chr1;chr1;chr1;chr1;chr1;chr1;chr1;chr1;chr1	58430994;58430994;58430997;58431020;58432072;58433787;58434331;58434331;58434331;58434415;58434419;58438176;58438344;58438344;58438344;58438344;58438344;58438344;58438830;58440843;58440843;58440843;58440843;58440843;58440843;58440843;58442525;58442525;58442525;58442525;58442525;58442525;58442525;58444589;58444589;58444589;58444589;58444589;58444589;58444589;58444811;58445146;58445146;58445146;584…	58431330;58431330;58431330;58431330;58432185;58434449;58434449;58434449;58434449;58434449;58434449;58438411;58438411;58438411;58438411;58438411;58438411;58438411;58440968;58440936;58440936;58440936;58440936;58440936;58440936;58440936;58442599;58442599;58442599;58442599;58442599;58442599;58442599;58444639;58444639;58444639;58444639;58444639;58444639;58444639;58445429;58445176;58445369;58445434;584…	-;-;-;-;-;-;-;-;-;-;-;-;-;-;-;-;-;-;-;-;-;-;-;-;-;-;-;-;-;-;-;-;-;-;-;-;-;-;-;-;-;-;-;-;-;-;-	4291	0.499514	0.302993	0.368212	0.312387	0.994071	1.52314	1.32578	0.949505	0.98791	1.58436	1.34848	1.03817
Nif3l1	chr1;chr1;chr1;chr1;chr1;chr1;chr1;chr1;chr1;chr1;chr1;chr1;chr1;chr1;chr1;chr1;chr1;chr1;chr1;chr1;chr1;chr1;chr1;chr1;chr1;chr1;chr1;chr1;chr1;chr1;chr1;chr1;chr1;chr1;chr1	58445151;58445267;58445628;58445729;58447445;58447631;58447634;58447634;58447634;58447634;58449167;58449244;58450387;58450387;58450387;58450387;58450387;58452089;58452089;58452089;58452089;58453404;58455597;58455597;58455597;58455597;58457685;58457780;58457780;58457780;58457780;58461141;58461141;58461141;58480986	58445634;58445634;58445634;58445785;58447546;58448089;58448089;58448050;58448089;58448089;58449426;58449426;58450549;58450549;58450507;58450549;58450549;58452215;58452215;58452215;58452215;58456188;58455735;58455735;58455735;58455735;58457863;58457800;58457863;58457863;58457863;58461384;58462266;58463456;58481816	+;+;+;+;+;+;+;+;+;+;+;+;+;+;+;+;+;+;+;+;+;+;+;+;+;+;+;+;+;+;+;+;+;+;+	7763	1.51859	1.0589	1.51105	1.04323	3.26665	4.9407	3.03963	3.31977	5.17399	5.18967	3.28448	3.1612
Orc2	chr1;chr1;chr1;chr1;chr1;chr1;chr1;chr1;chr1;chr1;chr1;chr1;chr1;chr1;chr1;chr1;chr1;chr1;chr1;chr1;chr1;chr1;chr1;chr1;chr1;chr1;chr1;chr1;chr1;chr1;chr1;chr1;chr1;chr1;chr1;chr1;chr1;chr1;chr1;chr1;chr1;chr1;chr1;chr1	58462771;58464204;58465995;58465995;58467651;58467651;58469668;58469668;58470940;58470940;58472305;58472305;58474809;58474809;58476434;58476434;58480251;58480251;58480311;58480960;58480960;58480960;58483643;58483643;58483698;58492857;58492857;58492857;58493661;58493661;58493661;58497376;58497376;58497376;58500241;58500346;58501323;58501323;58501323;58501842;58501842;58504772;58504772;58504772	58464290;58464290;58466113;58466113;58467712;58467712;58469839;58469839;58471086;58471086;58472401;58472401;58474941;58474941;58476543;58476543;58480349;58480349;58480349;58481449;58481153;58481153;58483703;58483703;58483703;58492888;58492888;58492888;58493750;58493750;58493750;58497465;58497465;58497465;58500384;58500384;58501426;58501416;58501426;58501884;58501890;58504955;58504925;58505109	-;-;-;-;-;-;-;-;-;-;-;-;-;-;-;-;-;-;-;-;-;-;-;-;-;-;-;-;-;-;-;-;-;-;-;-;-;-;-;-;-;-;-;-	3857	42.5788	41.4508	43.4098	45.5419	25.6186	26.9489	21.2394	15.0816	22.6821	22.9143	20.9054	19.7766
Gm23966	chr1	58466515	58466621	-	107	10.4929	2.35178	4.92211	9.91767	0.876154	2.14323	1.84931	6.42277	5.94269	2.82389	0	1.09562
Gm15834	chr1;chr1;chr1;chr1;chr1;chr1;chr1;chr1;chr1;chr1;chr1;chr1;chr1	58505148;58505152;58505155;58510571;58510571;58510571;58512139;58515712;58515712;58517063;58517625;58520435;58523019	58505227;58505227;58505231;58512266;58512616;58510644;58512266;58517530;58515777;58517169;58517765;58520748;58523230	+;+;+;+;+;+;+;+;+;+;+;+;+	4616	0.199005	0.127201	0.217819	0.145196	0.345261	0.0993611	0.107168	0.138247	0.149233	0.0872778	0.0203827	0.0423279
Fam126b	chr1;chr1;chr1;chr1;chr1;chr1;chr1;chr1;chr1;chr1;chr1;chr1;chr1;chr1;chr1;chr1;chr1;chr1;chr1;chr1;chr1;chr1;chr1;chr1;chr1;chr1;chr1;chr1;chr1;chr1;chr1;chr1;chr1;chr1;chr1;chr1;chr1;chr1;chr1;chr1;chr1;chr1;chr1;chr1;chr1;chr1;chr1;chr1;chr1;chr1;chr1;chr1;chr1;chr1;chr1;chr1;chr1;chr1;chr1;chr1;chr1;chr1;chr1;chr1;chr1;chr1	58522806;58527021;58527743;58529083;58534485;58534485;58535390;58535390;58535390;58535390;58539559;58539559;58539559;58539559;58540134;58540134;58540134;58540134;58544667;58544667;58544667;58544667;58546107;58546107;58546107;58546107;58548639;58548639;58548639;58548639;58552150;58552150;58552150;58552150;58552187;58556509;58557272;58557272;58557272;58557272;58557272;58557333;58557360;58557977;585…	58530259;58530259;58530259;58530259;58534652;58534652;58535549;58535549;58535549;58535549;58539646;58539646;58539646;58539646;58540250;58540250;58540250;58540250;58544762;58544762;58544762;58544762;58546222;58546222;58546222;58546222;58548719;58548719;58548719;58548719;58552329;58552329;58552329;58552329;58552329;58556564;58557373;58557373;58557373;58557373;58557373;58557373;58557373;58558057;585…	-;-;-;-;-;-;-;-;-;-;-;-;-;-;-;-;-;-;-;-;-;-;-;-;-;-;-;-;-;-;-;-;-;-;-;-;-;-;-;-;-;-;-;-;-;-;-;-;-;-;-;-;-;-;-;-;-;-;-;-;-;-;-;-;-;-	12041	29.0156	28.0565	35.234	35.67	11.3322	10.9749	14.2273	13.4859	8.19413	9.19274	10.9237	11.0893
Ndufb3	chr1;chr1;chr1	58586384;58591090;58595649	58586670;58591249;58595964	+;+;+	763	3.14362	2.80334	3.95329	7.32007	5.65194	7.21338	7.06699	7.01261	7.08372	10.8243	7.27536	7.4774
Gm29389	chr1	58625214	58625565	-	352	0	0	0	0	0	0	0	0	0	0	0.267291	0
Gm18802	chr1;chr1	58630375;58636798	58630715;58637344	+;+	888	0	0	0.107835	0	0.105573	0.129125	0	0	0	0	0	0
Cbx3-ps7	chr1	58646688	58647239	+	552	2.68112	1.51957	2.34189	2.32717	7.30287	10.5938	6.99017	5.33568	6.23965	7.57214	11.2495	7.43314
Flacc1	chr1;chr1;chr1;chr1;chr1;chr1;chr1;chr1;chr1;chr1;chr1;chr1;chr1;chr1;chr1;chr1;chr1;chr1;chr1;chr1;chr1;chr1;chr1;chr1;chr1;chr1;chr1;chr1;chr1;chr1;chr1;chr1;chr1;chr1;chr1;chr1;chr1;chr1;chr1;chr1;chr1;chr1;chr1;chr1;chr1;chr1;chr1;chr1;chr1;chr1;chr1;chr1;chr1;chr1;chr1;chr1;chr1;chr1;chr1;chr1;chr1;chr1;chr1;chr1;chr1;chr1;chr1;chr1;chr1	58646903;58658120;58658120;58658363;58658996;58658996;58658996;58659223;58659223;58659223;58661400;58661400;58661400;58661400;58666827;58666827;58666827;58666827;58666895;58667729;58667729;58667729;58667729;58667729;58669428;58669428;58669428;58669428;58669428;58670370;58670370;58670370;58670370;58676196;58676529;58676529;58676529;58676529;58676529;58678286;58678286;58678286;58678286;58678286;586…	58647219;58658430;58658434;58658434;58659105;58659105;58659105;58659312;58659312;58659312;58661462;58661462;58661462;58661462;58666930;58666930;58666930;58666930;58666930;58667828;58667828;58667828;58667828;58667828;58670467;58669480;58669480;58669480;58669480;58670467;58670467;58670467;58670467;58676590;58676590;58676590;58676590;58676590;58676590;58678379;58678379;58678379;58678379;58678379;586…	-;-;-;-;-;-;-;-;-;-;-;-;-;-;-;-;-;-;-;-;-;-;-;-;-;-;-;-;-;-;-;-;-;-;-;-;-;-;-;-;-;-;-;-;-;-;-;-;-;-;-;-;-;-;-;-;-;-;-;-;-;-;-;-;-;-;-;-;-	3396	0.0601104	0.0123499	0.0281971	0.0657858	0.0414084	0.0506461	0.0728341	0.0144547	0	0.014829	0.0831152	0.0230136
Gm20257	chr1;chr1;chr1	58652641;58654945;58654945	58652689;58655831;58655074	+;+;+	936	0	0	0	0	0	0	0	0	0	0	0	0
Gm28803	chr1;chr1	58702309;58703590	58702675;58703986	+;+	764	0	0	0	0	0.184061	0	0	0	0	0	0	0
Cflar	chr1;chr1;chr1;chr1;chr1;chr1;chr1;chr1;chr1;chr1;chr1;chr1;chr1;chr1;chr1;chr1;chr1;chr1;chr1;chr1;chr1;chr1;chr1;chr1;chr1;chr1;chr1;chr1;chr1;chr1;chr1;chr1;chr1;chr1;chr1;chr1;chr1;chr1;chr1;chr1;chr1;chr1;chr1;chr1;chr1;chr1;chr1;chr1;chr1;chr1;chr1;chr1;chr1;chr1;chr1;chr1;chr1;chr1;chr1;chr1;chr1;chr1;chr1;chr1;chr1;chr1;chr1;chr1;chr1;chr1	58711508;58711508;58711510;58711516;58711534;58711544;58711551;58711560;58713294;58713296;58713296;58713302;58713317;58713571;58713571;58713571;58713571;58713571;58713886;58714117;58717260;58722329;58726306;58726306;58726306;58726306;58726306;58726306;58729056;58729056;58729056;58729056;58730552;58731152;58731152;58731152;58731152;58731152;58731152;58731152;58732253;58732253;58732253;58732253;587…	58711592;58711592;58711592;58711592;58711592;58711592;58711592;58711592;58713659;58713659;58713886;58713659;58713659;58713659;58713889;58713659;58713657;58713659;58717562;58714303;58717554;58723070;58726732;58726732;58726732;58726732;58726732;58726732;58729161;58729161;58729161;58729161;58730662;58731287;58731287;58731287;58731287;58731287;58731246;58731287;58732326;58732326;58733227;58732326;587…	+;+;+;+;+;+;+;+;+;+;+;+;+;+;+;+;+;+;+;+;+;+;+;+;+;+;+;+;+;+;+;+;+;+;+;+;+;+;+;+;+;+;+;+;+;+;+;+;+;+;+;+;+;+;+;+;+;+;+;+;+;+;+;+;+;+;+;+;+;+	12669	2.81574	2.35042	3.32948	3.21385	1.49847	1.15396	1.19485	1.02679	0.777959	0.854626	0.701805	0.715596
Gm3841	chr1	58785209	58785659	+	451	0	0	0	0	0	0	0	0.217686	0	0	0	0
Casp8	chr1;chr1;chr1;chr1;chr1;chr1;chr1;chr1;chr1;chr1;chr1;chr1;chr1;chr1;chr1;chr1;chr1;chr1;chr1;chr1;chr1;chr1;chr1;chr1;chr1;chr1;chr1;chr1;chr1;chr1;chr1;chr1;chr1;chr1;chr1;chr1;chr1;chr1	58795374;58795477;58802502;58802653;58803999;58803999;58823915;58823915;58823915;58823915;58827207;58827207;58827207;58827207;58828873;58828873;58828873;58828873;58829096;58829096;58829096;58829096;58831606;58831606;58831606;58831606;58833633;58833633;58833633;58833633;58844344;58844344;58844344;58844344;58846622;58846622;58846622;58846622	58795738;58795738;58802693;58802693;58804114;58804114;58824247;58824247;58824247;58824247;58827312;58827312;58827312;58827312;58829011;58829011;58829011;58829011;58829149;58829149;58829149;58829149;58831667;58831667;58831667;58831667;58833774;58833774;58833774;58833774;58844845;58844845;58844845;58844845;58846754;58847008;58846754;58847503	+;+;+;+;+;+;+;+;+;+;+;+;+;+;+;+;+;+;+;+;+;+;+;+;+;+;+;+;+;+;+;+;+;+;+;+;+;+	2893	2.01101	1.21776	0.728193	0.849462	0.0648106	0.0396346	0.205194	0.0339359	0.0183163	0.0696292	0.390265	0.216119
Gm37760	chr1	58797783	58801623	+	3841	0.0398597	0.0109191	0.0249303	0	0.244073	0.328376	0.3091	0.0511203	0.0275913	0.052444	0.183715	0.0203474
Gm28802	chr1;chr1;chr1;chr1;chr1;chr1;chr1;chr1;chr1;chr1;chr1;chr1	58850085;58850659;58850886;58855094;58860379;58861269;58875642;58876350;58878016;58890723;58891493;58892680	58850091;58850768;58850975;58855156;58860431;58861366;58875703;58876443;58878149;58890767;58891567;58892792	-;-;-;-;-;-;-;-;-;-;-;-	944	8.70384	7.73049	7.15137	9.93979	0.496549	0	0.471632	0.104001	0.280662	0	0.548173	0.165581
Trak2	chr1;chr1;chr1;chr1;chr1;chr1;chr1;chr1;chr1;chr1;chr1;chr1;chr1;chr1;chr1;chr1;chr1;chr1;chr1;chr1;chr1;chr1;chr1;chr1;chr1;chr1;chr1;chr1;chr1;chr1;chr1;chr1;chr1;chr1;chr1;chr1;chr1;chr1;chr1;chr1	58900449;58903504;58903672;58906706;58906706;58908523;58908523;58909950;58909950;58911636;58911636;58912186;58912186;58915686;58915686;58918772;58918772;58919221;58919221;58919896;58921074;58921074;58921074;58921680;58921680;58921680;58923522;58923522;58926651;58926651;58926663;58935746;58935746;58945902;58946247;58946247;58946247;58973237;58973237;58973237	58904182;58904182;58904182;58907212;58906811;58908789;58908789;58910248;58910248;58911836;58911836;58912262;58912262;58915823;58915823;58918846;58918846;58919351;58919351;58920048;58921152;58921152;58921152;58921697;58921889;58921889;58923638;58923638;58926727;58926727;58926727;58935940;58935940;58946535;58946535;58946337;58946535;58973429;58973430;58973430	-;-;-;-;-;-;-;-;-;-;-;-;-;-;-;-;-;-;-;-;-;-;-;-;-;-;-;-;-;-;-;-;-;-;-;-;-;-;-;-	7088	25.3369	27.2599	18.1707	15.7045	14.5292	12.885	2.88243	1.73831	9.21028	10.3518	1.04201	0.678116
Stradb	chr1;chr1;chr1;chr1;chr1;chr1;chr1;chr1;chr1;chr1;chr1;chr1;chr1;chr1;chr1;chr1;chr1;chr1;chr1;chr1;chr1;chr1;chr1;chr1;chr1;chr1;chr1;chr1;chr1;chr1;chr1;chr1;chr1;chr1;chr1;chr1;chr1;chr1;chr1;chr1;chr1;chr1;chr1;chr1;chr1;chr1;chr1;chr1;chr1;chr1;chr1;chr1;chr1;chr1;chr1;chr1	58973522;58973522;58973522;58973522;58973522;58973522;58976959;58976959;58976959;58976959;58976959;58976959;58979934;58979934;58979934;58979934;58979934;58979934;58980407;58985289;58985289;58985289;58985289;58985289;58988506;58988506;58988506;58988506;58989690;58989690;58989690;58989690;58991013;58991013;58991013;58991013;58991058;58992204;58992204;58992204;58992651;58992651;58992651;58992651;589…	58973850;58973850;58973850;58973850;58973850;58973850;58977065;58977065;58977065;58977065;58977065;58977065;58980014;58980014;58980014;58980014;58980014;58981475;58980573;58985388;58985388;58985388;58987847;58985388;58988627;58988627;58988627;58988627;58989798;58989798;58989798;58989798;58991136;58991136;58991136;58991512;58991136;58992375;58992375;58992375;58992755;58992755;58992755;58992755;589…	+;+;+;+;+;+;+;+;+;+;+;+;+;+;+;+;+;+;+;+;+;+;+;+;+;+;+;+;+;+;+;+;+;+;+;+;+;+;+;+;+;+;+;+;+;+;+;+;+;+;+;+;+;+;+;+	7256	39.274	41.3853	45.721	48.3395	2.87473	2.38617	2.35209	2.42194	1.37292	1.51994	2.24324	1.24943
C2cd6	chr1;chr1;chr1;chr1;chr1;chr1;chr1;chr1;chr1;chr1;chr1;chr1;chr1;chr1;chr1;chr1;chr1;chr1;chr1;chr1;chr1;chr1;chr1;chr1;chr1;chr1;chr1;chr1;chr1;chr1;chr1;chr1;chr1;chr1;chr1;chr1;chr1;chr1;chr1;chr1;chr1;chr1;chr1;chr1;chr1;chr1;chr1;chr1;chr1;chr1;chr1;chr1;chr1;chr1;chr1	58997116;58997116;59003141;59010069;59010069;59012634;59012634;59018750;59018750;59022879;59022879;59050506;59050998;59050998;59052496;59052496;59052496;59058656;59058656;59058656;59060572;59060572;59060572;59062396;59062396;59062396;59066150;59066150;59066150;59067777;59067777;59067777;59068683;59068683;59068683;59069717;59069717;59069717;59069820;59074997;59074997;59074997;59074997;59076671;590…	58997601;58997601;59007814;59010143;59010143;59012696;59012696;59018811;59018811;59022915;59022915;59051285;59051285;59051285;59052533;59052533;59052533;59058719;59058719;59058719;59060677;59060677;59060677;59062530;59062530;59062530;59066229;59066229;59066229;59067845;59067845;59067845;59068727;59068727;59068727;59069842;59069842;59069842;59069842;59075142;59075142;59075142;59075142;59076722;590…	-;-;-;-;-;-;-;-;-;-;-;-;-;-;-;-;-;-;-;-;-;-;-;-;-;-;-;-;-;-;-;-;-;-;-;-;-;-;-;-;-;-;-;-;-;-;-;-;-;-;-;-;-;-;-	7601	0.167852	0.198638	0.825169	0.58784	0.23434	0.181023	0.611772	0.297074	0.10457	0.0861296	0.148538	0.205642
AC169382.1	chr1;chr1	58997123;59003141	58997601;59003539	-;-	878	0	0	0	0	0	0	0	0	0	0	0	0
Gm29018	chr1;chr1;chr1;chr1;chr1;chr1	59014224;59035928;59036055;59037241;59037701;59058820	59014314;59036099;59036099;59037302;59037906;59059481	+;+;+;+;+;+	1193	0	0	0.080266	0	0.0785822	0	0.041466	0	0	0	0	0.098266
Gm25502	chr1	59070988	59071118	+	131	0	0	0	0	0	0	0	0	0	0	0	0
Tmem237	chr1;chr1;chr1;chr1;chr1;chr1;chr1;chr1;chr1;chr1;chr1;chr1;chr1;chr1;chr1;chr1;chr1;chr1;chr1;chr1;chr1;chr1;chr1;chr1;chr1;chr1;chr1;chr1;chr1;chr1;chr1;chr1;chr1;chr1;chr1;chr1;chr1;chr1;chr1;chr1;chr1;chr1;chr1;chr1;chr1;chr1;chr1;chr1;chr1;chr1;chr1;chr1;chr1;chr1;chr1;chr1;chr1;chr1;chr1;chr1;chr1;chr1;chr1	59100590;59100597;59100911;59105546;59105546;59105546;59106544;59106544;59106544;59107454;59107454;59107454;59108038;59108038;59108038;59108195;59108675;59108675;59108675;59108675;59108784;59109039;59109039;59109039;59109039;59109039;59109090;59109871;59109988;59109988;59109988;59109988;59109988;59109988;59114081;59114081;59114081;59114081;59114081;59114081;59114081;59115873;59115873;59115873;591…	59101198;59101198;59101198;59105667;59105667;59105667;59106634;59106634;59106634;59107527;59107527;59107527;59108229;59108229;59108229;59108229;59108798;59108798;59108798;59108798;59108798;59109196;59109196;59109196;59109196;59109196;59109196;59110105;59110105;59110105;59110105;59110105;59110105;59110105;59114218;59114218;59114316;59114218;59114218;59114218;59114218;59115958;59115929;59115929;591…	-;-;-;-;-;-;-;-;-;-;-;-;-;-;-;-;-;-;-;-;-;-;-;-;-;-;-;-;-;-;-;-;-;-;-;-;-;-;-;-;-;-;-;-;-;-;-;-;-;-;-;-;-;-;-;-;-;-;-;-;-;-;-	2389	0.405877	0.368666	0.901859	1.16894	0.745593	1.17591	0.724744	0.678072	0.709773	0.337275	0.433215	0.294428
G730003C15Rik	chr1;chr1	59119833;59119833	59122139;59122141	+;+	2309	0	0	0.103678	0.193511	0.0406013	0.0248295	0.214244	0.0212595	0.137693	0.04362	0.203738	0
Mpp4	chr1;chr1;chr1;chr1;chr1;chr1;chr1;chr1;chr1;chr1;chr1;chr1;chr1;chr1;chr1;chr1;chr1;chr1;chr1;chr1;chr1;chr1;chr1;chr1;chr1;chr1;chr1;chr1;chr1;chr1;chr1;chr1;chr1;chr1;chr1;chr1;chr1;chr1;chr1;chr1;chr1;chr1;chr1;chr1;chr1;chr1;chr1;chr1;chr1;chr1;chr1;chr1;chr1;chr1;chr1;chr1;chr1;chr1;chr1;chr1;chr1;chr1;chr1;chr1;chr1;chr1;chr1;chr1;chr1;chr1;chr1;chr1;chr1;chr1;chr1;chr1;chr1;chr1;chr1;chr1…	59120935;59120935;59120935;59120936;59120940;59121144;59121253;59123443;59123443;59123443;59123443;59123443;59123443;59123443;59124631;59124631;59124631;59124631;59124631;59124631;59124631;59125523;59125523;59125523;59125523;59125523;59125523;59125523;59128932;59128932;59128932;59128932;59128932;59128932;59128932;59129925;59129925;59129925;59129925;59129925;59129925;59129925;59131922;59131922;591…	59121444;59121444;59121444;59121444;59121444;59121444;59121444;59123577;59123577;59123577;59123577;59123577;59123577;59123577;59124739;59124739;59125200;59124739;59124739;59124739;59124739;59125616;59125616;59125616;59125616;59125616;59125616;59125616;59129012;59129012;59129012;59129012;59129012;59129012;59129012;59130095;59130095;59130095;59130095;59130095;59130095;59130095;59131963;59131963;591…	-;-;-;-;-;-;-;-;-;-;-;-;-;-;-;-;-;-;-;-;-;-;-;-;-;-;-;-;-;-;-;-;-;-;-;-;-;-;-;-;-;-;-;-;-;-;-;-;-;-;-;-;-;-;-;-;-;-;-;-;-;-;-;-;-;-;-;-;-;-;-;-;-;-;-;-;-;-;-;-;-;-;-;-;-;-;-;-;-;-;-;-;-;-;-;-;-;-;-;-;-;-;-;-;-;-;-;-;-;-;-;-;-;-;-;-;-;-;-;-;-;-;-;-;-;-;-;-;-;-;-;-;-;-;-;-;-;-;-;-;-;-;-;-;-;-;-;-;-;-;-;-;-;-;-;-;-;-;-;-;-;-;-;-	7063	0.527461	0.866949	5.9789	4.13573	1.11495	1.42862	1.19768	0.875708	0.757736	0.684482	1.16559	1.3389
Gm29017	chr1;chr1	59151047;59167399	59151216;59169320	+;+	2092	0.536683	0.340814	1.23587	0.533959	1.81492	1.72652	0.945869	0.586619	0.506587	1.10733	2.49608	1.73718
Gm19125	chr1	59155607	59156989	+	1383	0	0.060651	0.276956	0.282693	0.135573	0.290181	0.143077	0.141976	0.114944	0.0728262	0.646291	0.169532
Als2	chr1;chr1;chr1;chr1;chr1;chr1;chr1;chr1;chr1;chr1;chr1;chr1;chr1;chr1;chr1;chr1;chr1;chr1;chr1;chr1;chr1;chr1;chr1;chr1;chr1;chr1;chr1;chr1;chr1;chr1;chr1;chr1;chr1;chr1;chr1;chr1;chr1;chr1;chr1;chr1;chr1;chr1;chr1;chr1;chr1;chr1;chr1;chr1;chr1;chr1;chr1;chr1;chr1;chr1;chr1;chr1;chr1;chr1;chr1;chr1;chr1;chr1;chr1;chr1;chr1;chr1;chr1;chr1;chr1;chr1;chr1;chr1;chr1;chr1;chr1;chr1;chr1;chr1;chr1;chr1…	59162926;59164058;59167183;59167183;59167463;59167463;59168151;59168151;59168389;59168389;59169837;59169837;59170437;59170437;59173156;59173156;59174924;59174924;59178532;59178532;59179060;59179060;59180106;59180106;59180549;59180549;59183164;59183164;59183781;59183781;59185213;59185213;59185397;59185397;59186012;59186012;59186456;59186456;59187321;59187321;59187735;59187735;59191609;59191889;591…	59164215;59164215;59167279;59167279;59167612;59167612;59168212;59168212;59168434;59168434;59170013;59170013;59170559;59170559;59173313;59173313;59175041;59175041;59178699;59178699;59179193;59179193;59180183;59180183;59180660;59180660;59183328;59183328;59183879;59183879;59185278;59185278;59185599;59185599;59186078;59186078;59186526;59186526;59187449;59187449;59187866;59187866;59192051;59192051;591…	-;-;-;-;-;-;-;-;-;-;-;-;-;-;-;-;-;-;-;-;-;-;-;-;-;-;-;-;-;-;-;-;-;-;-;-;-;-;-;-;-;-;-;-;-;-;-;-;-;-;-;-;-;-;-;-;-;-;-;-;-;-;-;-;-;-;-;-;-;-;-;-;-;-;-;-;-;-;-;-;-;-;-;-;-	9496	24.6355	26.0359	32.8032	33.3137	32.347	35.3069	33.4915	26.3534	27.3873	28.8548	32.0573	26.2709
Cdk15	chr1;chr1;chr1;chr1;chr1;chr1;chr1;chr1;chr1;chr1;chr1;chr1;chr1;chr1;chr1;chr1;chr1;chr1;chr1;chr1;chr1;chr1;chr1;chr1;chr1;chr1;chr1;chr1;chr1;chr1;chr1;chr1;chr1;chr1;chr1	59256906;59256907;59257128;59257816;59257816;59257816;59258703;59258703;59265604;59265604;59280569;59280569;59281409;59281409;59287762;59287762;59289659;59289659;59298936;59301195;59301195;59301195;59310796;59310796;59310796;59326671;59326671;59330859;59330859;59344248;59344248;59344248;59352270;59352270;59352270	59257104;59257098;59257407;59257878;59257956;59257956;59258797;59258797;59265683;59265683;59280663;59280663;59281471;59281471;59287885;59287885;59289779;59289779;59299054;59301288;59301288;59301288;59310859;59310859;59310859;59326719;59326719;59330998;59330998;59344366;59344366;59344366;59352448;59352369;59352993	+;+;+;+;+;+;+;+;+;+;+;+;+;+;+;+;+;+;+;+;+;+;+;+;+;+;+;+;+;+;+;+;+;+;+	2507	2.80919	2.47592	2.23447	3.05215	0.112184	0.205817	0.177591	0.39161	0.29591	0.0803499	0.131353	0.155872
Gm29016	chr1;chr1;chr1;chr1	59378930;59385859;59386786;59391556	59378977;59385997;59386867;59392299	+;+;+;+	1013	15.567	13.0416	14.0847	14.3903	0.370182	0.339574	0.586009	0.29075	0	0	0.557274	0.0771512
Gm37737	chr1	59447865	59449502	-	1638	0.373873	0	0.40922	0.272782	0.0572335	0.210005	0.0604016	0.0599369	0	0	0	0
Fzd7	chr1	59482424	59486955	+	4532	21.3504	21.0996	40.325	35.2095	3.45455	2.80838	4.70457	4.49507	2.25659	1.5779	1.20411	1.59516
Gm26813	chr1;chr1	59488480;59492246	59491706;59492605	-;-	3587	2.26216	1.85907	2.12231	3.26985	0.901679	0.479493	0.0413735	0.136851	0.0590901	0	0.0262298	0
Gm973	chr1;chr1;chr1;chr1;chr1;chr1;chr1;chr1;chr1;chr1;chr1;chr1;chr1;chr1;chr1;chr1;chr1;chr1;chr1;chr1;chr1;chr1;chr1;chr1;chr1;chr1;chr1;chr1;chr1;chr1;chr1;chr1;chr1;chr1;chr1;chr1;chr1;chr1;chr1;chr1;chr1;chr1;chr1;chr1;chr1;chr1;chr1;chr1;chr1;chr1;chr1;chr1;chr1;chr1;chr1;chr1;chr1;chr1	59516264;59524294;59526711;59526711;59541314;59541314;59544221;59544574;59544574;59548831;59549912;59549912;59549912;59551134;59551134;59552420;59552420;59556156;59556156;59556156;59558008;59558086;59558086;59562643;59562643;59562646;59566594;59566594;59582396;59582396;59596939;59606782;59606816;59607733;59607733;59607733;59607733;59619414;59625087;59625087;59625087;59625087;59627457;59627457;596…	59516518;59524741;59526977;59526977;59541473;59541473;59544729;59544729;59544729;59549086;59550039;59550039;59550039;59551296;59551296;59552527;59552562;59556294;59556324;59556324;59558226;59558304;59558226;59562791;59562810;59562810;59566636;59566704;59582475;59582475;59597076;59606954;59606954;59607805;59607805;59607805;59607805;59619445;59625177;59625177;59625177;59625177;59627607;59627607;596…	+;+;+;+;+;+;+;+;+;+;+;+;+;+;+;+;+;+;+;+;+;+;+;+;+;+;+;+;+;+;+;+;+;+;+;+;+;+;+;+;+;+;+;+;+;+;+;+;+;+;+;+;+;+;+;+;+;+	5484	1.74021	1.21599	2.06042	2.59706	0.658154	0.470443	0.559277	0.698192	0.11595	0.238757	0.669105	0.292152
Gm28411	chr1;chr1;chr1;chr1;chr1;chr1	59532991;59542158;59542439;59542439;59548688;59549438	59533242;59542303;59542549;59542549;59548788;59549521	-;-;-;-;-;-	694	0.294142	0.362595	0.137979	1.28766	0.270169	0	0	0.28293	0	0.145128	0	0
1700122D07Rik	chr1;chr1	59534811;59537047	59535048;59537229	-;-	421	0	0	0	0	0	0	0	0.116599	0	0	0	0
Sumo1	chr1;chr1;chr1;chr1;chr1;chr1;chr1;chr1;chr1;chr1;chr1;chr1;chr1;chr1;chr1;chr1	59586558;59619407;59639434;59639944;59642418;59642418;59643996;59644517;59655458;59655458;59655458;59655458;59670680;59670680;59670680;59670680	59586694;59619609;59640268;59640268;59642489;59642489;59644594;59644594;59655532;59655532;59655532;59655532;59670739;59670834;59670834;59670792	-;-;-;-;-;-;-;-;-;-;-;-;-;-;-;-	2076	100.396	99.0523	94.881	118.619	155.773	156.529	153.292	176.325	165.425	171.26	158.352	149.494
Gm24545	chr1	59626580	59626664	+	85	0	0	0.563279	1.97125	0	0	0	4.62007	0	0	0	0
D430013B06Rik	chr1	59646200	59648071	-	1872	0.599755	0.73933	1.84149	1.25309	2.95468	5.51263	3.46177	5.37559	4.161	4.65393	3.84488	3.31905
Gm29596	chr1	59673241	59673625	+	385	0	0	0	0.290141	0	0	0.256981	0	0.275268	0.523214	0.24438	0
Nop58	chr1;chr1;chr1;chr1;chr1;chr1;chr1;chr1;chr1;chr1;chr1;chr1;chr1;chr1;chr1;chr1;chr1;chr1;chr1;chr1;chr1;chr1;chr1;chr1;chr1;chr1;chr1;chr1;chr1;chr1;chr1;chr1;chr1;chr1;chr1;chr1;chr1;chr1;chr1;chr1;chr1;chr1;chr1;chr1;chr1;chr1;chr1;chr1;chr1;chr1;chr1;chr1;chr1;chr1;chr1;chr1;chr1;chr1;chr1;chr1;chr1;chr1;chr1;chr1;chr1;chr1;chr1;chr1;chr1;chr1;chr1;chr1;chr1;chr1;chr1;chr1;chr1;chr1;chr1;chr1…	59684971;59684977;59684985;59685003;59685006;59685009;59685021;59685054;59688570;59688570;59690179;59690486;59690486;59690486;59690486;59690486;59690486;59690486;59690486;59692337;59692337;59692337;59692337;59692337;59692337;59692337;59692337;59692444;59692477;59692552;59692612;59695978;59695978;59695978;59695978;59695978;59695978;59695978;59696027;59698323;59698323;59698323;59698323;59698323;596…	59685226;59685226;59685226;59685226;59685226;59685226;59685226;59685226;59688619;59688619;59690562;59690562;59690562;59690989;59690562;59690562;59690562;59690562;59690562;59692389;59692389;59692389;59692389;59692389;59692688;59692389;59692389;59692728;59692666;59692728;59692728;59696099;59696099;59696052;59696099;59696099;59696077;59696099;59696099;59698459;59698459;59698386;59698422;59698459;596…	+;+;+;+;+;+;+;+;+;+;+;+;+;+;+;+;+;+;+;+;+;+;+;+;+;+;+;+;+;+;+;+;+;+;+;+;+;+;+;+;+;+;+;+;+;+;+;+;+;+;+;+;+;+;+;+;+;+;+;+;+;+;+;+;+;+;+;+;+;+;+;+;+;+;+;+;+;+;+;+;+;+;+;+;+;+;+;+;+;+;+;+;+;+;+;+	10758	31.9637	34.8488	35.524	34.0211	63.2005	68.2775	69.7522	63.4799	70.391	72.0469	73.8838	71.8375
Snord70	chr1	59691934	59692020	+	87	0	5.78485	1.10066	5.13583	10.2369	11.8617	21.6071	23.1336	4.87255	15.6288	17.844	26.5006
Gm26293	chr1	59692509	59692592	+	84	0	0	0	0	0	0	0	0	0	0	0	0
Gm26287	chr1	59704258	59704338	+	81	1.89014	0	0	0	6.36564	10.6169	2.44291	9.69645	4.5793	4.97376	11.0348	5.7892
Snord11	chr1	59704790	59704873	+	84	1.21509	2.49644	1.13997	0	6.1383	12.2853	7.65591	7.597	3.15411	4.79612	11.7608	8.37366
Bmpr2	chr1;chr1;chr1;chr1;chr1;chr1;chr1;chr1;chr1;chr1;chr1;chr1;chr1;chr1;chr1;chr1	59763400;59813588;59815241;59841431;59842743;59845478;59847058;59850665;59851178;59851477;59852294;59852294;59859173;59863781;59867336;59870235	59764728;59813758;59815411;59841541;59842834;59845708;59847172;59851338;59851338;59856195;59852351;59852441;59859309;59863953;59868615;59879014	+;+;+;+;+;+;+;+;+;+;+;+;+;+;+;+	17983	20.8272	20.2273	24.1776	22.4272	7.46787	7.98935	10.1232	9.9061	6.36175	7.82147	8.91527	8.63986
Gm38125	chr1	59801263	59804700	+	3438	0.029688	0.024398	0.111411	0.0974732	0.16361	0.233461	0.143889	0.342676	0.215778	0.20507	0.191566	0.250057
Gm37977	chr1	59886969	59887689	-	721	0.0707818	0	0.132812	0	0	0	0	0	0	0	0	0.108397
Fam117b	chr1;chr1;chr1;chr1;chr1;chr1;chr1;chr1;chr1;chr1;chr1;chr1;chr1	59913006;59949053;59952935;59958322;59968954;59970486;59970680;59974883;59974883;59979181;59979278;59981409;59981409	59913752;59949204;59953024;59958435;59969097;59970711;59970711;59975003;59975003;59980938;59979435;59985346;59981515	+;+;+;+;+;+;+;+;+;+;+;+;+	7290	59.6093	58.9118	59.9699	56.3118	10.3779	10.8922	9.54092	8.69987	8.18459	8.92513	9.26022	9.28416
Gm37531	chr1	59929688	59935102	+	5415	0.499499	0.364023	1.36165	0.484774	0.605946	0.963464	0.840469	0.543915	0.195712	0.390598	0.564692	0.779377
Gm18829	chr1;chr1;chr1	59950403;59951089;59951967	59950824;59951790;59952464	-;-;-	1622	0	0	0.0590366	0	0.0577981	0.247423	0.182992	0.484225	0.0326689	0.310477	0	0.337287
Ica1l	chr1;chr1;chr1;chr1;chr1;chr1;chr1;chr1;chr1;chr1;chr1;chr1;chr1;chr1;chr1;chr1;chr1;chr1;chr1;chr1;chr1;chr1;chr1;chr1;chr1;chr1;chr1;chr1;chr1;chr1;chr1;chr1;chr1;chr1;chr1;chr1;chr1;chr1;chr1;chr1;chr1;chr1	59982490;59983487;59989068;59989075;59990885;59991124;59995954;59997451;59997451;59997451;60003656;60003656;60003656;60006234;60006234;60006234;60007808;60007808;60007808;60010109;60010109;60010109;60013820;60013820;60013820;60015255;60015712;60015712;60015712;60020791;60022578;60022578;60022578;60022578;60022578;60028068;60028068;60028068;60028068;60042797;60043070;60043070	59982869;59983579;59991239;59991239;59990927;59991188;59996028;59997711;59997711;59997711;60003705;60003705;60003705;60006319;60006319;60006319;60007906;60007906;60007906;60010234;60010234;60010234;60014018;60014018;60014018;60015835;60015835;60015835;60015835;60021384;60022650;60022615;60022650;60022650;60022650;60028236;60028229;60028246;60028236;60043087;60043184;60043122	-;-;-;-;-;-;-;-;-;-;-;-;-;-;-;-;-;-;-;-;-;-;-;-;-;-;-;-;-;-;-;-;-;-;-;-;-;-;-;-;-;-	5356	3.32539	3.35928	5.10432	3.08668	3.61446	4.49574	2.86321	3.3086	2.36452	2.7267	2.98631	2.24715
Wdr12	chr1;chr1;chr1;chr1;chr1;chr1;chr1;chr1;chr1;chr1;chr1;chr1;chr1;chr1;chr1;chr1;chr1;chr1;chr1;chr1;chr1;chr1;chr1;chr1;chr1;chr1;chr1;chr1;chr1;chr1;chr1;chr1;chr1;chr1;chr1;chr1;chr1;chr1;chr1;chr1;chr1;chr1;chr1;chr1;chr1;chr1;chr1;chr1;chr1;chr1;chr1;chr1;chr1;chr1;chr1;chr1;chr1;chr1;chr1	60069785;60076868;60076868;60080519;60080519;60080519;60082037;60082037;60082037;60082291;60082291;60082291;60082509;60082509;60082509;60083085;60083755;60083755;60083755;60083795;60085711;60085711;60085711;60085711;60085711;60087046;60087046;60087046;60088041;60088041;60088041;60088041;60088041;60089252;60089252;60089252;60089252;60089252;60091020;60091020;60091020;60091020;60091020;60093998;600…	60078241;60078241;60078241;60080591;60080591;60080591;60082169;60082169;60082169;60082396;60082396;60082396;60082649;60082649;60082649;60083840;60083840;60083840;60083840;60083840;60085939;60085762;60085756;60085756;60085756;60087200;60087200;60087200;60088156;60088156;60088156;60088156;60088156;60089358;60089358;60089358;60089358;60089358;60091114;60091114;60091114;60091114;60091114;60094526;600…	-;-;-;-;-;-;-;-;-;-;-;-;-;-;-;-;-;-;-;-;-;-;-;-;-;-;-;-;-;-;-;-;-;-;-;-;-;-;-;-;-;-;-;-;-;-;-;-;-;-;-;-;-;-;-;-;-;-;-	11955	3.53031	3.2661	4.88999	3.8029	15.3817	17.0484	11.9959	11.4888	17.6408	16.0535	15.5158	14.5195
Carf	chr1;chr1;chr1;chr1;chr1;chr1;chr1;chr1;chr1;chr1;chr1;chr1;chr1;chr1;chr1;chr1;chr1;chr1;chr1;chr1;chr1;chr1;chr1;chr1;chr1;chr1;chr1;chr1;chr1;chr1;chr1;chr1;chr1;chr1;chr1;chr1;chr1;chr1;chr1;chr1;chr1;chr1;chr1;chr1;chr1;chr1;chr1;chr1;chr1;chr1;chr1;chr1;chr1;chr1;chr1;chr1;chr1;chr1;chr1;chr1;chr1;chr1;chr1;chr1;chr1;chr1;chr1;chr1;chr1;chr1;chr1;chr1;chr1;chr1;chr1;chr1;chr1;chr1;chr1;chr1…	60098247;60098264;60098264;60101246;60102627;60105311;60105311;60105311;60105344;60108081;60108083;60108083;60108102;60108102;60109222;60109222;60109327;60109327;60109327;60109327;60124851;60124851;60124851;60124851;60124851;60124851;60125079;60125920;60125920;60125920;60125920;60125920;60125920;60127989;60127989;60127989;60127989;60127989;60131844;60131844;60131844;60131844;60131844;60136264;601…	60098307;60098307;60098307;60104480;60102784;60109061;60105434;60105434;60105427;60108200;60108200;60108200;60108200;60108200;60109449;60109449;60109449;60109449;60109449;60109449;60124911;60124911;60124911;60124911;60124911;60124911;60125145;60126034;60126034;60126034;60126034;60125977;60126034;60128073;60128073;60128073;60128073;60128073;60132033;60132033;60132033;60132033;60132033;60136384;601…	+;+;+;+;+;+;+;+;+;+;+;+;+;+;+;+;+;+;+;+;+;+;+;+;+;+;+;+;+;+;+;+;+;+;+;+;+;+;+;+;+;+;+;+;+;+;+;+;+;+;+;+;+;+;+;+;+;+;+;+;+;+;+;+;+;+;+;+;+;+;+;+;+;+;+;+;+;+;+;+;+;+;+;+;+;+	14557	0.58196	0.648247	1.15775	1.20475	1.48766	2.05585	2.01859	1.5984	1.06291	0.937513	1.76448	1.4818
Gm15464	chr1	60117255	60117685	+	431	0.236815	0	0	0.259175	0.435028	0.266039	1.03299	0.911151	0.245889	0.233686	0.764043	0.906661
Nbeal1	chr1;chr1;chr1;chr1;chr1;chr1;chr1;chr1;chr1;chr1;chr1;chr1;chr1;chr1;chr1;chr1;chr1;chr1;chr1;chr1;chr1;chr1;chr1;chr1;chr1;chr1;chr1;chr1;chr1;chr1;chr1;chr1;chr1;chr1;chr1;chr1;chr1;chr1;chr1;chr1;chr1;chr1;chr1;chr1;chr1;chr1;chr1;chr1;chr1;chr1;chr1;chr1;chr1;chr1;chr1;chr1;chr1;chr1;chr1;chr1;chr1;chr1;chr1;chr1;chr1;chr1;chr1;chr1;chr1;chr1;chr1;chr1;chr1;chr1;chr1;chr1;chr1;chr1;chr1;chr1…	60180599;60180812;60181463;60194504;60195015;60200105;60200864;60206334;60217196;60222067;60222202;60224625;60224625;60227222;60228622;60230602;60230602;60234797;60234797;60234981;60234981;60235464;60236371;60236371;60237097;60237097;60238572;60238572;60242539;60242539;60244794;60244794;60247616;60247616;60248363;60248363;60251035;60251035;60251304;60251304;60253352;60253352;60254894;60254894;602…	60180685;60185898;60181754;60194595;60195176;60200186;60200991;60206416;60217281;60222373;60222373;60224731;60224731;60229898;60228708;60230685;60230685;60234895;60234895;60235561;60235561;60235561;60236503;60236503;60237216;60237216;60238875;60238875;60242624;60242624;60244883;60244883;60247784;60247784;60248496;60248496;60251194;60251194;60251406;60251406;60253508;60253508;60255052;60255052;602…	+;+;+;+;+;+;+;+;+;+;+;+;+;+;+;+;+;+;+;+;+;+;+;+;+;+;+;+;+;+;+;+;+;+;+;+;+;+;+;+;+;+;+;+;+;+;+;+;+;+;+;+;+;+;+;+;+;+;+;+;+;+;+;+;+;+;+;+;+;+;+;+;+;+;+;+;+;+;+;+;+;+;+;+;+;+;+;+;+;+;+;+;+;+;+;+;+;+;+;+;+;+;+;+;+;+;+;+;+;+;+;+;+;+;+;+;+;+;+;+;+;+;+;+;+;+;+;+;+;+;+;+;+;+;+;+;+;+;+;+;+;+;+;+;+;+;+;+;+;+;+;+;+;+;+	28441	4.03913	3.40199	4.15473	4.16913	3.53687	3.33413	3.71526	3.23792	2.94373	2.68609	4.14508	4.2387
Gm29332	chr1	60267402	60267628	-	227	0	0	0	0	0	0	0	0	0	0	0	0
Cyp20a1	chr1;chr1;chr1;chr1;chr1;chr1;chr1;chr1;chr1;chr1;chr1;chr1;chr1;chr1;chr1;chr1;chr1;chr1;chr1;chr1;chr1;chr1;chr1;chr1;chr1;chr1;chr1;chr1;chr1;chr1;chr1;chr1;chr1	60343323;60343323;60343323;60352121;60352121;60352121;60352909;60352909;60354514;60354514;60354514;60363190;60363190;60363190;60366649;60366649;60366649;60371221;60371221;60371221;60372590;60372590;60372590;60376067;60376067;60379374;60379374;60382404;60382404;60386905;60386905;60387139;60387139	60343457;60343457;60343457;60352170;60352170;60352170;60353075;60353075;60354656;60354656;60354656;60363357;60363357;60363357;60366727;60366727;60366727;60371336;60371336;60371336;60372644;60372644;60372707;60376187;60376187;60379485;60379485;60382468;60382468;60386994;60386994;60388060;60388060	+;+;+;+;+;+;+;+;+;+;+;+;+;+;+;+;+;+;+;+;+;+;+;+;+;+;+;+;+;+;+;+;+	2286	7.32242	7.99908	11.2471	8.478	5.86441	8.17587	9.19698	10.7797	6.46716	9.31845	10.9891	9.50432
6030460B20Rik	chr1	60353119	60354176	+	1058	0.771776	0.0792819	0.181016	0.105581	0.531655	0.325131	0.888383	0.185589	0	0	0.978214	0.590958
Abi2	chr1;chr1;chr1;chr1;chr1;chr1;chr1;chr1;chr1;chr1;chr1;chr1;chr1;chr1;chr1;chr1;chr1;chr1;chr1;chr1;chr1;chr1;chr1;chr1;chr1;chr1;chr1;chr1;chr1;chr1;chr1;chr1;chr1;chr1;chr1;chr1;chr1;chr1;chr1;chr1;chr1;chr1;chr1;chr1;chr1;chr1;chr1;chr1;chr1;chr1;chr1;chr1;chr1;chr1;chr1;chr1;chr1;chr1;chr1;chr1;chr1;chr1;chr1;chr1;chr1;chr1;chr1;chr1;chr1;chr1;chr1;chr1;chr1;chr1;chr1;chr1;chr1;chr1;chr1;chr1…	60409619;60409695;60409695;60409734;60409781;60409795;60409803;60409808;60434243;60434243;60434243;60434243;60434243;60434243;60434243;60437056;60437056;60437056;60437056;60437056;60437056;60437056;60437083;60437207;60437212;60438942;60438942;60438942;60438942;60438942;60438942;60443985;60443985;60443985;60443985;60443985;60443985;60443985;60443985;60443985;60443985;60443985;60447260;60447260;604…	60409919;60409919;60409919;60409919;60409919;60409919;60409919;60409919;60434492;60434410;60434410;60434410;60434410;60434410;60434410;60437232;60438959;60437232;60437232;60437232;60437232;60437232;60437232;60437232;60437232;60438959;60438959;60438959;60438959;60438959;60438959;60444082;60444082;60444082;60444082;60444082;60444082;60444778;60444082;60444082;60444082;60444082;60447406;60447304;604…	+;+;+;+;+;+;+;+;+;+;+;+;+;+;+;+;+;+;+;+;+;+;+;+;+;+;+;+;+;+;+;+;+;+;+;+;+;+;+;+;+;+;+;+;+;+;+;+;+;+;+;+;+;+;+;+;+;+;+;+;+;+;+;+;+;+;+;+;+;+;+;+;+;+;+;+;+;+;+;+;+;+;+;+;+;+;+;+;+;+;+;+;+;+	8543	3.6858	3.6427	4.79179	4.42607	2.30448	1.54351	2.72157	2.6087	1.86079	2.25181	2.51103	2.40144
Raph1	chr1;chr1;chr1;chr1;chr1;chr1;chr1;chr1;chr1;chr1;chr1;chr1;chr1;chr1;chr1;chr1;chr1;chr1;chr1;chr1;chr1;chr1;chr1;chr1;chr1;chr1;chr1;chr1;chr1;chr1;chr1;chr1;chr1;chr1;chr1;chr1;chr1;chr1;chr1;chr1;chr1;chr1;chr1;chr1;chr1;chr1;chr1;chr1;chr1;chr1;chr1;chr1;chr1;chr1;chr1;chr1;chr1;chr1;chr1;chr1;chr1	60482292;60483185;60483236;60490676;60493323;60493538;60493538;60493538;60493538;60495415;60495415;60495415;60495415;60495415;60496225;60496225;60496225;60496225;60496225;60498424;60498424;60498424;60498424;60499480;60499480;60499480;60499480;60500555;60500555;60500555;60501603;60501756;60501756;60501756;60502825;60502825;60502825;60503518;60503518;60503518;60510417;60510417;60513809;60518980;605…	60490321;60483340;60483340;60490944;60493680;60493680;60493680;60493680;60493680;60495535;60495535;60495535;60495535;60495535;60496281;60496323;60496323;60496323;60496323;60498534;60498534;60498534;60498534;60499623;60499623;60499550;60499623;60500620;60500620;60500620;60503265;60501877;60501877;60501877;60502984;60502984;60502984;60503595;60503595;60503595;60510491;60510491;60522291;60519060;605…	-;-;-;-;-;-;-;-;-;-;-;-;-;-;-;-;-;-;-;-;-;-;-;-;-;-;-;-;-;-;-;-;-;-;-;-;-;-;-;-;-;-;-;-;-;-;-;-;-;-;-;-;-;-;-;-;-;-;-;-;-	20498	2.3428	2.35297	2.44555	2.56945	1.86601	2.78294	3.26044	4.25793	1.8897	2.71967	3.04778	3.31902
Gm11575	chr1	60522839	60523066	-	228	0.447664	0	0.419988	0.489931	0.411178	0.502907	1.95272	0.430599	1.62686	1.76699	1.23798	0.342782
Gm11576	chr1	60537020	60537436	+	417	0.489532	0	0	0	0	0	0	0	0	0	0	0.37484
Gm11578	chr1	60592251	60592709	-	459	0	0	0	0	0	0	0	0	0	0	0	0.170271
Gm38388	chr1	60594807	60596236	-	1430	0.285503	0.293288	0.401779	0.234345	0	0	0.207562	0	0.222332	0	0.0657947	0.273266
Gm23762	chr1	60613698	60613803	-	106	0	0.395662	0	0	0.88442	0	0	0	0	0	0	0
Gm11577	chr1;chr1	60700872;60701380	60701050;60701937	+;+	737	0	0	0	0	0	0	0	0	0	0	0.255323	0
Eif4a-ps4	chr1	60703932	60705149	+	1218	7.33243	11.673	10.6135	8.71257	19.3193	15.3449	15.8804	16.524	17.2715	21.2931	19.0799	18.9611
Cd28	chr1;chr1;chr1;chr1;chr1;chr1;chr1;chr1;chr1;chr1	60716800;60718510;60720486;60746358;60746402;60762979;60762979;60762979;60765277;60769657	60717001;60718699;60720577;60746528;60746528;60764626;60763335;60763163;60765392;60773359	+;+;+;+;+;+;+;+;+;+	6122	0.0333445	0	0.031283	0.0364927	0.0306268	0.0374592	0.0323221	0	0	0.0329038	0.0153686	0.0382984
Gm11579	chr1;chr1	60776665;60781550	60777224;60781834	-;-	845	0	0	0.0566612	0	0.110945	0	0.351259	0.116185	0.313545	0.238387	0.111345	0.0924902
2310016D23Rik	chr1;chr1;chr1;chr1	60778843;60797944;60801240;60803622	60778916;60798027;60801300;60803790	+;+;+;+	388	0	0	0	0	0	0	0.382492	0	0	0	0	0
Gm37198	chr1	60779352	60781461	+	2110	0.0483732	0.0198768	0	0.158821	0.0888611	0.0271713	0	0.209381	0.100453	0.0954679	0	0.0555599
Gm11609	chr1;chr1	60792490;60793632	60793081;60793832	+;+	793	0	0	0	0	0	0	0	0	0	0	0	0
Gm11581	chr1;chr1	60809116;60809336	60809271;60809942	+;+	763	0	0	0	0	0	0	0.12967	0	0	0	0	0
Gm38137	chr1	60880338	60881738	+	1401	0	0	0	0	0	0	0.0706195	0	0	0	0	0
Ctla4	chr1;chr1;chr1;chr1;chr1;chr1;chr1;chr1;chr1;chr1;chr1	60887000;60893727;60900567;60909025;60909171;60912423;60912423;60912423;60913219;60914613;60914613	60887206;60893861;60900621;60909279;60909279;60912770;60912716;60912770;60913328;60914769;60915832	+;+;+;+;+;+;+;+;+;+;+	2330	0.744698	0.792003	0.534269	0.479418	0.0804708	0.0492115	0.127388	0.252815	0.136452	0.0432269	0.121141	0.0335426
Rpl18-ps1	chr1	60900898	60901422	+	525	0.194414	0.479316	0.72958	0.42554	1.96425	1.20123	2.26144	0.748012	1.21118	1.91845	1.79212	1.71195
Gm11582	chr1	60948230	60948465	-	236	1.29747	2.8434	1.21725	2.83994	1.19172	1.45758	1.25768	1.24801	0	1.28032	1.99336	0.331162
Icos	chr1;chr1;chr1;chr1;chr1;chr1;chr1;chr1;chr1	60977927;60977927;60993702;60993702;60994610;60994610;60995524;60995524;60997701	60978016;60978016;60994040;60994040;60994716;60994716;60995608;60995797;61000320	+;+;+;+;+;+;+;+;+	3430	0	0	0.0558352	0.0325669	0	0.0334294	0.0288449	0	0	0	0	0
Gm37039	chr1	60989479	60991963	+	2485	0	0	0	0	0.113177	0	0	0.118523	0.0852942	0	0	0
Rpl17-ps1	chr1	61075674	61076225	+	552	0	0	0	0	0.339669	0	0	0	0	0	0.340893	0
Gm11590	chr1;chr1;chr1	61121378;61122760;61123522	61122123;61122985;61124004	-;-;-	1455	0	0	0	0	0	0	0	0.134951	0	0.0346112	0	0
Gm11591	chr1	61196541	61197242	-	702	0	0	0	0	0	0	0	0	0.150966	0	0	0
Gm28083	chr1;chr1	61265291;61271328	61265641;61271514	-;-	538	0	0	0.177988	0	0.174254	0	0	0	0	0	0	0
Gm11587	chr1;chr1;chr1;chr1	61301909;61306110;61306885;61307524	61302000;61306793;61307005;61307746	+;+;+;+	1120	5.10337	4.08168	2.52218	4.18891	0.167408	0.307132	0.574193	0.525946	0.0946233	0.4946	0.126009	0.174451
9530026F06Rik	chr1;chr1;chr1;chr1;chr1	61378432;61379010;61379996;61394108;61395631	61378556;61379168;61380229;61394207;61395904	+;+;+;+;+	892	0.114425	0	0.107351	0	0	0	0.0554584	0	0	0.621023	0.052739	0
Gm11588	chr1;chr1;chr1	61440101;61459117;61469361	61440478;61459281;61469475	+;+;+	658	1.70629	1.91216	0.582112	2.46157	0.997325	1.21982	0	0.447614	0.161061	0.153068	0.571954	0.356326
Gm25839	chr1	61470441	61470543	+	103	8.42304	8.5509	6.04294	6.50705	0.91018	0	1.92112	2.85951	3.08674	0.488925	2.74038	0.758779
Gm28449	chr1;chr1	61474951;61475662	61475089;61476028	+;+	506	7.36257	11.3553	4.06874	5.51899	0.0926369	0.226606	1.56423	0.873112	0.209443	0	0.0929708	0.30891
Gm36943	chr1	61545882	61546163	+	282	0	0	0	0	0	0	0	0	0	0	0	0
Gm28094	chr1	61548122	61548511	+	390	0	0	0	0	0	0	0	0	0	0	0	0
4930587A21Rik	chr1;chr1	61616943;61620612	61617255;61621149	-;-	851	0	0	0	0	0.110163	0	0	0	0	0	0	0
Pard3b	chr1;chr1;chr1;chr1;chr1;chr1;chr1;chr1;chr1;chr1;chr1;chr1;chr1;chr1;chr1;chr1;chr1;chr1;chr1;chr1;chr1;chr1;chr1;chr1;chr1;chr1;chr1;chr1;chr1;chr1;chr1;chr1;chr1;chr1;chr1;chr1;chr1;chr1;chr1;chr1;chr1;chr1;chr1;chr1;chr1;chr1;chr1;chr1;chr1;chr1;chr1;chr1;chr1;chr1;chr1;chr1;chr1;chr1;chr1;chr1;chr1;chr1;chr1;chr1;chr1;chr1;chr1;chr1;chr1;chr1;chr1;chr1;chr1;chr1;chr1;chr1;chr1;chr1;chr1;chr1…	61638824;61638824;61638875;61638886;61639243;61639243;61767948;61767948;61767948;61767948;61767948;61767948;62010307;62010307;62010307;62010307;62010307;62076385;62076385;62076385;62076385;62076385;62078126;62144847;62144847;62144847;62144847;62153933;62153933;62153933;62153933;62159435;62159435;62159435;62159435;62161110;62161110;62161110;62161110;62164080;62164080;62164080;62164080;62166354;621…	61639362;61639362;61639362;61639362;61639362;61639362;61768049;61768049;61769859;61768049;61768049;61768049;62010478;62010478;62010478;62010478;62010478;62076494;62076494;62076494;62076494;62076494;62078259;62144935;62144935;62144935;62144935;62154019;62154019;62154019;62154019;62159560;62159560;62159560;62159560;62161468;62161468;62161468;62161468;62164219;62164219;62164219;62164219;62166482;621…	+;+;+;+;+;+;+;+;+;+;+;+;+;+;+;+;+;+;+;+;+;+;+;+;+;+;+;+;+;+;+;+;+;+;+;+;+;+;+;+;+;+;+;+;+;+;+;+;+;+;+;+;+;+;+;+;+;+;+;+;+;+;+;+;+;+;+;+;+;+;+;+;+;+;+;+;+;+;+;+;+;+;+;+	13153	0.752721	0.628162	0.629743	0.895978	0.242336	0.18307	0.210618	0.149284	0.165175	0.145492	0.160948	0.190142
Gm37205	chr1	61654423	61657158	+	2736	0	0.122632	0	0	0	0.0419089	0	0	0	0.0736247	0	0
Gm38012	chr1	61677249	61680277	+	3029	0	0	0	0	0	0	0.0326635	0	0	0	0.0310619	0.025802
Gm38278	chr1	61702527	61703891	+	1365	0	0.0307254	0	0	0	0	0	0	0	0	0	0
Pard3bos1	chr1;chr1;chr1;chr1;chr1;chr1;chr1;chr1	61767415;61771949;61786744;61786772;61848421;61848421;61851134;61851134	61768530;61772083;61786954;61786954;61848535;61848535;61851540;61851462	-;-;-;-;-;-;-;-	1984	0	0	0	0	0	0	0	0	0.0267082	0	0	0
Gm38075	chr1	61805221	61806140	+	920	0	0	0	0	0.101901	0	0	0	0	0	0	0
Gm29640	chr1	61980930	61981207	-	278	0	0	0	0	0	0.206228	0.355892	0	0	0	0	0
Gm29641	chr1	62095081	62095339	-	259	0	0	0	0	0	0	0	0.37906	0	0	0	0
Pard3bos2	chr1;chr1;chr1	62131195;62133893;62135958	62131680;62134024;62136109	-;-;-	770	4.17549	2.99572	2.11412	2.32113	0	0	0	0.063751	0.137634	0	0	0
Gm38351	chr1	62247153	62249670	+	2518	0	0	0	0.0443623	0.0744627	0.0227686	0	0.233939	0	0	0.0186828	0
Pard3bos3	chr1;chr1	62456725;62499092	62457416;62499261	-;-	862	0	0	0	0	0	0	0	0	0	0.350529	0	0
Gm29084	chr1	62534491	62535942	-	1452	0.421766	0.0577688	0.263794	0.461588	0.774781	0.592266	1.09022	1.21706	1.02183	1.24858	1.16636	0.807378
Gm11600	chr1;chr1	62656695;62657600	62656745;62657788	-;-	240	0	0	0.398989	0	0	0	0	0	0	0	0	0
Gm11599	chr1	62660839	62661716	+	878	0	0	0	0	0	0	0	0.223637	0	0	0	0
Nrp2	chr1;chr1;chr1;chr1;chr1;chr1;chr1;chr1;chr1;chr1;chr1;chr1;chr1;chr1;chr1;chr1;chr1;chr1;chr1;chr1;chr1;chr1;chr1;chr1;chr1;chr1;chr1;chr1;chr1;chr1;chr1;chr1;chr1;chr1;chr1;chr1;chr1;chr1;chr1;chr1;chr1;chr1;chr1;chr1;chr1;chr1;chr1;chr1;chr1;chr1;chr1;chr1;chr1;chr1;chr1;chr1;chr1;chr1;chr1;chr1;chr1;chr1;chr1;chr1;chr1;chr1;chr1;chr1;chr1;chr1;chr1;chr1;chr1;chr1;chr1;chr1;chr1;chr1;chr1;chr1…	62703285;62703285;62703285;62703702;62703702;62703702;62703702;62718930;62718930;62718930;62718930;62718930;62718930;62718930;62738289;62738289;62738289;62738289;62738289;62738289;62738289;62744175;62744175;62744175;62744175;62744175;62744175;62745358;62745358;62745358;62745358;62745358;62745358;62747158;62747158;62747158;62747158;62747158;62747158;62749133;62749133;62749133;62749133;62749133;627…	62704277;62704277;62704277;62704277;62704277;62704277;62704277;62719107;62719107;62719107;62719107;62719107;62719107;62719107;62738470;62738470;62738470;62738470;62738470;62738470;62739932;62744405;62744405;62744405;62744405;62744405;62744405;62745513;62745513;62745513;62745513;62745513;62745513;62747327;62747327;62747327;62747327;62747327;62747327;62749288;62749288;62749288;62749288;62749288;627…	+;+;+;+;+;+;+;+;+;+;+;+;+;+;+;+;+;+;+;+;+;+;+;+;+;+;+;+;+;+;+;+;+;+;+;+;+;+;+;+;+;+;+;+;+;+;+;+;+;+;+;+;+;+;+;+;+;+;+;+;+;+;+;+;+;+;+;+;+;+;+;+;+;+;+;+;+;+;+;+;+;+;+;+;+;+;+;+;+;+;+;+;+;+;+;+;+;+;+;+;+	11842	0.120667	0.0920827	0.0929919	0.0660302	0.403747	0.242068	0.313306	0.223845	0.689099	0.527323	0.448901	0.296989
Gm29083	chr1;chr1	62714723;62717958	62715339;62718073	-;-	733	0	0	0.261275	0	0.383691	0.469288	0	0	0	0	0	0
Gm37121	chr1	62809302	62811857	+	2556	0	0	0	0	0	0	0	0.0768205	0	0	0.03681	0
Gm4208	chr1;chr1	62821355;62832098	62821952;62832370	-;-	871	0	0	0	0	0	0	0	0	0.060837	0	0	0
Ino80d	chr1;chr1;chr1;chr1;chr1;chr1;chr1;chr1;chr1;chr1;chr1;chr1;chr1;chr1;chr1;chr1;chr1;chr1;chr1;chr1;chr1;chr1;chr1;chr1;chr1;chr1;chr1;chr1;chr1;chr1;chr1;chr1;chr1;chr1;chr1;chr1;chr1;chr1;chr1;chr1;chr1;chr1;chr1;chr1;chr1;chr1;chr1;chr1;chr1;chr1;chr1;chr1;chr1;chr1;chr1;chr1;chr1;chr1;chr1;chr1;chr1;chr1;chr1;chr1;chr1;chr1;chr1;chr1;chr1	62958418;62962590;62980435;62981198;63047801;63047801;63047801;63057965;63060135;63061040;63061040;63061040;63061040;63062036;63062036;63062036;63062036;63062150;63062164;63065704;63065704;63065704;63065704;63065704;63065704;63068184;63068184;63068184;63068184;63068184;63068184;63074322;63074322;63074322;63074322;63074322;63074322;63078953;63078953;63078953;63078953;63078953;63078953;63085668;630…	62958632;62962734;62980511;62981380;63059145;63059145;63059145;63059145;63063561;63061197;63061197;63061197;63061197;63062253;63062253;63062253;63062253;63062253;63062253;63065837;63065837;63065837;63065837;63065837;63065837;63068293;63068293;63068293;63068293;63068293;63068293;63074546;63074546;63074546;63074546;63074546;63074546;63079061;63079061;63079061;63079061;63079061;63079061;63086398;630…	-;-;-;-;-;-;-;-;-;-;-;-;-;-;-;-;-;-;-;-;-;-;-;-;-;-;-;-;-;-;-;-;-;-;-;-;-;-;-;-;-;-;-;-;-;-;-;-;-;-;-;-;-;-;-;-;-;-;-;-;-;-;-;-;-;-;-;-;-	17713	39.5783	39.847	43.443	41.0827	50.0048	50.1815	38.9177	36.6229	44.4332	43.3597	40.7966	36.4187
Gm44468	chr1	63025742	63025846	+	105	0.486035	2.39658	1.82395	0	0	0	0.471133	0	0	0	0	0
Gm24942	chr1	63032706	63032819	+	114	0	0	0	0	0	0	0.867876	0	0	0	0	0
Rps13-ps7	chr1	63038214	63038581	+	368	0	0	0.52042	0.303544	0	0	0	0.266784	0	0	0	0
Rps27-ps1	chr1	63073774	63074019	+	246	0.829816	0	0.583886	0.454083	0.952729	0	0.804373	1.39682	2.36943	0	3.25095	1.11195
Ino80dos	chr1;chr1;chr1;chr1;chr1;chr1;chr1;chr1;chr1;chr1;chr1	63113078;63114096;63114451;63114471;63114740;63144119;63144119;63156220;63156220;63156958;63156958	63113219;63115331;63114960;63114544;63114960;63144185;63144185;63156321;63156321;63158290;63157245	+;+;+;+;+;+;+;+;+;+;+	2880	0.691081	0.68444	0.91435	0.5624	2.88081	3.58321	3.26358	3.03393	2.57586	2.60539	3.95294	3.96198
Gm20342	chr1	63117118	63126837	+	9720	0.336024	0.487576	0.581243	0.557372	2.95134	3.14379	3.03837	2.59582	3.03106	3.27439	3.58148	4.3017
Ndufs1	chr1;chr1;chr1;chr1;chr1;chr1;chr1;chr1;chr1;chr1;chr1;chr1;chr1;chr1;chr1;chr1;chr1;chr1;chr1;chr1;chr1;chr1;chr1;chr1;chr1;chr1;chr1;chr1;chr1;chr1;chr1;chr1;chr1;chr1;chr1;chr1;chr1;chr1;chr1;chr1;chr1;chr1;chr1;chr1;chr1;chr1;chr1;chr1;chr1;chr1;chr1;chr1;chr1;chr1;chr1;chr1;chr1;chr1;chr1;chr1;chr1;chr1;chr1;chr1;chr1;chr1;chr1;chr1;chr1;chr1;chr1;chr1;chr1;chr1;chr1;chr1;chr1;chr1;chr1;chr1…	63143596;63143596;63143604;63143689;63143735;63146486;63147120;63147120;63147120;63147120;63147290;63147290;63147290;63147290;63148396;63148396;63149957;63149957;63150066;63150233;63151551;63151551;63151551;63152775;63152775;63152775;63156204;63156204;63156204;63156683;63157132;63157132;63158902;63159750;63159750;63159750;63160880;63160880;63160880;63160880;63163667;63163667;63163667;63163667;631…	63143922;63144961;63143922;63143922;63143922;63146569;63147192;63147192;63147192;63147192;63147424;63147391;63147723;63147424;63148571;63148571;63150111;63150111;63150111;63152842;63151711;63151711;63151711;63152904;63152904;63152904;63156332;63156332;63156332;63157277;63157277;63157277;63159864;63159864;63159864;63159864;63161014;63161014;63161014;63161014;63163852;63163852;63163852;63163852;631…	-;-;-;-;-;-;-;-;-;-;-;-;-;-;-;-;-;-;-;-;-;-;-;-;-;-;-;-;-;-;-;-;-;-;-;-;-;-;-;-;-;-;-;-;-;-;-;-;-;-;-;-;-;-;-;-;-;-;-;-;-;-;-;-;-;-;-;-;-;-;-;-;-;-;-;-;-;-;-;-;-;-;-;-;-;-;-;-;-;-;-;-;-;-;-;-	8086	2.52455	2.04877	2.36847	2.59713	9.12442	9.44415	10.0149	11.3463	9.79045	10.7806	10.571	9.58322
Gm24557	chr1	63161855	63161943	+	89	0	0	0	1.88266	0	0	0	0	0	0	0	3.51255
Eef1b2	chr1;chr1;chr1;chr1;chr1;chr1;chr1;chr1;chr1;chr1;chr1;chr1;chr1;chr1;chr1;chr1;chr1;chr1;chr1;chr1;chr1;chr1;chr1;chr1;chr1;chr1;chr1;chr1;chr1;chr1;chr1;chr1;chr1;chr1;chr1;chr1;chr1;chr1;chr1;chr1;chr1;chr1	63176825;63177129;63177130;63177131;63177145;63177145;63177147;63177185;63177223;63177723;63177723;63177723;63177754;63177754;63177754;63177754;63177867;63178023;63178028;63178423;63178439;63178439;63178439;63178439;63178439;63178439;63178832;63178832;63178832;63178832;63178832;63178832;63178832;63179248;63179248;63179248;63179248;63179248;63179458;63179458;63179458;63179458	63177291;63177291;63177291;63177291;63177291;63177250;63177291;63177291;63177291;63177876;63177876;63177876;63177876;63178423;63177876;63177876;63177876;63178565;63178264;63178565;63178565;63178509;63178565;63178565;63178565;63178565;63178879;63178898;63178898;63178898;63178898;63178898;63178898;63179373;63179373;63179373;63179362;63179373;63179568;63179622;63179656;63180486	+;+;+;+;+;+;+;+;+;+;+;+;+;+;+;+;+;+;+;+;+;+;+;+;+;+;+;+;+;+;+;+;+;+;+;+;+;+;+;+;+;+	2532	27.4518	26.5853	31.9191	32.7128	128.904	125.644	143.737	170.685	156.309	182.562	180.76	174.72
Gm27390	chr1	63177983	63178158	+	176	0	0	0	0	0	0	0	0	0	0	0	0
Gm26457	chr1;chr1	63178677;63178686	63178754;63178720	+;+	78	1.30856	1.07539	0	1.43211	4.20666	7.35018	5.07374	8.18138	8.15216	8.39322	8.44365	10.0198
Snora41	chr1	63179004	63179135	+	132	1.93309	5.40138	9.43065	5.07747	23.4371	21.2821	19.8625	31.6099	16.4587	31.6653	24.9472	29.0118
Gpr1	chr1;chr1;chr1;chr1;chr1;chr1;chr1	63182691;63208742;63209754;63209754;63211584;63214164;63214164	63184104;63209166;63209899;63209899;63211714;63214543;63214223	-;-;-;-;-;-;-	2496	3.25095	3.66304	3.16506	3.3565	0.338035	0.183754	0.356747	0.216335	0.424592	0.181584	0.282712	0.313118
Gm27512	chr1	63198031	63198156	+	126	0	2.66287	5.31985	0	4.83623	2.73007	16.4896	8.18138	12.1959	17.5858	8.21389	3.10136
Platr12	chr1;chr1;chr1;chr1	63200313;63200708;63207515;63207515	63200674;63200803;63207967;63207614	+;+;+;+	911	0.168058	0.230187	0.315337	0	0	0.125865	0.108604	0.215536	0.0581658	0	0	0.128684
1700039I01Rik	chr1	63248021	63248499	-	479	0	0.0875577	1.09951	0	0.782869	0.359069	0.413102	0.204962	0.442497	0	0	0
Gm11608	chr1;chr1;chr1;chr1;chr1;chr1;chr1;chr1;chr1	63266848;63266848;63269433;63269433;63270877;63270877;63271248;63272821;63272883	63267114;63267114;63269526;63269526;63271028;63271028;63271316;63273115;63273120	-;-;-;-;-;-;-;-;-	882	0	0	0.108568	0	0	0	0	0	0	0.34258	0	0
Gm24513	chr1	63273226	63273363	-	138	0	0	0	0	0	0	0	0	0	0	0	0
Zdbf2	chr1;chr1;chr1;chr1;chr1;chr1;chr1;chr1;chr1;chr1;chr1;chr1;chr1;chr1;chr1;chr1;chr1;chr1;chr1;chr1;chr1	63273265;63273265;63273269;63275096;63275096;63277931;63277931;63277931;63280767;63280767;63280767;63290647;63290677;63290738;63294916;63294916;63294916;63294916;63302640;63302640;63302640	63273472;63273472;63273472;63275178;63275178;63277983;63277983;63277983;63280877;63280877;63280877;63290782;63290782;63290782;63295022;63295046;63295046;63295046;63314575;63314576;63314576	+;+;+;+;+;+;+;+;+;+;+;+;+;+;+;+;+;+;+;+;+	12659	2.26566	1.94808	2.41682	2.40457	1.16269	0.969185	1.14499	1.06638	0.61951	0.763803	1.12229	1.4848
Gm23448	chr1	63300280	63300383	-	104	0	0	0	0	0	0	0	0	0	0.484224	0	0
Gm11606	chr1	63357434	63358050	-	617	0	0	0	0	0	0	0	0	0	0	0	0
Gm11605	chr1	63364720	63365365	-	646	1.10599	0.389537	0.592925	0.864584	1.59634	1.06498	2.14416	1.82371	2.37876	1.24729	3.78676	1.51227
Adam23	chr1;chr1;chr1;chr1;chr1;chr1;chr1;chr1;chr1;chr1;chr1;chr1;chr1;chr1;chr1;chr1;chr1;chr1;chr1;chr1;chr1;chr1;chr1;chr1;chr1;chr1;chr1;chr1;chr1;chr1;chr1;chr1;chr1;chr1;chr1;chr1;chr1;chr1;chr1;chr1;chr1;chr1;chr1;chr1;chr1;chr1;chr1;chr1;chr1;chr1;chr1;chr1;chr1;chr1;chr1;chr1;chr1;chr1;chr1;chr1;chr1;chr1;chr1;chr1;chr1;chr1;chr1;chr1;chr1;chr1;chr1;chr1;chr1;chr1;chr1;chr1;chr1;chr1;chr1;chr1…	63445891;63445895;63445910;63445935;63446211;63446211;63447728;63447728;63447728;63447728;63447728;63447728;63470619;63477679;63477679;63477679;63477679;63477679;63477679;63477679;63494169;63515577;63515577;63515577;63515577;63515577;63515577;63515577;63515577;63528758;63528758;63528758;63528758;63528758;63528758;63528758;63528758;63530235;63530235;63530235;63530235;63530235;63530235;63530235;635…	63446412;63446412;63446412;63446412;63446412;63446412;63447948;63447948;63447948;63447948;63447948;63447948;63470657;63477755;63477755;63477755;63477755;63477755;63477755;63477755;63494288;63515640;63515640;63515640;63515640;63515640;63515640;63515640;63515640;63528840;63528840;63528840;63528840;63528840;63528840;63528840;63528840;63530298;63530298;63530298;63530298;63532849;63530298;63530298;635…	+;+;+;+;+;+;+;+;+;+;+;+;+;+;+;+;+;+;+;+;+;+;+;+;+;+;+;+;+;+;+;+;+;+;+;+;+;+;+;+;+;+;+;+;+;+;+;+;+;+;+;+;+;+;+;+;+;+;+;+;+;+;+;+;+;+;+;+;+;+;+;+;+;+;+;+;+;+;+;+;+;+;+;+;+;+;+;+;+;+;+;+;+;+;+;+;+;+;+;+;+;+;+;+;+;+;+;+;+;+;+;+;+;+;+;+;+;+;+;+;+;+;+;+;+;+;+;+;+;+;+;+;+;+;+;+;+;+;+;+;+;+;+;+;+;+;+;+;+;+;+;+;+;+;+;+;+;+;+;+;+;+;+;+;+;+;+;+;+;+;+;+;+	17907	0.042749	0.0491843	0.0320849	0.0187141	0.0366471	0.0160081	0.0524884	0.0438606	0.00591825	0	0	0.0174578
Gm22281	chr1	63575488	63575590	-	103	0	0	0	0	0	0	0	0	0	0	0	0
Gm39653	chr1;chr1	63615968;63620127	63616379;63620819	+;+	1105	0	0	0	0	0.169681	0	0	0	0	0	0	0
Dytn	chr1;chr1;chr1;chr1;chr1;chr1;chr1;chr1;chr1;chr1;chr1;chr1;chr1;chr1;chr1;chr1;chr1;chr1;chr1;chr1	63622851;63633418;63641055;63643303;63647397;63658870;63661139;63664220;63664400;63664773;63664773;63674856;63674856;63675738;63677117;63678781;63685101;63685101;63686755;63686755	63623151;63633898;63641214;63643373;63647532;63659015;63661250;63664563;63664563;63664844;63664844;63678855;63674956;63675823;63677318;63678855;63685247;63685247;63686910;63686927	-;-;-;-;-;-;-;-;-;-;-;-;-;-;-;-;-;-;-;-	6143	0.0332305	0.0546185	0.109116	0.054552	0.0457831	0.0559968	0.00805289	0.119864	0.0517555	0.0327913	0	0.0127225
Gm12748	chr1	63671468	63671971	+	504	0	0	0	0	0	0	0	0	0	0	0	0
Mdh1b	chr1;chr1;chr1;chr1;chr1;chr1;chr1;chr1;chr1;chr1;chr1	63698819;63701576;63711115;63711452;63715192;63718519;63719522;63721488;63721808;63725608;63730271	63699037;63701641;63711166;63711591;63715355;63718660;63720018;63721630;63721942;63725720;63730318	-;-;-;-;-;-;-;-;-;-;-	1719	0.118752	0.097592	0.0557053	0	0	0	0	0	0	0	0	0.0454649
Fastkd2	chr1;chr1;chr1;chr1;chr1;chr1;chr1;chr1;chr1;chr1;chr1;chr1;chr1;chr1;chr1;chr1;chr1;chr1;chr1;chr1;chr1;chr1;chr1;chr1;chr1;chr1;chr1;chr1;chr1;chr1;chr1;chr1;chr1;chr1;chr1;chr1	63730614;63730641;63730643;63731400;63731400;63731400;63734732;63734732;63734732;63735463;63735463;63735463;63735845;63737313;63737714;63737779;63737779;63739182;63739182;63739182;63745842;63745842;63745842;63747958;63747958;63747958;63748021;63749686;63749686;63749686;63751221;63751264;63751264;63752297;63752297;63752297	63730691;63730691;63730691;63732221;63732221;63732221;63734835;63734835;63734835;63735968;63736067;63735571;63735968;63737847;63737918;63737918;63737918;63739354;63739354;63739354;63746005;63746005;63746005;63748057;63748170;63748170;63748170;63750276;63749770;63749770;63751378;63751378;63751378;63752465;63752538;63754655	+;+;+;+;+;+;+;+;+;+;+;+;+;+;+;+;+;+;+;+;+;+;+;+;+;+;+;+;+;+;+;+;+;+;+;+	5873	2.71983	2.17806	2.57614	2.45358	5.35546	5.5545	3.98413	3.39347	4.6556	5.94228	4.34947	5.24976
4933402D24Rik	chr1;chr1;chr1	63754907;63768385;63769181	63756419;63768542;63769267	-;-;-	1758	0	0	0	0.190622	0.506605	0.39134	0.140697	0.0558456	0.241133	0.171875	0.401393	0.933583
Gm13751	chr1	63844827	63845578	-	752	0	0	0	0	0.124666	0	0.131566	0	0	0	0	0
Gm13754	chr1;chr1;chr1;chr1;chr1;chr1;chr1;chr1;chr1	63917848;63920684;63923935;63925129;63926511;63928673;63928906;63934704;63935684	63917931;63920785;63924032;63925258;63926579;63928774;63928984;63934788;63935932	+;+;+;+;+;+;+;+;+	998	0.357952	0.126073	0	0.335784	0.187873	0	0.297408	0	0.0530952	0.10092	0	0.0391554
Gm13749	chr1;chr1	63964727;63967640	63964798;63968999	+;+	1432	0	0	0	0	0	0.0800718	0.138181	0	0	0.0703342	0	0
Klf7	chr1;chr1;chr1;chr1;chr1;chr1;chr1;chr1;chr1;chr1;chr1	64029447;64041926;64042314;64078707;64078707;64079103;64120900;64120900;64120900;64121386;64122202	64035764;64042437;64042437;64079334;64079334;64079334;64121139;64121139;64121491;64121482;64122282	-;-;-;-;-;-;-;-;-;-;-	8131	9.30796	7.85572	7.52539	8.30467	0.870497	0.676892	0.450215	0.356193	0.469218	0.24774	0.393425	0.259521
Mir6899	chr1	64042438	64042501	-	64	0	0	0	0	0	0	0	0	0	0	0	0
Gm13748	chr1;chr1;chr1;chr1	64078654;64079644;64081603;64090607	64078710;64079744;64081646;64090782	+;+;+;+	378	0	0.332858	0	0.591028	0	0.15167	0	0	0	0	0.124453	0
Gm13750	chr1	64150201	64150665	+	465	0	0	0	0	0	0.493173	0	0.422265	0.22791	0.216599	0.202336	0
Gm28981	chr1;chr1	64185991;64303007	64187241;64303043	-;-	1288	0.198112	0	0	0	0	0	0	0	0	0.0781977	0	0
Gm25748	chr1	64396334	64396403	+	70	0	0	0	0	0	0	0	0	0	0	0	0
Gm28980	chr1	64454359	64454577	-	219	0.233031	0.76603	0	0.510065	0.856151	0	0	0	0	0	0	0.535303
Creb1	chr1;chr1;chr1;chr1;chr1;chr1;chr1;chr1;chr1;chr1;chr1;chr1;chr1;chr1;chr1;chr1;chr1;chr1;chr1;chr1;chr1;chr1;chr1;chr1;chr1;chr1;chr1;chr1;chr1;chr1;chr1;chr1;chr1;chr1;chr1;chr1;chr1;chr1;chr1;chr1;chr1;chr1;chr1;chr1;chr1;chr1;chr1;chr1;chr1;chr1;chr1;chr1;chr1;chr1;chr1;chr1;chr1;chr1;chr1;chr1;chr1;chr1;chr1;chr1;chr1;chr1;chr1;chr1;chr1;chr1;chr1	64532645;64532797;64532804;64532809;64532809;64532819;64532832;64532859;64532894;64550849;64550849;64550849;64550849;64550849;64550849;64550849;64550849;64558503;64558503;64558503;64558503;64558503;64558503;64558503;64558503;64558503;64559727;64559727;64560925;64561753;64566217;64566217;64566217;64566217;64566217;64566217;64566217;64566217;64570134;64570134;64570134;64570134;64570134;64570134;645…	64532904;64533020;64532904;64532904;64533020;64533020;64533020;64533020;64533020;64550970;64550970;64550970;64550970;64550970;64550970;64550970;64550970;64558649;64558649;64558649;64558649;64558649;64558649;64558939;64558649;64558649;64559768;64559768;64562566;64561865;64566317;64566317;64566317;64566317;64566317;64566317;64566317;64566317;64570276;64570276;64570276;64570276;64570276;64570276;645…	+;+;+;+;+;+;+;+;+;+;+;+;+;+;+;+;+;+;+;+;+;+;+;+;+;+;+;+;+;+;+;+;+;+;+;+;+;+;+;+;+;+;+;+;+;+;+;+;+;+;+;+;+;+;+;+;+;+;+;+;+;+;+;+;+;+;+;+;+;+;+	13742	2.58102	2.21268	5.49793	5.19423	4.32517	4.05099	6.97648	7.55149	4.30714	4.32426	6.37421	6.59437
Mettl21a	chr1;chr1;chr1;chr1;chr1;chr1;chr1;chr1;chr1;chr1;chr1;chr1;chr1;chr1	64606473;64606480;64607956;64614204;64615098;64615098;64615098;64615098;64615439;64616273;64616273;64616273;64617162;64617162	64608137;64608137;64608137;64614268;64615209;64615209;64615209;64615209;64615631;64616444;64617168;64616444;64617184;64617242	-;-;-;-;-;-;-;-;-;-;-;-;-;-	3005	0.0849147	0.600142	0.716985	0.594765	2.09023	3.60587	3.07843	2.00927	1.25199	2.37971	1.84729	2.17167
Gm28982	chr1;chr1;chr1;chr1	64617784;64623922;64624678;64625801	64617862;64624038;64624760;64626033	+;+;+;+	512	0	0	0	0.109086	0.183103	0	0	0.191751	0	0	0	0
Gm29152	chr1;chr1;chr1	64649935;64652496;64652688	64650102;64652583;64652756	+;+;+	325	0	0.258093	0.294638	0.343706	0	0	0	0	0.978259	0	0.578993	0
2810408I11Rik	chr1;chr1;chr1;chr1;chr1;chr1;chr1	64679871;64683348;64685832;64688789;64689124;64690464;64690464	64680385;64683429;64685903;64688924;64690628;64690608;64690659	-;-;-;-;-;-;-	2341	23.653	22.1973	28.3877	31.8746	2.02234	3.40413	3.04294	3.52278	1.94663	1.29071	2.1502	2.23679
Ccnyl1	chr1;chr1;chr1;chr1;chr1;chr1;chr1;chr1;chr1;chr1;chr1;chr1;chr1;chr1;chr1;chr1;chr1;chr1;chr1;chr1;chr1;chr1;chr1;chr1;chr1;chr1;chr1;chr1;chr1;chr1;chr1;chr1;chr1;chr1;chr1;chr1;chr1	64690455;64690822;64691183;64691213;64691213;64691345;64700969;64700969;64700969;64700969;64702346;64702346;64702346;64702346;64708378;64708378;64708378;64708378;64711418;64711418;64711418;64711418;64713111;64713111;64713111;64714569;64714569;64714569;64718131;64718131;64718131;64721627;64721627;64721627;64723523;64723523;64723523	64690676;64690966;64691400;64691400;64691400;64691400;64701043;64701043;64701043;64701043;64702380;64702380;64702380;64702380;64708478;64708478;64708478;64708478;64711453;64711453;64711453;64711453;64713162;64713162;64713162;64714688;64714688;64714688;64718297;64718297;64718297;64721789;64721789;64721789;64725640;64723946;64725644	+;+;+;+;+;+;+;+;+;+;+;+;+;+;+;+;+;+;+;+;+;+;+;+;+;+;+;+;+;+;+;+;+;+;+;+;+	3456	26.9345	27.7659	28.331	32.7259	10.4572	9.27322	10.9215	14.6299	4.92172	9.00522	9.14729	6.15102
Fzd5	chr1;chr1;chr1;chr1	64730558;64734469;64737133;64737240	64736853;64736853;64737751;64737749	-;-;-;-	6915	4.43547	4.5003	11.369	9.31273	1.776	1.76596	4.09201	2.32131	1.25672	1.45652	1.41504	1.55404
Gm38058	chr1	64736240	64740607	+	4368	0	0.00960168	0.0438449	0	0	0.0262506	0.0679518	0.067429	0	0.0230583	0	0
Plekhm3	chr1;chr1;chr1;chr1;chr1;chr1;chr1;chr1;chr1;chr1;chr1;chr1;chr1;chr1;chr1;chr1;chr1;chr1;chr1;chr1;chr1;chr1;chr1;chr1;chr1;chr1;chr1;chr1;chr1	64785983;64789121;64793809;64794052;64819936;64819936;64819936;64836670;64860298;64861187;64861187;64883129;64883129;64883129;64892752;64892752;64892752;64921550;64921550;64921550;64928033;64937697;64937697;64938021;64953163;64956615;64956695;64956695;64956695	64786587;64795214;64795214;64795214;64820093;64820093;64820093;64836764;64861250;64861250;64861250;64883322;64883322;64883322;64892897;64892897;64892897;64922482;64922482;64922482;64928097;64938539;64938539;64938539;64953787;64956775;64956727;64956824;64956824	-;-;-;-;-;-;-;-;-;-;-;-;-;-;-;-;-;-;-;-;-;-;-;-;-;-;-;-;-	10921	7.60295	8.1722	8.97862	9.66583	26.6154	29.6552	25.8601	25.5892	22.1495	18.9245	28.331	21.4225
Rpl31-ps24	chr1	64934402	64934780	+	379	1.21188	0.77462	1.01063	0.442101	1.60782	0.30254	0.391575	4.4037	0.559251	0.531497	3.97199	0.824846
Rpl10a-ps1	chr1	64993951	64994604	-	654	5.30626	4.93791	8.9315	10.0773	58.1269	43.393	55.0663	47.5121	49.0189	55.7494	62.7962	47.024
Gm24788	chr1	65001307	65001462	-	156	0	1.07539	0	0.716053	0.600952	2.57256	2.53687	0	0.679346	0.645632	1.80935	0.500988
Akr1cl	chr1;chr1;chr1;chr1;chr1;chr1;chr1;chr1;chr1;chr1;chr1;chr1;chr1;chr1;chr1;chr1;chr1;chr1;chr1;chr1;chr1;chr1;chr1;chr1;chr1;chr1;chr1;chr1;chr1;chr1;chr1;chr1;chr1;chr1	65012689;65012689;65014470;65014677;65014677;65016067;65016067;65016067;65016068;65016665;65016665;65016675;65021383;65021383;65021383;65021919;65021919;65021919;65024663;65024663;65024663;65025563;65025563;65025563;65027685;65029527;65030568;65030568;65030568;65032586;65032586;65032586;65032586;65032586	65013309;65013309;65014759;65014759;65014759;65016232;65016543;65016232;65016232;65016774;65016774;65016774;65021505;65021505;65021505;65021992;65021996;65021996;65024779;65024779;65024779;65025730;65025730;65025730;65028573;65030688;65030688;65030688;65030688;65032732;65032748;65032686;65032759;65032747	-;-;-;-;-;-;-;-;-;-;-;-;-;-;-;-;-;-;-;-;-;-;-;-;-;-;-;-;-;-;-;-;-;-	4209	0.581995	0.558006	1.03515	0.703294	0.289553	0.095348	0.223309	0.186603	0.0377684	0.167505	0.27942	0.213536
Gm8550	chr1	65028080	65028732	+	653	0	0	0	0.171063	0.143566	0	0	0	0.0811471	0	0.144083	0.0598424
Cryge	chr1;chr1;chr1;chr1;chr1	65048554;65048557;65050770;65050770;65051105	65048896;65048896;65051119;65051012;65051149	-;-;-;-;-	723	0	0.116017	0	0	0.842829	0.158593	0.273687	0.203686	0.439743	0.557226	0.650667	0.864777
Crygd	chr1;chr1;chr1;chr1;chr1;chr1;chr1	65061872;65062345;65062731;65063059;65063059;65063394;65063394	65062182;65062431;65063301;65063301;65063301;65063452;65063452	-;-;-;-;-;-;-	1028	0.0992874	0	0	0	0	0.11154	0	0	0	0	0	0
Crygc	chr1;chr1;chr1;chr1;chr1;chr1	65071525;65071531;65073162;65073162;65073497;65073497	65071871;65071874;65073404;65073404;65073689;65073521	-;-;-;-;-;-	786	0	0.053359	0	0	0	0	0	0	0.134832	0	0	0.0994328
Crygb	chr1;chr1;chr1	65080219;65081915;65082247	65080567;65082157;65082288	-;-;-	634	0	0.0661517	0	0	0	0	0	0	0	0	0	0
Gm7329	chr1	65095227	65095436	+	210	1.45811	0.39943	1.13997	1.32981	0	0	0	0.467507	0	0.479612	0	0.372163
Cryga	chr1;chr1;chr1;chr1;chr1	65100389;65100389;65102981;65102981;65103329	65100725;65100725;65103223;65103360;65103373	-;-;-;-;-	730	0	0	0	0	0	0.314145	0.0677657	0.134488	0	0	0.128885	0
Gm28845	chr1;chr1;chr1;chr1;chr1;chr1;chr1	65100619;65102981;65109462;65109877;65116681;65117122;65119539	65100725;65103223;65109576;65109964;65116752;65117209;65119558	-;-;-;-;-;-;-	733	0	0	0	0	0	0	0	0	0	0	0	0
D630023F18Rik	chr1;chr1;chr1;chr1;chr1;chr1;chr1;chr1;chr1;chr1;chr1;chr1;chr1;chr1;chr1;chr1;chr1;chr1;chr1;chr1;chr1;chr1;chr1	65105285;65107313;65108719;65109462;65109462;65109462;65109877;65109877;65109877;65116681;65116681;65116681;65117122;65117122;65117122;65119539;65119539;65121339;65121357;65121357;65123053;65123053;65123053	65105750;65108805;65108805;65109576;65109576;65109576;65109964;65109964;65109964;65116752;65116752;65116752;65117209;65117209;65117209;65119621;65119621;65121438;65121438;65121438;65123114;65123193;65123214	-;-;-;-;-;-;-;-;-;-;-;-;-;-;-;-;-;-;-;-;-;-;-	2667	1.14811	0.691926	0.700138	0.6492	0.333937	0.171973	0.816135	0.828261	0.456973	0.358765	1.00542	0.644692
Idh1	chr1;chr1;chr1;chr1;chr1;chr1;chr1;chr1;chr1;chr1;chr1;chr1;chr1;chr1;chr1;chr1;chr1;chr1;chr1;chr1;chr1;chr1;chr1;chr1;chr1;chr1;chr1;chr1;chr1;chr1;chr1;chr1;chr1;chr1;chr1;chr1;chr1;chr1;chr1;chr1;chr1	65158616;65158618;65161050;65161050;65161800;65161800;65165100;65165100;65166107;65166107;65166199;65166244;65168499;65168499;65168499;65168499;65168589;65170959;65170959;65170959;65170959;65170959;65171120;65175231;65175231;65175231;65175231;65175231;65175231;65175296;65175512;65178990;65179763;65179763;65181628;65181628;65186209;65186305;65186305;65186305;65186305	65159555;65159555;65161212;65161212;65161940;65161940;65165251;65165251;65166284;65166284;65166284;65166284;65168604;65168604;65168604;65168604;65168604;65171250;65171250;65171250;65171250;65171250;65171250;65175368;65175368;65175368;65175368;65175368;65175368;65175368;65175564;65179181;65179815;65179815;65181698;65181698;65186459;65186479;65186500;65186438;65186479	-;-;-;-;-;-;-;-;-;-;-;-;-;-;-;-;-;-;-;-;-;-;-;-;-;-;-;-;-;-;-;-;-;-;-;-;-;-;-;-;-	2771	3.0204	2.24004	2.31532	2.55981	22.3799	16.7173	15.2638	7.83003	17.1531	19.7185	12.8346	17.388
Pikfyve	chr1;chr1;chr1;chr1;chr1;chr1;chr1;chr1;chr1;chr1;chr1;chr1;chr1;chr1;chr1;chr1;chr1;chr1;chr1;chr1;chr1;chr1;chr1;chr1;chr1;chr1;chr1;chr1;chr1;chr1;chr1;chr1;chr1;chr1;chr1;chr1;chr1;chr1;chr1;chr1;chr1;chr1;chr1;chr1;chr1;chr1;chr1;chr1;chr1;chr1;chr1;chr1;chr1;chr1;chr1;chr1;chr1;chr1;chr1;chr1;chr1;chr1;chr1;chr1;chr1;chr1;chr1;chr1;chr1;chr1;chr1;chr1;chr1;chr1;chr1;chr1;chr1;chr1;chr1;chr1…	65186683;65186689;65186693;65186694;65186696;65186702;65186704;65186704;65186713;65186750;65190319;65190319;65190319;65190319;65190319;65190319;65190319;65190319;65190319;65190319;65191054;65192145;65192145;65192145;65192145;65192145;65192145;65192145;65192145;65192145;65192531;65192534;65195656;65195656;65195656;65195656;65195656;65195656;65195656;65195656;65196612;65196612;65196612;65196612;651…	65186778;65186833;65186833;65186778;65186778;65186833;65186833;65186833;65186833;65186833;65190499;65190499;65190499;65190499;65190499;65192483;65190499;65190499;65190499;65190499;65191151;65192187;65192294;65192294;65192294;65192294;65192294;65192294;65192294;65192294;65192566;65192566;65195774;65195774;65195774;65195774;65195774;65195774;65195774;65195774;65196783;65196783;65196783;65196783;651…	+;+;+;+;+;+;+;+;+;+;+;+;+;+;+;+;+;+;+;+;+;+;+;+;+;+;+;+;+;+;+;+;+;+;+;+;+;+;+;+;+;+;+;+;+;+;+;+;+;+;+;+;+;+;+;+;+;+;+;+;+;+;+;+;+;+;+;+;+;+;+;+;+;+;+;+;+;+;+;+;+;+;+;+;+;+;+;+;+;+;+;+;+;+;+;+;+;+;+;+;+;+;+;+;+;+;+;+;+;+;+;+;+;+;+;+;+;+;+;+;+;+;+;+;+;+;+;+;+;+;+;+;+;+;+;+;+;+;+;+;+;+;+;+;+;+;+;+;+;+;+;+;+;+;+;+;+;+;+;+;+;+	19211	6.9467	6.25031	8.30668	8.42826	8.55941	9.2185	11.4022	10.41	6.59225	6.60063	9.35918	9.0131
Pth2r	chr1;chr1;chr1;chr1;chr1;chr1;chr1;chr1;chr1;chr1;chr1;chr1;chr1;chr1;chr1;chr1;chr1;chr1;chr1	65282056;65311257;65321969;65321969;65336748;65336748;65336974;65336974;65343480;65343480;65345307;65345307;65346813;65351536;65363252;65372278;65383863;65386301;65388418	65282223;65311670;65322071;65322071;65336858;65336858;65337089;65337089;65343577;65343577;65345496;65345341;65346966;65351596;65363315;65372372;65384001;65386342;65389244	+;+;+;+;+;+;+;+;+;+;+;+;+;+;+;+;+;+;+	2582	0.0592956	0.0974597	0.370865	1.18972	0.181542	0.0222043	0.287387	0.399246	0.0410449	0	0.0364394	0.121075
Gm28927	chr1	65420850	65421121	-	272	0	0	0	0	0	0	0	0	0	0	0	0
Gm28926	chr1	65421124	65421803	-	680	0	0	0	0	0	0	0	0	0	0	0	0
Gm28925	chr1	65421770	65421937	-	168	0	0	0	0	0	0	0	0	0	0	0	0
Gm28923	chr1	65438664	65438985	-	322	3.1698	2.86548	1.7843	4.85671	0	0	0.30726	0	0	0	0	0.48543
Gm28922	chr1	65470201	65470508	-	308	0	0	0	0	0	0	0	0	0	0	0.305475	0
Gm28728	chr1	65523671	65524075	-	405	0	0	0	0	0	0	0	0	0	0	0	0
Gm5255	chr1;chr1	65550464;65551169	65551036;65551237	-;-	642	0	0	0	0	0.146026	0.178602	0	0	0	0.156883	0.146552	0
Gm8805	chr1	65552682	65552994	+	313	0	0	0	0	0	0	0	0	0	0	0	0
Crygf	chr1;chr1;chr1;chr1;chr1;chr1	65926520;65926538;65926648;65926648;65927971;65927985	65926566;65926566;65926890;65926890;65928307;65928306	+;+;+;+;+;+	627	0	0	0	0	0.0747596	0	0	0	0	0	0	0.249296
Gm8809	chr1	66032183	66032925	-	743	0	0	0	0	0	0.462972	0	0	0	0	0.12663	0
Gm15659	chr1	66033085	66033425	+	341	0	0	0	0.655157	0.274922	0	0	0	0.621572	0	0	0
Gm8812	chr1	66062965	66063376	+	412	0	0	0	0	0	0	0	0	0	0	0	0
Map2	chr1;chr1;chr1;chr1;chr1;chr1;chr1;chr1;chr1;chr1;chr1;chr1;chr1;chr1;chr1;chr1;chr1;chr1;chr1;chr1;chr1;chr1;chr1;chr1;chr1;chr1;chr1;chr1;chr1;chr1;chr1;chr1;chr1;chr1;chr1;chr1;chr1;chr1;chr1;chr1;chr1;chr1;chr1;chr1;chr1;chr1;chr1;chr1;chr1;chr1;chr1;chr1;chr1;chr1;chr1;chr1;chr1;chr1;chr1;chr1;chr1;chr1;chr1;chr1;chr1;chr1;chr1;chr1;chr1;chr1;chr1;chr1;chr1;chr1;chr1;chr1;chr1;chr1;chr1;chr1…	66175273;66175313;66175316;66175471;66175550;66193119;66193119;66193119;66193119;66195172;66251647;66251662;66251662;66251662;66251662;66251662;66321719;66321836;66321998;66322102;66322404;66322404;66322404;66322404;66322404;66322404;66322404;66322404;66322404;66362196;66362203;66362203;66362203;66362203;66362203;66362203;66362203;66362203;66362203;66364655;66364658;66380489;66380489;66380489;663…	66175495;66175495;66175495;66175698;66175698;66193181;66193181;66193181;66193181;66195378;66251712;66251712;66251712;66251712;66251712;66251712;66322142;66322142;66322142;66322334;66322468;66322468;66322468;66322468;66322468;66322439;66322468;66322468;66322468;66362280;66362280;66362280;66362280;66362280;66362280;66362280;66362280;66362280;66362280;66364776;66364776;66380773;66380773;66380773;663…	+;+;+;+;+;+;+;+;+;+;+;+;+;+;+;+;+;+;+;+;+;+;+;+;+;+;+;+;+;+;+;+;+;+;+;+;+;+;+;+;+;+;+;+;+;+;+;+;+;+;+;+;+;+;+;+;+;+;+;+;+;+;+;+;+;+;+;+;+;+;+;+;+;+;+;+;+;+;+;+;+;+;+;+;+;+;+;+;+;+;+;+;+;+;+;+;+;+;+;+;+;+;+;+;+;+;+;+;+;+;+;+;+;+;+;+;+;+;+;+;+;+;+;+;+;+;+;+;+;+;+;+;+;+;+;+;+;+;+;+;+;+;+;+;+;+;+;+;+;+;+;+;+;+;+;+;+;+;+;+;+;+;+;+;+;+;+;+;+;+;+;+;+;+;+;+;+;+;+;+;+;+;+;+;+;+;+;+;+;+;+;+	16456	2.66085	2.84426	3.29646	2.82383	0.435814	0.35536	0.435889	0.247589	0.331664	0.440675	0.414515	0.341948
Gm24729	chr1	66305889	66306025	+	137	0	0	0	0	0	0	0	0	0	0	2.74705	0
Gm10558	chr1;chr1;chr1	66322276;66326101;66328666	66323753;66326152;66328796	-;-;-	1661	0.0921741	0.1515	0.172951	0	0	0.0690324	0.238261	0.177321	0.0638038	0	0	0.094105
Gm25411	chr1	66436082	66436232	+	151	0	0	0	0	0	0	0	0	0	0	0	0.517577
Unc80	chr1;chr1;chr1;chr1;chr1;chr1;chr1;chr1;chr1;chr1;chr1;chr1;chr1;chr1;chr1;chr1;chr1;chr1;chr1;chr1;chr1;chr1;chr1;chr1;chr1;chr1;chr1;chr1;chr1;chr1;chr1;chr1;chr1;chr1;chr1;chr1;chr1;chr1;chr1;chr1;chr1;chr1;chr1;chr1;chr1;chr1;chr1;chr1;chr1;chr1;chr1;chr1;chr1;chr1;chr1;chr1;chr1;chr1;chr1;chr1;chr1;chr1;chr1;chr1;chr1;chr1;chr1;chr1;chr1;chr1;chr1;chr1;chr1;chr1;chr1;chr1;chr1;chr1;chr1;chr1…	66468367;66468414;66468430;66468447;66469464;66469464;66469464;66469464;66471976;66471976;66471976;66471976;66473231;66473231;66473231;66473231;66483241;66483241;66483241;66483241;66485765;66485765;66485765;66485765;66490992;66490992;66503530;66503530;66503530;66504923;66504923;66504923;66506630;66506630;66507326;66507326;66509267;66509267;66510550;66510550;66521455;66521455;66525643;66525643;665…	66468538;66468538;66468538;66468538;66469512;66469512;66469512;66469512;66472132;66472132;66472132;66472132;66473532;66473532;66473532;66473532;66483364;66483364;66483364;66483364;66485841;66486190;66485841;66485841;66491131;66491131;66503791;66503791;66503791;66505057;66504944;66505057;66506846;66506846;66507466;66507466;66509535;66509535;66510924;66510924;66521601;66521601;66525790;66525790;665…	+;+;+;+;+;+;+;+;+;+;+;+;+;+;+;+;+;+;+;+;+;+;+;+;+;+;+;+;+;+;+;+;+;+;+;+;+;+;+;+;+;+;+;+;+;+;+;+;+;+;+;+;+;+;+;+;+;+;+;+;+;+;+;+;+;+;+;+;+;+;+;+;+;+;+;+;+;+;+;+;+;+;+;+;+;+;+;+;+;+;+;+;+;+;+;+;+;+;+;+;+;+;+;+;+;+;+;+;+;+;+;+;+;+;+;+;+;+;+;+;+;+;+;+;+;+;+;+;+;+;+;+;+;+;+;+;+;+;+;+;+;+;+;+;+;+;+;+;+;+	14425	0.555445	0.529158	0.517787	0.71243	0.155977	0.07154	0.102882	0.122508	0.0587747	0.0349111	0.104359	0.0921055
Gm37181	chr1	66690630	66692356	-	1727	0.059101	0	0.0554472	0.0646811	0	0.398365	0.0572889	0.28424	0	0	0	0
Rpe	chr1;chr1;chr1;chr1;chr1;chr1;chr1;chr1;chr1;chr1;chr1;chr1;chr1;chr1;chr1;chr1;chr1;chr1;chr1;chr1;chr1;chr1;chr1;chr1;chr1;chr1;chr1;chr1;chr1;chr1	66700831;66700831;66700831;66700831;66700907;66701617;66701617;66701617;66701617;66706446;66706446;66706446;66706446;66714577;66714577;66714577;66714577;66715113;66715113;66715113;66715113;66715113;66715959;66715959;66715959;66715959;66717754;66717754;66717754;66717754	66701028;66701017;66701028;66701417;66701017;66701636;66701648;66701648;66701648;66706525;66706525;66706525;66706525;66714716;66714716;66714716;66714716;66715247;66715247;66715247;66715247;66715194;66716045;66716045;66716045;66716045;66719805;66718019;66719805;66719805	+;+;+;+;+;+;+;+;+;+;+;+;+;+;+;+;+;+;+;+;+;+;+;+;+;+;+;+;+;+	3113	17.2954	15.0489	15.9647	16.6139	15.8406	12.3024	20.2611	16.9988	12.7664	13.1682	17.1217	18.8168
Kansl1l	chr1;chr1;chr1;chr1;chr1;chr1;chr1;chr1;chr1;chr1;chr1;chr1;chr1;chr1;chr1;chr1;chr1;chr1;chr1;chr1;chr1;chr1;chr1;chr1;chr1;chr1;chr1;chr1;chr1;chr1;chr1;chr1;chr1;chr1;chr1;chr1;chr1;chr1;chr1;chr1;chr1;chr1	66719248;66719363;66721805;66721805;66723263;66723263;66724558;66724558;66725874;66725874;66726687;66726687;66728444;66735542;66735637;66735637;66738051;66738051;66738051;66762048;66762048;66762048;66772906;66772906;66772906;66773422;66773422;66773422;66776998;66777967;66777967;66777967;66800742;66801049;66801049;66801049;66801049;66807525;66808304;66817374;66817374;66817374	66721006;66721006;66721973;66721973;66723375;66723375;66724612;66724612;66725998;66725998;66726808;66726808;66728575;66735744;66735744;66735744;66738213;66738213;66738213;66762252;66762252;66762252;66773027;66773027;66773027;66773619;66773619;66773514;66778108;66778108;66778108;66778108;66802168;66802168;66802168;66802168;66801210;66807604;66808794;66817546;66817562;66817546	-;-;-;-;-;-;-;-;-;-;-;-;-;-;-;-;-;-;-;-;-;-;-;-;-;-;-;-;-;-;-;-;-;-;-;-;-;-;-;-;-;-	6664	6.87699	6.0355	6.56679	6.41998	1.37162	2.22822	1.5292	1.97414	1.43128	1.17888	1.79306	1.4132
Gm37570	chr1	66765626	66768731	-	3106	1.03513	0.202544	0.524107	0.413586	0.467837	0.11075	0	0.158043	0.272963	0.0648542	0.272626	0.226461
Gm38387	chr1	66769290	66771866	-	2577	0.475285	0.211572	0.445902	0.736893	0.145516	0.378205	0	0.228583	0.0822492	0.117251	0.310335	0.242621
Gm38162	chr1	66775511	66780107	+	4597	0.155421	0.191591	0.23955	0.170096	0.203934	0.0498859	0.0753279	0.25628	0.092215	0.109548	0.0409338	0.0765051
Gm15789	chr1;chr1;chr1	66783913;66784649;66785920	66784472;66784921;66786445	+;+;+	1359	0.638391	0.154305	0.281847	0.534274	0	0.0843729	0.072802	0.361209	0.194956	0	0	0.0575086
6820402A03Rik	chr1	66793645	66796298	-	2654	0.115374	0.0948157	0.180402	0.0841781	0.0883087	0	0.186394	0.0369919	0.0399314	0	0.106352	0.0588954
Gm37285	chr1	66799659	66800797	-	1139	0.896114	0.810082	0.5885	0.343253	0.164615	0.10067	0.130296	0.0861954	0.18609	0.176854	0.247813	0.446007
Gm37755	chr1	66812315	66814493	+	2179	1.56919	0.67366	1.16456	0.307584	0.0430236	0.105243	0	0	0.145908	0.231112	0.259072	0.251069
Gm38218	chr1	66821226	66825914	-	4689	0.0217674	0	0	0	0.399866	0.513525	0.5064	0.502503	0.452028	0.236277	0.501634	0.6167
Acadl	chr1;chr1;chr1;chr1;chr1;chr1;chr1;chr1;chr1;chr1;chr1;chr1;chr1;chr1;chr1;chr1;chr1	66830839;66836962;66838279;66841622;66843081;66845168;66845299;66848400;66848400;66853127;66853127;66854624;66854624;66857399;66857399;66858243;66863173	66831527;66837048;66838406;66841735;66843182;66845332;66845332;66848466;66848466;66853291;66853291;66854761;66854761;66857554;66857554;66858331;66863277	-;-;-;-;-;-;-;-;-;-;-;-;-;-;-;-;-	2005	0.763597	1.12956	1.38502	1.50425	54.5658	59.6475	76.757	95.6793	85.6282	71.4072	87.0006	106.492
Gm15793	chr1	66849108	66849602	-	495	0	0.677821	0.193449	0.902661	3.78782	1.96896	3.39787	2.77671	2.35507	2.03472	3.99154	2.68408
Gm27934	chr1	66856641	66856703	+	63	0	0	0	0	11.1605	7.28018	5.49655	1.55836	5.04657	1.59871	1.49344	1.86081
Gm25832	chr1	66866797	66866926	+	130	0	0	0	0	1.44228	1.76404	0	0.377602	0.815216	0	0	2.40474
Myl1	chr1;chr1;chr1;chr1;chr1;chr1;chr1;chr1;chr1;chr1;chr1;chr1;chr1;chr1;chr1;chr1;chr1;chr1;chr1;chr1;chr1;chr1;chr1;chr1;chr1;chr1;chr1;chr1;chr1;chr1;chr1;chr1;chr1;chr1;chr1;chr1;chr1;chr1;chr1;chr1;chr1;chr1	66924295;66924295;66924298;66925023;66925023;66925023;66925023;66926066;66926208;66926208;66926208;66926208;66926534;66926534;66926534;66926534;66926534;66926622;66930186;66930186;66930186;66930186;66930186;66930186;66930192;66934246;66934246;66934246;66934518;66934518;66934518;66934518;66934518;66935276;66935276;66935276;66935491;66944463;66944792;66944792;66945291;66945291	66924557;66924557;66924557;66925065;66925065;66925065;66925065;66926285;66926285;66926285;66926285;66926285;66926707;66926707;66926707;66926707;66926707;66926707;66930329;66930329;66930329;66930329;66930329;66930329;66930329;66934273;66934273;66934273;66934698;66934542;66934542;66934542;66934542;66935333;66935350;66935354;66935637;66945010;66945010;66945143;66945404;66945384	-;-;-;-;-;-;-;-;-;-;-;-;-;-;-;-;-;-;-;-;-;-;-;-;-;-;-;-;-;-;-;-;-;-;-;-;-;-;-;-;-;-	2074	0.0984257	0.0404437	0	0	0	0.110572	0	0.0710052	0	0.145687	0	0
Rpl31-ps14	chr1	66948563	66948940	-	378	0.27002	0	0	0	0	0	0.26174	0.779179	0	0.532903	0.497812	1.24054
Gm15826	chr1;chr1	66951829;66953182	66952924;66953469	+;+	1384	0	0	0	0	0.0338687	0	0	0.0709368	0	0	0	0
Lancl1	chr1;chr1;chr1;chr1;chr1;chr1;chr1;chr1;chr1;chr1;chr1;chr1;chr1;chr1;chr1;chr1;chr1;chr1;chr1;chr1;chr1;chr1;chr1;chr1;chr1;chr1;chr1;chr1;chr1;chr1;chr1;chr1;chr1;chr1;chr1;chr1;chr1;chr1	67000517;67000517;67003375;67004339;67004339;67004339;67004790;67004790;67004790;67006868;67006868;67006868;67007018;67009228;67009228;67009228;67009228;67009911;67009911;67009911;67009933;67019609;67020858;67020858;67020858;67020858;67020858;67034124;67034124;67034124;67034124;67038495;67038495;67038495;67038495;67038772;67038776;67038802	67003557;67003557;67003557;67004411;67004411;67004411;67004966;67004966;67004966;67007050;67007050;67007050;67007050;67009374;67009374;67009374;67009374;67010046;67010046;67010046;67010046;67022218;67021065;67021065;67021065;67021065;67021065;67034241;67034241;67034241;67034241;67038591;67038591;67038872;67038591;67038834;67038865;67038834	-;-;-;-;-;-;-;-;-;-;-;-;-;-;-;-;-;-;-;-;-;-;-;-;-;-;-;-;-;-;-;-;-;-;-;-;-;-	6863	2.67698	2.86608	2.28824	3.23899	1.12012	0.651588	1.35512	1.07289	0.656283	0.645726	1.28867	1.38931
Cps1	chr1;chr1;chr1;chr1;chr1;chr1;chr1;chr1;chr1;chr1;chr1;chr1;chr1;chr1;chr1;chr1;chr1;chr1;chr1;chr1;chr1;chr1;chr1;chr1;chr1;chr1;chr1;chr1;chr1;chr1;chr1;chr1;chr1;chr1;chr1;chr1;chr1;chr1	67123026;67139757;67142865;67143866;67145787;67148710;67152282;67156133;67156824;67157739;67158864;67160859;67162581;67165382;67166369;67168241;67170849;67172656;67174303;67176909;67180071;67195143;67196538;67197005;67198301;67204508;67205132;67206756;67209596;67212403;67214017;67215410;67217852;67220503;67227124;67228236;67229389;67230248	67123290;67139866;67143009;67143955;67145843;67148802;67152371;67156261;67156930;67157877;67158941;67160957;67162676;67165571;67166526;67168369;67170993;67172866;67174501;67177085;67180189;67195284;67196603;67197068;67198482;67204702;67205199;67206831;67209673;67212510;67214106;67215580;67217926;67220601;67227183;67228348;67229518;67231259	+;+;+;+;+;+;+;+;+;+;+;+;+;+;+;+;+;+;+;+;+;+;+;+;+;+;+;+;+;+;+;+;+;+;+;+;+;+	5555	0.284797	0.249149	0.129285	0.201088	0.0337528	0.0206414	0.0801477	0.0530207	0.0763118	0.0543935	0.118561	0.140692
Gm15668	chr1;chr1;chr1;chr1;chr1	67249200;67250549;67251063;67321970;67323347	67249242;67250670;67251162;67322119;67323609	+;+;+;+;+	678	9.86049	9.64995	7.76793	5.60169	0.553089	0	0.656667	0.289606	0.0781549	0.891315	0.485697	0.172908
Gm26342	chr1	67257224	67257352	+	129	0	0	0	0	0	0	0	0	0	0	0	0
Kif22-ps	chr1	67585053	67587036	+	1984	0.102891	0	0	0	0.0472523	0	0	0.0989683	0	0	0	0
Gm22548	chr1	67616975	67617052	+	78	0	0	0	0	0	0	0	0	0	0	0	0
Gm15669	chr1;chr1	67792481;67805008	67792689;67805324	+;+	526	0	0	0	0	0	0	0	0	0	0	0	0
Gm37957	chr1	67903230	67905532	+	2303	0	0	0	0	0	0	0.0214802	0	0	0	0	0
Gm23189	chr1	67973676	67973777	+	102	0	0.822356	0	1.09514	0	0	0	0	1.039	0	0	0
Gm15671	chr1;chr1;chr1	68024243;68024651;68025344	68024340;68024708;68025763	+;+;+	576	0.354401	0.436877	0.748104	0.387862	0	0	0	0.340891	0	0	0	0
Erbb4	chr1;chr1;chr1;chr1;chr1;chr1;chr1;chr1;chr1;chr1;chr1;chr1;chr1;chr1;chr1;chr1;chr1;chr1;chr1;chr1;chr1;chr1;chr1;chr1;chr1;chr1;chr1;chr1;chr1;chr1;chr1;chr1;chr1;chr1;chr1;chr1;chr1;chr1;chr1;chr1;chr1;chr1;chr1;chr1;chr1;chr1;chr1;chr1;chr1;chr1;chr1;chr1;chr1;chr1;chr1;chr1;chr1;chr1;chr1;chr1;chr1;chr1;chr1;chr1;chr1;chr1;chr1;chr1;chr1;chr1;chr1;chr1;chr1;chr1;chr1;chr1;chr1;chr1;chr1;chr1…	68032186;68032186;68042441;68042441;68043908;68071518;68071518;68073098;68073098;68075418;68075418;68078536;68078536;68080640;68080640;68198842;68198842;68250580;68250580;68250655;68254529;68254529;68254529;68259181;68259181;68259181;68290155;68290243;68290243;68290439;68290439;68298150;68298287;68298287;68298287;68298287;68305845;68305845;68305845;68305845;68309595;68309595;68309595;68309595;683…	68040486;68040486;68042738;68042738;68043955;68071688;68071688;68073195;68073195;68075564;68075564;68078611;68078611;68080795;68080795;68199027;68199027;68250678;68250678;68250678;68254651;68254651;68254651;68259313;68259313;68259313;68290317;68290317;68290317;68290483;68290483;68298441;68298441;68298318;68298441;68298441;68305938;68305938;68305938;68305938;68309727;68309727;68309727;68309727;683…	-;-;-;-;-;-;-;-;-;-;-;-;-;-;-;-;-;-;-;-;-;-;-;-;-;-;-;-;-;-;-;-;-;-;-;-;-;-;-;-;-;-;-;-;-;-;-;-;-;-;-;-;-;-;-;-;-;-;-;-;-;-;-;-;-;-;-;-;-;-;-;-;-;-;-;-;-;-;-;-;-;-	12355	0.231314	0.434507	0.511533	0.474664	0.075879	0.0371227	0.0640634	0.0834362	0.0771997	0	0	0.0158143
Gm37100	chr1	68115195	68116547	-	1353	0	0	0	0.0825605	0	0	0	0	0	0	0	0
Gm15670	chr1	68293280	68293726	-	447	0	0	0	0	0	0	0	0	0	0	0	0
Gm25542	chr1	68384942	68385035	-	94	0	0	0	0	0	0	0	1.56665	0	0	1.00092	0
Gm19335	chr1	68591618	68593686	-	2069	0	0	0	0	0	0	0	0.189805	0.204887	0	0	0.151096
Gm37735	chr1	68639424	68640829	-	1406	0	0	0.0681062	0.0794483	0.0666775	0	0	0	0	0	0	0
Gm37769	chr1	68711037	68713405	-	2369	0	0	0	0	0	0	0.0417636	0.124327	0	0	0	0
Gm37061	chr1	68758485	68761727	-	3243	0	0	0	0	0	0	0	0	0	0	0.0580243	0
Gm16076	chr1;chr1	69091913;69106601	69092252;69106740	-;-	480	0	0	0	0	0	0.597202	0	0	0	0.20983	0	0
Gm8840	chr1	69130914	69131299	-	386	0	0	0	0	0	0	0	0	0	0	0	0
Pced1c-ps	chr1	69377321	69378071	+	751	0.271817	0	0.637532	0.446222	0	0.15268	0.131741	0	0	0	0.250563	0
Gm28497	chr1	69441056	69444084	+	3029	0	0	0	0	0	0	0	0	0	0	0	0.025802
Gm29113	chr1	69490357	69493788	-	3432	0.0297399	0	0	0	0.13658	0.0668198	0	0.0286062	0.0617588	0.0293469	0	0
Gm29114	chr1;chr1;chr1;chr1	69513932;69540514;69542199;69545863	69513970;69540905;69542430;69547707	+;+;+;+	2508	0	0	0	0	0.149519	0.0228594	0.0197245	0.0978634	0	0	0	0.0623239
Ikzf2	chr1;chr1;chr1;chr1;chr1;chr1;chr1;chr1;chr1;chr1;chr1;chr1;chr1;chr1;chr1;chr1;chr1;chr1;chr1;chr1;chr1;chr1;chr1;chr1;chr1;chr1;chr1;chr1;chr1;chr1;chr1;chr1;chr1;chr1;chr1;chr1;chr1;chr1;chr1;chr1;chr1;chr1;chr1;chr1;chr1;chr1;chr1;chr1;chr1;chr1;chr1	69531214;69538037;69538582;69538768;69538768;69538768;69542227;69542227;69542227;69542227;69542227;69548599;69548599;69548599;69548599;69548599;69570493;69570493;69570493;69570493;69570493;69577781;69577781;69577859;69577859;69577859;69577890;69681558;69681559;69683210;69683210;69683210;69683210;69683210;69683210;69683210;69684124;69684124;69684124;69684124;69684124;69684124;69684124;69684124;696…	69539492;69539492;69539492;69539492;69539492;69539492;69542370;69542370;69542370;69542370;69542370;69548736;69548736;69548736;69548736;69548736;69570660;69570660;69570660;69570660;69570660;69578047;69578047;69578047;69578047;69578047;69578047;69683314;69683314;69683314;69683314;69683314;69683314;69683314;69683314;69683314;69684172;69684172;69684536;69684157;69684157;69684157;69684172;69684172;696…	-;-;-;-;-;-;-;-;-;-;-;-;-;-;-;-;-;-;-;-;-;-;-;-;-;-;-;-;-;-;-;-;-;-;-;-;-;-;-;-;-;-;-;-;-;-;-;-;-;-;-	11613	1.3667	1.45182	1.59967	1.65926	0.2664	0.227094	0.127794	0.249394	0.050192	0.242842	0.210647	0.252371
Gm29112	chr1	69595036	69598522	-	3487	0	0	0	0	0.0268851	0	0.141867	0	0	0	0	0
Gm28112	chr1	69660187	69662061	-	1875	0.054436	0	0.0510706	0.238303	0	0	0	0	0	0	0	0
Gm37930	chr1	69770868	69772753	+	1886	0	0	0	0	0	0.0607968	0	0	0.112384	0	0	0.103598
Spag16	chr1;chr1;chr1;chr1;chr1;chr1;chr1;chr1;chr1;chr1;chr1;chr1;chr1;chr1;chr1;chr1;chr1;chr1;chr1;chr1;chr1;chr1;chr1;chr1;chr1;chr1;chr1;chr1;chr1;chr1;chr1;chr1;chr1;chr1;chr1;chr1;chr1;chr1;chr1;chr1;chr1;chr1;chr1;chr1;chr1;chr1;chr1;chr1;chr1;chr1;chr1;chr1;chr1;chr1;chr1;chr1;chr1;chr1;chr1;chr1;chr1;chr1;chr1;chr1;chr1;chr1;chr1;chr1;chr1;chr1;chr1;chr1;chr1;chr1	69826970;69826971;69826988;69826992;69831740;69842969;69842969;69842969;69842969;69844279;69844279;69844279;69844279;69844279;69853323;69853323;69853323;69853323;69853323;69858473;69858473;69858473;69858473;69858473;69870264;69870264;69870264;69870264;69870264;69873134;69873134;69873134;69873134;69873134;69873468;69887492;69887492;69887492;69887492;69895227;69895227;69895227;69895227;69896472;698…	69827121;69827121;69827121;69827121;69831850;69843015;69843015;69843015;69843015;69844374;69844374;69844374;69844374;69844374;69853441;69853441;69853441;69853441;69853441;69858610;69858610;69858610;69858610;69858610;69870371;69870371;69870371;69870371;69870371;69873251;69873251;69873251;69873251;69873251;69873760;69887558;69887558;69887558;69887558;69895271;69895271;69895271;69895271;69896581;698…	+;+;+;+;+;+;+;+;+;+;+;+;+;+;+;+;+;+;+;+;+;+;+;+;+;+;+;+;+;+;+;+;+;+;+;+;+;+;+;+;+;+;+;+;+;+;+;+;+;+;+;+;+;+;+;+;+;+;+;+;+;+;+;+;+;+;+;+;+;+;+;+;+;+	6764	3.08586	2.57321	3.77282	4.14515	0.803875	0.593317	0.863	0.805559	0.430869	0.327589	0.542485	0.600831
Gm22665	chr1	69921473	69921747	-	275	0	0	0	0	0	0	0	0	0	0	0	0
Gm23879	chr1	69955004	69955129	-	126	0	0	0	0	0	0	0	0	0	0	0	0
Gm28580	chr1	70067968	70068055	-	88	0	0	0	0	0	0	0	0	0	0	0	0
Gm38272	chr1	70310512	70312911	-	2400	0	0	0.0398989	0.0465435	0	0.143328	0.0412241	0	0.0441575	0	0.0392027	0
Gm37456	chr1	70571435	70577271	-	5837	0	0	0.0328105	0	0	0	0	0	0.0181563	0	0	0
Gm23422	chr1	70596815	70596921	+	107	0	0	0	0	0	0	0	0	0	0	0	0
Vwc2l	chr1;chr1;chr1;chr1;chr1;chr1;chr1;chr1;chr1;chr1;chr1;chr1;chr1;chr1;chr1	70725715;70725752;70725902;70725923;70726253;70728699;70728699;70728699;70728699;70729020;70750937;70750937;70882067;70882067;70882067	70726438;70726438;70726438;70726049;70726438;70728878;70729168;70732202;70729168;70729168;70751066;70751066;70882489;70885382;70885397	+;+;+;+;+;+;+;+;+;+;+;+;+;+;+	7689	0.0398234	0.0818185	0.112084	0.0799029	0.0731553	0.119301	0	0.0383053	0	0	0	0.0203288
Bard1	chr1;chr1;chr1;chr1;chr1;chr1;chr1;chr1;chr1;chr1;chr1	71027498;71031359;71046678;71047640;71053613;71065479;71067108;71074543;71088109;71089471;71102668	71030852;71031456;71046770;71047772;71053721;71065651;71067188;71075480;71088251;71089527;71103146	-;-;-;-;-;-;-;-;-;-;-	5659	4.64435	4.18734	5.59247	4.09589	9.75753	10.364	8.64548	9.13412	6.91975	7.41285	8.57069	6.80172
Gm16236	chr1	71039652	71040030	-	379	0	0.22132	1.13696	1.17894	1.85518	2.11778	2.87155	0.518082	0.838876	3.45473	2.35837	1.13416
Gm8870	chr1	71155246	71156020	-	775	0	0	0	0	0	0	0	0	0	0	0	0
Abca12	chr1;chr1;chr1;chr1;chr1;chr1;chr1;chr1;chr1;chr1;chr1;chr1;chr1;chr1;chr1;chr1;chr1;chr1;chr1;chr1;chr1;chr1;chr1;chr1;chr1;chr1;chr1;chr1;chr1;chr1;chr1;chr1;chr1;chr1;chr1;chr1;chr1;chr1;chr1;chr1;chr1;chr1;chr1;chr1;chr1;chr1;chr1;chr1;chr1;chr1;chr1;chr1;chr1;chr1;chr1;chr1;chr1;chr1;chr1;chr1;chr1;chr1;chr1;chr1;chr1;chr1;chr1;chr1;chr1;chr1;chr1;chr1;chr1;chr1;chr1;chr1;chr1;chr1;chr1;chr1…	71242276;71244732;71247132;71248345;71249855;71258091;71259358;71259789;71260781;71263412;71264724;71265862;71267429;71268182;71272364;71274413;71276071;71278812;71279375;71280341;71282802;71283945;71285578;71286459;71288538;71290013;71291332;71292414;71292414;71293381;71293381;71293601;71293601;71294727;71294727;71300920;71300920;71302631;71302631;71303466;71303466;71307036;71307036;71309768;713…	71243404;71244869;71247237;71248437;71249958;71258225;71259499;71259898;71260985;71263665;71264883;71265977;71267606;71268236;71272469;71274500;71276198;71278905;71279461;71280593;71282952;71284181;71285738;71286655;71288756;71291518;71291518;71292569;71292569;71293515;71293515;71293670;71293670;71295056;71295056;71301034;71301034;71302946;71302946;71303645;71303645;71307087;71307126;71309887;713…	-;-;-;-;-;-;-;-;-;-;-;-;-;-;-;-;-;-;-;-;-;-;-;-;-;-;-;-;-;-;-;-;-;-;-;-;-;-;-;-;-;-;-;-;-;-;-;-;-;-;-;-;-;-;-;-;-;-;-;-;-;-;-;-;-;-;-;-;-;-;-;-;-;-;-;-;-;-;-;-;-;-;-;-	14808	0.368761	0.328543	0.27483	0.271566	0.151942	0.100663	0.113583	0.0464098	0.017892	0.0272065	0.0317688	0.0211113
Gm6947	chr1	71493737	71493814	-	78	0	0	0	0	0	0	2.53687	0	0	1.29126	1.20624	0
Atic	chr1;chr1;chr1;chr1;chr1;chr1;chr1;chr1;chr1;chr1;chr1;chr1;chr1;chr1;chr1;chr1;chr1;chr1;chr1;chr1;chr1;chr1;chr1;chr1;chr1;chr1;chr1;chr1;chr1;chr1;chr1;chr1;chr1;chr1;chr1;chr1;chr1;chr1;chr1;chr1	71557150;71557179;71557179;71557179;71557213;71557497;71557497;71557497;71557497;71559226;71559226;71559226;71560889;71560889;71560889;71560889;71563759;71563759;71564406;71564406;71564811;71564811;71567814;71567814;71568866;71568963;71568963;71569840;71569840;71569840;71570840;71570840;71570840;71572908;71572908;71572908;71576041;71576617;71577786;71578552	71557274;71557274;71559951;71557274;71557274;71557623;71557623;71557623;71557623;71559302;71559302;71559302;71563198;71563198;71560955;71560955;71563847;71563847;71564557;71564557;71564967;71564967;71567939;71567939;71569070;71569070;71569070;71569925;71569925;71569925;71570929;71570929;71570929;71572960;71573363;71573036;71576133;71576799;71577941;71579631	+;+;+;+;+;+;+;+;+;+;+;+;+;+;+;+;+;+;+;+;+;+;+;+;+;+;+;+;+;+;+;+;+;+;+;+;+;+;+;+	7985	5.24078	5.11581	6.16996	5.67265	20.3758	20.5273	20.3699	23.121	21.2553	22.0799	23.2418	23.3631
Fn1	chr1;chr1;chr1;chr1;chr1;chr1;chr1;chr1;chr1;chr1;chr1;chr1;chr1;chr1;chr1;chr1;chr1;chr1;chr1;chr1;chr1;chr1;chr1;chr1;chr1;chr1;chr1;chr1;chr1;chr1;chr1;chr1;chr1;chr1;chr1;chr1;chr1;chr1;chr1;chr1;chr1;chr1;chr1;chr1;chr1;chr1;chr1;chr1;chr1;chr1;chr1;chr1;chr1;chr1;chr1;chr1;chr1;chr1;chr1;chr1;chr1;chr1;chr1;chr1;chr1;chr1;chr1;chr1;chr1;chr1;chr1;chr1;chr1;chr1;chr1;chr1;chr1;chr1;chr1;chr1…	71585520;71585523;71585523;71585523;71585524;71585524;71585524;71585526;71586830;71586830;71586830;71586830;71586830;71586830;71586830;71586830;71586861;71590097;71590098;71590098;71590098;71590098;71590098;71590098;71590098;71590098;71590098;71590767;71590767;71590767;71590767;71590767;71590767;71590767;71590767;71590767;71590767;71593071;71593071;71593071;71593071;71593071;71593071;71593071;715…	71586283;71586283;71586283;71586283;71586283;71586283;71586283;71586283;71586943;71586943;71586943;71586943;71586943;71586943;71586943;71586943;71586943;71590204;71590204;71590204;71590204;71590204;71590204;71590204;71590204;71590204;71590204;71590892;71591071;71590892;71590892;71590892;71590892;71590892;71590892;71590892;71590892;71593235;71593235;71593235;71593235;71593235;71593235;71593235;715…	-;-;-;-;-;-;-;-;-;-;-;-;-;-;-;-;-;-;-;-;-;-;-;-;-;-;-;-;-;-;-;-;-;-;-;-;-;-;-;-;-;-;-;-;-;-;-;-;-;-;-;-;-;-;-;-;-;-;-;-;-;-;-;-;-;-;-;-;-;-;-;-;-;-;-;-;-;-;-;-;-;-;-;-;-;-;-;-;-;-;-;-;-;-;-;-;-;-;-;-;-;-;-;-;-;-;-;-;-;-;-;-;-;-;-;-;-;-;-;-;-;-;-;-;-;-;-;-;-;-;-;-;-;-;-;-;-;-;-;-;-;-;-;-;-;-;-;-;-;-;-;-;-;-;-;-;-;-;-;-;-;-;-;-;-;-;-;-;-;-;-;-;-;-;-;-;-;-;-;-;-;-;-;-;-;-;-;-;-;-;-;-;-;-;-;-;-;-;-;-…	11685	1.53734	0.97627	2.06921	1.40049	1.84127	2.57096	2.29458	2.30633	1.84566	1.56444	2.71752	1.74568
Apol7d	chr1;chr1;chr1;chr1;chr1;chr1;chr1;chr1;chr1;chr1;chr1;chr1;chr1	71652837;71652888;71653157;71653335;71653339;71654318;71657045;71657045;71657045;71660752;71660752;71662019;71662019	71653019;71653084;71653386;71653386;71653386;71654498;71657166;71657245;71657457;71660945;71660945;71662843;71662053	+;+;+;+;+;+;+;+;+;+;+;+;+	2091	0.0976255	0	0.09159	0.186975	0.0672514	0	0	0	0.0760244	0	0	0.0373765
Gm5829	chr1	71709705	71710055	-	351	0.581581	0.47795	0.545626	1.59123	1.33545	2.6134	3.38249	3.07676	3.32125	3.15642	1.87637	1.11331
Gm5256	chr1	71714048	71714924	-	877	0	0	0	0.127371	0	0	0.112814	0.335838	0	0.0574222	0.107282	0.0891154
Gm37217	chr1	71843090	71846610	-	3521	0.0289882	0.0238229	0	0	0	0.0651308	0	0	0	0	0.0267215	0
Gm8883	chr1;chr1;chr1;chr1;chr1;chr1;chr1;chr1;chr1;chr1;chr1;chr1	71888112;71888117;71888402;71888503;71888619;71888619;71888619;71888619;71889632;71890304;71890692;71890692	71888201;71888521;71888521;71888521;71888714;71888714;71888714;71888714;71889869;71890587;71890735;71891204	+;+;+;+;+;+;+;+;+;+;+;+	1541	0.165586	0	0.186419	0.0724882	0.0304181	0	0.0642037	0	0	0	0.183166	0
Gm28818	chr1;chr1;chr1;chr1	71894068;71896742;71898858;71916970	71896900;71896900;71898935;71917125	-;-;-;-	3067	0.232955	0.0546986	0.405884	0.400635	0.213968	0.112158	0.29033	0.128042	0.0691086	0.229876	0.122708	0.254823
4933417E11Rik	chr1;chr1;chr1	71958998;71963514;72005012	71959627;71963792;72005195	-;-;-	1093	3.08163	4.68133	3.85483	5.97868	0.943489	0.419626	0.543117	2.15575	0.0969607	0.921488	0.430404	0.607787
4930556G22Rik	chr1;chr1	71983681;72038384	71984073;72038731	-;-	741	0	0.226398	0.71075	0.829114	0	0.232111	0	0	0.14302	0	0	0
Gm5528	chr1	72004288	72004767	+	480	0	0	0.199495	0	0.585928	0	0	0	0	0	0	0.162821
Gm8885	chr1	72087857	72088454	+	598	0	0	0.160129	0	0.15677	0	0.496344	0.656699	0	0.336852	0.31467	0
Gm4319	chr1;chr1;chr1;chr1	72107155;72114496;72121237;72121945	72109017;72114584;72121275;72122001	-;-;-;-	2048	0.348863	0.532443	0.187026	0.218172	0	0	0.0483095	0.0479378	0.155241	0.049179	0.0459406	0
Mreg	chr1;chr1;chr1;chr1;chr1	72159442;72162322;72164072;72192043;72212017	72161019;72162485;72164162;72192202;72212307	-;-;-;-;-	2284	12.8701	15.1491	33.4983	24.0379	64.1545	70.6602	66.6444	59.7269	73.0339	81.0291	71.6358	69.5483
Gm25360	chr1	72226240	72226430	+	191	47.0258	54.2367	69.186	96.2061	164.428	162.089	254.856	272.941	213.898	248.633	309.845	256.763
Gm23472	chr1	72236946	72237136	+	191	95.1204	62.8004	119.321	214.928	220.628	190.604	408.442	315.604	193.646	228.858	340.879	264.742
Gm24497	chr1	72244213	72244403	+	191	93.5173	77.0733	114.307	211.127	168.6	147.081	345.246	315.604	156.748	182.19	267.481	203.365
Gm25939	chr1	72255008	72255198	+	191	58.7823	57.75	77.2075	107.61	108.964	84.6463	185.185	225.652	94.6034	103.355	116.5	149.148
Pecr	chr1;chr1;chr1;chr1;chr1;chr1;chr1;chr1;chr1;chr1;chr1;chr1;chr1;chr1;chr1;chr1;chr1;chr1;chr1;chr1;chr1;chr1;chr1;chr1;chr1;chr1;chr1	72259167;72259172;72259172;72261952;72261952;72261952;72266996;72267407;72267407;72267407;72267407;72270277;72270277;72270277;72274886;72274886;72274886;72275653;72276166;72276166;72277287;72277287;72277287;72284093;72284093;72284093;72284093	72259433;72259433;72259433;72262063;72262063;72262063;72267170;72267517;72267517;72267499;72267517;72270373;72270373;72270373;72274967;72274967;72274967;72275802;72276331;72276331;72277420;72277420;72277420;72284259;72284313;72284314;72284259	-;-;-;-;-;-;-;-;-;-;-;-;-;-;-;-;-;-;-;-;-;-;-;-;-;-;-	1516	19.7604	22.63	23.8762	20.3367	4.79255	8.01732	4.86205	3.918	4.82354	4.58416	4.53055	4.382
Tmem169	chr1;chr1;chr1;chr1;chr1;chr1;chr1	72284369;72284395;72292920;72297770;72297770;72300684;72300684	72284466;72284466;72293045;72298178;72298178;72300773;72303104	+;+;+;+;+;+;+	3054	13.3349	13.0462	15.2854	15.5815	1.27392	1.31408	1.19866	1.0287	0.607274	0.527668	0.585344	0.793314
Xrcc5	chr1;chr1;chr1;chr1;chr1;chr1;chr1;chr1;chr1;chr1;chr1;chr1;chr1;chr1;chr1;chr1;chr1;chr1;chr1;chr1;chr1	72307427;72310435;72312408;72314154;72315459;72318999;72325074;72326216;72329926;72334636;72338960;72339989;72343009;72346228;72354243;72356817;72381619;72383358;72383702;72393896;72394708	72307567;72310548;72312591;72314202;72315581;72319190;72325188;72326354;72330038;72334698;72339097;72340079;72343142;72346424;72354336;72356886;72381728;72383454;72383769;72393967;72394952	+;+;+;+;+;+;+;+;+;+;+;+;+;+;+;+;+;+;+;+;+	2549	4.54478	4.52473	5.37203	5.60932	3.43879	4.22844	4.8518	5.6233	4.07448	3.00299	4.74308	3.31136
Marchf4	chr1;chr1;chr1;chr1	72427112;72447156;72452442;72534625	72429009;72447348;72452597;72536930	-;-;-;-	4553	1.1433	1.25277	1.30397	1.43525	0.082362	0	0.108651	0.183286	0	0.0442427	0.0206647	0.0343309
Gm15843	chr1	72459499	72460027	+	529	0	0	0	0	0	0.216754	0.561084	0.185589	0.400673	0.190394	0.889286	0.14774
Smarcal1	chr1;chr1;chr1;chr1;chr1;chr1;chr1;chr1;chr1;chr1;chr1;chr1;chr1;chr1;chr1;chr1;chr1;chr1;chr1;chr1;chr1;chr1;chr1;chr1;chr1;chr1;chr1;chr1;chr1;chr1;chr1;chr1;chr1;chr1;chr1;chr1;chr1;chr1;chr1;chr1;chr1;chr1;chr1;chr1;chr1;chr1;chr1;chr1;chr1;chr1;chr1;chr1;chr1;chr1;chr1;chr1;chr1;chr1;chr1;chr1;chr1;chr1;chr1;chr1;chr1;chr1;chr1;chr1;chr1;chr1;chr1;chr1;chr1;chr1;chr1;chr1;chr1;chr1;chr1;chr1…	72583251;72583251;72583251;72583251;72583251;72583251;72583615;72585206;72585638;72585638;72585638;72585638;72585638;72585638;72585638;72585638;72587051;72587051;72587051;72587051;72587051;72587051;72587051;72591063;72591063;72591063;72591063;72591063;72591063;72591063;72591825;72591825;72591825;72591825;72591825;72591825;72591825;72595788;72595788;72595788;72595788;72595788;72595788;72595788;725…	72583438;72583438;72583438;72583438;72583438;72583438;72583737;72585242;72586404;72586404;72586404;72586404;72586404;72586404;72585991;72585918;72587101;72587101;72587101;72587101;72587101;72587101;72587101;72591275;72591275;72591275;72591275;72591275;72591275;72591275;72591875;72591875;72591875;72591875;72591875;72591875;72591875;72595974;72595974;72595974;72595974;72595974;72596271;72595831;725…	+;+;+;+;+;+;+;+;+;+;+;+;+;+;+;+;+;+;+;+;+;+;+;+;+;+;+;+;+;+;+;+;+;+;+;+;+;+;+;+;+;+;+;+;+;+;+;+;+;+;+;+;+;+;+;+;+;+;+;+;+;+;+;+;+;+;+;+;+;+;+;+;+;+;+;+;+;+;+;+;+;+;+;+;+;+;+	5728	8.35713	7.38053	7.90734	7.24479	3.88709	4.11369	4.07635	3.08516	3.1453	4.30797	4.03251	3.70441
Gm39662	chr1;chr1;chr1;chr1;chr1	72641188;72641243;72642444;72642811;72642811	72642272;72642272;72642487;72642963;72642963	+;+;+;+;+	1282	0	0.458005	0.672244	1.39413	0.475324	0.715524	0.463048	0.306323	0.661329	0.707073	0.0733903	0.274332
Ankar	chr1;chr1;chr1;chr1;chr1;chr1;chr1;chr1;chr1;chr1;chr1;chr1;chr1;chr1;chr1;chr1;chr1;chr1;chr1;chr1;chr1;chr1;chr1;chr1;chr1;chr1;chr1;chr1;chr1;chr1;chr1;chr1;chr1;chr1;chr1;chr1;chr1;chr1;chr1;chr1;chr1;chr1;chr1;chr1;chr1;chr1;chr1;chr1;chr1;chr1;chr1;chr1;chr1;chr1;chr1;chr1;chr1;chr1;chr1;chr1;chr1;chr1;chr1;chr1;chr1;chr1;chr1;chr1;chr1;chr1;chr1;chr1;chr1;chr1	72642980;72642982;72642982;72644924;72644924;72644924;72646994;72646994;72646994;72650122;72650122;72650122;72650932;72650932;72650932;72651696;72651696;72651696;72652339;72652339;72652339;72656107;72656107;72656107;72658411;72658411;72658411;72658650;72658650;72658650;72658978;72658978;72658978;72665088;72665088;72665088;72666345;72666345;72666345;72670092;72670092;72670092;72673971;72673971;726…	72643311;72643311;72643311;72644970;72644970;72644970;72647190;72647190;72647190;72650231;72650231;72650231;72651049;72651049;72651049;72651854;72651854;72651854;72652461;72652461;72652461;72656213;72656213;72656213;72658572;72658572;72658572;72658803;72658803;72658803;72659219;72659219;72659219;72665256;72665256;72665256;72666586;72666586;72666586;72670196;72670196;72670196;72674179;72674179;726…	-;-;-;-;-;-;-;-;-;-;-;-;-;-;-;-;-;-;-;-;-;-;-;-;-;-;-;-;-;-;-;-;-;-;-;-;-;-;-;-;-;-;-;-;-;-;-;-;-;-;-;-;-;-;-;-;-;-;-;-;-;-;-;-;-;-;-;-;-;-;-;-;-;-	4588	0.778631	0.365651	1.28358	0.645197	0.234984	0.249919	0.280338	0.139091	0.0346484	0.142692	0.0205071	0.0511034
Gm18035	chr1	72692864	72693452	+	589	0	0	0	0	0	0	0	0	0	0	0	0
Gm45859	chr1	72706289	72706502	-	214	0	0.587946	0	0	0.219039	0	0.462326	0	0	0	0	0
Rpl37a	chr1;chr1;chr1;chr1;chr1;chr1;chr1;chr1;chr1;chr1;chr1;chr1;chr1	72711290;72711314;72711672;72711758;72711781;72712142;72712142;72712142;72712142;72713182;72713502;72713502;72713502	72711323;72711800;72711800;72711800;72711800;72712570;72712224;72712224;72712224;72713339;72713617;72713596;72713813	+;+;+;+;+;+;+;+;+;+;+;+;+	1410	40.6822	40.215	43.7699	38.4231	163.229	163.008	186.052	173.933	187.341	209.83	209.526	190.923
Igfbp2	chr1;chr1;chr1;chr1;chr1;chr1;chr1;chr1;chr1;chr1;chr1	72824503;72825322;72848699;72849086;72849086;72849564;72849564;72849564;72851998;72851998;72851998	72824964;72825474;72849312;72849312;72849312;72849704;72849704;72849704;72852148;72852467;72852474	+;+;+;+;+;+;+;+;+;+;+	1847	1.57494	1.36243	4.30312	2.60059	0.786736	1.42785	2.81226	2.44511	1.95087	2.72655	1.57914	2.03108
Igfbp5	chr1;chr1;chr1;chr1;chr1;chr1;chr1;chr1;chr1;chr1	72857932;72858065;72860049;72862334;72863143;72863143;72863851;72863851;72873806;72873806	72862508;72859209;72862189;72862508;72863262;72863262;72864080;72864080;72874275;72874884	-;-;-;-;-;-;-;-;-;-	6006	0.526821	0.488813	1.01242	0.539365	0.0312183	0.0572741	0	0.040866	0.0176454	0.0670787	0.109658	0.175671
1700027A15Rik	chr1;chr1;chr1;chr1;chr1;chr1;chr1;chr1;chr1;chr1;chr1;chr1;chr1	72984844;73015691;73016036;73017506;73017929;73022554;73022832;73024569;73024698;73025322;73025322;73025322;73025322	72985078;73015764;73016094;73017601;73017989;73022992;73022992;73024814;73024724;73025499;73025507;73025507;73025498	+;+;+;+;+;+;+;+;+;+;+;+;+	1396	0.987042	1.08155	1.30329	2.24049	0.26862	0.328547	0	0.210981	0.0379578	0	0.0673971	0
Tnp1	chr1;chr1	73015074;73015725	73015325;73015909	-;-	437	0.233564	0	0.438249	0.511233	0	0	0	0	0	0	0.10765	0
Gm38106	chr1	73206890	73209423	-	2534	0.0604188	0.0827548	0.0188945	0.286534	0	0	0	0	0	0	0.0371296	0
Gm29185	chr1;chr1;chr1	73269064;73269765;73306053	73269169;73269866;73306360	+;+;+	516	0	0.0812794	0.185576	0	0	0.222215	0	0	0	0	0	0
Gm29184	chr1	73311717	73312050	-	334	0	0	0	0	0.842052	0	0	0	0	0	0.845088	0
Pinc	chr1;chr1;chr1;chr1;chr1;chr1;chr1;chr1;chr1;chr1;chr1	73390775;73395334;73397007;73397031;73400204;73400204;73400835;73404996;73404996;73407341;73407341	73392400;73395562;73397214;73397214;73400276;73400276;73400998;73405053;73405053;73407569;73407569	-;-;-;-;-;-;-;-;-;-;-	2587	0.0789079	0.0162119	0	0	0.0362383	0	0	0.03795	0	0.0778652	0.0727379	0
Gm27315	chr1	73392246	73392399	+	154	0	0	0	0	0	0	0	0	0	0	0	0
D530049I02Rik	chr1;chr1;chr1	73398968;73402587;73430492	73399101;73402715;73430790	+;+;+	562	0	0.0746266	0	0	0	0	0	0.174691	0	0	0	0
Gm9553	chr1	73512046	73513041	+	996	0	0.0421086	0	0	0.0470625	0.115123	0	0	0	0.202246	0	0
C530043A13Rik	chr1;chr1;chr1;chr1;chr1;chr1;chr1;chr1	73522095;73522097;73523201;73525241;73525241;73525840;73528725;73529673	73523219;73525460;73523219;73525334;73525627;73525948;73528934;73529790	-;-;-;-;-;-;-;-	3970	0.077129	0	0	0	0	0	0	0	0	0	0	0
Gm29186	chr1;chr1	73528937;73535749	73528995;73536349	+;+	660	0	0	0	0	0	0	0	0	0	0	0	0
6030407O03Rik	chr1;chr1;chr1;chr1;chr1;chr1;chr1;chr1;chr1;chr1;chr1;chr1;chr1	73618088;73618088;73620196;73620196;73672996;73672996;73743600;73858065;73858564;73859617;73860969;73862659;73864375	73618666;73618666;73620424;73620424;73673066;73673066;73743947;73858097;73858860;73859867;73861052;73863116;73864466	-;-;-;-;-;-;-;-;-;-;-;-;-	2442	1.73456	2.11246	0.607797	0.937731	0.882971	0.446067	0.202575	0.0402033	0.0650971	0	0	0.176023
Gm29183	chr1;chr1;chr1;chr1;chr1;chr1;chr1;chr1	73750321;73817217;73817430;73822396;73823899;73825887;73829786;73841808	73750410;73817289;73817508;73822517;73823995;73825924;73829966;73841917	-;-;-;-;-;-;-;-	790	4.32818	4.35328	0.666665	1.48468	0.118669	0.145143	1.25238	0.497097	0.536598	0.509968	0.476387	1.08822
Gm25329	chr1	73763710	73763835	+	126	0	0.998575	0	0	0	0	0	0	0	0	0	0
Mir6351	chr1	73855477	73855575	-	99	0	1.69455	0	0	0	0	0	0	0	0	0	0
Tns1	chr1;chr1;chr1;chr1;chr1;chr1;chr1;chr1;chr1;chr1;chr1;chr1;chr1;chr1;chr1;chr1;chr1;chr1;chr1;chr1;chr1;chr1;chr1;chr1;chr1;chr1;chr1;chr1;chr1;chr1;chr1;chr1;chr1;chr1;chr1;chr1;chr1;chr1;chr1;chr1;chr1;chr1;chr1;chr1;chr1;chr1;chr1;chr1;chr1;chr1;chr1;chr1;chr1;chr1;chr1;chr1;chr1;chr1;chr1;chr1;chr1;chr1;chr1;chr1;chr1;chr1;chr1;chr1;chr1;chr1;chr1;chr1;chr1;chr1;chr1;chr1;chr1;chr1;chr1;chr1…	73910231;73910232;73910232;73913911;73914093;73914117;73914530;73914530;73916439;73916439;73916439;73916439;73916439;73916439;73916439;73916439;73916866;73916866;73916866;73916866;73916866;73916866;73916866;73916866;73917633;73917633;73917633;73917633;73917633;73917633;73917633;73917633;73917998;73917998;73917998;73917998;73917998;73917998;73917998;73917998;73919654;73919654;73919654;73919654;739…	73914674;73914674;73914674;73914674;73914674;73914674;73914674;73914674;73916471;73916471;73916471;73916471;73916471;73916471;73916471;73916471;73916934;73916934;73916934;73916934;73916934;73916934;73916934;73916934;73917801;73917801;73917801;73917801;73917801;73917801;73917801;73917801;73918069;73918069;73918069;73918069;73918069;73918069;73918069;73918069;73919731;73919731;73919731;73919731;739…	-;-;-;-;-;-;-;-;-;-;-;-;-;-;-;-;-;-;-;-;-;-;-;-;-;-;-;-;-;-;-;-;-;-;-;-;-;-;-;-;-;-;-;-;-;-;-;-;-;-;-;-;-;-;-;-;-;-;-;-;-;-;-;-;-;-;-;-;-;-;-;-;-;-;-;-;-;-;-;-;-;-;-;-;-;-;-;-;-;-;-;-;-;-;-;-;-;-;-;-;-;-;-;-;-;-;-;-;-;-;-;-;-;-;-;-;-;-;-;-;-;-;-;-;-;-;-;-;-;-;-;-;-;-;-;-;-;-;-;-;-;-;-;-;-;-;-;-;-;-;-;-;-;-;-;-;-;-;-;-;-;-;-;-;-;-;-;-;-;-;-;-;-;-;-;-;-;-;-;-;-;-;-;-;-;-;-;-;-;-;-;-;-;-;-;-;-;-;-;-…	16465	0.00619905	0.0764169	0.0785135	0.101765	0.159427	0.0766043	0.186278	0.21764	0.135168	0.269154	0.200001	0.147147
Rufy4	chr1;chr1;chr1;chr1;chr1;chr1;chr1;chr1;chr1;chr1;chr1;chr1;chr1;chr1;chr1;chr1;chr1;chr1;chr1;chr1;chr1;chr1;chr1;chr1	74125541;74125579;74127592;74127592;74127846;74127869;74128948;74128948;74129339;74129339;74129698;74129698;74131178;74131178;74132720;74132720;74134104;74134104;74140919;74140919;74146654;74146654;74147644;74147644	74125614;74125614;74127723;74127723;74127952;74127952;74129073;74129073;74129445;74129445;74129841;74129841;74131247;74131247;74133346;74133346;74134207;74134207;74141065;74141065;74146764;74146764;74147773;74148223	+;+;+;+;+;+;+;+;+;+;+;+;+;+;+;+;+;+;+;+;+;+;+;+	2329	0	0.0360156	0.0411152	0.0239812	0.0402527	0.0492326	0.339847	1.0117	0.0455037	0.129736	0	0
Cxcr2	chr1;chr1;chr1;chr1;chr1	74153989;74153991;74158330;74158330;74160070	74154119;74154119;74161246;74159877;74160610	+;+;+;+;+	3048	0.0669734	0	0.0314165	0.0366484	0.0153787	0	0.14607	0.0966305	0.0869243	0.0495662	0.0308682	0
Cxcr1	chr1;chr1;chr1	74191785;74191785;74194592	74193235;74192869;74194631	-;-;-	1491	0.136911	0	0	0	0	0	0	0	0.213236	0.067551	0.0631029	0
Mir1928	chr1	74206554	74206620	-	67	0	0	0	1.66723	0	1.71138	1.47668	0	0	0	0	0
Gm25524	chr1	74212813	74212919	+	107	0.953901	0	0.894929	0	0	0	0	0	0	0	0	0
Arpc2	chr1;chr1;chr1;chr1;chr1;chr1;chr1;chr1;chr1;chr1;chr1;chr1;chr1;chr1;chr1;chr1;chr1;chr1;chr1;chr1;chr1;chr1;chr1;chr1;chr1;chr1;chr1;chr1;chr1;chr1;chr1;chr1;chr1;chr1	74236084;74236497;74236517;74236550;74236818;74236818;74236818;74246080;74246080;74246080;74248132;74248132;74248132;74251254;74251254;74251254;74254828;74254828;74254828;74255958;74255958;74255958;74262459;74262459;74262459;74263743;74263743;74263743;74264353;74264353;74264353;74267771;74267771;74267771	74236322;74236610;74236899;74236610;74237047;74236888;74236899;74246114;74246114;74246114;74248244;74248244;74248244;74251299;74251299;74251299;74255014;74255014;74255014;74256051;74256051;74256051;74262585;74262585;74262585;74263843;74263843;74263843;74264453;74264453;74264453;74267988;74267987;74268209	+;+;+;+;+;+;+;+;+;+;+;+;+;+;+;+;+;+;+;+;+;+;+;+;+;+;+;+;+;+;+;+;+;+	2033	60.5225	60.7751	58.8769	62.9951	59.6938	53.1295	53.7029	61.2577	62.0595	57.8401	58.4743	55.8189
Gpbar1	chr1	74278550	74279624	+	1075	0	0.0780282	0.578998	0.363688	0.261624	0.533315	0.368141	0.273981	0.295753	0.0936917	0.0875222	0.0727016
Aamp	chr1;chr1;chr1;chr1;chr1;chr1;chr1;chr1;chr1;chr1;chr1;chr1;chr1;chr1;chr1;chr1;chr1;chr1;chr1;chr1;chr1;chr1;chr1;chr1;chr1;chr1;chr1;chr1;chr1;chr1;chr1;chr1;chr1;chr1;chr1;chr1;chr1;chr1;chr1;chr1;chr1;chr1	74279840;74279846;74279846;74280783;74280783;74280783;74280933;74281060;74281089;74281089;74281089;74281089;74281329;74281329;74281329;74281329;74281527;74281527;74281736;74281736;74281736;74281736;74282027;74282027;74282027;74282411;74282411;74282411;74282441;74283094;74283094;74283094;74283094;74283094;74283196;74283886;74283886;74283886;74283886;74284174;74284503;74284503	74280309;74280309;74280309;74280937;74280937;74280937;74280937;74281642;74281179;74281179;74281179;74281179;74281432;74281432;74281642;74281432;74281642;74281642;74281819;74281819;74282550;74281819;74282171;74282171;74282171;74282550;74282550;74282550;74282550;74283142;74283213;74283213;74284016;74283213;74283213;74284041;74283979;74284044;74284041;74284421;74284680;74284738	-;-;-;-;-;-;-;-;-;-;-;-;-;-;-;-;-;-;-;-;-;-;-;-;-;-;-;-;-;-;-;-;-;-;-;-;-;-;-;-;-;-	3458	13.6661	14.6269	25.1162	25.358	32.5463	32.7276	35.1061	36.2555	38.4163	36.5098	43.4789	39.0093
Gm28364	chr1;chr1	74281161;74281811	74281438;74281866	+;+	334	0	0	0	0	0	0	0	0	0	0	0	0
Pnkd	chr1;chr1;chr1;chr1;chr1;chr1;chr1;chr1;chr1;chr1;chr1;chr1;chr1;chr1;chr1;chr1;chr1;chr1;chr1;chr1;chr1;chr1;chr1;chr1;chr1;chr1;chr1;chr1;chr1;chr1;chr1;chr1;chr1;chr1;chr1;chr1;chr1;chr1;chr1;chr1;chr1	74284930;74285045;74285050;74285054;74285055;74285777;74285842;74285842;74285842;74285842;74285842;74287092;74287092;74287092;74332610;74332663;74347385;74347385;74347385;74347385;74347652;74347652;74347652;74348763;74348763;74348763;74349308;74349308;74349308;74349714;74349714;74349714;74350617;74350617;74350617;74351537;74351537;74351537;74351758;74351758;74351758	74285137;74285137;74285137;74285137;74285137;74286010;74286010;74286010;74286634;74286010;74286010;74287273;74287208;74287454;74332791;74336261;74347500;74347566;74347500;74347500;74347764;74347764;74347764;74348821;74348821;74348821;74349400;74349400;74349400;74349877;74349877;74349877;74350703;74350703;74350703;74351652;74351652;74351652;74353686;74353694;74353684	+;+;+;+;+;+;+;+;+;+;+;+;+;+;+;+;+;+;+;+;+;+;+;+;+;+;+;+;+;+;+;+;+;+;+;+;+;+;+;+;+	7832	1.93527	1.53688	2.25578	2.36758	1.14313	0.732015	1.79382	1.39769	1.21106	1.11881	1.36949	1.37708
Gm37503	chr1	74287542	74287860	-	319	0	0	0.60036	0	0.293882	0.359444	0	0.153882	0	0	0.147471	0.244997
Tmbim1	chr1;chr1;chr1;chr1;chr1;chr1;chr1;chr1;chr1;chr1;chr1;chr1;chr1;chr1;chr1;chr1;chr1;chr1;chr1;chr1;chr1;chr1;chr1;chr1;chr1;chr1;chr1;chr1;chr1;chr1;chr1;chr1;chr1;chr1;chr1;chr1;chr1;chr1;chr1;chr1;chr1;chr1;chr1;chr1;chr1;chr1;chr1;chr1;chr1;chr1;chr1;chr1;chr1;chr1;chr1;chr1;chr1;chr1	74288247;74288251;74288251;74288253;74289300;74289871;74289871;74289871;74289871;74289871;74290752;74290752;74290752;74290752;74290752;74291200;74291200;74291200;74291200;74291200;74291431;74291431;74291431;74291431;74291695;74291695;74291695;74292457;74292457;74292457;74292835;74292835;74292835;74293005;74293005;74293005;74293005;74293562;74293908;74293908;74293908;74293908;74293908;74293910;742…	74289518;74289518;74289518;74289518;74289518;74290068;74289924;74289924;74289924;74289924;74290847;74290847;74290847;74290847;74290847;74291287;74291228;74291287;74291287;74291287;74291468;74291734;74291468;74291468;74291734;74292888;74291734;74292507;74292507;74292507;74292888;74292888;74292888;74293069;74293069;74293069;74293069;74293630;74294002;74294002;74294002;74294002;74294002;74294002;742…	-;-;-;-;-;-;-;-;-;-;-;-;-;-;-;-;-;-;-;-;-;-;-;-;-;-;-;-;-;-;-;-;-;-;-;-;-;-;-;-;-;-;-;-;-;-;-;-;-;-;-;-;-;-;-;-;-;-	12659	6.50268	6.82824	8.41914	8.20641	1.59592	1.49454	2.24308	2.51277	2.3106	2.03681	2.67937	2.22874
Gm29358	chr1;chr1;chr1	74295603;74295641;74296356	74295786;74298867;74297905	+;+;+	3265	0	0	0	0	0	0	0	0	0	0	0	0
Gm37931	chr1	74307848	74310713	+	2866	0.997169	0.717051	0.400938	1.34466	2.3061	3.5207	1.72606	1.47299	1.44213	1.37056	2.28158	1.82705
[truncated: 55,128 more rows]
