# Supplementary material for: Transcription of MERVL retrotransposons is required for preimplantation embryo development
Source: Nat Genet. 2023 Mar 2;55(3):484–95. doi: 10.1038/s41588-023-01324-y (PMC10011141; doi:10.1038/s41588-023-01324-y)
Supplement: Supplementary file 5 — List of DEGs between scrambled control and MERVL-KD embryos. [file 41588_2023_1324_MOESM5_ESM.xlsx]

## Sheet: README
Supplementary Table 3. List of DEGs between scrambled control and MERVL-KD embryos.
*DEGs were identified between scrambled control and MERVL-KD embryos, through two criteria: (1) ≥2-fold change and (2) binomial tests (Padj < 0.05; P values were adjusted for multiple testing using the Benjamini-Hochberg method) with DESeq2 package.

## Sheet: 2C
Gene	baseMean	log2FoldChange	lfcSE	stat	pvalue	padj
4933401J01Rik	7.27807	-6.37542	2.09379	-3.04491	0.00232747	0.0428246
Gm37277	39.6744	4.15354	0.824252	5.03916	4.68e-07	2.67e-05
Prex2	506.007	-1.54489	0.213875	-7.22335	5.07e-13	8.06e-11
Sulf1	63.5048	1.57091	0.52183	3.01038	0.00260919	0.0469522
Paqr8	152.419	1.23264	0.390615	3.15565	0.0016014	0.0316428
Tram2	458.16	1.22299	0.210627	5.80645	6.38e-09	5.27e-07
Gm16329	208.549	1.16723	0.326196	3.57829	0.000345848	0.00879779
Gm37110	798.071	-1.66344	0.186844	-8.90287	5.44e-19	1.51e-16
Gm37618	93.3567	1.74207	0.450285	3.86882	0.000109362	0.00333577
Gm33280	108.374	2.55106	0.461437	5.52852	3.23e-08	2.35e-06
Tmem131	846.611	-1.49609	0.163442	-9.15362	5.51e-20	1.65e-17
Tsga10	766.462	-1.03944	0.205	-5.07043	3.97e-07	2.29e-05
Gm38070	284.062	-1.38061	0.287153	-4.80792	1.53e-06	7.88e-05
Gm8251	343.89	3.3346	0.259701	12.8402	9.77e-38	7.73e-35
Ercc5	160.825	1.53558	0.343751	4.46714	7.93e-06	0.000343385
Sgo2a	1386.3	-1.03099	0.150087	-6.86924	6.45e-12	8.57e-10
C2cd6	65.0651	1.65999	0.529716	3.13374	0.00172595	0.0335733
Mpp4	384.226	2.56296	0.288599	8.88072	6.64e-19	1.83e-16
6030407O03Rik	70.1296	-1.60556	0.515187	-3.11647	0.00183031	0.0352145
Gm29183	46.2653	-2.30486	0.655223	-3.51767	0.000435349	0.010716
Gm37932	48.5556	5.48945	0.937744	5.85389	4.8e-09	4.05e-07
Dock10	149.709	-1.30808	0.350489	-3.73215	0.000189852	0.00529889
Gm22112	59.1091	-3.28503	0.601287	-5.46334	4.67e-08	3.29e-06
A530040E14Rik	595.341	-1.66234	0.208623	-7.96815	1.61e-15	3.27e-13
Gm16026	15370.8	-1.10403	0.0971189	-11.3678	6.05e-30	3.13e-27
Gm16094	115.39	-1.42723	0.405847	-3.51666	0.00043701	0.0107421
Rbm44	1172.02	-1.08507	0.172452	-6.29202	3.13e-10	3.21e-08
Pign	1008.38	-1.02677	0.155673	-6.59569	4.23e-11	4.99e-09
Cntnap5a	60.1936	-1.83723	0.557337	-3.29645	0.000979153	0.0212185
Lct	204.95	2.93252	0.365805	8.01664	1.09e-15	2.25e-13
Fam72a	748.582	-1.23001	0.173385	-7.09407	1.3e-12	1.91e-10
Btg2	654.628	2.48952	0.207429	12.0018	3.48e-33	2.07e-30
Gm26783	58.7495	2.02589	0.594366	3.4085	0.000653219	0.0152005
Elf3	766.3	1.03817	0.170512	6.08854	1.14e-09	1.05e-07
Phlda3	18.3405	7.59062	1.75456	4.32623	1.52e-05	0.000604749
Aspm	5260.39	-1.30574	0.127151	-10.2693	9.7e-25	4e-22
Cdc73	959.445	-1.14214	0.154295	-7.40235	1.34e-13	2.29e-11
Gm37669	24.0703	5.53704	1.33269	4.15478	3.26e-05	0.00116446
Rgs16	132.881	1.69979	0.379705	4.47661	7.58e-06	0.000329975
Teddm2	272.568	-1.61149	0.267266	-6.02955	1.64e-09	1.49e-07
Axdnd1	530.981	1.20514	0.225136	5.35296	8.65e-08	5.8e-06
Tor3a	523.434	-1.11421	0.224284	-4.96784	6.77e-07	3.73e-05
Suco	3512.93	-2.06492	0.127849	-16.1512	1.11e-58	1.39e-55
Gorab	29.9603	-2.80278	0.823701	-3.40267	0.000667306	0.0154203
Slc19a2	310.651	1.53448	0.247172	6.20814	5.36e-10	5.3e-08
Rcsd1	88.958	1.76068	0.461046	3.81889	0.000134053	0.00394608
Gm22992	17.7981	-7.66491	1.7395	-4.40638	1.05e-05	0.000439591
Uck2	4821.37	-1.24061	0.121806	-10.1851	2.31e-24	9.24e-22
Pcp4l1	102.738	1.54903	0.428813	3.61237	0.00030341	0.00786269
Slamf7	539.338	1.42027	0.232374	6.11201	9.84e-10	9.24e-08
Gm37010	178.089	-1.36711	0.320081	-4.27113	1.94e-05	0.000750221
Tagln2	115.538	1.93798	0.429341	4.51385	6.37e-06	0.000282702
Hhipl2	103.46	2.11985	0.422164	5.0214	5.13e-07	2.91e-05
Mark1	105.844	1.23673	0.408384	3.02834	0.00245898	0.0448821
Tgfb2	5740.12	-1.51906	0.125875	-12.0681	1.56e-33	9.43e-31
Gm8407	37.3021	2.37143	0.719886	3.29417	0.000987114	0.0213552
Flvcr1	944.426	1.02046	0.18574	5.49401	3.93e-08	2.81e-06
Dhtkd1	2503.7	-1.73682	0.15585	-11.1442	7.64e-29	3.7e-26
Gm13423	19.7202	4.17165	1.13526	3.67462	0.000238203	0.0064353
Cacna1b	83.0401	1.83973	0.465029	3.95616	7.62e-05	0.00244838
Nsmf	69.3769	2.45939	0.554272	4.43715	9.12e-06	0.000386225
Tor4a	77.3682	1.73709	0.497849	3.48919	0.000484481	0.0117243
Sapcd2	898.627	-1.10956	0.173062	-6.41133	1.44e-10	1.59e-08
Card9	29.915	4.17242	0.939586	4.4407	8.97e-06	0.000380328
Cel	22.7345	7.89883	1.679	4.70448	2.55e-06	0.000123645
Pkn3	169.587	1.29269	0.359657	3.59423	0.000325346	0.00834747
Ier5l	1390.8	1.09937	0.148632	7.39661	1.4e-13	2.38e-11
Ptges	169.093	1.2077	0.350558	3.44507	0.000570912	0.0134712
Ciz1	106.273	1.3985	0.40416	3.46026	0.000539663	0.0128433
Traf1	208.745	-1.10335	0.307437	-3.58886	0.00033213	0.00849903
Crb2	15.7197	-5.04188	1.45855	-3.45678	0.00054668	0.0129863
Gm13498	1998.88	-1.48889	0.131049	-11.3613	6.52e-30	3.32e-27
Tbr1	23.9665	2.7463	0.911884	3.01168	0.00259808	0.0468475
Sp5	50.0398	2.08375	0.600678	3.46899	0.000522421	0.0124943
Cyct	15.2057	-3.57191	1.18521	-3.01374	0.00258053	0.046654
Cwc22	6231.27	-1.20594	0.105557	-11.4246	3.15e-30	1.67e-27
Cd59b	81.1694	2.67647	0.503468	5.31606	1.06e-07	6.99e-06
Bdnf	16.1497	-3.38918	1.13061	-2.99765	0.00272067	0.048472
Lgr4	514.438	-1.01391	0.204517	-4.95757	7.14e-07	3.91e-05
Olfr1276	106.856	-2.30223	0.504962	-4.55921	5.13e-06	0.000235296
Ccdc32	145.596	1.18779	0.36464	3.25744	0.00112423	0.0237515
Spint1	545.836	1.27732	0.199528	6.40168	1.54e-10	1.68e-08
Ttbk2	400.629	1.09876	0.22088	4.97446	6.54e-07	3.63e-05
Duox2	305.245	2.12832	0.335457	6.34453	2.23e-10	2.33e-08
Bambi-ps1	141.363	1.77338	0.356947	4.96818	6.76e-07	3.73e-05
Fam227b	56.669	-1.83176	0.576312	-3.17842	0.00148081	0.0296629
Fgf7	254.065	-1.38745	0.26887	-5.1603	2.47e-07	1.49e-05
Ap4e1	1568.24	-1.05044	0.131153	-8.00928	1.15e-15	2.38e-13
Bcl2l11	1292.18	1.13067	0.164256	6.88359	5.84e-12	7.83e-10
Ckap2l	1511.72	-1.6122	0.135168	-11.9273	8.52e-33	4.94e-30
Prnp	193.874	1.82663	0.312406	5.84698	5.01e-09	4.2e-07
Tmx4	48.9186	2.35262	0.671513	3.50346	0.00045926	0.0111768
Sox12	455.965	-1.35146	0.236911	-5.7045	1.17e-08	9.08e-07
Myh7b	49.0547	2.36591	0.673379	3.51349	0.000442265	0.0108449
Gdf5	64.6113	1.89981	0.53307	3.56391	0.000365374	0.00923391
4933416E03Rik	29.7863	-4.52226	1.0783	-4.1939	2.74e-05	0.00100097
Mafb	26.6175	3.19525	0.886831	3.603	0.000314568	0.00812659
Dpm1	353.436	-1.15266	0.231099	-4.98775	6.11e-07	3.42e-05
Fam209	72.721	3.22914	0.560614	5.76	8.41e-09	6.79e-07
Gm14401	174.834	-1.02999	0.318193	-3.237	0.00120793	0.0251896
Slco4a1	642.386	1.59056	0.195689	8.128	4.36e-16	9.4e-14
Tcfl5	535.147	1.46091	0.200073	7.30189	2.84e-13	4.6e-11
Gm38025	133.236	-1.37392	0.401326	-3.42345	0.000618327	0.0144842
Zmat3	274.618	1.74085	0.29642	5.87293	4.28e-09	3.62e-07
Ccdc39	90.0764	1.44949	0.442185	3.27803	0.00104535	0.0223408
3830422I06Rik	12.6404	-7.1707	1.85107	-3.87382	0.000107143	0.00328619
Intu	187.06	-1.23883	0.342571	-3.61627	0.000298874	0.00777635
Gm36976	1240.68	-1.74164	0.141146	-12.3393	5.56e-35	3.78e-32
Gm38357	611.703	-1.06657	0.213928	-4.98565	6.18e-07	3.45e-05
Vmn2r1	267.701	-2.35446	0.283057	-8.31799	8.95e-17	2.05e-14
Gm37037	8.15055	6.41944	2.03853	3.14905	0.00163802	0.0321696
Arhgef2	313.541	1.16924	0.270457	4.3232	1.54e-05	0.000610846
Gm43737	89.612	1.73015	0.457676	3.78028	0.00015665	0.00447598
Thbs3	51.9726	2.34591	0.60146	3.90036	9.61e-05	0.00297897
Slc50a1	19.3467	3.86801	1.16941	3.30766	0.000940804	0.020502
Efna1	317.013	1.16666	0.250236	4.66226	3.13e-06	0.000148406
Pbxip1	144.118	1.44574	0.357089	4.04868	5.15e-05	0.0017358
Slc27a3	47.9931	2.0776	0.631396	3.29049	0.00100014	0.0216007
Gm38207	90.5084	-1.82128	0.453328	-4.01758	5.88e-05	0.00195167
Tdpoz2	1023.41	-1.21843	0.179362	-6.79312	1.1e-11	1.43e-09
Sema6c	536.026	1.06464	0.249094	4.27404	1.92e-05	0.000741627
Prune1	2006.07	-1.80763	0.136039	-13.2876	2.73e-40	2.46e-37
Ctsk	69.3705	2.09962	0.511487	4.10493	4.04e-05	0.00141001
E330034L11Rik	234.602	1.80298	0.32156	5.60698	2.06e-08	1.56e-06
Ecm1	37.4856	2.76219	0.792318	3.48622	0.000489903	0.011826
Tars2	262.901	1.06061	0.294745	3.59839	0.000320191	0.008237
Nudt17	55.1137	2.13961	0.593851	3.60294	0.000314641	0.00812659
Tspan2	20.0826	3.55342	1.10585	3.21329	0.00131223	0.026931
Tshb	28.2965	4.12436	0.949754	4.34256	1.41e-05	0.000570344
Sycp1	3496.06	-1.80791	0.148927	-12.1396	6.52e-34	4.14e-31
Gm43062	25.7013	3.97697	0.972927	4.08763	4.36e-05	0.00151046
Ampd1	248.753	2.78941	0.346071	8.06022	7.62e-16	1.62e-13
Olfml3	209.326	4.05622	0.374493	10.8312	2.45e-27	1.17e-24
Gm43258	20.6468	5.24818	1.35564	3.87135	0.000108234	0.00331176
Capza1	1419.32	-1.38222	0.140518	-9.8366	7.83e-23	2.79e-20
Inka2	34.8191	2.48173	0.782079	3.17325	0.00150743	0.0301238
Ovgp1	90.3795	2.19095	0.498472	4.39534	1.11e-05	0.000458577
Gm38271	620.364	-1.76352	0.18646	-9.45788	3.14e-21	1.01e-18
Rbm15	3956.84	-1.06962	0.123642	-8.65092	5.11e-18	1.29e-15
Fam102b	525.201	1.01928	0.194054	5.25256	1.5e-07	9.52e-06
Frrs1	439.272	-2.87109	0.255095	-11.255	2.19e-29	1.1e-26
Plppr5	58.384	-2.05375	0.642227	-3.19786	0.00138451	0.0280908
Gm26137	103.608	-1.90143	0.432127	-4.40017	1.08e-05	0.00045091
Neurog2	172.238	-1.05579	0.333453	-3.16624	0.00154422	0.0307955
Lrit3	23.1945	3.16878	0.934282	3.39167	0.000694672	0.0159639
Gm43678	175.189	-2.79705	0.421237	-6.64008	3.14e-11	3.81e-09
Rpsa-ps10	396.574	-1.47462	0.245852	-5.998	2e-09	1.79e-07
Tgs1	2924.34	-1.82456	0.109235	-16.703	1.25e-62	1.73e-59
Gm11805	89.6412	1.60431	0.474893	3.37826	0.000729452	0.0166349
Ube2r2	169.676	1.69354	0.341736	4.95571	7.21e-07	3.94e-05
Gm12403	35.8912	2.62419	0.773432	3.39292	0.000691528	0.0159105
Il11ra1	94.2445	3.12044	0.479862	6.50278	7.89e-11	9.04e-09
Arid3c	156.863	1.26195	0.344622	3.66185	0.000250397	0.00672268
Gba2	275.546	1.4332	0.274219	5.22647	1.73e-07	1.08e-05
Glipr2	88.8139	1.76591	0.545469	3.23741	0.00120621	0.0251816
Gm16731	7.90626	6.37318	2.04837	3.11134	0.00186243	0.0356732
Tbc1d2	342.006	1.12372	0.239655	4.68889	2.75e-06	0.000132286
Sec61b	252.289	-1.15911	0.278937	-4.15547	3.25e-05	0.00116204
Grin3a	195.435	1.02821	0.308589	3.33196	0.000862353	0.0191148
AI427809	67.8645	-6.16057	0.888115	-6.93668	4.01e-12	5.46e-10
Cdk5rap2	502.773	-1.30034	0.210998	-6.1628	7.15e-10	6.88e-08
Gm13867	67.7651	-1.9708	0.588341	-3.34976	0.000808819	0.0180728
Kdm4c	1395.71	-1.62041	0.160546	-10.0931	5.92e-24	2.27e-21
Snapc3	1158.58	-2.0394	0.167756	-12.157	5.27e-34	3.4e-31
Cdkn2b	77.1017	2.44988	0.521743	4.69557	2.66e-06	0.000128678
Ak4	956.01	-1.60105	0.179801	-8.90456	5.36e-19	1.51e-16
Lepr	869.548	-1.09119	0.163085	-6.69092	2.22e-11	2.76e-09
Gm12730	57.7992	-1.73242	0.557998	-3.10471	0.00190466	0.0363207
Zyg11a	415.395	-1.59675	0.220432	-7.24375	4.36e-13	6.99e-11
Zyg11b	1566.63	1.05023	0.130542	8.04518	8.61e-16	1.82e-13
Dmbx1	201.133	2.0198	0.343785	5.87519	4.22e-09	3.58e-07
Ccdc17	24.2284	3.23808	0.920619	3.51728	0.000435987	0.0107248
Plk3	1095.93	1.53179	0.155873	9.82717	8.6e-23	3.03e-20
Best4-ps	31.6353	2.26999	0.75505	3.00641	0.00264356	0.0474032
Snord55	230.221	2.31684	0.316494	7.32032	2.47e-13	4.06e-11
Tie1	418.408	-1.14836	0.216672	-5.3	1.16e-07	7.51e-06
Gm12859	190.321	-1.61769	0.318376	-5.08106	3.75e-07	2.19e-05
Ermap	76.0562	2.09958	0.52435	4.00415	6.22e-05	0.00205007
Guca2a	35.2447	3.99781	0.859772	4.64985	3.32e-06	0.000156853
Macf1	5614.16	-1.41565	0.101219	-13.986	1.9e-44	1.89e-41
Gm12922	13.3598	4.6762	1.52122	3.07398	0.00211225	0.0395975
9930104L06Rik	791.499	-1.44215	0.179403	-8.03863	9.09e-16	1.9e-13
Sh3d21	351.394	1.1272	0.284013	3.96883	7.22e-05	0.00233732
C77080	467.467	1.0412	0.215477	4.83209	1.35e-06	7.07e-05
Dcdc2b	31.463	2.62122	0.774775	3.38321	0.000716448	0.0163673
Iqcc	239.041	2.26472	0.320653	7.06285	1.63e-12	2.34e-10
Ccdc28b	144.628	1.54731	0.365747	4.23055	2.33e-05	0.000872358
Ldc1	49.4583	3.58465	0.691211	5.18605	2.15e-07	1.32e-05
Sdc3	46.3674	2.25218	0.674188	3.34058	0.000836034	0.0185952
Rpa2	963.543	-1.1909	0.165055	-7.21519	5.39e-13	8.45e-11
Themis2	60.088	2.8228	0.61744	4.57177	4.84e-06	0.000222478
Sytl1	60.3396	4.01223	0.681867	5.88419	4e-09	3.4e-07
Sfn	766.256	1.67052	0.196985	8.48046	2.24e-17	5.44e-15
Ldlrap1	959.654	1.36414	0.162313	8.40439	4.3e-17	1.02e-14
Alpl	265.475	1.00706	0.295057	3.4131	0.000642292	0.0149732
Arhgef19	102.736	1.4267	0.443846	3.21441	0.00130715	0.0268693
Gm13055	46.6365	2.00801	0.619548	3.24109	0.00119075	0.0249125
Tnfrsf1b	105.474	1.76013	0.45482	3.86994	0.00010886	0.00332569
Gm13230	560.935	1.16841	0.226226	5.16482	2.41e-07	1.46e-05
Gm13238	142.015	1.49008	0.381648	3.90434	9.45e-05	0.00293738
Gm13241	459.57	1.22077	0.224866	5.42885	5.67e-08	3.93e-06
Gm16211	152.277	-1.37529	0.362847	-3.79029	0.000150472	0.00433394
Fv1	171.389	-1.72472	0.327074	-5.27319	1.34e-07	8.56e-06
Tnfrsf25	35.918	2.95905	0.753337	3.92792	8.57e-05	0.00272049
Chd5	234.641	1.33432	0.28187	4.7338	2.2e-06	0.000109727
Vwa1	73.7379	1.66341	0.51948	3.20207	0.00136443	0.0277558
C1qtnf12	139.914	1.56309	0.377271	4.14316	3.43e-05	0.001215
Tnfrsf4	73.8616	3.33295	0.541558	6.15438	7.54e-10	7.23e-08
Rnf223	96.0334	1.99724	0.438685	4.55278	5.29e-06	0.000240961
Agrn	210.822	1.73786	0.316136	5.49719	3.86e-08	2.77e-06
1700109H08Rik	96.9051	2.43873	0.503538	4.8432	1.28e-06	6.7e-05
2510017J16Rik	21.1418	6.32446	1.66188	3.80561	0.000141454	0.00412942
Gm43031	8.20367	6.42588	2.03278	3.16113	0.0015716	0.0311971
Gm43577	22.5539	7.88713	1.67951	4.69608	2.65e-06	0.000128516
Rint1	204.362	-2.535	0.343726	-7.37506	1.64e-13	2.77e-11
Gm5575	161.049	1.07856	0.343815	3.13704	0.00170663	0.0332978
Nom1	2116.48	-1.88756	0.154101	-12.2488	1.71e-34	1.12e-31
Hadhb	318.626	-1.00373	0.273711	-3.6671	0.000245318	0.0066091
Adgrf3	45.3537	2.02704	0.636423	3.18505	0.0014473	0.0291929
Mpv17	319.075	1.28727	0.263342	4.88821	1.02e-06	5.39e-05
Snx17	372.7	1.12603	0.248563	4.53016	5.89e-06	0.000263855
Depdc5	2005.29	-1.0625	0.125307	-8.47921	2.27e-17	5.46e-15
Msantd1	32.9314	3.26236	0.809076	4.03221	5.53e-05	0.00184031
Msx1	353.904	1.55079	0.240016	6.46119	1.04e-10	1.17e-08
Bod1l	11675.6	-1.17759	0.129224	-9.11277	8.03e-20	2.34e-17
Gm42553	6914.41	-1.23109	0.0930215	-13.2344	5.55e-40	4.78e-37
Ncapg	2138.61	-1.15777	0.117899	-9.82002	9.23e-23	3.22e-20
Dhx15	3156.62	-1.01627	0.106358	-9.55521	1.23e-21	4.05e-19
C130083M11Rik	66.37	1.5298	0.509557	3.00222	0.0026802	0.0478609
Stim2	212.295	1.18407	0.320041	3.69974	0.000215816	0.00592458
Gm43042	395.825	-1.39552	0.225982	-6.17535	6.6e-10	6.4e-08
AC161757.1	27.9845	3.24388	0.975588	3.32505	0.000884018	0.0194851
9130230L23Rik	97.4968	1.75525	0.545573	3.21727	0.00129418	0.0266734
Gm42713	374.344	-9.03366	0.862717	-10.4712	1.17e-25	5.22e-23
Gm43025	363.443	-5.91574	0.884857	-6.68553	2.3e-11	2.85e-09
Gm42653	156.357	-4.32956	0.417677	-10.3658	3.55e-25	1.53e-22
Rasl11b	69.3356	1.98509	0.508227	3.90592	9.39e-05	0.00292532
Gm43546	95.3182	-6.12252	1.45114	-4.21912	2.45e-05	0.000911626
Hsd17b13	354.166	-2.25878	0.23754	-9.50903	1.92e-21	6.22e-19
Zfp644	4142.49	-1.0586	0.102005	-10.3779	3.13e-25	1.36e-22
Gak	1858.27	-1.52802	0.143667	-10.6358	2.03e-26	9.26e-24
P2rx2	106.399	1.57381	0.490269	3.2101	0.0013269	0.02716
Ep400	13720.3	-1.93121	0.0892013	-21.65	6.08e-104	1.31e-100
Miat	8.00256	-6.51013	2.0629	-3.15582	0.00160047	0.0316428
Wsb2	125.015	1.21807	0.382711	3.18274	0.00145888	0.0293502
Gm42655	9.55974	6.64736	1.95569	3.39899	0.000676363	0.0155801
Adam1a	182.909	3.31553	0.360508	9.19683	3.69e-20	1.14e-17
Hpd	109.71	2.54309	0.481675	5.27968	1.29e-07	8.29e-06
Tmem132c	1511.74	-3.18748	0.182778	-17.4391	4.16e-68	6.21e-65
Sfswap	939.196	-1.07449	0.161669	-6.64626	3.01e-11	3.68e-09
Gm42986	258.07	-1.75774	0.276704	-6.35241	2.12e-10	2.23e-08
Gm43482	73.0463	-1.57689	0.486156	-3.24359	0.00118035	0.0247351
Tbl2	824.476	-2.04111	0.168642	-12.1032	1.02e-33	6.25e-31
Gm10874	9.48184	6.63624	1.95864	3.38819	0.00070355	0.0161487
Pdgfa	461.251	-1.39734	0.225379	-6.19995	5.65e-10	5.53e-08
6330403L08Rik	61.1266	-2.97281	0.653732	-4.54745	5.43e-06	0.000245502
Mrm2	37.6221	2.587	0.732551	3.53149	0.000413231	0.0102627
Gm4869	73.8725	2.03051	0.504224	4.02699	5.65e-05	0.00187839
Rsph10b	78.2734	2.05528	0.510846	4.02329	5.74e-05	0.0019065
N4bp2l1	168.315	2.08388	0.350956	5.93771	2.89e-09	2.54e-07
Gm43498	9.54557	6.6474	1.96319	3.38601	0.000709161	0.0162487
Pot1a	426.448	-2.06348	0.561801	-3.67298	0.000239739	0.00646778
Akr1b8	163.099	1.29301	0.353147	3.66138	0.000250862	0.00673039
Ndufb2	134.707	1.31901	0.401301	3.28684	0.00101318	0.0218217
Olfr450	176.193	-3.57763	0.375339	-9.53174	1.55e-21	5.04e-19
Zfp746	149.613	-1.25431	0.353789	-3.54536	0.000392079	0.00985102
AI854703	156.615	2.00437	0.348874	5.74525	9.18e-09	7.32e-07
Gm44185	14.6969	4.21831	1.36754	3.08459	0.00203834	0.0383946
Ccser1	1091.87	-1.02894	0.177994	-5.78075	7.44e-09	6.07e-07
Hpgds	42.1509	3.15123	0.759586	4.14862	3.34e-05	0.00118748
Foxi3	617.044	1.78569	0.186244	9.58786	8.99e-22	2.98e-19
Retsat	114.383	-1.40139	0.399622	-3.50679	0.00045354	0.0110654
Gm45053	84.0741	-1.66241	0.472251	-3.52018	0.000431248	0.0106217
Tgoln1	2706.14	-1.2828	0.125706	-10.2048	1.89e-24	7.62e-22
Eva1a	323.084	-1.05083	0.257081	-4.08754	4.36e-05	0.00151046
Lbx2	63.2953	2.12467	0.54091	3.92795	8.57e-05	0.00272049
Nagk	129.438	2.69102	0.408637	6.58535	4.54e-11	5.32e-09
Gm44750	11.1601	6.87295	1.89831	3.62057	0.000293958	0.00766386
Fbxo41	71.8892	1.62596	0.491817	3.30603	0.000946281	0.0205982
Gm43588	120.264	-1.60651	0.382037	-4.20512	2.61e-05	0.000957991
Nat8f4	70.8926	2.14583	0.51074	4.20141	2.65e-05	0.000970434
Antxr1	3332.82	-1.82975	0.142267	-12.8613	7.43e-38	6.13e-35
1810020O05Rik	37.4567	2.21152	0.699881	3.15985	0.00157851	0.0313022
B130021K23Rik	155.992	3.18916	0.40862	7.8047	5.96e-15	1.14e-12
Rab7	5176.82	-1.80117	0.127703	-14.1044	3.57e-45	3.74e-42
Gata2	403.548	1.42967	0.272173	5.25279	1.5e-07	9.52e-06
Gm44203	116.788	-2.14275	0.406845	-5.26675	1.39e-07	8.85e-06
Camk1	170.298	1.79932	0.376335	4.78117	1.74e-06	8.87e-05
Gm20589	11.1743	6.87293	1.8888	3.63879	0.000273922	0.00724747
Ghrl	25.3468	4.00206	1.05316	3.80005	0.000144665	0.00420208
Gm44053	31.6009	3.13774	0.87325	3.59317	0.000326678	0.00837609
Tmem72	3925.95	-1.67028	0.114838	-14.5447	6.31e-48	7.2e-45
Gm45083	93.3168	-1.77172	0.482668	-3.67068	0.000241908	0.00652177
Csgalnact2	82.7971	3.20849	0.539242	5.95001	2.68e-09	2.38e-07
Zfp9	200.216	1.45666	0.30952	4.70621	2.52e-06	0.000122758
AC140192.1	90.1242	-2.67811	0.473515	-5.6558	1.55e-08	1.19e-06
Slc25a18	68.0087	2.86729	0.559888	5.12119	3.04e-07	1.81e-05
Gm10319	25.9052	-8.20825	1.65032	-4.97374	6.57e-07	3.64e-05
Necap1	483.5	-1.05606	0.21137	-4.99626	5.85e-07	3.29e-05
Ptpn6	227.425	1.12918	0.310426	3.63753	0.000275267	0.00726945
Cd4	99.0015	1.58269	0.424664	3.72693	0.000193828	0.00539048
Plekhg6	114.168	-1.59788	0.489812	-3.26223	0.00110541	0.0234434
Platr31	288.536	-1.71735	0.258507	-6.64334	3.07e-11	3.74e-09
Etv6	481.831	-1.55079	0.208124	-7.45128	9.24e-14	1.59e-11
Gm44401	15.5972	5.87595	1.80183	3.2611	0.00110982	0.0235112
H2aj	215.041	1.46411	0.297159	4.92703	8.35e-07	4.52e-05
Fgfr1op2	1226.45	-1.84739	0.155727	-11.863	1.84e-32	1.05e-29
Nlrp4c	415.889	-1.11834	0.220125	-5.08049	3.76e-07	2.19e-05
Zfp583	236.321	1.11196	0.281567	3.94917	7.84e-05	0.00251267
Zscan4c	1274.53	-1.48549	0.177045	-8.39048	4.84e-17	1.13e-14
Gm18204	686.633	-1.9333	0.211258	-9.15137	5.62e-20	1.68e-17
Gm6909	88.0446	-1.92319	0.452531	-4.24985	2.14e-05	0.000811461
Rnf225	239.357	2.07258	0.318766	6.50188	7.93e-11	9.07e-09
Vmn1r87	39.1733	2.05298	0.683996	3.00145	0.00268698	0.0479378
Gm38947	75.9113	-1.97442	0.50498	-3.9099	9.23e-05	0.0028891
Zswim9	329.173	-1.03353	0.266873	-3.87276	0.000107608	0.00329522
Lig1	462.368	-1.16148	0.21783	-5.33206	9.71e-08	6.45e-06
Gtpbp4-ps6	20.4392	-4.02895	1.08736	-3.70526	0.000211176	0.00580218
Bbc3	92.3059	2.03124	0.444307	4.5717	4.84e-06	0.000222478
Ccdc8	67.9783	1.975	0.523543	3.77238	0.000161697	0.00458907
Sycp1-ps1	372.023	1.38058	0.260804	5.29355	1.2e-07	7.74e-06
Psg19	77.7931	1.93052	0.486385	3.96913	7.21e-05	0.00233631
Gm4969	265.679	-1.28828	0.272549	-4.72677	2.28e-06	0.000112947
Apoe	545.429	1.35843	0.201516	6.74103	1.57e-11	2e-09
Nectin2	128.231	-1.26707	0.377561	-3.35594	0.000790961	0.0177556
Gm44660	1837.3	-8.21473	0.313406	-26.2111	1.98e-151	7.69e-148
Pvr	215.568	1.0666	0.29568	3.60729	0.000309417	0.00800231
Gm5891	155.667	-2.81152	0.3902	-7.20535	5.79e-13	8.98e-11
Gm4567	255.551	-1.06574	0.335315	-3.17832	0.00148131	0.0296629
Ech1	79.3445	1.60984	0.527992	3.04898	0.0022962	0.0423309
Lgals4	91.2645	2.20297	0.530773	4.15049	3.32e-05	0.00117997
Fam98c	24.772	2.70156	0.88556	3.05068	0.00228322	0.0421705
Spred3	286.546	1.04095	0.262617	3.96375	7.38e-05	0.00238165
Spint2	249.166	-1.19212	0.276547	-4.31073	1.63e-05	0.000642394
Pdcd2l	859.98	-1.35228	0.162938	-8.29932	1.05e-16	2.37e-14
Plekhf1	60.5372	1.85733	0.581065	3.19643	0.0013914	0.0281976
Gm28455	69.5537	1.59079	0.504697	3.15196	0.00162178	0.0319477
Zfp719	244.946	-1.97114	0.291963	-6.75134	1.46e-11	1.87e-09
Gm45136	354.384	-7.72957	0.595938	-12.9704	1.8e-38	1.52e-35
Slc17a7	86.147	1.37694	0.451218	3.05161	0.0022762	0.0420809
Sec1	346.655	-2.64681	0.258456	-10.2409	1.3e-24	5.31e-22
Dbp	182.727	-1.3459	0.328777	-4.09365	4.25e-05	0.00147646
Fam83e	74.4532	5.45583	1.79432	3.04062	0.00236093	0.0433489
Spaca4	13.55	7.15251	1.82314	3.92317	8.74e-05	0.00276341
Mrgprx2	40.1357	3.19402	0.829006	3.85283	0.00011676	0.00351441
Snhg14	330.163	1.03828	0.242759	4.27702	1.89e-05	0.000735787
Gm44829	60.5407	2.46316	0.584558	4.21371	2.51e-05	0.000928405
Gm44831	13.1995	7.1166	1.86731	3.81114	0.000138326	0.00405739
Vmn2r-ps61	67.3848	-2.31534	0.591604	-3.91367	9.09e-05	0.00285127
Gm44792	2230.81	-1.57886	0.119145	-13.2516	4.42e-40	3.89e-37
Gm5335	74.843	-2.50716	0.543122	-4.6162	3.91e-06	0.000182114
Chd2	1909.43	1.59738	0.150311	10.6272	2.23e-26	1e-23
Gm44739	2269.78	-8.18665	0.810352	-10.1026	5.38e-24	2.09e-21
Isg20	241.767	1.65551	0.286081	5.78687	7.17e-09	5.89e-07
Hapln3	8.60376	6.49536	2.00509	3.23944	0.00119765	0.0250163
Gm45169	8.95073	6.55569	2.00908	3.26303	0.00110226	0.0234022
Anpep	267.86	1.54554	0.273936	5.64197	1.68e-08	1.28e-06
Unc45a	372.039	1.4061	0.274398	5.12431	2.99e-07	1.78e-05
Zfand6	2028.1	-1.58028	0.123119	-12.8354	1.04e-37	8.05e-35
Pgm2l1	1522.19	-1.07771	0.130352	-8.26767	1.37e-16	3.04e-14
Gm25171	43.2149	-2.49425	0.663991	-3.75645	0.000172339	0.00485908
Usp17le	649.175	-1.08295	0.240734	-4.49853	6.84e-06	0.000301104
Trim3	190.854	-1.4618	0.316647	-4.61649	3.9e-06	0.00018208
Dnhd1	157.589	1.34971	0.342838	3.93688	8.25e-05	0.00262956
Platr28	70.706	1.6761	0.51536	3.25228	0.00114483	0.0241134
Nrip3	270.725	1.60981	0.290503	5.54146	3e-08	2.21e-06
Adm	146.435	2.41209	0.390916	6.17034	6.81e-10	6.59e-08
Mical2	120.787	1.6748	0.427089	3.92143	8.8e-05	0.00277556
Rassf10	20.4823	3.62781	1.04389	3.47529	0.000510304	0.0122498
Nucb2	266.446	-3.3543	0.29458	-11.3867	4.87e-30	2.55e-27
Tmc5	797.507	-6.70144	0.30631	-21.878	4.21e-106	1.02e-102
4933440M02Rik	75.0664	-2.22458	0.580724	-3.83071	0.000127776	0.00378852
Lat	370.25	4.6859	0.322997	14.5076	1.09e-47	1.2e-44
Maz	182.69	1.71964	0.355012	4.8439	1.27e-06	6.69e-05
B130055M24Rik	224.671	1.16095	0.352053	3.29765	0.000974975	0.0211397
Trim72	22.866	3.70583	1.10856	3.34292	0.000829025	0.0184499
Cuzd1	38.5589	6.17872	1.24619	4.95808	7.12e-07	3.91e-05
Bub3	577.01	-1.04013	0.195413	-5.32274	1.02e-07	6.75e-06
Tubgcp2	568.58	-1.49905	0.219889	-6.81732	9.28e-12	1.21e-09
Caly	10.3989	6.76968	1.91864	3.52838	0.000418114	0.0103575
Irf7	362.722	1.56439	0.249301	6.2751	3.49e-10	3.55e-08
Muc6	61.6336	2.34133	0.574301	4.07683	4.57e-05	0.00156905
Tollip	1260.66	-1.07192	0.140851	-7.61036	2.73e-14	4.93e-12
Kcnq1ot1	518.269	-1.12064	0.219439	-5.10686	3.28e-07	1.93e-05
Cdkn1c	637.025	2.42216	0.216077	11.2097	3.65e-29	1.82e-26
Tnfrsf22	476.5	-3.05595	0.756689	-4.03858	5.38e-05	0.00180058
Gm44693	541.215	-1.24322	0.197842	-6.2839	3.3e-10	3.36e-08
E230020D15Rik	136.695	1.60295	0.409438	3.91499	9.04e-05	0.0028381
Gm18393	191.384	-1.40664	0.360901	-3.89758	9.72e-05	0.00300846
Gm45410	2484.95	-1.19533	0.129631	-9.22104	2.94e-20	9.2e-18
Fam90a1a	279.044	-1.93088	0.286503	-6.73948	1.59e-11	2.01e-09
Gm5117	8642.87	-5.19792	0.133244	-39.0106	0	0
Gm9951	25.6967	3.04218	0.917458	3.31588	0.000913559	0.0200321
Lpar2	75.0603	2.18207	0.502782	4.33999	1.42e-05	0.000575419
Tm6sf2	43.2931	2.92305	0.7157	4.08419	4.42e-05	0.00152692
Ncan	49.2364	1.95094	0.625311	3.11996	0.00180878	0.0349097
B3gnt3	50.9373	2.601	0.609676	4.2662	1.99e-05	0.000763947
Gm5373	404.036	-1.61416	0.227721	-7.08833	1.36e-12	1.98e-10
Gm45899	166.104	-7.02478	1.64743	-4.26408	2.01e-05	0.000768948
Tmem184c	1637	-2.20014	0.177419	-12.4008	2.59e-35	1.79e-32
Anapc10	604.947	-1.39021	0.203506	-6.8313	8.42e-12	1.11e-09
Gm45434	8.37007	6.45792	2.02646	3.1868	0.00143858	0.0290474
Fbxw9	631.176	1.18611	0.183176	6.47527	9.46e-11	1.08e-08
Wdr83	85.7865	1.4105	0.451295	3.12546	0.00177527	0.0343098
Man2b1	371.048	1.95212	0.24556	7.94969	1.87e-15	3.76e-13
Gm45873	70.9029	-1.74417	0.544706	-3.20204	0.00136459	0.0277558
C78859	64.7332	5.3598	0.792209	6.76565	1.33e-11	1.7e-09
Slc12a3	43.4745	3.74765	0.791742	4.73342	2.21e-06	0.000109727
Gm45797	40.6362	-2.377	0.677525	-3.50836	0.000450885	0.0110281
Cx3cl1	245.964	1.84084	0.289752	6.35317	2.11e-10	2.23e-08
Mmp15	206.992	1.36578	0.311658	4.3823	1.17e-05	0.000483286
A330008L17Rik	44.7284	-2.91927	0.659623	-4.42567	9.61e-06	0.000404264
Fbxl8	215.533	2.19208	0.303112	7.23192	4.76e-13	7.6e-11
Hsf4	65.358	3.25611	0.580027	5.61372	1.98e-08	1.5e-06
Nol3	45.9236	2.84243	0.665063	4.27392	1.92e-05	0.000741627
Elmo3	22.8886	4.45762	1.1887	3.75	0.000176835	0.00496419
Cenpt	781.281	-1.44944	0.171923	-8.43074	3.43e-17	8.17e-15
Gm42047	414.533	1.73809	0.245626	7.07615	1.48e-12	2.14e-10
Abcb10	322.886	1.27233	0.253377	5.02149	5.13e-07	2.91e-05
Endod1	635.065	-1.66955	0.190577	-8.76051	1.94e-18	5.06e-16
Gm47321	47.0277	-2.05274	0.619648	-3.31274	0.000923855	0.0202236
Gm19178	17.334	3.6701	1.15269	3.18394	0.00145284	0.0292743
Gm29761	322.884	-1.8462	0.278058	-6.63963	3.14e-11	3.81e-09
Fbxl12os	162.85	-1.08747	0.344451	-3.15711	0.0015934	0.0315651
Zfp810	595.372	1.21822	0.19014	6.40697	1.48e-10	1.63e-08
Vps26b	325.082	-1.43235	0.261001	-5.48791	4.07e-08	2.89e-06
Igsf9b	496.783	1.54751	0.230716	6.7074	1.98e-11	2.49e-09
Hyls1	1570.19	-1.22393	0.137306	-8.91383	4.93e-19	1.4e-16
Nlrx1	210.999	1.53132	0.298144	5.13619	2.8e-07	1.68e-05
Abcg4	260.257	2.5348	0.306274	8.27623	1.27e-16	2.85e-14
Gm48604	226.211	1.09571	0.30128	3.63685	0.000275992	0.00728364
Foxr1	1174.73	-1.27306	0.158416	-8.03618	9.27e-16	1.93e-13
Gm39329	11.4717	6.9104	1.87924	3.67722	0.00023579	0.00638346
Ddx10	1994.05	-1.28742	0.146562	-8.78411	1.58e-18	4.18e-16
Exph5	225.962	-1.18851	0.349292	-3.40262	0.000667438	0.0154203
Rec114	36.5286	2.56708	0.753553	3.40664	0.000657684	0.0152769
Gm10653	115.695	-2.1112	0.517437	-4.08011	4.5e-05	0.00154847
Ubap1l	30.2651	2.52417	0.810195	3.11551	0.0018363	0.0352773
Tpm1	121.448	1.47611	0.389166	3.793	0.000148838	0.00430931
Gm38215	153.609	3.01511	0.397014	7.59448	3.09e-14	5.55e-12
Gm27234	61.3925	1.77623	0.54653	3.25001	0.00115401	0.0242749
Nt5e	32.183	3.52492	0.844382	4.17456	2.99e-05	0.00108073
Snx14	347.8	2.7961	0.306731	9.1158	7.81e-20	2.29e-17
Plod2	20.4479	3.1846	1.05357	3.02267	0.00250558	0.0455184
Slc9a9	44.4484	-1.99569	0.637492	-3.13054	0.00174485	0.033873
Gm8449	13.3057	7.12485	1.82396	3.90625	9.37e-05	0.00292367
Gm19325	68.7759	1.8359	0.53922	3.40472	0.000662311	0.0153426
Gm16185	254.784	-1.07226	0.290589	-3.68996	0.000224291	0.00612346
Prr23a1	556.576	-1.14287	0.215913	-5.29321	1.2e-07	7.74e-06
Esyt3	794.276	1.42187	0.179424	7.92464	2.29e-15	4.57e-13
Ephb1	185.569	-1.6157	0.330932	-4.88229	1.05e-06	5.55e-05
Iqcf1	168.705	2.11853	0.35306	6.00047	1.97e-09	1.77e-07
Dcaf1	6322.1	-1.01245	0.10047	-10.0771	6.97e-24	2.65e-21
Rbm6	8641.6	-1.01658	0.103192	-9.85132	6.76e-23	2.43e-20
Inka1	160.125	1.14771	0.345483	3.32205	0.000893573	0.0196718
Amigo3	106.043	1.67161	0.442039	3.78159	0.000155829	0.00446503
Col7a1	122.543	1.83978	0.385828	4.76839	1.86e-06	9.39e-05
Ucn2	12.4029	7.02161	1.86048	3.77409	0.000160591	0.0045677
Pfkfb4	71.4759	1.56299	0.491443	3.18041	0.00147064	0.0295256
Cspg5	95.5716	1.40309	0.431794	3.24945	0.0011563	0.0243099
Nradd	23.5794	4.44567	1.09381	4.0644	4.82e-05	0.00163766
Exog	253.11	1.4231	0.274974	5.17541	2.27e-07	1.39e-05
Xirp1	77.1609	-1.4875	0.484313	-3.07136	0.00213087	0.0398503
Zfp651	360.888	3.92015	0.305703	12.8234	1.21e-37	9.22e-35
Gm47108	30.6492	3.62251	0.874545	4.14217	3.44e-05	0.00121915
Klhl40	57.558	3.43699	0.726585	4.73033	2.24e-06	0.000111266
Hhatl	48.029	3.00302	0.712804	4.21296	2.52e-05	0.000929695
Gm21781	789.129	-1.22305	0.185018	-6.61042	3.83e-11	4.54e-09
Epm2a	1675.75	-4.1873	0.154915	-27.0296	6.64e-161	3.68e-157
Gm16234	157.713	-1.69101	0.379471	-4.45622	8.34e-06	0.000358124
Gm26167	29.1474	-4.83998	1.06319	-4.55232	5.31e-06	0.000241146
Gm47924	176.163	-7.0196	1.49467	-4.69641	2.65e-06	0.000128471
A830082N09Rik	54.9484	2.06304	0.600562	3.43519	0.000592148	0.0139383
Snx3	751.206	-1.28759	0.20282	-6.34842	2.18e-10	2.29e-08
Gm3442	114.97	1.48258	0.435043	3.4079	0.000654655	0.0152247
Gm48271	654.658	-7.24662	0.384623	-18.8408	3.49e-79	5.64e-76
Gm48273	479.064	-2.06584	0.242436	-8.52116	1.58e-17	3.9e-15
Gopc	216.198	1.06691	0.298436	3.57502	0.000350208	0.00889119
Gm47738	170.071	-3.55823	0.369539	-9.62882	6.04e-22	2.04e-19
Gm47739	233.848	-5.09673	0.40737	-12.5113	6.48e-36	4.65e-33
Sowahc	342.091	-1.04776	0.286745	-3.65397	0.000258215	0.00689428
Unc5b	638.767	1.28949	0.217593	5.92614	3.1e-09	2.71e-07
Gm20625	59.4864	-2.14506	0.607402	-3.53153	0.000413157	0.0102627
Gm47595	178.043	1.27816	0.337475	3.78743	0.000152215	0.00437765
Tspan15	44.939	2.49039	0.687826	3.62067	0.000293838	0.00766386
Stox1	532.887	-1.66673	0.208169	-8.00663	1.18e-15	2.42e-13
Gm31181	183.186	1.06914	0.351158	3.04462	0.00232974	0.042846
Ggt5	27.4264	2.82867	0.842475	3.35757	0.000786305	0.0176613
Susd2	231.065	3.11071	0.382244	8.13802	4.02e-16	8.7e-14
Gm16222	117.308	1.48311	0.409277	3.62374	0.000290378	0.00759831
1700094J05Rik	7.31143	6.26165	2.08963	2.99654	0.00273063	0.0486271
Adarb1	405.309	1.0518	0.223051	4.71551	2.41e-06	0.000118318
Pttg1ip	4025.77	-1.61209	0.119635	-13.4751	2.19e-41	2.02e-38
2610008E11Rik	92.9364	-4.09458	0.533996	-7.66782	1.75e-14	3.2e-12
Vmn2r80	15.8414	-7.49615	1.77927	-4.21304	2.52e-05	0.000929695
Gzmm	114.257	1.69199	0.452289	3.74096	0.000183316	0.00513498
Polrmt	1030.4	-1.92285	0.180354	-10.6616	1.54e-26	7.11e-24
Gipc3	55.7365	-2.20263	0.61017	-3.60987	0.000306356	0.00792844
Aldh1l2	48.5563	1.88326	0.601981	3.12844	0.0017574	0.0340484
Rtcb	376.95	-1.37838	0.246616	-5.58917	2.28e-08	1.71e-06
Gm46191	30.1096	-2.78149	0.822918	-3.38004	0.00072476	0.0165377
Ascl1	122.378	-1.2582	0.405757	-3.10087	0.00192955	0.036705
Vezt	140.415	1.30024	0.365119	3.56114	0.00036925	0.00932578
Socs2	795.825	1.17565	0.219734	5.35033	8.78e-08	5.88e-06
Gm24745	36.548	-8.70384	1.59205	-5.46707	4.58e-08	3.23e-06
Otogl	201.645	-2.14737	0.336949	-6.37298	1.85e-10	1.97e-08
Bbs10	99.7219	2.56717	0.462912	5.5457	2.93e-08	2.17e-06
Phlda1	216.157	1.92952	0.326542	5.90895	3.44e-09	2.98e-07
Ifng	43.6982	-3.02003	0.753483	-4.0081	6.12e-05	0.00201957
Irak3	107.36	-1.46977	0.422519	-3.47858	0.000504071	0.0121485
1700025K04Rik	37.7998	3.12043	0.757868	4.11738	3.83e-05	0.00134445
Agap2	182.351	1.38521	0.332308	4.16844	3.07e-05	0.00110565
Stac3	115.132	2.13626	0.401956	5.31465	1.07e-07	7.03e-06
Myo1a	124.098	1.49717	0.384945	3.88931	0.000100529	0.00309801
Zc3h10	429.659	1.32898	0.220333	6.03166	1.62e-09	1.48e-07
Rab5b	712.907	-1.06191	0.195738	-5.42513	5.79e-08	4.01e-06
Itga7	84.308	2.3916	0.472104	5.06584	4.07e-07	2.35e-05
Olfr787	218.925	-3.08685	0.339828	-9.08359	1.05e-19	3.04e-17
Pgam2	38.4959	2.42393	0.726729	3.33539	0.000851789	0.018913
Gck	48.225	2.10607	0.641934	3.28083	0.00103502	0.0221733
Gm12031	49.6503	1.97652	0.656849	3.00909	0.00262032	0.0470517
Gm12047	7.72569	6.33923	2.06415	3.07111	0.00213268	0.0398649
1700030C12Rik	19.0863	6.19513	1.68613	3.67418	0.000238614	0.00644191
4933430M04Rik	12.5707	-7.16029	1.92136	-3.72668	0.000194021	0.00539198
Gpr75	468.96	1.54039	0.233629	6.5933	4.3e-11	5.05e-09
Fgf18	208.94	2.00503	0.312473	6.41665	1.39e-10	1.54e-08
Fbll1	75.7574	2.10097	0.584215	3.59622	0.000322869	0.0082894
Ccng1	2008.29	1.91784	0.122918	15.6025	7e-55	8.48e-52
Rpl9-ps2	22.6346	-3.47942	0.991797	-3.50819	0.000451161	0.0110281
BC053393	77.9484	1.61318	0.489744	3.29392	0.000987992	0.0213622
Irgm1	33.8397	2.86093	0.76235	3.75277	0.000174888	0.00492021
Zfp62	1507.05	1.7406	0.376272	4.62591	3.73e-06	0.000174409
Gm12194	9.24815	6.60228	1.98427	3.32731	0.0008769	0.0193707
Sowaha	668.083	1.19571	0.202254	5.91194	3.38e-09	2.94e-07
P4ha2	1290.16	-1.03584	0.136928	-7.56484	3.88e-14	6.84e-12
Sparc	91.3281	2.18386	0.457935	4.76893	1.85e-06	9.37e-05
Hand1	92.8241	2.18	0.544862	4.00101	6.31e-05	0.00206868
Olfr329	167.785	1.17288	0.332346	3.5291	0.000416977	0.0103359
Rasd1	155.576	1.87301	0.390863	4.79197	1.65e-06	8.45e-05
Gm12623	124.375	1.86749	0.440018	4.24411	2.19e-05	0.000828821
Pigl	155.027	-1.2989	0.336655	-3.85826	0.000114197	0.00345066
Sco1	775.398	1.06954	0.200091	5.34529	9.03e-08	6.03e-06
Myh10	1214.09	-1.63809	0.14162	-11.5668	6.07e-31	3.36e-28
Efnb3	213.134	1.93933	0.32018	6.05701	1.39e-09	1.27e-07
Atp1b2	572.982	1.36405	0.206004	6.62146	3.56e-11	4.26e-09
Gm12308	33.7911	2.67066	0.761312	3.50797	0.000451537	0.0110304
Cd68	108.981	3.10503	0.461858	6.72291	1.78e-11	2.24e-09
Dvl2	461.763	1.31551	0.217997	6.03453	1.59e-09	1.46e-07
Acadvl	81.8296	2.8443	0.515644	5.51601	3.47e-08	2.51e-06
Dlg4	148.855	2.38719	0.373695	6.38806	1.68e-10	1.82e-08
Clec10a	488.366	2.40028	0.215142	11.1567	6.64e-29	3.26e-26
Alox15	21.891	4.27549	1.17908	3.62611	0.00028772	0.00755201
Spns2	196.777	1.22003	0.310662	3.92719	8.59e-05	0.00272433
Tax1bp3	176.085	1.066	0.327498	3.25499	0.00113398	0.0239314
Serpinf1	38.4321	2.18952	0.72353	3.02616	0.00247684	0.0451232
Rilp	94.8595	2.23988	0.500293	4.47713	7.57e-06	0.000329544
Rskr	77.6002	2.16535	0.582756	3.7157	0.000202639	0.00560737
Aldoc	136.517	3.40741	0.419594	8.12074	4.63e-16	9.92e-14
Sarm1	160.878	1.38713	0.337032	4.11573	3.86e-05	0.00135284
Slfn10-ps	246.027	-1.34753	0.281014	-4.79523	1.62e-06	8.35e-05
Gm20234	131.822	-1.17054	0.366056	-3.19772	0.00138519	0.0280908
Gm11427	43.3384	2.28981	0.664023	3.44839	0.000563938	0.0133309
Wfdc18	93.7937	-1.5609	0.452783	-3.44735	0.000566118	0.0133743
Dhx40	1332.22	-1.24257	0.142689	-8.70828	3.09e-18	7.87e-16
Gm15892	109.113	2.38788	0.42856	5.57187	2.52e-08	1.88e-06
Vezf1	784.538	1.03565	0.185023	5.59739	2.18e-08	1.63e-06
Msi2	284.258	-1.10624	0.280705	-3.94094	8.12e-05	0.00258977
Trim25	1751.31	1.1248	0.126337	8.90319	5.43e-19	1.51e-16
Mycbpap	129.353	3.51296	0.423123	8.30245	1.02e-16	2.33e-14
Rsad1	109.628	2.62551	0.425027	6.17728	6.52e-10	6.35e-08
Xylt2	174.576	1.5976	0.336958	4.74125	2.12e-06	0.00010625
Dlx3	226.75	1.64231	0.300219	5.47036	4.49e-08	3.17e-06
Tbkbp1	101.257	2.70151	0.440652	6.13072	8.75e-10	8.29e-08
Gpr179	253.577	-1.16985	0.270245	-4.32885	1.5e-05	0.000599052
Socs7	6633.78	-1.73772	0.0952001	-18.2533	1.95e-74	3.02e-71
Cwc25	912.007	-1.99508	0.169788	-11.7504	7.03e-32	3.95e-29
Gm20644	32.8361	2.45238	0.769121	3.18855	0.00142989	0.028887
Jup	759.973	1.23989	0.215856	5.74406	9.24e-09	7.36e-07
Dhx58	82.9489	2.99984	0.52395	5.72543	1.03e-08	8.13e-07
Naglu	70.0525	1.61228	0.50648	3.18332	0.00145599	0.0293159
Wnk4	179.525	1.35121	0.384246	3.51652	0.000437244	0.0107421
Aoc2	315.206	1.76147	0.248756	7.08114	1.43e-12	2.07e-10
Aoc3	303.912	2.00472	0.323499	6.19698	5.76e-10	5.62e-08
Hdac5	169.982	1.16915	0.33924	3.44638	0.000568151	0.0134142
Tmub2	274.986	1.48271	0.272209	5.44697	5.12e-08	3.57e-06
Itga2b	153.026	1.72635	0.378842	4.55691	5.19e-06	0.000237607
Arhgap27	104.062	2.9715	0.449721	6.60743	3.91e-11	4.62e-09
Kif19a	18.4965	3.42231	1.08589	3.15161	0.00162371	0.0319533
Cdr2l	111.969	1.22721	0.392651	3.12545	0.00177531	0.0343098
Evpl	172.903	1.61242	0.32948	4.89383	9.89e-07	5.26e-05
Qrich2	97.4046	1.48051	0.440128	3.36382	0.000768716	0.0173366
Sphk1	117.6	1.72318	0.397076	4.33968	1.43e-05	0.000575639
Tk1	358.688	1.07478	0.229789	4.67722	2.91e-06	0.000138835
Cbx4	138.558	2.34781	0.45399	5.1715	2.32e-07	1.41e-05
Nptx1	197.192	2.47189	0.816606	3.02702	0.00246975	0.0450152
Pcyt2	231.491	-1.44022	0.315551	-4.56414	5.02e-06	0.000230104
Lrrc45	206.386	1.54123	0.303515	5.07793	3.82e-07	2.22e-05
Mfsd2b	174.035	1.1911	0.326181	3.65165	0.000260557	0.006952
Gm48764	1135.5	-6.02535	0.228721	-26.3437	6.06e-153	2.61e-149
Gm47808	4562.8	-7.02717	0.162279	-43.3031	0	0
Mycn	188.141	3.01472	0.339566	8.87815	6.8e-19	1.86e-16
Ddx1	271.182	-1.36638	0.273772	-4.99094	6.01e-07	3.37e-05
Gm49328	75.4034	1.80028	0.48506	3.71147	0.000206062	0.00569126
Gm49760	42.4655	2.17525	0.657827	3.30672	0.000943967	0.0205594
Gm46339	96.3755	1.89061	0.468215	4.03791	5.39e-05	0.0018039
Gm40881	141.086	1.63556	0.381999	4.28157	1.86e-05	0.000722328
Zfp125	61.5019	2.16884	0.566885	3.82589	0.0001303	0.00385175
Gm30124	10.6042	6.79991	1.92817	3.52661	0.000420911	0.0104135
Gm38699	144.27	2.01969	0.41217	4.90015	9.58e-07	5.14e-05
Id2	277.58	1.83729	0.310941	5.90881	3.45e-09	2.98e-07
Gm48809	88.9871	2.36396	0.458206	5.15917	2.48e-07	1.5e-05
Hbp1	759.442	-2.50358	0.184751	-13.5511	7.81e-42	7.38e-39
Gm47357	743.2	-4.47964	0.21467	-20.8675	1.06e-96	2.16e-93
Bzw2	476.737	-2.39083	0.230302	-10.3813	3.02e-25	1.33e-22
Meox2	17.745	-7.66345	1.74475	-4.3923	1.12e-05	0.000464058
Lsmem1	27.6381	2.97797	0.844649	3.52569	0.000422384	0.0104432
Gm6125	235.251	1.20183	0.282922	4.24791	2.16e-05	0.000816904
Fam177a2	202.861	1.01895	0.332495	3.06455	0.00217995	0.040631
Nkx2-9	32.3103	4.95798	1.03404	4.79476	1.63e-06	8.36e-05
Pnn	6919.16	-1.1549	0.11172	-10.3375	4.77e-25	2.01e-22
Gm48422	559.051	-7.01683	0.412608	-17.0061	7.41e-65	1.06e-61
Sos2	736.733	-1.21587	0.169897	-7.1565	8.28e-13	1.24e-10
Arid4a	3176.99	-1.43689	0.114862	-12.5098	6.6e-36	4.65e-33
Gm33785	25.2157	3.99704	1.07747	3.70966	0.000207539	0.00572252
Six4	378.312	1.01991	0.22436	4.54588	5.47e-06	0.000246894
Akap5	128.352	1.56453	0.458166	3.41478	0.00063834	0.01489
Actn1	684.257	-1.18106	0.229399	-5.14848	2.63e-07	1.58e-05
Ccdc177	148.12	-1.81716	0.354322	-5.12855	2.92e-07	1.74e-05
Susd6	910.154	1.15189	0.175124	6.57758	4.78e-11	5.55e-09
Slc10a1	106.079	1.50534	0.439648	3.42396	0.000617147	0.0144653
Ttc9	122.008	1.98451	0.404881	4.90146	9.51e-07	5.11e-05
Acot6	93.0665	2.25585	0.459565	4.90866	9.17e-07	4.94e-05
Prox2	47.4542	1.9312	0.615667	3.13677	0.00170822	0.0333121
Flvcr2	353.784	-1.23478	0.23348	-5.28861	1.23e-07	7.92e-06
Gm18626	13.9376	4.09805	1.35107	3.03318	0.0024199	0.0443148
Gm21936	403.224	-1.27297	0.257484	-4.94387	7.66e-07	4.16e-05
Gm48388	89.6056	-1.88205	0.478926	-3.92973	8.5e-05	0.00270456
Gm2099	138.831	1.22832	0.361416	3.39862	0.000677261	0.0155915
Gm6803	196.981	-1.02627	0.329365	-3.11591	0.00183381	0.0352469
Tshr	152.203	3.15514	0.408284	7.7278	1.09e-14	2.03e-12
Gm48383	305.552	-3.2685	0.274037	-11.9272	8.54e-33	4.94e-30
Dio3	140.865	3.51207	0.411685	8.53095	1.45e-17	3.61e-15
Ahnak2	34.2414	-2.43742	0.748518	-3.25633	0.00112863	0.0238315
Gm26583	52.4869	2.95713	0.765154	3.86475	0.000111201	0.00338387
Rpl10a-ps2	9.32605	6.61372	1.97266	3.35268	0.000800328	0.0179075
Gm9745	12.1302	6.99133	1.8572	3.76444	0.000166921	0.00472288
Zmynd11	744.006	-1.63559	0.185154	-8.83365	1.01e-18	2.71e-16
Gm47404	681.043	-5.67489	0.261115	-21.7333	9.94e-105	2.27e-101
Gm47486	1015.56	-5.70455	0.246147	-23.1754	8.07e-119	2.41e-115
Nid1	114.426	1.57656	0.398176	3.95946	7.51e-05	0.0024188
Gm48492	564.576	-5.2575	0.267399	-19.6616	4.6e-86	8.11e-83
Gm48754	2094.46	-6.41943	0.186167	-34.4822	1.48e-260	1.15e-256
A930027P06Rik	65.4868	-1.82758	0.526311	-3.47243	0.000515761	0.0123502
Gm48799	1456.34	-5.83072	0.192901	-30.2264	1.06e-200	6.88e-197
Pou6f2	80.1561	-2.03985	0.516774	-3.94727	7.9e-05	0.00252979
Gm48829	1071.14	-5.66387	0.224244	-25.2577	9.33e-141	3.01e-137
Vps41	412.937	-2.16078	0.244604	-8.83377	1.01e-18	2.71e-16
Vmn1r207	58.5066	2.37449	0.574334	4.13434	3.56e-05	0.00125804
D130043K22Rik	252.932	2.34738	0.29876	7.85705	3.93e-15	7.59e-13
Eci2	148.398	1.66044	0.36644	4.53127	5.86e-06	0.000263074
Gm46392	76.6051	-1.60823	0.484945	-3.31632	0.000912105	0.0200229
Smim13	434.207	-2.55109	0.583729	-4.37033	1.24e-05	0.000507336
Jarid2	8569.16	1.3944	0.121843	11.4442	2.51e-30	1.35e-27
Mylip	819.236	1.61661	0.165493	9.76845	1.54e-22	5.32e-20
Cenpp	337.659	-1.09191	0.234014	-4.666	3.07e-06	0.00014591
Ogn	135.794	-1.47588	0.376594	-3.91904	8.89e-05	0.00279758
Iars	5356.55	-1.06942	0.0997934	-10.7164	8.53e-27	3.98e-24
Gm19334	105.332	4.26193	0.54881	7.76576	8.12e-15	1.53e-12
Gm8674	438.73	-4.06128	0.25142	-16.1534	1.08e-58	1.39e-55
Ror2	60.2871	1.71493	0.568754	3.01523	0.00256781	0.0464922
Cdhr2	85.7776	1.50797	0.465436	3.2399	0.00119572	0.0249897
Fgfr4	145.958	1.14045	0.363332	3.13888	0.00169596	0.0331731
Dok3	147.164	2.36472	0.373247	6.33555	2.36e-10	2.46e-08
Gm40977	500.182	-1.1798	0.206149	-5.72302	1.05e-08	8.23e-07
Gm19792	283.551	1.07064	0.254066	4.21403	2.51e-05	0.000927981
Zfp367	1353.2	-1.16344	0.142031	-8.19146	2.58e-16	5.65e-14
Habp4	287.124	1.11408	0.279052	3.99238	6.54e-05	0.00213648
Zfp369	344.74	-1.39559	0.314258	-4.4409	8.96e-06	0.000380328
Gm48424	135.594	1.69036	0.381459	4.43131	9.37e-06	0.00039555
Adcy2	234.302	-1.41099	0.293122	-4.81365	1.48e-06	7.69e-05
E430024I08Rik	133.728	1.45146	0.384562	3.77432	0.000160443	0.00456686
Gm8288	19.4581	4.15471	1.16575	3.56397	0.000365281	0.00923391
Gm48399	654.297	-1.3404	0.21432	-6.25421	4e-10	4.03e-08
Gm48113	344.342	-7.16679	0.51598	-13.8897	7.32e-44	7.09e-41
Ankrd34b	48.7835	3.08613	0.659235	4.68137	2.85e-06	0.000136724
F2r	265.307	2.16685	0.285978	7.57699	3.54e-14	6.26e-12
Polk	249.262	1.25504	0.273436	4.58987	4.44e-06	0.000205672
Enc1	653.057	1.9361	0.211129	9.1702	4.72e-20	1.44e-17
Gm8756	16.5378	3.5421	1.14837	3.08447	0.00203917	0.0383946
Depdc1b	194.727	-2.08168	0.32298	-6.44524	1.15e-10	1.29e-08
Plk2	1531.69	1.32008	0.13362	9.87933	5.12e-23	1.89e-20
Parp8	514.265	-3.04242	0.237724	-12.7981	1.68e-37	1.25e-34
Gm10732	19.225	-3.18268	1.01506	-3.13545	0.00171588	0.0334333
Gm20767	941.956	-1.10903	0.200397	-5.53415	3.13e-08	2.28e-06
AF067061	1064.51	-1.34734	0.412488	-3.26637	0.00108935	0.0231651
Gm281	275.054	-1.40345	0.263262	-5.331	9.77e-08	6.47e-06
Nr1d2	618.445	-1.6327	0.19317	-8.45214	2.86e-17	6.84e-15
Mss51	43.096	2.86263	0.733318	3.90366	9.47e-05	0.00294325
Gm30363	135.853	2.38239	0.408709	5.82907	5.57e-09	4.65e-07
E330034G19Rik	14478.4	-1.07812	0.117868	-9.14687	5.86e-20	1.73e-17
Polr3a	3081.31	-1.02436	0.129889	-7.88637	3.11e-15	6.12e-13
Ppif	262.702	1.16488	0.316169	3.68435	0.000229288	0.00623354
Gm34059	174.86	1.0525	0.338084	3.11314	0.00185107	0.0355084
Arhgap22	259.818	-1.31386	0.303905	-4.32324	1.54e-05	0.000610846
Gm49030	399.789	-1.65776	0.292747	-5.66277	1.49e-08	1.15e-06
Cdhr1	52.5403	2.14737	0.605747	3.54499	0.000392622	0.00985827
Gm17026	20.7945	-7.89	1.69715	-4.64897	3.34e-06	0.000157331
Cdkn3	199.837	-1.07333	0.336411	-3.19055	0.00142004	0.0287029
Lgals3	122.169	1.1579	0.37649	3.07552	0.00210133	0.0394309
Dlgap5	1384.67	-1.02958	0.138313	-7.44381	9.78e-14	1.68e-11
Olfr749	10.6963	6.80988	1.9065	3.57194	0.000354351	0.00897876
Ttc5	132.266	1.0876	0.363481	2.99217	0.00276999	0.0491249
Klhl33	65.3785	2.42573	0.554541	4.3743	1.22e-05	0.000498722
Ppp1r3e	96.5118	-3.52555	0.493497	-7.14402	9.06e-13	1.35e-10
Myh6	163.323	1.5614	0.335922	4.64811	3.35e-06	0.0001578
Irf9	325.896	1.14445	0.282452	4.05183	5.08e-05	0.00171611
Ltb4r2	134.17	1.66284	0.367745	4.52171	6.13e-06	0.000273348
Ltb4r1	39.9413	3.16293	0.769592	4.10989	3.96e-05	0.00138631
Ripk3	28.008	3.61129	0.931159	3.87828	0.000105199	0.00323166
Pspc1	1110.93	-1.05274	0.167076	-6.30097	2.96e-10	3.03e-08
Phf11b	37.6284	3.77128	0.79444	4.7471	2.06e-06	0.000103493
Phf11d	179.791	1.76996	0.337994	5.23667	1.63e-07	1.03e-05
Phf11c	493.815	1.535	0.211713	7.25038	4.16e-13	6.69e-11
Cab39l	491.931	-1.12022	0.208712	-5.3673	7.99e-08	5.41e-06
Shisa2	60.9198	1.95941	0.540676	3.62401	0.000290076	0.00759831
Gm4131	12.2731	-4.68069	1.5453	-3.02899	0.00245376	0.0448079
Fam124a	543.507	-1.71813	0.193667	-8.87158	7.21e-19	1.96e-16
Ints6	1849.13	-1.75039	0.177254	-9.87506	5.34e-23	1.95e-20
Tdh	215.704	1.27449	0.289796	4.3979	1.09e-05	0.000454673
Gm17232	106.195	1.94537	0.466664	4.16868	3.06e-05	0.00110565
Esco2	6259.32	-1.83789	0.0967267	-19.0008	1.68e-80	2.83e-77
Adam2	67.8895	2.43171	0.559741	4.34435	1.4e-05	0.000566477
Tnfrsf10b	185.223	1.99952	0.350458	5.70546	1.16e-08	9.05e-07
Slc39a14	181.626	1.35019	0.330428	4.08619	4.39e-05	0.00151515
Gm48931	586.98	-1.11291	0.200663	-5.54618	2.92e-08	2.16e-06
Gm49015	885.046	-5.31993	0.236501	-22.4943	4.72e-112	1.22e-108
Rgcc	95.2435	2.20702	0.493511	4.47209	7.75e-06	0.000336656
Pcdh8	156.854	1.59953	0.450851	3.54781	0.000388442	0.00976596
Kctd12	403.462	1.60001	0.293116	5.45861	4.8e-08	3.36e-06
Clybl	420.956	-1.14959	0.227218	-5.0594	4.21e-07	2.42e-05
Ttc33	196.524	-1.22752	0.324655	-3.78099	0.000156207	0.00447256
Ptger4	525.692	1.16129	0.202259	5.7416	9.38e-09	7.45e-07
Gm2245	49.8857	2.46867	0.630571	3.91498	9.04e-05	0.0028381
Gm49187	614.394	-1.4074	0.221716	-6.34777	2.18e-10	2.29e-08
Basp1	179.349	2.10169	0.371734	5.65374	1.57e-08	1.2e-06
Matn2	45.7559	2.06615	0.628802	3.28584	0.00101677	0.0218625
Osr2	675.454	1.75522	0.241903	7.25587	3.99e-13	6.45e-11
Gm49085	136.046	1.45654	0.362606	4.01688	5.9e-05	0.00195578
Klf10	1440.4	-1.17512	0.15603	-7.53136	5.02e-14	8.77e-12
Rad21	15069.1	-1.08376	0.0853125	-12.7034	5.66e-37	4.14e-34
Nsmce2	1086.05	-1.07501	0.145926	-7.36683	1.75e-13	2.93e-11
St3gal1	38.353	2.57901	0.804714	3.20487	0.00135123	0.0275708
Mroh6	46.1121	3.19519	0.710861	4.49482	6.96e-06	0.000305707
Naprt	28.2946	5.72054	1.27069	4.50192	6.73e-06	0.000297685
Eppk1	183.212	2.38616	0.331033	7.20825	5.67e-13	8.84e-11
Dgat1	215.458	1.0781	0.322186	3.34619	0.000819299	0.0182649
Gm10865	19.3715	3.10157	1.0364	2.99265	0.00276568	0.0490933
Fam227a	285.27	1.54461	0.273116	5.65553	1.55e-08	1.19e-06
Nptxr	122.793	1.13111	0.376943	3.00074	0.00269321	0.0480268
Snord83b	65.2086	5.65588	0.835582	6.76879	1.3e-11	1.67e-09
Tab1	112.896	1.74156	0.40665	4.28271	1.85e-05	0.000719376
Arfgap3	289.166	1.10605	0.272333	4.06138	4.88e-05	0.0016575
Trabd	40.0366	2.26333	0.678875	3.33394	0.000856244	0.018994
Selenoo	139.803	1.2013	0.356115	3.37336	0.000742574	0.0168746
Mapk11	175.315	1.12489	0.347684	3.23538	0.00121483	0.0252663
Mapk8ip2	167.12	1.66948	0.38747	4.30865	1.64e-05	0.000647127
Rnd1	423.986	1.12353	0.249378	4.5053	6.63e-06	0.000293318
Tuba1a	139.435	1.09942	0.358211	3.0692	0.00214634	0.0400816
Tuba1c	803.156	-1.26601	0.16359	-7.73892	1e-14	1.88e-12
Scn8a	361.616	-1.00571	0.239086	-4.20649	2.59e-05	0.000953111
Tns2	390.868	1.4324	0.23436	6.11198	9.84e-10	9.24e-08
Gm23215	7.0386	-6.32689	2.11338	-2.99374	0.00275584	0.0489634
Gm41409	203.612	-3.35652	0.336836	-9.96484	2.17e-23	8.1e-21
AC139347.1	77.4484	-2.60185	0.531257	-4.89754	9.7e-07	5.19e-05
Vasn	278.628	1.30793	0.275297	4.75099	2.02e-06	0.000101653
Tmem186	257.848	-1.26649	0.270155	-4.688	2.76e-06	0.000132702
Pmm2	236.312	-1.08747	0.277264	-3.92216	8.78e-05	0.00277284
Ciita	339.62	-1.5851	0.236617	-6.69899	2.1e-11	2.62e-09
Dexi	100.835	1.33241	0.424125	3.14154	0.0016806	0.0329225
Snn	165.464	1.47607	0.374369	3.94281	8.05e-05	0.00257174
Gm6305	35.7585	2.73589	0.734257	3.72607	0.000194489	0.0054011
Gspt1	1713.39	-1.65339	0.134332	-12.3082	8.18e-35	5.47e-32
Gnb1l	141.426	-1.24827	0.394835	-3.16149	0.00156965	0.0311743
Ufd1	259.387	-1.47041	0.277411	-5.30046	1.16e-07	7.51e-06
Klhl6	381.895	-1.8148	0.252338	-7.19193	6.39e-13	9.83e-11
Gm15760	163.694	1.50225	0.410243	3.66185	0.000250401	0.00672268
Gm49745	92.8447	2.17582	0.444304	4.89714	9.72e-07	5.19e-05
Gm49746	14.2383	4.68345	1.51613	3.08908	0.00200778	0.0379141
Ephb3	782.618	1.08198	0.185178	5.84289	5.13e-09	4.3e-07
Gm26980	13.6337	5.70658	1.79452	3.18	0.00147274	0.0295524
Tbccd1	340.593	1.01838	0.24497	4.15717	3.22e-05	0.00115558
Il1rap	86.1197	1.71878	0.48795	3.52245	0.000427583	0.0105449
Lrrc15	371.63	1.5842	0.231256	6.85042	7.36e-12	9.74e-10
Gp5	100.138	1.638	0.444847	3.68216	0.000231262	0.00627571
Gm41442	55.2418	1.94006	0.56681	3.42277	0.00061986	0.0144938
Itgb5	851.66	-2.12162	0.17517	-12.1118	9.14e-34	5.72e-31
Kpna1	6268.93	-1.13752	0.0985602	-11.5413	8.17e-31	4.46e-28
Wdr5b	330.46	1.94058	0.262913	7.38107	1.57e-13	2.66e-11
Cxadr	294.853	1.21298	0.251415	4.82461	1.4e-06	7.31e-05
Gm22933	9.31187	6.61347	2.01041	3.28961	0.00100327	0.0216443
Slc5a3	2426.58	1.06644	0.150265	7.09707	1.27e-12	1.87e-10
Mrgprh	58.2377	2.83948	0.624185	4.54911	5.39e-06	0.00024428
Gm7168	9.30127	6.60799	1.96773	3.35818	0.00078458	0.017643
4933401D09Rik	174.734	2.00553	0.365197	5.49163	3.98e-08	2.84e-06
Zfp960	471.583	-1.19737	0.229236	-5.22329	1.76e-07	1.1e-05
Vmn2r94	235.649	-1.14537	0.283908	-4.03429	5.48e-05	0.00182566
Vmn1r236	8.49752	6.48231	2.10243	3.08324	0.00204757	0.0385154
Zfp677	522.392	-1.19272	0.204305	-5.83794	5.29e-09	4.42e-07
Cldn9	167.069	1.59297	0.362808	4.39068	1.13e-05	0.000467028
Dnase1l2	42.0262	5.30868	0.951655	5.57836	2.43e-08	1.82e-06
Hs3st6	65.8592	1.62255	0.520663	3.11631	0.00183131	0.0352163
Eme2	102.144	2.22198	0.448716	4.95186	7.35e-07	4.01e-05
Wfikkn1	66.9197	1.85061	0.549002	3.37086	0.000749348	0.0169491
Gm49794	82.3086	1.85721	0.482596	3.84839	0.000118899	0.00356494
Pnpla1	103.939	1.45517	0.440787	3.3013	0.000962387	0.0209019
Cdkn1a	680.041	1.53298	0.202319	7.57702	3.54e-14	6.26e-12
Abcg1	252.414	1.01818	0.273036	3.7291	0.000192165	0.00535191
Gm50107	113.512	-1.28447	0.424296	-3.02731	0.00246743	0.0449941
Rps2-ps8	16.8332	5.01673	1.42351	3.52419	0.00042478	0.0104824
Ephx3	78.6198	1.48579	0.486806	3.05212	0.00227229	0.0420407
Cyp4f17	95.3259	2.07531	0.438429	4.73352	2.21e-06	0.000109727
Zfp101	556.679	-1.44035	0.249914	-5.76337	8.25e-09	6.67e-07
Tnxb	247.648	1.79965	0.288445	6.23914	4.4e-10	4.4e-08
C4b	31.5693	2.79688	0.862747	3.24183	0.00118763	0.0248608
Cyp21a1	9.41812	6.62498	1.96711	3.36787	0.000757515	0.0170939
C4a	97.5791	3.80346	0.552789	6.8805	5.96e-12	7.97e-10
C2	32.0599	2.51038	0.812733	3.08881	0.00200962	0.0379304
Gm18733	81.615	1.69393	0.479698	3.53125	0.000413595	0.0102652
Psors1c2	12.6436	7.05497	1.90259	3.7081	0.000208823	0.00574975
Gm9573	25.2635	3.4859	0.965313	3.61116	0.000304836	0.00789437
H2-T22	500.627	1.2947	0.207279	6.24618	4.21e-10	4.22e-08
Gm49858	211.041	-8.788	1.05997	-8.29084	1.12e-16	2.53e-14
Vegfa	467.284	1.21979	0.292859	4.1651	3.11e-05	0.00112024
Treml1	34.6038	2.70203	0.750391	3.60082	0.000317209	0.00818746
Shd	23.6012	3.89724	1.10079	3.54041	0.000399511	0.0100049
Gm36594	53.1537	-1.93468	0.625838	-3.09135	0.00199252	0.0377177
Alk	106.817	-2.02303	0.436213	-4.63772	3.52e-06	0.000165542
Gm6548	18.4734	4.13416	1.22409	3.37732	0.000731956	0.0166724
Eif2ak2	40.5336	2.14999	0.670168	3.20814	0.00133598	0.0273171
Sult6b1	9.63764	6.65841	1.95527	3.40536	0.00066077	0.0153302
Haao	7.63362	6.32545	2.07871	3.04297	0.00234253	0.0430609
Mettl4	2198.45	-1.06976	0.136555	-7.83394	4.73e-15	9.07e-13
Gm9993	31.0789	-3.05723	0.820553	-3.72581	0.000194688	0.00540276
Greb1l	187.286	1.04874	0.344198	3.04691	0.00231206	0.0425612
Gm23606	50.0375	-3.79846	0.682195	-5.568	2.58e-08	1.92e-06
Gm16345	263.656	-1.18477	0.330776	-3.5818	0.000341233	0.00870896
Sting1	51.6818	2.51757	0.636537	3.9551	7.65e-05	0.00245719
Hbegf	716.176	1.49174	0.177841	8.38803	4.94e-17	1.15e-14
Gm6542	24.4045	3.05791	0.933318	3.27638	0.00105147	0.0224468
Prelid2	240.746	-1.78013	0.315692	-5.63881	1.71e-08	1.3e-06
Gpr151	58.8508	2.75698	0.60943	4.52387	6.07e-06	0.000271193
Ap3s1	753.137	-1.77738	0.202476	-8.77825	1.66e-18	4.35e-16
Gm5507	18.7947	5.18068	1.40262	3.69357	0.000221126	0.00604982
Pmaip1	936.087	1.74982	0.16887	10.362	3.69e-25	1.57e-22
Mbd1	175.578	1.37231	0.333128	4.11947	3.8e-05	0.00133595
St8sia5	39.2403	-4.29458	1.01387	-4.23583	2.28e-05	0.000853745
Slc14a2	101.848	-2.23017	0.431354	-5.17017	2.34e-07	1.42e-05
Tmx3	528.304	-1.03693	0.203828	-5.08728	3.63e-07	2.13e-05
Ighmbp2	184.454	1.09122	0.316043	3.45276	0.000554884	0.013149
Ankrd13d	47.0431	2.36947	0.643511	3.6821	0.000231325	0.00627571
Ccs	97.1181	1.59021	0.475021	3.34767	0.000814948	0.0181783
Rin1	116.132	1.49126	0.395232	3.77311	0.000161223	0.00457897
Ccdc85b	274.111	1.29155	0.258526	4.99582	5.86e-07	3.3e-05
Ehbp1l1	102.116	2.00012	0.479562	4.17071	3.04e-05	0.00109813
Neat1	621.228	-1.5969	0.250259	-6.38098	1.76e-10	1.89e-08
Tigd3	371.712	1.00326	0.232928	4.30714	1.65e-05	0.000650903
Rasgrp2	69.479	2.67943	0.608017	4.40684	1.05e-05	0.000439137
Nrxn2	59.9601	2.71703	0.57566	4.71985	2.36e-06	0.000116266
Ccdc88b	287.48	1.05396	0.329756	3.19618	0.00139261	0.0282073
Tmem223	96.0274	1.81055	0.462679	3.91318	9.11e-05	0.00285474
Vwce	97.0428	1.62905	0.428699	3.79999	0.000144701	0.00420208
Tle4	4246.64	-1.22206	0.113615	-10.7562	5.54e-27	2.62e-24
D030056L22Rik	3174.69	-1.22114	0.126147	-9.68032	3.66e-22	1.24e-19
Gm50216	648.697	-6.23091	0.300205	-20.7555	1.09e-95	2.12e-92
Foxd4	9.54557	6.6474	1.96319	3.38601	0.000709161	0.0162487
Sgms1	1454.21	-1.18241	0.139232	-8.49237	2.02e-17	4.94e-15
Gm50210	601.626	-5.16011	0.251804	-20.4926	2.51e-93	4.63e-90
Ankrd22	327.605	-2.3114	0.323935	-7.13537	9.65e-13	1.43e-10
Cyp2c55	73.0342	2.57768	0.518785	4.96868	6.74e-07	3.72e-05
Cyp2c65	59.9873	4.62395	0.702697	6.58029	4.7e-11	5.47e-09
Mir8091	41.2993	-4.22731	0.814757	-5.18843	2.12e-07	1.3e-05
Pi4k2a	1877.34	-1.28278	0.140098	-9.15626	5.37e-20	1.63e-17
Dnmbp	409.827	1.23663	0.235496	5.25116	1.51e-07	9.56e-06
Sema4g	87.03	1.97811	0.478392	4.13492	3.55e-05	0.00125597
Gm50358	921.227	-6.07435	0.472497	-12.8559	7.97e-38	6.44e-35
Gsto1	120.251	1.74635	0.403631	4.32659	1.51e-05	0.000604611
Gm50331	573.046	-5.57871	0.640247	-8.71338	2.95e-18	7.57e-16
Xpnpep1	3346.8	-1.94059	0.116311	-16.6844	1.7e-62	2.27e-59
Dusp5	991.058	1.46163	0.195825	7.46399	8.39e-14	1.45e-11
Gm5521	175.882	-1.74581	0.372069	-4.69218	2.7e-06	0.000130337
Gm7102	2015.46	-3.8009	0.166473	-22.8319	2.21e-115	6.12e-112
Gm21060	14.3264	4.78141	1.48451	3.22087	0.00127803	0.0264109
Kcnd1	45.9915	2.7697	0.732788	3.77968	0.000157031	0.0044796
Slc35a2	177.607	1.06173	0.326465	3.25222	0.00114509	0.0241134
Bcor	3138.84	1.12583	0.136959	8.22019	2.03e-16	4.48e-14
1810030O07Rik	397.124	2.42332	0.240724	10.0668	7.75e-24	2.92e-21
Usp9x	31569.9	-1.07314	0.114666	-9.35883	8.06e-21	2.56e-18
Drr1	208.7	-1.27413	0.29964	-4.2522	2.12e-05	0.000803761
Jade3	982.969	-1.08933	0.155699	-6.99636	2.63e-12	3.69e-10
Zfp182	387.595	-1.22004	0.228574	-5.33761	9.42e-08	6.27e-06
Ppp1r2-ps7	80.6996	-4.11855	0.59882	-6.87779	6.08e-12	8.1e-10
Gm4907	22.1558	2.93116	0.939742	3.11911	0.00181399	0.0349701
Gm6268	52.5759	-1.94513	0.65016	-2.99177	0.00277362	0.0491667
Pgrmc1	952.568	1.09111	0.152958	7.13341	9.79e-13	1.44e-10
Gm9	341.31	-1.35062	0.234662	-5.75559	8.63e-09	6.96e-07
Gm7598	176.56	-1.33593	0.329857	-4.05003	5.12e-05	0.00172793
Zdhhc9	33.3741	-2.62373	0.761754	-3.44433	0.000572485	0.0135
Bcorl1	2650.53	-1.63878	0.161537	-10.1449	3.49e-24	1.37e-21
Mbnl3	230.748	1.2009	0.289285	4.15126	3.31e-05	0.00117819
Hs6st2	142.172	-1.29571	0.360033	-3.59885	0.000319622	0.00823362
Rbmx	2356.35	-1.08369	0.163565	-6.62541	3.46e-11	4.16e-09
Gm364	97.3776	-1.30337	0.43264	-3.0126	0.00259016	0.04677
Fmr1nb	726.247	-1.05146	0.185985	-5.65349	1.57e-08	1.2e-06
Mtmr1	227.039	1.52673	0.288057	5.30011	1.16e-07	7.51e-06
Gpr50	2244.76	2.01342	0.135382	14.8721	5e-50	5.88e-47
Gabre	131.06	1.8123	0.4078	4.44409	8.83e-06	0.000376018
Slc6a8	240.068	1.20756	0.28968	4.16862	3.06e-05	0.00110565
L1cam	401.067	1.18321	0.233593	5.06527	4.08e-07	2.35e-05
Smim9	149.275	1.15153	0.371915	3.09621	0.00196014	0.0371694
Tsga8	50.9433	2.06325	0.593453	3.47668	0.000507661	0.0122091
Mageb4	19.0338	3.56536	1.18427	3.01061	0.00260723	0.0469522
Mageb6-ps	202.379	-1.27372	0.349095	-3.64864	0.000263636	0.00702449
Gm44	40.2104	3.01619	0.7078	4.26136	2.03e-05	0.000776063
1700003E24Rik	72.3801	1.85724	0.496775	3.7386	0.000185051	0.00517236
BC061195	180.316	1.42016	0.327929	4.33068	1.49e-05	0.000595323
Eda2r	171.72	3.3787	0.39044	8.65357	4.99e-18	1.26e-15
Itm2a	36.7979	2.77092	0.737971	3.75478	0.000173495	0.00488459
Nxf2	155.045	-1.51607	0.353815	-4.2849	1.83e-05	0.000713027
Pramel3	275.043	-1.22243	0.310501	-3.93696	8.25e-05	0.00262956
Tceal9	44.9802	-2.03483	0.635003	-3.20445	0.00135322	0.0275969
Pwwp3b	735.843	1.7125	0.204103	8.39035	4.85e-17	1.13e-14
Rnf128	170.165	1.71687	0.335363	5.11943	3.06e-07	1.82e-05
Nup62cl	702.082	-1.20199	0.215483	-5.57811	2.43e-08	1.82e-06
Amot	693.713	1.103	0.173078	6.37282	1.86e-10	1.97e-08
Wnk3	729.919	-1.13793	0.187343	-6.07406	1.25e-09	1.15e-07
Gm15191	22.437	7.88006	1.6837	4.6802	2.87e-06	0.000137169
Ppef1	127.539	-1.4456	0.39518	-3.65808	0.000254109	0.00681279
Gm15246	131.958	-2.10359	0.380722	-5.52527	3.29e-08	2.39e-06
BC022960	454.924	-1.84226	0.214531	-8.58739	8.9e-18	2.23e-15
Zfy1	58.3213	-2.84667	0.60887	-4.67534	2.93e-06	0.00013994
Usp9y	365.29	-1.24219	0.243519	-5.101	3.38e-07	1.99e-05
LTR/ERVL--ERVL-int	314.201	-2.04004	0.2566	-7.95026	1.86e-15	3.76e-13
LTR/ERVL--MERVL_2A-int	40238.1	-4.22891	0.0976532	-43.3054	0	0
LTR/ERVL--ERVL-B4-int	2042.15	-3.3447	0.13106	-25.5202	1.18e-143	4.14e-140
LINE/L1--L1M2a	51.6802	1.78434	0.583272	3.05918	0.0022194	0.0412473
LTR/ERVL-MaLR--MTA_Mm	274299	-1.2265	0.0875075	-14.0159	1.25e-44	1.27e-41
LTR/ERVL--MERVL-int	1.2693e+06	-5.7317	0.0882578	-64.9427	0	0
LTR/ERVK--SRV_MM-int	321.598	-1.15679	0.243895	-4.74298	2.11e-06	0.000105482
LTR/ERVL--LTR101_Mam	12.8339	-4.74598	1.52625	-3.10956	0.00187366	0.0358529
LTR/ERVL-MaLR--MTA_Mm-int	664459	-1.22876	0.0849405	-14.4662	1.98e-47	2.13e-44
LTR/ERVL--MT2_Mm	104020	-2.5466	0.0951513	-26.7637	8.55e-158	4.14e-154
LTR/ERVK--RLTR46A	120.308	1.50124	0.383818	3.91133	9.18e-05	0.00287443
LTR/ERVL-MaLR--MT-int	16443.1	-1.00537	0.109578	-9.17486	4.52e-20	1.39e-17

## Sheet: 4C
Gene	baseMean	log2FoldChange	lfcSE	stat	pvalue	padj
Gm37567	397.907	-2.3035	0.26006	-8.85758	8.17677e-19	2.98122e-16
Mybl1	1355.68	1.20906	0.16843	7.17844	7.05122e-13	1.44373e-10
Tcf24	44.5855	2.31629	0.697471	3.32098	0.000897022	0.0238846
Jph1	78.8548	-2.4889	0.544936	-4.56733	4.93977e-06	0.000294908
Khdc1b	4135.59	-1.49922	0.111624	-13.4309	3.98343e-41	5.91312e-38
Fam135a	909.142	-1.15781	0.186261	-6.21605	5.09832e-10	7.29213e-08
Gm37110	62.1707	-2.56867	0.587787	-4.37007	1.24205e-05	0.000652652
Pou3f3	152.654	2.10392	0.444173	4.7367	2.17224e-06	0.000141961
Ercc5	540.84	1.28301	0.216386	5.92928	3.04263e-09	3.84389e-07
Gm38110	109.599	-1.69315	0.447425	-3.78422	0.000154193	0.00561199
Stk17b	371.015	1.2503	0.255739	4.88894	1.01379e-06	7.3028e-05
Trak2	1134.56	-2.65482	0.203675	-13.0346	7.77527e-39	9.50504e-36
Gm26813	28.0731	-3.01266	0.95231	-3.16353	0.00155866	0.0368511
Gm25939	562.99	1.01312	0.232685	4.35403	1.33658e-05	0.000692688
Serpine2	440.609	2.33207	0.279657	8.33902	7.49088e-17	2.22393e-14
Gm28940	130.948	-1.89403	0.436721	-4.33694	1.44483e-05	0.000739567
Gm22112	17.6957	-3.80619	1.19887	-3.17483	0.00149926	0.0357312
A530040E14Rik	578.914	-1.08578	0.208883	-5.19803	2.01413e-07	1.68781e-05
Gm16026	13922.5	-1.15626	0.111251	-10.3933	2.66072e-25	1.39988e-22
Sp110	34774.8	-1.00921	0.0984262	-10.2535	1.14145e-24	5.64799e-22
Hes6	30.9079	3.06789	0.935845	3.2782	0.00104471	0.0268371
D2hgdh	61.435	-2.1318	0.630405	-3.38163	0.000720564	0.0199663
Pign	401.113	-1.09342	0.257336	-4.24901	2.14719e-05	0.00103774
Ralb	158.917	1.51499	0.375995	4.0293	5.59443e-05	0.00237515
Steap3	501.82	-1.07216	0.253923	-4.22238	2.41741e-05	0.00115226
Cd55	872.34	1.085	0.183602	5.90952	3.4311e-09	4.30847e-07
Mapkapk2	404.513	1.22356	0.273106	4.48018	7.45818e-06	0.000421758
Btg2	495.795	3.29152	0.881991	3.73192	0.000190028	0.00666526
Ptprv	79.7033	3.30533	0.584638	5.65364	1.57086e-08	1.68276e-06
Ptpn7	48.2272	2.59516	0.698575	3.71493	0.00020326	0.00704611
Elf3	217.008	2.30346	0.363325	6.33994	2.29852e-10	3.46143e-08
Nav1	560.743	1.02351	0.272278	3.75907	0.000170545	0.00608458
Phlda3	351.298	2.51036	0.289588	8.66874	4.36938e-18	1.4886e-15
Lamc2	148.034	1.27821	0.372518	3.43128	0.000600746	0.0172918
Ier5	182.04	2.14799	0.388804	5.5246	3.30238e-08	3.28374e-06
Csnk2a3	92.0495	-1.78826	0.473794	-3.77434	0.000160431	0.00578832
Abl2	5963.37	-1.3772	0.114863	-11.9899	4.01631e-33	3.27321e-30
Slc19a2	849.275	2.1112	0.206304	10.2335	1.40414e-24	6.86609e-22
Atp1b1	379.809	1.85396	0.253329	7.3184	2.50945e-13	5.46088e-11
Mpzl1	299.094	1.15636	0.269045	4.29801	1.72339e-05	0.00085683
Lmx1a	97.6727	-2.27699	0.575802	-3.95447	7.6703e-05	0.00309523
Nectin4	122.567	4.60007	0.530912	8.66447	4.53601e-18	1.5328e-15
Ephx1	77.9492	2.46834	0.52748	4.67949	2.87587e-06	0.000181223
Prpf18	1600.44	-3.00916	0.172431	-17.4514	3.36061e-68	1.99544e-64
Fbh1	417.999	-1.44163	0.256468	-5.6211	1.8975e-08	2.00682e-06
Commd3	796.598	1.53515	0.208462	7.36419	1.78226e-13	3.9403e-11
Gm38383	150.365	-1.55086	0.431418	-3.59479	0.000324651	0.0104522
Tmem250-ps	394.266	1.62812	0.287368	5.66564	1.46478e-08	1.58135e-06
Notch1	487.183	1.32656	0.250122	5.30368	1.13492e-07	1.01883e-05
Ier5l	734.418	1.55207	0.213063	7.28457	3.22696e-13	6.91367e-11
Ass1	228.461	1.88346	0.343639	5.48093	4.2309e-08	4.13772e-06
Dnm1	117.127	1.39152	0.427894	3.25203	0.00114584	0.0288668
Ak1	38.8932	2.94597	0.775973	3.79649	0.000146761	0.00537918
C130021I20Rik	18.1729	3.70786	1.18048	3.14097	0.0016839	0.039188
Dab2ip	371.28	1.30679	0.256124	5.10217	3.35783e-07	2.67879e-05
Lhx2	119.227	1.85128	0.509941	3.63038	0.000283004	0.00931335
Gm13498	160.379	-1.60422	0.496651	-3.23008	0.00123757	0.0306304
Prpf40a	11668.1	-1.15629	0.0963484	-12.0012	3.50246e-33	2.91153e-30
Nr4a2	275.133	1.13343	0.283842	3.99318	6.51936e-05	0.0027043
Gm37747	15.962	-7.5255	1.82386	-4.12614	3.68895e-05	0.00165402
Dhrs9	35.5069	6.11268	1.37922	4.43197	9.33747e-06	0.000508653
Bbs5	476.267	-1.0921	0.222662	-4.90476	9.35436e-07	6.75008e-05
Dync1i2	753.363	-1.08163	0.197653	-5.47239	4.44011e-08	4.32199e-06
Map3k20	1045.92	2.40448	0.210184	11.4399	2.64256e-30	1.86161e-27
Chrna1	41.6569	-2.87802	0.901577	-3.19221	0.00141188	0.0341382
Cyct	21.8036	-3.58823	1.11092	-3.22996	0.00123807	0.0306304
Gm13752	31.8256	-3.3355	0.920982	-3.62168	0.000292691	0.00958661
Frzb	37.8352	8.62095	2.5021	3.44549	0.000570027	0.016597
Creb3l1	34.8497	2.93479	0.891822	3.29078	0.000999095	0.0259378
Trp53i11	53.8971	2.32947	0.647472	3.5978	0.000320926	0.0103725
Abtb2	130.072	1.3634	0.428188	3.18411	0.00145201	0.034845
Rcn1	20.6952	3.63944	1.11236	3.27182	0.00106856	0.0273651
BC052040	371.468	-1.41327	0.354031	-3.99194	6.55362e-05	0.00271309
Bmf	156.272	1.13739	0.367052	3.09872	0.00194361	0.0439045
Spint1	1893.08	1.49176	0.152347	9.79182	1.22077e-22	5.28541e-20
Tmem127	560.524	1.04751	0.213275	4.91153	9.03694e-07	6.56663e-05
Mal	70.1824	2.18289	0.562616	3.8799	0.000104498	0.0040291
Bcl2l11	1195.92	1.0349	0.178196	5.80767	6.33477e-09	7.50058e-07
Ninl	921.279	1.09076	0.205999	5.29495	1.19051e-07	1.05958e-05
Csnk2a1	3268.82	-2.1281	0.11798	-18.0379	9.82823e-73	6.80835e-69
Pdrg1	2700.17	1.22336	0.12734	9.60702	7.4682e-22	3.13544e-19
Dnmt3c	308.074	1.14519	0.266171	4.30245	1.6892e-05	0.000842855
Gss	111.141	1.33721	0.437216	3.05846	0.00222474	0.0491596
Gtsf1l	120.086	-1.71225	0.451584	-3.79166	0.000149647	0.00546085
Sdc4	528.831	2.25426	0.258321	8.7266	2.62454e-18	9.09055e-16
Elmo2	217.693	1.36912	0.31488	4.34807	1.37342e-05	0.000707373
Sulf2	491.489	1.6345	0.232086	7.04262	1.8866e-12	3.73403e-10
Rbm38	780.234	1.44004	0.191444	7.52201	5.39415e-14	1.23869e-11
Tcfl5	547.833	1.03449	0.206881	5.0004	5.72108e-07	4.29225e-05
Armc1	894.5	-1.06894	0.172593	-6.1934	5.88798e-10	8.29586e-08
Eif5a2	318.249	1.06251	0.276033	3.84922	0.000118496	0.00448539
Zmat3	1216.44	1.9815	0.158019	12.5396	4.53114e-36	4.37982e-33
Bbs7	51.5697	2.27973	0.686189	3.32231	0.000892751	0.0238014
Gm36976	235.033	-2.28986	0.327867	-6.98411	2.86658e-12	5.59373e-10
Mgarp	208.143	1.96392	0.439924	4.46423	8.03581e-06	0.000447722
Spg20	549.578	-1.40236	0.223356	-6.2786	3.41638e-10	5.05332e-08
Rap2b	189.806	1.5838	0.346697	4.56824	4.91834e-06	0.000294529
Arhgef26	214.816	-1.29661	0.370232	-3.50216	0.000461509	0.0140323
Shox2	74.3955	2.40034	0.585264	4.10129	4.10847e-05	0.00181858
Mlf1	89.4435	1.65556	0.489392	3.38289	0.000717279	0.0198986
Tmem131l	1024.81	-1.52827	0.186602	-8.19003	2.61172e-16	7.48645e-14
Il6ra	1092.83	1.17649	0.211839	5.55372	2.79645e-08	2.84185e-06
Nup210l	214.253	1.13739	0.334244	3.40287	0.00066682	0.018838
Slc27a3	119.618	2.3811	0.426823	5.57867	2.42368e-08	2.51217e-06
Npr1	202.904	1.67294	0.382881	4.36935	1.24616e-05	0.00065316
Gm38207	162.53	-2.41329	0.419639	-5.75086	8.87888e-09	1.00556e-06
Gm9141	406.199	-1.48952	0.246152	-6.05123	1.43747e-09	1.89674e-07
Rnu1b2	98.2267	2.04162	0.532251	3.83582	0.000125148	0.00468616
Igsf3	644.109	-1.66351	0.199448	-8.34058	7.39281e-17	2.21061e-14
Sycp1	2225.31	-2.05718	0.147982	-13.9016	6.1965e-44	9.53894e-41
Dennd2c	241.223	1.49532	0.383276	3.90141	9.56341e-05	0.00374437
Rsbn1	177.686	-1.52158	0.3687	-4.12688	3.67716e-05	0.0016523
Tafa3	67.2711	2.30032	0.615536	3.73711	0.000186149	0.00657915
Ppm1j	263.803	2.53186	0.298729	8.47544	2.34201e-17	7.54598e-15
Rhoc	60.5059	2.3372	0.600619	3.89131	9.97047e-05	0.00385859
Gm38271	42.7887	-2.46412	0.734182	-3.35628	0.000789977	0.0214886
Psrc1	742.46	1.68993	0.222423	7.59781	3.01182e-14	7.1127e-12
Fam102b	202.897	1.35226	0.402709	3.35791	0.000785335	0.0214212
Gm43088	174.653	-1.19046	0.376919	-3.15841	0.00158634	0.037378
Gm43678	40.1464	-4.79784	0.96081	-4.99354	5.92825e-07	4.42373e-05
Tyw3	127.354	-1.57587	0.404129	-3.89943	9.64188e-05	0.00375943
Trp53inp1	8830.77	1.38304	0.111198	12.4376	1.63395e-35	1.50919e-32
Ccne2	694.567	1.12365	0.190947	5.88464	3.98932e-09	4.94962e-07
Fam92a	171.224	1.8334	0.377418	4.85774	1.18731e-06	8.37851e-05
Ufl1	249.293	-1.23784	0.291388	-4.2481	2.15595e-05	0.00104077
Ube2r2	445.192	1.091	0.256354	4.25583	2.08272e-05	0.00101129
Arid3c	179.315	1.69579	0.36236	4.67984	2.87105e-06	0.000181223
Tesk1	46.93	2.15942	0.663773	3.25325	0.00114092	0.0288187
Rmrp	712.036	1.01245	0.199965	5.06312	4.12461e-07	3.21642e-05
Gm12472	11.8124	6.94006	2.03752	3.40614	0.000658894	0.0187065
Glipr2	532.577	1.34184	0.216571	6.19584	5.79735e-10	8.22393e-08
Gne	107.346	1.61291	0.465086	3.46799	0.000524376	0.0154905
Xpa	237.136	1.13434	0.315784	3.59214	0.000327975	0.0105429
Gm12480	16.1356	-5.03781	1.4963	-3.36685	0.000760325	0.0208733
Rgs3	181.483	1.37065	0.339745	4.03436	5.47504e-05	0.00233639
Megf9	213.863	1.85716	0.337379	5.50469	3.69829e-08	3.64255e-06
Kdm4c	2999.33	-1.43254	0.12734	-11.2497	2.3247e-29	1.55845e-26
Zdhhc21	144.48	-1.85178	0.419981	-4.4092	1.03753e-05	0.000555005
Snapc3	1560.12	-1.328	0.160791	-8.25921	1.46635e-16	4.29207e-14
Plin2	186.871	1.22644	0.381409	3.21556	0.00130188	0.0318677
Cdkn2b	51.1012	2.83374	0.676902	4.18634	2.83493e-05	0.00131949
Zfp352	285.957	-1.04456	0.316875	-3.29644	0.00097918	0.0255585
Jun	124.64	2.11504	0.416749	5.07508	3.87327e-07	3.03812e-05
I0C0044D17Rik	1702.14	1.10482	0.168978	6.53823	6.22525e-11	1.02677e-08
Cachd1	354.463	-1.03267	0.278008	-3.71454	0.000203575	0.00705116
Ak4	2303.23	-1.03875	0.154484	-6.72397	1.76841e-11	3.0754e-09
Ttc22	52.1314	2.74403	0.653734	4.19747	2.69912e-05	0.00126052
Atpaf1	228.859	-1.66282	0.3448	-4.82256	1.41724e-06	9.6726e-05
Tspan1	180.846	1.17982	0.340662	3.46333	0.000533543	0.0157055
Btbd19	186.602	1.17516	0.344775	3.40849	0.000653228	0.0185837
Snord55	390.054	2.06151	0.260377	7.9174	2.42525e-15	6.22241e-13
Elovl1	129.133	1.3982	0.419928	3.32963	0.000869621	0.0233027
Gm12859	27.1135	-3.75701	0.980513	-3.83168	0.00012727	0.00476135
Cited4	12.2856	6.99781	1.92295	3.6391	0.000273587	0.00904645
Macf1	19968.1	-1.56809	0.14225	-11.0235	2.94488e-28	1.91252e-25
Pou3f1	212.784	1.24377	0.351957	3.53386	0.000409536	0.0127219
Tekt2	316.723	1.25802	0.320372	3.92675	8.61014e-05	0.00344107
Ago4	1574.65	-1.0313	0.166735	-6.18525	6.20022e-10	8.67697e-08
Tinagl1	15.6712	4.91793	1.52868	3.21711	0.0012949	0.0317342
Fabp3	262.649	1.46639	0.35501	4.13056	3.61879e-05	0.00162783
A930004J17Rik	110.733	-1.32523	0.427143	-3.10255	0.0019186	0.043434
Gpr3	722.662	-1.14757	0.215225	-5.33195	9.71637e-08	8.85638e-06
Tent5b	179.936	1.04406	0.338051	3.08846	0.00201197	0.0451785
Sdhb	263.881	-1.22034	0.333819	-3.6557	0.000256486	0.0085765
Gm13023	826.633	-1.09473	0.200669	-5.4554	4.88633e-08	4.67962e-06
C87977	534.288	-1.03325	0.219111	-4.71566	2.40926e-06	0.000155736
Zfp987	365.654	-1.11578	0.296043	-3.769	0.000163906	0.00588814
Zfp985	1063.1	-1.34621	0.194579	-6.91857	4.56241e-12	8.65899e-10
Cenps	616.689	-1.18874	0.22704	-5.2358	1.64274e-07	1.40781e-05
Lzic	746.041	1.03587	0.202967	5.10364	3.33188e-07	2.66833e-05
Gm13068	950.883	-1.34296	0.206419	-6.506	7.71764e-11	1.24816e-08
Chd5	263	1.07662	0.3049	3.53105	0.000413908	0.0128386
Akap9	1018.28	-1.22703	0.198204	-6.19073	5.98852e-10	8.40901e-08
Abcb1b	455.211	1.08143	0.23608	4.58078	4.6325e-06	0.000279497
Rint1	453.616	-3.14839	0.257451	-12.2291	2.17444e-34	1.88289e-31
Nom1	2345.75	-1.7011	0.131013	-12.9842	1.50474e-38	1.7373e-35
Hadhb	455.859	-2.5229	0.247047	-10.2122	1.74856e-24	8.35367e-22
Cgref1	410.102	1.37218	0.294913	4.65282	3.27426e-06	0.000203425
Gm10461	145.299	1.49873	0.440781	3.40017	0.000673443	0.0189256
Gm43694	115.536	-2.40791	0.483939	-4.97565	6.5029e-07	4.83518e-05
Depdc5	1136.98	-1.101	0.195236	-5.63931	1.7073e-08	1.81954e-06
Ppp2r2c	389.327	1.14773	0.275031	4.17311	3.00475e-05	0.00138458
Msx1	78.5836	3.77234	0.621841	6.06641	1.30798e-09	1.73137e-07
Bod1l	16178.2	-2.09004	0.361734	-5.77783	7.56694e-09	8.66425e-07
Gm42553	529.638	-1.59009	0.213096	-7.46187	8.53043e-14	1.92695e-11
Gm43601	33.6901	-8.60207	1.63337	-5.26646	1.39078e-07	1.21187e-05
Sepsecs	220.882	-1.15048	0.323557	-3.55572	0.000376946	0.0118602
Gm42726	66.2702	-1.73844	0.553532	-3.14063	0.00168586	0.0392115
Uchl1	638.769	1.04198	0.246737	4.22304	2.41025e-05	0.00115017
Gm42713	113.458	-5.88162	0.663397	-8.86591	7.58784e-19	2.79098e-16
Gm43025	64.8221	-9.54888	1.56252	-6.11119	9.88922e-10	1.34766e-07
Tec	41.1036	2.38433	0.738407	3.22902	0.00124217	0.0307135
Pdgfra	559.709	1.66639	0.230439	7.23137	4.78163e-13	1.00885e-10
C530008M17Rik	84.171	2.67907	0.515189	5.20018	1.991e-07	1.67518e-05
Ccdc158	161.045	1.86141	0.406614	4.57782	4.69841e-06	0.000283021
C87414	248.534	-1.02113	0.297082	-3.43719	0.000587777	0.0169773
Gm33969	87.5752	1.49061	0.480437	3.10261	0.00191823	0.043434
Antxr2	149.676	-1.34857	0.396437	-3.40173	0.000669607	0.0188945
Slc10a6	211.44	-1.58144	0.336025	-4.70633	2.52214e-06	0.000162276
Gm43546	36.0466	-5.20315	1.05245	-4.94384	7.65989e-07	5.66505e-05
Klhl8	1140.58	-1.75299	0.17354	-10.1014	5.44807e-24	2.54431e-21
Zfp644	14690.3	-1.35043	0.132012	-10.2296	1.46083e-24	7.06024e-22
Gm42517	26.4159	4.53106	1.1604	3.90475	9.43242e-05	0.0037161
Gak	3013.32	-1.38644	0.134768	-10.2877	8.00994e-25	4.01115e-22
Slc26a1	264.044	-1.11137	0.302072	-3.67918	0.000233988	0.00793915
5430403G16Rik	37.8115	-3.17718	0.800425	-3.96937	7.2064e-05	0.00292796
Fam222a	246	1.03931	0.298964	3.47636	0.000508264	0.0151437
Gm24265	624.53	1.43124	0.222966	6.41908	1.37097e-10	2.14222e-08
Gm24407	510.43	1.34193	0.248967	5.38999	7.04611e-08	6.58122e-06
Fbxo21	397.323	1.21168	0.312437	3.87817	0.000105246	0.0040504
Rph3a	265.002	-1.01793	0.29897	-3.4048	0.000662127	0.0187598
Tctn1	237.711	1.77508	0.306515	5.79117	6.98983e-09	8.10983e-07
Rflna	50.922	2.8479	0.699256	4.07276	4.64591e-05	0.00201796
Fzd10	18.0289	4.10723	1.31036	3.13442	0.00172194	0.0398946
Stx2	215.238	-1.08195	0.347216	-3.11606	0.00183287	0.0419271
9030607J07Rik	21.2289	3.61655	1.09714	3.29633	0.000979565	0.0255585
Tbl2	1704.33	-1.14856	0.15439	-7.43931	1.01211e-13	2.26169e-11
Fkbp6	158.75	1.65033	0.485758	3.39744	0.000680195	0.0190767
Gm15753	3724.98	-1.17922	0.117576	-10.0295	1.13107e-23	5.22353e-21
Elfn1	90.6528	1.77557	0.481008	3.69135	0.00022307	0.00761221
Gm26597	11.699	6.92656	1.97083	3.51453	0.000440527	0.0135329
Sdhaf3	40.3126	-4.35913	0.878527	-4.96187	6.98194e-07	5.1821e-05
Bmt2	200.632	1.20013	0.360248	3.33139	0.000864139	0.0232172
Pot1a	611.823	-1.26594	0.20368	-6.21531	5.12249e-10	7.29213e-08
Tspan33	48.2524	2.60126	0.765009	3.4003	0.000673119	0.0189256
Npy	15.3996	7.32355	1.83932	3.98165	6.84384e-05	0.00281362
Gm18765	386.702	-2.13969	0.265493	-8.05932	7.67217e-16	2.09793e-13
Skap2	387.793	-1.24866	0.273895	-4.55889	5.14253e-06	0.000304037
Gm27896	21.4272	7.7998	1.7509	4.45474	8.3996e-06	0.000465641
Smarcad1	4369.09	-1.31742	0.118491	-11.1183	1.0224e-28	6.74522e-26
Stambp	91.7681	-1.61856	0.482164	-3.35686	0.000788339	0.021467
Nat8f7	46.3308	2.21073	0.687979	3.21336	0.0013119	0.0320941
Nat8f2	544.309	-1.86138	0.22001	-8.46044	2.6637e-17	8.45146e-15
Gm44386	126.381	1.30021	0.410464	3.16767	0.00153667	0.0364764
Antxr1	287.056	-1.71187	0.324023	-5.28319	1.26956e-07	1.11796e-05
Hmces	208.978	1.09054	0.334297	3.26219	0.00110556	0.0281393
H1f10	149.985	1.5465	0.389272	3.97279	7.10343e-05	0.00290312
Plxna1	1890.89	1.65604	0.17397	9.51914	1.7461e-21	7.11519e-19
Tmem43	311.505	1.64621	0.282442	5.82849	5.59322e-09	6.75805e-07
Gm45828	55.423	-2.24858	0.634506	-3.54383	0.000394366	0.0123244
AY512915	214.824	-1.80497	0.33251	-5.42833	5.68835e-08	5.39796e-06
Gm19040	309.026	-1.14797	0.26927	-4.26327	2.01457e-05	0.000981638
Vgll4	202.703	-2.53595	0.35304	-7.18317	6.81116e-13	1.40148e-10
Timp4	38.2875	3.45229	0.819462	4.21287	2.52142e-05	0.00119091
Tmem72	676.952	-3.01867	0.207931	-14.5176	9.37055e-48	1.69338e-44
AC140192.1	18.4882	-4.21658	1.22409	-3.44467	0.000571749	0.016597
Ptpn6	471.202	1.18411	0.260887	4.5388	5.65743e-06	0.000329335
Ptms	383.203	1.03361	0.243806	4.23946	2.24055e-05	0.00107536
Plekhg6	447.304	-2.00932	0.239641	-8.38471	5.0853e-17	1.56567e-14
Ccnd2	97.2061	2.5443	0.477586	5.32742	9.96199e-08	9.06039e-06
Smim10l1	250.786	-1.00406	0.295025	-3.40331	0.000665758	0.0188242
Gm43984	161.921	-1.10614	0.355733	-3.10946	0.00187427	0.0426599
H2aj	430.964	1.04557	0.2293	4.55985	5.11911e-06	0.000303958
C2cd5	1976.36	-1.29663	0.147999	-8.76106	1.93431e-18	6.81337e-16
D6Ertd474e	252.297	-1.08095	0.292364	-3.69726	0.00021794	0.00746166
Gm43908	181.131	-1.16906	0.366676	-3.18826	0.00143134	0.0344682
Pirb	93.7464	1.62231	0.467416	3.4708	0.000518911	0.0153509
Nlrp4c	514.581	-2.31403	0.287402	-8.05156	8.17482e-16	2.22077e-13
Gm18204	97.5906	-4.64556	0.580414	-8.00387	1.20565e-15	3.19182e-13
Vmn1r90	40.3993	-3.4854	0.782197	-4.45591	8.35392e-06	0.000464201
Obox4-ps35	217.427	2.29718	0.453908	5.0609	4.17277e-07	3.24291e-05
Bbc3	520.495	1.84818	0.229812	8.04212	8.82983e-16	2.36776e-13
Gm9519	41.3936	-2.40244	0.769365	-3.12263	0.00179246	0.0412523
Nectin2	159.697	-1.61369	0.524638	-3.07582	0.00209925	0.0467845
Gm44660	389.606	-6.14769	0.383272	-16.04	6.71303e-58	2.14631e-54
Ltbp4	398.481	1.04023	0.243483	4.27228	1.93484e-05	0.000950586
Acp7	61.7126	2.35766	0.588653	4.00519	6.19687e-05	0.00258601
Rinl	691.25	-1.0268	0.214626	-4.78414	1.71721e-06	0.000114749
Rhpn2	2279.64	-1.288	0.143363	-8.98421	2.60608e-19	9.93753e-17
Gm45136	99.7981	-8.72282	1.50052	-5.8132	6.12915e-09	7.27862e-07
Sec1	200.855	-1.53306	0.376269	-4.07436	4.61406e-05	0.00201026
Ldha	370.359	1.02161	0.331234	3.08425	0.00204065	0.0456992
Nav2	1676.88	-1.0736	0.152611	-7.03487	1.99445e-12	3.92878e-10
Gm44792	163.471	-1.89399	0.393722	-4.81047	1.50575e-06	0.000102263
Chsy1	507.455	-1.0044	0.2176	-4.61579	3.91605e-06	0.000240069
Synm	277.192	-1.74175	0.280182	-6.2165	5.08373e-10	7.29213e-08
Gm44736	171.136	-1.48364	0.363063	-4.08646	4.38012e-05	0.00191839
Gm44739	691.527	-10.5181	1.03758	-10.1372	3.7768e-24	1.78385e-21
Vps33b	301.717	-1.01881	0.279098	-3.65037	0.000261867	0.00872135
Zfand6	916.787	-1.84577	0.175188	-10.5359	5.89908e-26	3.26919e-23
Prcp	267.974	-1.4864	0.309139	-4.8082	1.52299e-06	0.000103097
Acer3	150.033	-2.85353	0.410555	-6.95042	3.64202e-12	7.00818e-10
Rnf169	1113.76	2.357	0.1827	12.9009	4.44862e-38	4.99736e-35
Rab6a	1005	-2.10328	0.173343	-12.1336	7.00706e-34	5.9437e-31
Fam168a	1715.61	-1.92193	0.511069	-3.76061	0.000169501	0.00605252
Arhgef17	67.8549	2.08352	0.615572	3.38469	0.000712594	0.0198248
Olfr624	105.939	-2.08209	0.44545	-4.67412	2.95223e-06	0.000185637
Mrpl17	660.283	-1.04794	0.199347	-5.25685	1.46548e-07	1.26898e-05
Ric3	475.561	-1.96632	0.252913	-7.77468	7.56355e-15	1.88246e-12
Nrip3	177.352	2.67519	0.394186	6.78661	1.14797e-11	2.06554e-09
Gm44777	165.654	-1.44844	0.386656	-3.74606	0.000179631	0.00637589
Nucb2	631.73	-1.71023	0.223923	-7.6376	2.21312e-14	5.31711e-12
Itpripl2	209.746	1.39088	0.406722	3.41973	0.000626836	0.0179187
Tmc5	184.624	-4.71041	0.441286	-10.6743	1.34293e-26	7.97393e-24
Anks4b	135.516	-2.01027	0.402685	-4.99217	5.97061e-07	4.44735e-05
Cdr2	1252.38	-1.77817	0.157901	-11.2613	2.03727e-29	1.38815e-26
Sbk1	684.028	1.30874	0.201732	6.48754	8.72465e-11	1.40012e-08
Lat	127.009	1.60341	0.436138	3.67638	0.000236567	0.00801359
Coro1a	372.553	2.03988	0.283355	7.199	6.06551e-13	1.26054e-10
Stk32c	192.683	-1.52259	0.336629	-4.52305	6.0954e-06	0.000351386
Nkx6-2	306.3	2.45839	0.286691	8.57507	9.90275e-18	3.29278e-15
Tubgcp2	265.146	-3.56147	0.325764	-10.9327	8.04436e-28	5.14394e-25
Tnni2	33.3263	3.48954	0.955105	3.65357	0.000258618	0.00863391
Cdkn1c	185.99	3.33251	0.401787	8.29421	1.09306e-16	3.22213e-14
Tnfrsf22	123.838	-3.67819	0.633995	-5.80161	6.56815e-09	7.71182e-07
Evi5l	133.871	1.25408	0.398057	3.1505	0.00162989	0.0381445
Cers4	112.707	1.41414	0.430414	3.28553	0.00101789	0.0263435
Gm44789	189.938	-1.52421	0.345983	-4.40543	1.05574e-05	0.000564021
Gm45410	195.272	-1.05133	0.332446	-3.1624	0.00156474	0.0369108
Myom2	272.04	-1.6811	0.286069	-5.87654	4.18935e-09	5.13646e-07
Mcph1	2909.65	-1.02802	0.120289	-8.54628	1.27122e-17	4.19341e-15
Angpt2	386.594	-2.10927	0.257728	-8.18411	2.74333e-16	7.75672e-14
Gm21811	84.1842	1.72977	0.503827	3.43326	0.000596368	0.0172016
Slc20a2	136.2	1.33334	0.404282	3.29805	0.000973581	0.0254597
Tm2d2	81.5908	1.826	0.51086	3.57437	0.000351073	0.0111645
Adrb3	58.4042	2.00934	0.604196	3.32564	0.000882169	0.0235588
Dusp26	631.971	1.17484	0.214923	5.46633	4.59441e-08	4.44098e-06
Gm5117	855.222	-3.44193	0.794139	-4.33416	1.46317e-05	0.0007462
Nrg1	323.174	1.15882	0.289747	3.99941	6.34993e-05	0.00264723
Dusp4	156.491	1.37999	0.372371	3.70596	0.000210591	0.00723987
Fat1	9945.87	1.41658	0.119777	11.8269	2.83484e-32	2.10406e-29
Gm25813	176.208	1.07719	0.341206	3.157	0.00159403	0.0375165
Mfap3l	76.5059	-2.0603	0.594671	-3.4646	0.000531021	0.0156424
Sh3rf1	1014.99	-1.35734	0.172649	-7.86183	3.78572e-15	9.53635e-13
Gm45518	187.213	1.41987	0.335916	4.22686	2.36977e-05	0.00113345
Tmem192	386.294	-1.82487	0.251168	-7.26554	3.71553e-13	7.87919e-11
Trim75	425.117	-1.1915	0.232533	-5.12399	2.99141e-07	2.42368e-05
Trim61	1850.8	-2.07681	0.155567	-13.35	1.18463e-40	1.64126e-37
Hapln4	297.189	-1.42493	0.322488	-4.41855	9.93658e-06	0.000534531
Slc25a42	308.494	1.22206	0.277039	4.41116	1.02818e-05	0.000550713
Klhl26	110.192	2.61694	0.485509	5.3901	7.04192e-08	6.58122e-06
Pgpep1	465.215	1.16113	0.238449	4.8695	1.11883e-06	7.96287e-05
Plvap	446.007	1.27057	0.258067	4.9234	8.50543e-07	6.22394e-05
Hmox1	339.323	1.29976	0.337688	3.849	0.000118599	0.00448539
Gm45899	50.8929	-9.19688	1.57289	-5.84712	5.00151e-09	6.06073e-07
Tmem184c	685.298	-3.24755	0.243741	-13.3238	1.68405e-40	2.25792e-37
Pou4f2	53.0605	2.16129	0.667267	3.23901	0.00119944	0.0299421
Anapc10	2063.35	-2.2852	0.150385	-15.1957	3.77868e-52	9.81606e-49
Scoc	562.593	1.00065	0.209721	4.77136	1.82982e-06	0.000121493
Ier2	338.018	2.11519	0.265864	7.95589	1.77851e-15	4.59142e-13
Lonp2	919.512	-1.61779	0.179925	-8.99149	2.43906e-19	9.38675e-17
Nkd1	184.348	1.90662	0.369584	5.15884	2.48491e-07	2.04116e-05
Irx3	66.884	6.90745	1.85438	3.72493	0.000195368	0.00680662
Ccl22	82.7652	3.22627	0.570822	5.65198	1.58614e-08	1.69476e-06
Cx3cl1	117.059	2.22189	0.492369	4.51265	6.40216e-06	0.000366024
Mmp15	118.912	2.40546	0.473143	5.084	3.69567e-07	2.91474e-05
Gm45853	187.703	1.49882	0.414658	3.61458	0.000300833	0.00983004
Gm45663	731.151	-1.34133	0.215811	-6.21529	5.12295e-10	7.29213e-08
Cotl1	175.925	1.87929	0.371585	5.0575	4.2479e-07	3.28789e-05
Gm42047	1063.65	2.70876	0.179442	15.0955	1.73351e-51	4.23834e-48
Zfpm1	345.035	1.32038	0.312962	4.21898	2.45406e-05	0.0011666
2810004N23Rik	1132.09	-2.09839	0.175921	-11.928	8.4584e-33	6.6333e-30
Amotl1	400.674	1.2857	0.280378	4.58561	4.52658e-06	0.000274661
S1pr5	321.617	1.60578	0.291005	5.51804	3.42808e-08	3.38443e-06
Gm48362	24.5363	3.47273	1.02284	3.39518	0.000685828	0.0192087
Igsf9b	345.109	2.29416	0.273466	8.38921	4.89409e-17	1.51804e-14
St14	655.211	1.65213	0.197605	8.3608	6.22937e-17	1.88991e-14
Ubash3b	149.216	-1.54158	0.371432	-4.15038	3.31922e-05	0.00151106
Mcam	67.2664	2.92658	0.594112	4.92598	8.39389e-07	6.15315e-05
Foxr1	453.42	-1.85991	0.227135	-8.18856	2.64365e-16	7.52606e-14
Bcl9l	75.1696	1.91765	0.537275	3.56921	0.000358065	0.0113608
Sik3	971.828	-1.00618	0.171966	-5.85104	4.88504e-09	5.93689e-07
Arhgap20os	215.027	-1.08236	0.313726	-3.45003	0.000560521	0.0163606
Fdx1	320.139	-1.25144	0.300508	-4.16441	3.12165e-05	0.00142895
Sin3a	4794.76	-2.33744	0.142858	-16.362	3.57383e-60	1.23786e-56
Rpp25	418.906	1.65557	0.259627	6.37672	1.80917e-10	2.76458e-08
Pkm	1114.19	1.0498	0.168691	6.22325	4.86959e-10	7.05225e-08
Uaca	518.336	-1.14868	0.23777	-4.83104	1.35823e-06	9.34663e-05
Dis3l	691.347	-1.01514	0.210371	-4.82547	1.3967e-06	9.55987e-05
Kbtbd13	50.2403	2.27242	0.678953	3.34695	0.000817062	0.0221384
Unc13c	1300.74	1.22762	0.15062	8.15044	3.62605e-16	1.0115e-13
Omt2a	550.793	-1.02521	0.255292	-4.01585	5.92326e-05	0.0024843
Omt2b	714.452	-1.43956	0.188514	-7.63635	2.23462e-14	5.3379e-12
Tent5a	599.92	1.63687	0.226619	7.223	5.0852e-13	1.06212e-10
Snx14	265.285	1.18748	0.285104	4.16507	3.11261e-05	0.00142638
Ankrd34c	177.575	5.01069	1.32449	3.78311	0.000154882	0.00563212
Plod2	100.031	4.02782	0.53719	7.49794	6.48267e-14	1.47238e-11
Atr	687.855	-1.02842	0.191751	-5.36328	8.17225e-08	7.53152e-06
Tfdp2	653.364	-1.66877	0.207315	-8.04948	8.31486e-16	2.24415e-13
Mapkapk3	860.806	1.23595	0.18013	6.86141	6.81849e-12	1.254e-09
Sema3f	27.0168	3.07658	0.980234	3.13861	0.00169749	0.0394378
Pfkfb4	38.2388	2.50639	0.745531	3.36189	0.000774101	0.0212095
Prss42	43.9707	2.24733	0.704446	3.19021	0.0014217	0.0342957
Gm10030	205.541	2.72746	0.337387	8.08408	6.26368e-16	1.72413e-13
Golga4	1495.43	-1.05706	0.156292	-6.7634	1.34788e-11	2.38397e-09
Abhd5	271.154	1.32763	0.36602	3.62722	0.000286489	0.0094206
Ulbp1	275.537	1.52945	0.318999	4.79454	1.63049e-06	0.000109483
Sash1	1719.38	1.04494	0.165217	6.32463	2.53838e-10	3.79515e-08
Gm26674	22.7677	5.41471	1.36116	3.97802	6.94912e-05	0.00285408
Epm2a	1706.06	-1.73788	0.140522	-12.3673	3.92746e-35	3.54871e-32
Plagl1	138.336	1.25127	0.39314	3.18275	0.00145883	0.0349567
Adgrg6	99.3566	1.53949	0.471972	3.26183	0.00110694	0.0281572
Gm10827	147.262	1.3663	0.389557	3.50732	0.000452642	0.0137829
Perp	578.449	3.23184	0.228766	14.1273	2.57906e-45	4.28785e-42
4930405J17Rik	69.8671	-2.22673	0.554273	-4.01738	5.88491e-05	0.00247571
E030030I06Rik	325.389	1.30945	0.27866	4.6991	2.61306e-06	0.000167607
Ccn2	146.214	-1.38087	0.432709	-3.19121	0.00141677	0.0342166
Gm47924	61.8447	-7.01983	1.16539	-6.02361	1.70569e-09	2.22242e-07
Gm47939	40.4617	8.71839	1.62963	5.34992	8.79918e-08	8.05571e-06
Trmt11	342.637	-2.18991	0.284947	-7.68534	1.52586e-14	3.70882e-12
Gm20300	53.3028	-1.97322	0.623807	-3.16319	0.0015605	0.0368734
Marcks	914.205	2.09295	0.237152	8.82534	1.09131e-18	3.94428e-16
Gm48271	192.825	-7.67391	0.797452	-9.62305	6.39099e-22	2.71056e-19
Gm48273	52.7088	-2.73719	0.656901	-4.16682	3.08878e-05	0.00141702
Mcm9	517.526	-1.78721	0.260334	-6.86506	6.64648e-12	1.23881e-09
Gm47738	51.8598	-9.22223	1.59018	-5.79948	6.65228e-09	7.78861e-07
Gm47739	54.4258	-5.83907	0.952732	-6.12877	8.85617e-10	1.21887e-07
Fam184a	616.026	-1.26525	0.214616	-5.89539	3.73792e-09	4.65159e-07
Micu1	237.619	-1.09598	0.323191	-3.39112	0.000696082	0.0194828
Unc5b	288.717	2.21506	0.292497	7.57293	3.64889e-14	8.52035e-12
Ddx50	698.616	-1.04894	0.1922	-5.45756	4.82722e-08	4.64441e-06
Dnajc12	136.892	-1.92194	0.411696	-4.66836	3.03619e-06	0.000190341
Ccdc6	21629.5	-1.01559	0.116014	-8.75402	2.05893e-18	7.19136e-16
Phyhipl	259.347	1.41497	0.311851	4.53731	5.6975e-06	0.000330742
Gm22514	52.4699	2.41173	0.638047	3.77987	0.000156911	0.00568602
Polrmt	3857.78	-1.44782	0.114058	-12.6937	6.4053e-37	6.49342e-34
Adamtsl5	90.7778	-1.51251	0.469682	-3.22029	0.00128061	0.0314396
Gadd45b	414.678	1.15969	0.239202	4.84816	1.24615e-06	8.73439e-05
Zfp873	493.47	1.06111	0.299714	3.54042	0.000399487	0.012447
Rtcb	811.884	-1.84506	0.205716	-8.96901	2.99204e-19	1.13056e-16
Gm46191	11.9657	-7.11214	1.95833	-3.63175	0.00028151	0.00927155
Sycp3	204.978	1.6172	0.363059	4.45438	8.41345e-06	0.000465641
Mybpc1	197.896	-1.19657	0.323954	-3.69364	0.000221071	0.0075564
Dusp6	373.833	2.00533	0.313975	6.3869	1.69281e-10	2.61561e-08
Kitl	282.969	1.1736	0.369935	3.17245	0.00151157	0.0359626
Gm25117	177.427	1.17991	0.348229	3.38831	0.000703237	0.019617
Yeats4	882.54	-2.3751	0.179041	-13.2657	3.66149e-40	4.61171e-37
Cpm	616.422	2.0819	0.224092	9.29039	1.53722e-20	6.2032e-18
Zc3h10	213.822	1.03965	0.313768	3.31343	0.000921581	0.0243526
Sec14l2	153.195	1.97916	0.462513	4.27914	1.87618e-05	0.000926302
Lif	322.286	2.01965	0.266911	7.56673	3.82731e-14	8.88705e-12
Cabp7	359.527	1.43486	0.286456	5.00901	5.47095e-07	4.11946e-05
Ogdh	1572.02	-1.25393	0.145056	-8.64445	5.4063e-18	1.81216e-15
Pus10	278.255	-1.72157	0.323836	-5.31617	1.05973e-07	9.57539e-06
Cfap36	240.835	1.02868	0.295835	3.4772	0.000506676	0.0151181
Sptbn1	922.186	-1.51463	0.174444	-8.68262	3.86743e-18	1.32848e-15
Hba-a1	106.321	2.68513	0.613513	4.37665	1.20515e-05	0.00063406
Ccng1	4265.53	2.99933	0.369232	8.12315	4.54227e-16	1.25863e-13
N4bp3	172.471	1.24727	0.354928	3.51415	0.000441169	0.0135426
D930048N14Rik	29.9448	3.12982	0.883003	3.54452	0.00039333	0.0123012
Rnf187	537.137	1.00121	0.210244	4.76215	1.91546e-06	0.000125972
H3f4	172.862	1.73892	0.516253	3.36835	0.0007562	0.0207875
Zswim7	46.8206	-2.72772	0.683227	-3.99241	6.54057e-05	0.00271039
Cox10	460.432	-2.48889	0.231782	-10.738	6.74674e-27	4.06408e-24
Gm12289	17.0415	-5.11423	1.53238	-3.33744	0.000845546	0.0228062
Stx8	99.9246	-1.97428	0.518823	-3.8053	0.000141634	0.00521836
Snord118	441.902	1.83034	0.251131	7.2884	3.1366e-13	6.75491e-11
Aloxe3	251.885	1.39262	0.30104	4.62602	3.72761e-06	0.000229532
Kif1c	702.422	1.24472	0.2177	5.71758	1.08049e-08	1.20724e-06
Smtnl2	174.818	1.63129	0.393346	4.1472	3.3656e-05	0.00152827
Rtn4rl1	275.687	1.14055	0.307139	3.71346	0.000204444	0.00707537
Mir22hg	71.916	1.83848	0.556627	3.30289	0.000956941	0.0251418
Ankrd13b	117.206	1.40313	0.437106	3.21005	0.00132714	0.032384
Sarm1	298.143	1.23455	0.283793	4.35019	1.36017e-05	0.00070229
Rad51d	404.774	1.2396	0.241655	5.12964	2.90304e-07	2.35668e-05
Car4	112.88	3.39946	0.498884	6.81413	9.48375e-12	1.71384e-09
Usp32	881.852	-1.46201	0.175148	-8.34729	6.98491e-17	2.10377e-14
Ppm1d	384.627	1.13645	0.250412	4.53833	5.67012e-06	0.000329612
Tbx2	54.4243	3.33065	0.665482	5.00487	5.5901e-07	4.20157e-05
Rnu3b1	123.179	2.13687	0.433794	4.92601	8.39276e-07	6.15315e-05
Rnu3b2	38.6204	3.51535	1.02524	3.42882	0.000606204	0.0174248
Coil	948.259	-1.01582	0.180256	-5.63543	1.74619e-08	1.85623e-06
Gm11496	26.2426	2.9896	0.976833	3.06051	0.00220963	0.0488516
Samd14	34.6293	4.05263	0.994782	4.07389	4.62341e-05	0.00201223
Dlx3	506.954	1.32276	0.269342	4.91109	9.05723e-07	6.56989e-05
Socs7	2898.57	-2.56992	0.132098	-19.4547	2.66086e-84	3.68653e-80
Epop	523.807	1.39069	0.297843	4.66919	3.02391e-06	0.000189858
Cwc25	740.308	-1.39586	0.225988	-6.17669	6.54582e-10	9.07822e-08
Krt28	221.441	-1.36478	0.31923	-4.27522	1.90952e-05	0.00094037
Krt19	18.8991	4.50826	1.30347	3.45867	0.000542847	0.0159568
Jup	1034.84	1.16162	0.17153	6.77211	1.26922e-11	2.26411e-09
P3h4	880.224	1.30824	0.186653	7.00895	2.40109e-12	4.7075e-10
Cavin1	435.813	1.80112	0.265993	6.7713	1.27628e-11	2.26698e-09
Gm11620	146.746	1.26698	0.388381	3.26222	0.00110545	0.0281393
Abca5	180.807	1.52726	0.350433	4.3582	1.31139e-05	0.000681464
Slc9a3r1	244.079	1.21865	0.332368	3.66656	0.000245838	0.0082804
Rhbdf2	266.801	1.90926	0.288444	6.61916	3.61248e-11	6.10362e-09
Cyth1	109.194	1.6765	0.457282	3.66622	0.000246165	0.00828469
Nptx1	306.532	2.59833	0.283344	9.17023	4.72011e-20	1.86844e-17
Chmp6	168.93	-1.59868	0.373259	-4.28302	1.8437e-05	0.00091446
Pcyt2	1366.49	-1.55667	0.156647	-9.93749	2.85945e-23	1.30604e-20
Lrrc45	212.596	1.09249	0.357265	3.05792	0.0022288	0.0491707
Dcxr	96.4148	2.66481	0.486783	5.47432	4.39189e-08	4.28509e-06
Zfp750	145.202	1.19855	0.384538	3.11686	0.00182789	0.0418362
2900045O20Rik	10.4424	6.76299	2.00341	3.37574	0.000736165	0.0203579
Wdr35	169.076	2.01734	0.363161	5.55496	2.77669e-08	2.82869e-06
Gm48764	264.756	-6.66638	0.525058	-12.6965	6.18671e-37	6.42861e-34
Gm47808	1197.23	-7.48482	0.521979	-14.3393	1.24295e-46	2.15258e-43
Mycn	213.46	1.48689	0.394325	3.77072	0.000162777	0.00586278
Ddx1	1344.97	-2.72457	0.441116	-6.17653	6.55246e-10	9.07822e-08
Lpin1	450.801	2.57789	0.293147	8.79384	1.44528e-18	5.13433e-16
Cys1	91.4443	1.90277	0.507823	3.74691	0.000179027	0.00635989
Id2	102.699	1.93884	0.480203	4.03753	5.40165e-05	0.00230982
Gm18029	10.3522	-6.89668	2.02811	-3.40054	0.00067253	0.0189256
Hbp1	840.883	-2.75157	0.189039	-14.5555	5.38527e-48	1.01742e-44
Atxn7l1os1	17.9034	-5.2306	1.51816	-3.44536	0.000570297	0.016597
Gm47357	184.177	-5.33798	0.494011	-10.8054	3.24601e-27	2.01369e-24
Bzw2	2524.02	-2.64713	0.145004	-18.2556	1.86882e-74	1.55352e-70
Nkx2-9	59.324	1.99139	0.617015	3.22746	0.00124894	0.0308261
Gm48422	127.419	-5.46182	0.570849	-9.56788	1.09124e-21	4.53563e-19
Rn7s1	379.527	2.00209	0.357056	5.60723	2.05596e-08	2.15249e-06
Sos2	1477.66	-1.88143	0.147508	-12.7548	2.93307e-37	3.1259e-34
Arid4a	1144.57	-2.44134	0.163886	-14.8966	3.46856e-50	7.20836e-47
Tmem30b	153.997	1.48431	0.374898	3.95924	7.51883e-05	0.00304297
Hspa2	698.146	2.66988	0.565111	4.72453	2.30651e-06	0.000149559
Rab15	75.4265	2.29279	0.584376	3.92349	8.72747e-05	0.00348384
Ttc9	106.273	2.54423	0.48161	5.28275	1.27262e-07	1.11829e-05
Gm49654	201.152	1.11351	0.323164	3.44565	0.00056968	0.016597
Map3k9	974.101	1.27205	0.191463	6.64382	3.05659e-11	5.22815e-09
Acot1	47.7684	2.14983	0.663489	3.24018	0.00119452	0.0298552
Angel1	194.829	1.08598	0.327035	3.32068	0.00089799	0.0238927
Oog1	846.466	-1.13565	0.176063	-6.45023	1.11678e-10	1.76494e-08
Gm10436	1314.65	-1.21632	0.149094	-8.15806	3.40458e-16	9.56136e-14
Gm48383	93.2876	-2.38066	0.481999	-4.93914	7.8466e-07	5.79283e-05
Otub2	171.268	-1.13428	0.350144	-3.23947	0.00119753	0.0299123
9330161L09Rik	46.3604	-2.15181	0.677274	-3.17717	0.00148722	0.0355054
Rian	147.767	1.57161	0.37521	4.18862	2.80658e-05	0.00130776
Dio3	38.9484	3.51076	0.849177	4.13431	3.56018e-05	0.00160494
Gm48632	317.204	1.48274	0.285221	5.19856	2.00838e-07	1.68639e-05
Cdc42bpb	5624.35	-1.24395	0.119226	-10.4335	1.74303e-25	9.40876e-23
Gm47826	39.0818	2.65315	0.837788	3.16685	0.00154099	0.0365581
Gm47404	142.511	-6.25887	1.84939	-3.3843	0.000713602	0.0198396
Gm47486	180.97	-8.58035	1.07727	-7.96491	1.65346e-15	4.29528e-13
Gli3	438.543	-1.49715	0.231371	-6.47078	9.74961e-11	1.55859e-08
Gm48492	136.132	-6.19206	1.85566	-3.33685	0.000847322	0.0228392
Gm48754	567.268	-6.31114	0.334736	-18.8541	2.72058e-79	2.82696e-75
Gm48799	318.854	-5.99637	0.427358	-14.0313	1.0036e-44	1.60437e-41
Gm48829	300.221	-7.53571	1.73203	-4.3508	1.35642e-05	0.000702087
Sox4	127.586	1.28547	0.416929	3.08319	0.00204792	0.0458373
Foxc1	144.484	1.58314	0.404554	3.9133	9.10424e-05	0.00360389
Eci2	283.41	1.02646	0.288467	3.55831	0.000373251	0.0117707
Smim13	1913.02	-1.90355	0.159273	-11.9515	6.37542e-33	5.09592e-30
Tmem170b	170.633	1.31095	0.386631	3.39069	0.000697173	0.0195002
Gfod1	273.745	-1.06266	0.297511	-3.57183	0.000354493	0.0112646
Mylip	112.925	1.66032	0.439103	3.78115	0.000156105	0.00566172
Atxn1	542.814	-1.09507	0.209592	-5.22478	1.74366e-07	1.48816e-05
Cenpp	413.313	-1.14635	0.237923	-4.81816	1.44886e-06	9.87217e-05
Iars	3343.34	-1.75097	0.116964	-14.9702	1.14947e-50	2.65426e-47
Spin1	6784.14	-1.15593	0.102504	-11.2769	1.70649e-29	1.18214e-26
Pitx1	288.218	1.08394	0.309745	3.49945	0.00046622	0.0141652
Gm7240	443.329	-3.75274	0.253439	-14.8073	1.3148e-49	2.60231e-46
Gm19792	168.983	2.0935	0.417687	5.01213	5.38304e-07	4.06063e-05
Gm47004	342.287	-1.04256	0.26519	-3.93135	8.44697e-05	0.00338563
Gm47003	212.369	1.36803	0.327925	4.17177	3.02238e-05	0.00139117
Gm21930	186.185	-1.50917	0.338044	-4.46442	8.02846e-06	0.000447722
Zfp874b	605.68	-1.03452	0.203153	-5.09233	3.53694e-07	2.79486e-05
Arsk	96.8233	-2.34917	0.534518	-4.39494	1.10804e-05	0.000588179
Fam172a	291.279	-1.08008	0.310079	-3.48324	0.000495387	0.0148345
Gm48113	87.033	-4.90257	0.630928	-7.77041	7.82323e-15	1.9355e-12
Ankrd34b	63.3895	2.38962	0.588076	4.06345	4.83529e-05	0.00209348
Homer1	934.523	-1.3882	0.173811	-7.98686	1.38422e-15	3.64138e-13
Scamp1	1558.33	-1.67176	0.183562	-9.10738	8.43949e-20	3.30923e-17
Polk	874.88	1.43623	0.178909	8.02769	9.93226e-16	2.64631e-13
Enc1	1121.7	1.97871	0.201591	9.81546	9.65945e-23	4.27112e-20
Mccc2	189.311	1.50657	0.347482	4.33567	1.45316e-05	0.000742006
Mast4	346.715	-1.08984	0.251353	-4.33591	1.45162e-05	0.000742006
Shisal2b	177.283	1.43144	0.397138	3.60438	0.000312904	0.0101685
Ndufaf2	233.217	-1.12287	0.305837	-3.67148	0.000241151	0.00814349
Plk2	3990.08	2.82742	0.507855	5.56738	2.58599e-08	2.65392e-06
Il6st	466.511	-1.30961	0.22325	-5.86611	4.46144e-09	5.45398e-07
Arl15	611.529	-2.23787	0.22657	-9.87719	5.22778e-23	2.36182e-20
Parp8	3134.15	-2.9059	0.13065	-22.2419	1.35205e-109	2.80984e-105
Gm11100	62.6625	2.23494	0.616664	3.62425	0.000289804	0.00949954
Gm21738	2106.11	1.12584	0.16254	6.92651	4.3134e-12	8.26184e-10
Dlg5	1853.37	-1.26759	0.137105	-9.24541	2.34343e-20	9.36559e-18
Anxa8	116.213	2.01778	0.459569	4.3906	1.13038e-05	0.000599276
Bmp4	59.3542	2.56812	0.720825	3.56275	0.000366997	0.0115911
Exoc5	1134.94	-2.12417	0.168734	-12.5889	2.43168e-36	2.40644e-33
Abhd4	236.246	2.41178	0.323708	7.45048	9.29978e-14	2.08938e-11
Myh6	97.2078	1.62289	0.51099	3.17598	0.00149332	0.0356101
Ripk3	186.373	3.15692	0.459098	6.87636	6.14005e-12	1.14957e-09
Nynrin	117.044	1.78244	0.460226	3.87296	0.000107522	0.00412654
Pspc1	1495.47	-1.23563	0.161727	-7.64022	2.16849e-14	5.24018e-12
Gjb2	47.5941	3.59815	0.731961	4.91577	8.84344e-07	6.44858e-05
Xpo4	3524.45	-1.32234	0.127167	-10.3985	2.51879e-25	1.34219e-22
Lats2	447.004	-1.59366	0.276196	-5.77005	7.92464e-09	9.04889e-07
Cab39l	827.994	-1.38541	0.189526	-7.30985	2.6744e-13	5.78952e-11
Shisa2	103.842	4.2046	0.57272	7.34146	2.11274e-13	4.64624e-11
Defb42	223.233	1.12193	0.333009	3.36908	0.000754201	0.0207463
Pbk	1625.47	-1.48354	0.179885	-8.24713	1.62249e-16	4.71588e-14
Ptk2b	49.7813	2.74438	0.888758	3.08789	0.00201585	0.0452168
Tnfrsf10b	1307.22	1.0042	0.155921	6.44046	1.19108e-10	1.86816e-08
Hr	38.1141	3.11033	0.885545	3.51233	0.0004442	0.0136156
Gm49015	220.638	-5.52777	0.463567	-11.9244	8.8293e-33	6.79594e-30
Zfp957	352.772	-1.13321	0.263273	-4.30432	1.67499e-05	0.000838559
Gm32913	504.696	1.19087	0.22962	5.18628	2.1454e-07	1.78475e-05
Gm49159	22.1656	-3.44715	1.10162	-3.12916	0.00175308	0.0404582
Lifr	147.664	2.02558	0.38493	5.26219	1.42349e-07	1.23519e-05
Drosha	3136.46	-1.00924	0.127657	-7.90591	2.65988e-15	6.78254e-13
Basp1	212.978	1.05905	0.328178	3.22707	0.00125066	0.0308501
Ankrd33b	156.611	1.82359	0.414018	4.40462	1.05971e-05	0.000564689
Osr2	71.2874	2.10688	0.548931	3.83815	0.000123964	0.00465798
Lrp12	119.44	-1.53235	0.415286	-3.68987	0.000224365	0.00765014
Rad21	24578.4	-1.22493	0.106032	-11.5525	7.17168e-31	5.13937e-28
Zhx1	191.778	1.42201	0.370303	3.84011	0.00012298	0.0046342
Fbxo32	210.381	1.8621	0.350707	5.30954	1.09899e-07	9.90859e-06
Plec	2068.04	1.12256	0.133198	8.42775	3.52382e-17	1.10123e-14
Rbfox2	951.937	-1.10673	0.182417	-6.06702	1.30306e-09	1.73037e-07
Apol7b	336.324	-2.0756	0.339889	-6.1067	1.01715e-09	1.3771e-07
Gtpbp1	296.384	1.24165	0.272329	4.55938	5.13044e-06	0.000304037
Nptxr	250.13	3.5757	0.406111	8.80473	1.31165e-18	4.69976e-16
Snord83b	96.6502	2.62341	0.539706	4.8608	1.16911e-06	8.26786e-05
Tab1	216.939	1.05216	0.314138	3.34937	0.000809959	0.0219603
1700029P11Rik	110.335	1.49343	0.447256	3.33909	0.000840536	0.0226857
A4galt	551.262	1.05603	0.252017	4.19032	2.78557e-05	0.00129943
Fbln1	114.514	2.1189	0.434023	4.88199	1.0502e-06	7.51301e-05
Gtse1	2112.51	1.60677	0.151426	10.611	2.64952e-26	1.50856e-23
Rnd1	308.201	1.52957	0.297045	5.14929	2.61477e-07	2.13937e-05
Krt84	126.339	-1.47019	0.480775	-3.05795	0.00222856	0.0491707
Krt8	518.872	2.44065	0.235497	10.3638	3.62278e-25	1.88221e-22
Krt18	201.726	1.40779	0.339394	4.14794	3.35474e-05	0.00152556
AC139347.1	58.91	-2.26129	0.600299	-3.76695	0.000165257	0.00592645
Ppl	127.248	1.67731	0.422873	3.96646	7.29474e-05	0.00295804
Sec14l5	98.444	1.71301	0.469687	3.64713	0.000265187	0.00881778
Carhsp1	944.894	1.07046	0.175906	6.0854	1.16199e-09	1.55797e-07
Ciita	281.466	-2.0333	0.30832	-6.59478	4.25886e-11	7.10905e-09
Gspt1	4566.02	-1.85153	0.124023	-14.9289	2.13795e-50	4.67693e-47
Ercc4	283.814	-1.74363	0.332597	-5.24246	1.58446e-07	1.36631e-05
Cebpd	222.271	1.05681	0.342962	3.08141	0.00206023	0.0460631
Gm49644	296.846	1.13486	0.2814	4.0329	5.50934e-05	0.00234621
Top3b	227.611	1.11631	0.323224	3.45368	0.000552989	0.0161862
2610318N02Rik	223.755	1.07638	0.325921	3.30257	0.000958033	0.0251507
Klhl22	752.775	1.08861	0.196353	5.54413	2.95411e-08	2.97299e-06
Tbx1	44.6201	2.14766	0.685825	3.13149	0.0017392	0.0402718
Cldn5	29.621	4.07372	1.06939	3.80938	0.000139314	0.00513792
Klhl6	63.1527	-3.09416	0.633112	-4.88723	1.02266e-06	7.32858e-05
Vwa5b2	169.891	2.30504	0.378119	6.09608	1.08703e-09	1.46217e-07
Ephb3	358.42	1.47664	0.280501	5.26432	1.40709e-07	1.22352e-05
Liph	333.687	1.45607	0.280447	5.19197	2.08085e-07	1.74021e-05
Kng1	248.216	-1.20059	0.322213	-3.72606	0.000194495	0.00678755
Lrrc15	1607.92	1.24048	0.170443	7.27795	3.38927e-13	7.22419e-11
Apod	169.139	1.60198	0.457238	3.5036	0.000459016	0.0139667
Muc13	70.745	2.24504	0.555818	4.03916	5.36436e-05	0.00229623
Itgb5	4085.4	-2.38832	0.151134	-15.8026	2.98393e-56	8.85885e-53
Bbx	3754.88	-1.51212	0.141684	-10.6725	1.36897e-26	8.01406e-24
Nfkbiz	57.5239	2.09947	0.643691	3.26162	0.00110779	0.0281617
Pros1	54.2958	2.63362	0.674737	3.90318	9.49373e-05	0.00372613
Robo1	151.346	-1.33062	0.399029	-3.33465	0.000854065	0.0229763
Jam2	245.761	1.70954	0.353708	4.83319	1.3436e-06	9.27665e-05
Get1	196.932	-1.17177	0.372255	-3.14777	0.00164522	0.0383952
Ripk4	210.458	1.13595	0.315969	3.59512	0.000324241	0.0104471
Gm2808	70.7135	2.20413	0.604867	3.644	0.000268435	0.0088973
Sytl3	62.0274	2.36235	0.714759	3.3051	0.000949438	0.024992
Gm7162	29.8507	3.06213	0.972224	3.14962	0.00163485	0.0382392
Zfp677	143.903	-2.9814	0.433413	-6.87889	6.03188e-12	1.13443e-09
Zfp995	176.574	1.4446	0.388251	3.72078	0.000198605	0.00689624
Hagh	36.4155	3.35459	0.878681	3.81776	0.00013467	0.00499324
Sox8	41.7771	3.51884	0.771463	4.56126	5.08486e-06	0.000302431
Bnip1	163.899	-1.28374	0.382531	-3.35591	0.00079103	0.0215032
Lemd2	83.9176	2.06941	0.529575	3.90768	9.31882e-05	0.00367483
Def6	159.247	2.71572	0.380823	7.13119	9.95024e-13	1.99793e-10
Fkbp5	988.155	-1.10394	0.167913	-6.57445	4.88346e-11	8.11905e-09
Cdkn1a	2428.85	1.43078	0.138091	10.3611	3.72737e-25	1.91265e-22
Gm20161	181.201	1.09695	0.35267	3.11041	0.00186829	0.0425733
Umodl1	120.676	1.28516	0.417017	3.08178	0.00205766	0.0460304
Slc37a1	376.01	-1.03513	0.245532	-4.21584	2.48845e-05	0.00117802
Cbs	96.088	1.76155	0.467317	3.76949	0.000163582	0.00588158
Tap1	54.432	1.95797	0.630675	3.10457	0.00190555	0.0432563
Hspa1b	416.745	1.21455	0.249865	4.86082	1.169e-06	8.26786e-05
Hspa1a	91.7454	1.72963	0.495105	3.49346	0.000476803	0.014392
Ltb	211.114	1.4319	0.399428	3.58488	0.00033723	0.0107903
H2-Q4	171.083	1.35888	0.35561	3.82128	0.000132763	0.00493573
Gabbr1	187.799	1.31951	0.390908	3.3755	0.000736807	0.0203621
Gm49858	61.3062	-7.02027	1.17457	-5.9769	2.27423e-09	2.91747e-07
Supt3	434.58	-1.71767	0.254333	-6.75363	1.44195e-11	2.52883e-09
Vegfa	305.577	2.07745	0.345433	6.01404	1.80958e-09	2.33582e-07
Cul7	166.084	2.1161	0.370373	5.71344	1.10715e-08	1.23041e-06
Vav1	84.9198	1.79929	0.529716	3.39671	0.000682017	0.0191149
Rab31	273.644	1.39388	0.323055	4.3147	1.59822e-05	0.00080813
Emilin2	180.456	-1.54185	0.3865	-3.98926	6.62804e-05	0.00274117
Memo1	1803.92	-2.36195	0.176109	-13.4118	5.15527e-41	7.38874e-38
Six2	67.5821	2.98387	0.696785	4.28234	1.84935e-05	0.000916167
Rhoq	105.481	2.3551	0.460167	5.11793	3.08903e-07	2.4979e-05
Epcam	2338.46	1.13453	0.156975	7.22746	4.92127e-13	1.03307e-10
Ccny	323.624	-1.03195	0.271955	-3.79456	0.000147904	0.0054115
Gm2424	25.6235	4.55741	1.1149	4.08775	4.35576e-05	0.00190973
Gm24924	877.133	1.23729	0.180589	6.85141	7.31274e-12	1.33897e-09
Celf4	125.006	2.40056	0.420744	5.70553	1.15985e-08	1.28213e-06
Brd8dc	144.399	1.40483	0.398278	3.52727	0.000419876	0.0129849
Prob1	202.936	1.54908	0.330692	4.68435	2.80846e-06	0.000178215
Sting1	115.256	3.92869	0.497778	7.89244	2.96336e-15	7.51031e-13
Cxxc5	126.792	1.32066	0.413032	3.19747	0.00138636	0.0336386
Pcdh1	531.461	2.25485	0.230125	9.7984	1.14388e-22	5.00467e-20
Spry4	1457.46	-1.10874	0.161543	-6.86342	6.72311e-12	1.2475e-09
Lars	1073.84	-1.2775	0.170373	-7.49824	6.4678e-14	1.47238e-11
Dpysl3	214.05	-1.72693	0.380391	-4.53987	5.62891e-06	0.000328135
Fbxo38	1063.87	-2.15953	0.166059	-13.0046	1.15197e-38	1.36802e-35
Pmaip1	702.693	2.36074	0.605173	3.90093	9.58226e-05	0.00374673
Tubb6	1127.23	1.92181	0.201518	9.53667	1.47497e-21	6.06988e-19
Tcf4	149.019	-1.90804	0.387692	-4.92153	8.58688e-07	6.2725e-05
Dcc	236.381	-1.59179	0.373002	-4.26752	1.97654e-05	0.000965368
Bad	445.282	-1.0306	0.229364	-4.49329	7.01314e-06	0.000399307
2700081O15Rik	320.658	1.10278	0.268668	4.10463	4.04957e-05	0.00179598
Ahnak	3021.66	1.89675	0.142632	13.2982	2.3714e-40	3.08016e-37
Fth1	4365.15	1.3516	0.1257	10.7526	5.76021e-27	3.52084e-24
Fads1	262.251	1.80778	0.303922	5.94816	2.71182e-09	3.46812e-07
Gm50216	190.983	-5.65982	1.02011	-5.54822	2.88592e-08	2.92562e-06
Gm50210	156.437	-8.36948	1.08852	-7.68887	1.48442e-14	3.62932e-12
Fgfbp3	19.9438	7.69726	1.75396	4.38851	1.14128e-05	0.000602749
Lcor	8010.63	-1.40671	0.109667	-12.8271	1.15658e-37	1.26505e-34
Mir8091	49.805	-3.44306	0.734052	-4.69048	2.72561e-06	0.000173488
Avpi1	242.664	1.33023	0.316082	4.2085	2.57072e-05	0.00121282
Marveld1	465.617	1.84162	0.269228	6.84038	7.89852e-12	1.4336e-09
Bloc1s2	600.392	1.12421	0.20778	5.41055	6.28316e-08	5.93531e-06
Scd2	506.73	1.08305	0.244042	4.43795	9.08196e-06	0.000496687
Gm50358	241.914	-4.9246	0.425619	-11.5704	5.81855e-31	4.24284e-28
Gm50331	138.009	-5.85017	0.593074	-9.86414	5.9543e-23	2.66112e-20
Gm32932	30.6046	-3.05718	0.887372	-3.44521	0.000570618	0.016597
Gfra1	80.0498	-2.17843	0.540807	-4.0281	5.62287e-05	0.00238438
Sfxn4	183.976	1.4439	0.365503	3.95046	7.80006e-05	0.00314149
Gm7102	431.661	-3.42515	0.322502	-10.6206	2.39126e-26	1.38042e-23
Gm21060	122.618	2.59453	0.452401	5.73503	9.74944e-09	1.10116e-06
Shroom4	740.799	-1.15045	0.213347	-5.39237	6.95331e-08	6.53862e-06
Was	475.873	1.3237	0.272273	4.86168	1.16395e-06	8.26786e-05
Cask	462.047	-1.03883	0.229288	-4.53069	5.8792e-06	0.000340338
Akap17b	1927.35	-1.15924	0.174111	-6.65806	2.77464e-11	4.80522e-09
Rhox13	12.1722	6.98507	1.93086	3.61761	0.000297341	0.00973126
Zdhhc9	357.159	-2.88058	0.275807	-10.4442	1.55791e-25	8.52014e-23
Zic3	47.6945	2.43988	0.796402	3.06363	0.00218669	0.0484993
3830417A13Rik	80.5628	2.64286	0.537926	4.91305	8.96702e-07	6.52723e-05
Gm1140	75.6123	2.38527	0.712036	3.34993	0.000808315	0.02193
Gpr50	215.315	2.28321	0.350649	6.51137	7.44671e-11	1.20904e-08
Tab3	1412.93	-1.25685	0.148146	-8.48383	2.17903e-17	7.07571e-15
Apoo	146.753	-2.03895	0.438101	-4.65406	3.25461e-06	0.000202507
Maged1	237.288	1.92739	0.346598	5.56088	2.68413e-08	2.74787e-06
Msn	253.341	1.56644	0.333434	4.6979	2.62846e-06	0.000168335
Eda2r	915.812	3.03115	0.196982	15.388	1.97044e-53	5.45995e-50
Cdx4	33.3817	2.59068	0.813287	3.18544	0.00144533	0.0347648
Nexmif	1060.81	1.00931	0.162924	6.19495	5.83036e-10	8.24263e-08
Xkrx	19.2743	5.22281	1.48025	3.52832	0.0004182	0.0129427
Bhlhb9	965.186	1.5428	0.474274	3.25296	0.00114208	0.0288217
Esx1	192.995	2.28034	0.423784	5.38091	7.41123e-08	6.87715e-06
Pwwp3b	152.818	2.0163	0.400783	5.03089	4.88203e-07	3.73695e-05
Nup62cl	545.494	1.99044	0.262408	7.58527	3.31788e-14	7.7912e-12
Tsc22d3	62.3369	3.22293	0.855849	3.76577	0.000166035	0.00594599
Tex13b	200.567	1.54617	0.339214	4.5581	5.16187e-06	0.000304323
Amot	1240.22	1.08438	0.201493	5.38173	7.37723e-08	6.87504e-06
Sh3kbp1	225.838	-1.00683	0.310539	-3.24221	0.00118606	0.0296793
Phka2	62.9144	-1.78729	0.579284	-3.08535	0.00203315	0.0455804
Ap1s2	190.569	1.28287	0.343403	3.73577	0.000187141	0.00659738
Prps2	437.303	2.16977	0.28543	7.60177	2.92107e-14	6.9378e-12
BC022960	278.554	-1.83322	0.292882	-6.25926	3.86802e-10	5.68094e-08
Usp9y	219.923	-1.47876	0.380003	-3.89145	9.96486e-05	0.00385859
DNA/hAT-Tip100--FordPrefect	561.939	1.01515	0.228119	4.45009	8.58352e-06	0.000473792
LTR/ERVK--MMERVK10C-int	14806.7	1.02143	0.142529	7.16643	7.698e-13	1.56843e-10
LTR/ERV1--MMERGLN-int	7713.72	1.27987	0.102214	12.5215	5.69238e-36	5.37723e-33
LTR/ERV1--MMERGLN_LTR	727.846	1.14938	0.188944	6.08319	1.17816e-09	1.57457e-07
LTR/ERVL--MERVL_2A-int	12999.6	-2.74083	0.117095	-23.4068	3.64021e-121	1.51302e-116
LTR/ERVL--ERVL-B4-int	900.7	-2.00025	0.18475	-10.8268	2.56996e-27	1.61845e-24
DNA/TcMar-Tigger--Tigger23a	477.897	-1.04561	0.23627	-4.4255	9.62195e-06	0.000521761
LTR/ERVK--ERVB5_1-I_MM	209.336	1.14758	0.354394	3.23815	0.00120307	0.0299606
LTR/ERVL-MaLR--MTA_Mm	32422.4	-1.24547	0.100899	-12.3437	5.26616e-35	4.65708e-32
LTR/ERVL--MERVL-int	320718	-5.53696	0.328415	-16.8596	8.9132e-64	4.11631e-60
LTR/ERVK--SRV_MM-int	213.079	-1.06113	0.322428	-3.29106	0.00099812	0.0259287
LTR/ERVL-MaLR--ORR1A0-int	88908.7	-1.77986	0.106949	-16.6422	3.44494e-62	1.43185e-58
LTR/ERVL-MaLR--ORR1A0	15092.3	-1.15042	0.108641	-10.5892	3.34264e-26	1.87748e-23
LTR/ERVL-MaLR--MTA_Mm-int	67165.1	-1.73313	0.100831	-17.1885	3.23721e-66	1.68189e-62
LTR/ERVL--MT2_Mm	30306.9	-1.63978	0.0992853	-16.5159	2.82021e-61	1.06563e-57
LTR/ERVL-MaLR--MT-int	2232.41	-1.53335	0.129364	-11.853	2.07616e-32	1.56898e-29

## Sheet: 8C
Gene	baseMean	log2FoldChange	lfcSE	stat	pvalue	padj
Gm37567	338.813	-1.81952	0.313156	-5.81027	6.23724e-09	1.46374e-06
Jph1	138.962	-1.97243	0.378316	-5.21371	1.851e-07	3.42497e-05
Khdc1b	2822.58	-1.07065	0.137613	-7.78016	7.24309e-15	3.57391e-12
Ogfrl1	502.613	1.04764	0.225268	4.65063	3.30924e-06	0.000416218
Gm38070	21.7916	-3.47993	1.03909	-3.349	0.000811025	0.0369841
Gm38110	61.4608	-1.80808	0.553649	-3.26574	0.00109178	0.0464303
Aox1	25.5332	-3.77112	1.0627	-3.54863	0.000387234	0.0211697
Trak2	812.763	-3.60158	0.208761	-17.2521	1.0785e-66	4.61201e-63
Serpine2	246.796	1.49657	0.304936	4.90781	9.21001e-07	0.000140105
Gm37485	42.8171	-3.48988	0.982082	-3.55355	0.00038007	0.020867
Steap3	733.143	-1.15711	0.217805	-5.31257	1.08092e-07	2.09052e-05
Ren1	174.115	-1.20413	0.366531	-3.2852	0.00101908	0.0440519
Btg2	252.792	1.48666	0.328674	4.52321	6.09089e-06	0.000723518
Rgs16	20.7882	4.57712	1.23264	3.71328	0.000204593	0.0128035
Csnk2a3	110.581	-3.22889	0.470561	-6.86179	6.8005e-12	2.49268e-09
Slc19a2	759.053	1.15561	0.185762	6.2209	4.94323e-10	1.38869e-07
Atp1b1	341.438	1.1043	0.255299	4.3255	1.52184e-05	0.0015619
Lmx1a	41.7365	-3.28484	0.764415	-4.2972	1.72969e-05	0.00173361
Nectin4	53.4207	2.75636	0.790262	3.48791	0.00048682	0.025251
2700078F05Rik	186.591	1.31814	0.390517	3.37538	0.000737148	0.034347
D1Pas1	374.542	-1.04875	0.291845	-3.59353	0.000326226	0.0183828
Slc30a1	799.964	1.05688	0.202174	5.22756	1.71761e-07	3.20901e-05
Dclre1c	816.41	-1.17423	0.196975	-5.96132	2.50203e-09	6.33524e-07
Prpf18	1977.14	-2.52896	0.14548	-17.3836	1.0991e-67	5.28765e-64
Fbh1	285.047	-1.29495	0.289118	-4.47897	7.50048e-06	0.000854895
Gm38383	103.399	-1.45464	0.429088	-3.39008	0.000698724	0.0331588
Ak1	20.104	4.0853	1.16965	3.49277	0.000478045	0.0249303
Kif5c	990.053	-1.21691	0.188897	-6.4422	1.17758e-10	3.71487e-08
Cers6	517.634	-1.3936	0.225297	-6.18558	6.18731e-10	1.71317e-07
Map3k20	763.798	1.85109	0.192976	9.59232	8.61257e-22	8.2868e-19
Agbl2	184.406	1.19667	0.329309	3.63389	0.000279182	0.0165052
Ckmt1	1013.21	-1.50496	0.461541	-3.26073	0.00111125	0.0469498
Siglec1	143.566	2.25976	0.517247	4.36883	1.24916e-05	0.00131803
Csnk2a1	3361.41	-2.36565	0.121054	-19.5422	4.80689e-85	6.16676e-81
Tgif2	256.213	-1.07306	0.303622	-3.53422	0.000408982	0.0219907
Sdc4	562.919	1.64425	0.250875	6.55405	5.59958e-11	1.81102e-08
Zfp64	159.223	-1.42675	0.383313	-3.72216	0.000197529	0.0124424
Vamp7-ps	109.123	-1.69706	0.449107	-3.77874	0.000157621	0.0104592
Rps8-ps2	40.6793	5.16294	1.00956	5.11404	3.15334e-07	5.49152e-05
Gm1527	48.3934	-2.80008	0.658078	-4.25494	2.09109e-05	0.002012
Gm38029	18.9639	5.05758	1.41156	3.58297	0.000339715	0.0190315
Zmat3	1107.63	1.11158	0.162398	6.84481	7.6578e-12	2.78043e-09
Gm36976	83.0353	-1.87265	0.534819	-3.50148	0.000462689	0.024195
Spg20	429.152	-1.30057	0.259594	-5.01002	5.44245e-07	8.98986e-05
Tiparp	3509.21	-1.11851	0.115796	-9.65929	4.48983e-22	4.54737e-19
Trim59	955.787	1.11653	0.181681	6.14555	7.96865e-10	2.19064e-07
Tmem131l	767.249	-1.11934	0.176809	-6.33081	2.4388e-10	7.22015e-08
Gm38207	261.697	-2.33348	0.329473	-7.08246	1.41617e-12	5.61899e-10
Ankrd35	141.46	-1.38847	0.369657	-3.75611	0.000172573	0.011144
Igsf3	612.409	-1.30423	0.197022	-6.61972	3.59869e-11	1.20437e-08
Sycp1	1946.8	-1.52499	0.165431	-9.21824	3.02008e-20	2.42154e-17
Rsbn1	180.406	-1.30794	0.343156	-3.8115	0.000138124	0.00937561
Rhoc	37.9671	2.82859	0.836178	3.38276	0.000717601	0.0338875
Cdc14a	251.172	1.04617	0.286932	3.64606	0.000266291	0.0158895
Trp53inp1	5665.28	1.14953	0.113809	10.1005	5.49609e-24	6.04366e-21
Gm12472	13.2722	-7.3623	2.00601	-3.67012	0.00024244	0.0148108
Gm12480	26.0221	-4.84004	1.08067	-4.47876	7.50785e-06	0.000854895
Snapc3	1615.6	-1.21181	0.137719	-8.79917	1.37834e-18	9.30667e-16
Cdkn2b	25.7528	3.02733	0.923756	3.27719	0.00104845	0.0449852
I0C0044D17Rik	1918.26	1.25009	0.136357	9.16783	4.82657e-20	3.64236e-17
Lepr	123.29	-1.47265	0.391191	-3.76452	0.000166866	0.0109005
Lrp8	443.082	1.27353	0.238695	5.33539	9.53414e-08	1.87215e-05
Sync	595.843	-1.36423	0.218086	-6.25547	3.96328e-10	1.14688e-07
Gm28017	144.937	3.01616	0.426049	7.07937	1.44807e-12	5.68693e-10
Aunip	581.702	-1.02098	0.200826	-5.0839	3.69766e-07	6.32497e-05
Selenon	48.0962	2.59923	0.706812	3.6774	0.000235625	0.0144864
Id3	211.168	-1.33713	0.397379	-3.36487	0.000765805	0.0354249
Gm13068	660.981	-1.11729	0.187809	-5.94909	2.69639e-09	6.78275e-07
Ajap1	33.8343	-3.00572	0.786908	-3.81966	0.000133637	0.00913548
Rint1	453.164	-2.13134	0.227003	-9.38904	6.05516e-21	5.29647e-18
Nom1	2422.45	-1.44338	0.126696	-11.3925	4.55736e-30	7.62605e-27
Hadhb	440.273	-1.86154	0.260152	-7.15559	8.33147e-13	3.48536e-10
Gm43694	59.6586	-1.85007	0.570509	-3.24284	0.00118346	0.049401
Bod1l	15852.1	-1.10219	0.101681	-10.8397	2.23231e-27	3.06839e-24
Gm42553	260.352	-1.44728	0.304569	-4.75189	2.01526e-06	0.000277998
Gm43601	14.4372	-7.48226	1.83599	-4.07532	4.59503e-05	0.0038279
Uchl1	535.637	1.07209	0.220344	4.86552	1.14158e-06	0.000166424
Gm42713	90.3877	-8.68475	1.49346	-5.81518	6.05675e-09	1.43893e-06
Gm43025	32.7894	-8.6666	1.68588	-5.1407	2.73714e-07	4.85458e-05
Nfxl1	625.008	-1.05959	0.247424	-4.2825	1.84804e-05	0.00182374
Slc10a6	138.744	-1.33641	0.388896	-3.43642	0.000589454	0.0291598
Klhl8	792.277	-1.28656	0.186454	-6.90016	5.19451e-12	1.92232e-09
5430403G16Rik	138.275	-1.60072	0.384778	-4.1601	3.18104e-05	0.00283701
Mmd2	8.81798	-6.76892	2.069	-3.27159	0.00106943	0.0455804
Tnrc18	7189.54	-1.0684	0.118047	-9.05066	1.42111e-19	1.01286e-16
Parp12	927.695	-1.17309	0.1773	-6.61642	3.67998e-11	1.22096e-08
Gm18765	244.345	-1.29409	0.284292	-4.55198	5.31434e-06	0.000639166
Skap2	320.111	-1.37695	0.290988	-4.73199	2.22328e-06	0.000300237
Jazf1	221.127	1.24552	0.324137	3.84257	0.000121754	0.00847367
Gng12	441.801	1.30972	0.25691	5.09799	3.43272e-07	5.93416e-05
Nat8f2	172.466	-3.29668	0.392711	-8.39465	4.67265e-17	2.64465e-14
Gm44045	155.669	1.20052	0.358535	3.34839	0.000812816	0.0370211
Vgll4	381.168	-2.47364	0.241682	-10.2351	1.38059e-24	1.61015e-21
Tmem72	409.601	-2.58891	0.254985	-10.1532	3.20789e-24	3.63124e-21
Lpar5	339.039	-1.22123	0.257124	-4.74957	2.03848e-06	0.000279199
Plekhg6	355.019	-1.52963	0.298638	-5.12202	3.02278e-07	5.28808e-05
Gm38706	641.337	1.25407	0.221743	5.65552	1.55375e-08	3.4171e-06
Gm44527	449.85	1.35123	0.262572	5.14614	2.65907e-07	4.77285e-05
Gm44133	485.327	1.51231	0.283793	5.32895	9.87844e-08	1.92991e-05
Nlrp4c	484.832	-1.67642	0.23397	-7.16508	7.77384e-13	3.28782e-10
Olfr1346	29.2828	3.57288	1.05454	3.38809	0.000703824	0.0333187
Gm18204	43.7068	-7.63515	1.56026	-4.89351	9.90527e-07	0.000147761
Phf20-ps	123.553	1.37667	0.416066	3.30878	0.000937042	0.0413772
Bbc3	317.952	1.07269	0.259778	4.12927	3.63917e-05	0.00314743
Nectin2	294.319	-1.38832	0.359181	-3.86523	0.000110986	0.0078437
Gm44660	326.516	-6.61728	0.447521	-14.7865	1.79023e-49	5.30004e-46
Zfp109	260.394	-1.37431	0.278982	-4.92615	8.38666e-07	0.000129111
Plaur	198.881	-1.36232	0.344261	-3.95723	7.58234e-05	0.00581318
Prodh2	62.1759	1.95788	0.591747	3.30865	0.000937482	0.0413772
Rhpn2	1657.75	-1.19265	0.140345	-8.49801	1.92864e-17	1.14196e-14
Gm45136	81.3781	-7.53714	1.1289	-6.67656	2.44619e-11	8.33157e-09
Sec1	344.27	-1.5588	0.301222	-5.17493	2.27997e-07	4.11968e-05
Svip	136.02	1.36681	0.376315	3.6321	0.000281127	0.0165817
Gm44792	102.288	-2.18229	0.439939	-4.96044	7.0332e-07	0.000111394
Gm44739	376.461	-7.35488	2.0054	-3.66754	0.000244891	0.0149368
Sema4b	714.898	-1.03306	0.246753	-4.18662	2.83141e-05	0.00261953
Acer3	156.036	-3.32396	0.443651	-7.4923	6.76794e-14	3.10092e-11
Rnf169	612.849	1.40867	0.215838	6.52653	6.73106e-11	2.15882e-08
Rab6a	1098.3	-1.19267	0.165374	-7.21191	5.51729e-13	2.35938e-10
Fam168a	2091.91	-1.49368	0.131757	-11.3366	8.6441e-30	1.38619e-26
Ric3	184.715	-1.09118	0.330684	-3.29978	0.000967617	0.0423236
AA474408	98.5879	1.54328	0.46043	3.35184	0.000802775	0.0367377
Tmc5	75.2823	-3.09702	0.694741	-4.4578	8.28032e-06	0.00092911
Cdr2	749.01	-1.03747	0.184475	-5.62392	1.86677e-08	4.05912e-06
Gm5650	161.609	-1.25423	0.354871	-3.53432	0.000408822	0.0219907
Nkx6-2	294.634	1.1293	0.313561	3.60155	0.000316329	0.0179977
Tubgcp2	252.489	-4.24471	0.335966	-12.6343	1.36571e-36	2.92012e-33
Tnfrsf22	113.219	-2.82631	0.440351	-6.4183	1.37806e-10	4.31197e-08
Myom2	182.088	-1.70011	0.344194	-4.93939	7.83671e-07	0.000121144
Gm5117	136.754	-1.99711	0.418348	-4.7738	1.80779e-06	0.000250548
Gm2366	33.0441	2.67347	0.791532	3.37759	0.000731242	0.0342025
Sh3rf1	736.78	-1.00594	0.206967	-4.8604	1.17152e-06	0.000169504
Tmem192	398.216	-1.84356	0.235258	-7.83636	4.63799e-15	2.31821e-12
Trim75	258.79	-1.21618	0.344019	-3.53522	0.000407428	0.0219907
Trim61	1303.21	-2.14786	0.195716	-10.9744	5.07493e-28	7.23403e-25
Gm45899	26.2707	-4.85437	1.07859	-4.50065	6.77448e-06	0.000792491
Tmem184c	480.795	-2.04997	0.251907	-8.13778	4.02598e-16	2.12257e-13
Anapc10	2742.04	-1.18378	0.126421	-9.3638	7.69164e-21	6.57841e-18
Scoc	399.682	1.09788	0.256436	4.28129	1.85816e-05	0.00182902
Lonp2	800.031	-2.27086	0.190716	-11.907	1.08765e-32	2.09301e-29
Gm2694	146.828	1.43423	0.39646	3.6176	0.000297349	0.0172351
2810004N23Rik	959.267	-2.62927	0.171246	-15.3537	3.34346e-53	1.07233e-49
Amotl1	361.393	1.3328	0.259126	5.14344	2.69756e-07	4.80652e-05
S1pr5	209.28	1.19555	0.319846	3.7379	0.000185565	0.0118242
Igsf9b	243.127	1.02703	0.30257	3.39435	0.000687912	0.0328482
Foxr1	417.703	-1.39262	0.239612	-5.81197	6.17415e-09	1.45782e-06
Pou2af1	211.426	1.18447	0.337673	3.50774	0.00045193	0.0237208
Sin3a	4345.01	-1.65771	0.11263	-14.7181	4.93023e-49	1.35536e-45
Pkm	908.034	1.29974	0.169826	7.65335	1.9581e-14	9.42015e-12
Uaca	701.869	-1.05303	0.186945	-5.63285	1.77261e-08	3.87627e-06
Rfx7	942.629	1.07009	0.165121	6.48065	9.13312e-11	2.90501e-08
Unc13c	1150.67	1.50619	0.159218	9.45991	3.08213e-21	2.82433e-18
Plod2	72.9897	2.75054	0.554231	4.9628	6.94844e-07	0.000110506
Gm38134	151.471	1.63512	0.380226	4.30038	1.70504e-05	0.00171337
Rgs17	149.534	2.35246	0.418891	5.61594	1.955e-08	4.22709e-06
Epm2a	1723.19	-1.13031	0.138758	-8.14591	3.76444e-16	2.01225e-13
Adgrg6	72.9765	2.19563	0.549079	3.99875	6.36777e-05	0.00500156
Gm8540	46.9403	-2.98058	0.703389	-4.23746	2.2606e-05	0.0021589
H60b	210.55	-1.59216	0.336143	-4.73656	2.17373e-06	0.000294578
C920009B18Rik	9.66863	-6.90181	2.02252	-3.41249	0.000643726	0.0311954
Gm47924	26.5768	-8.36108	1.67611	-4.98839	6.08841e-07	9.92902e-05
Trmt11	289.681	-1.00055	0.262154	-3.81664	0.000135282	0.00921522
Gm48271	128.158	-10.6318	1.49315	-7.12041	1.07605e-12	4.36188e-10
Gm48273	33.4359	-2.81318	0.776682	-3.62205	0.000292277	0.0170437
Mcm9	362.135	-1.52843	0.240074	-6.3665	1.93393e-10	5.86073e-08
Gm47738	50.7154	-5.5286	0.903941	-6.11611	9.58886e-10	2.61735e-07
Gm47739	23.315	-5.72909	1.35255	-4.23578	2.27762e-05	0.00216653
Fam184a	526.01	-1.08019	0.236199	-4.57321	4.80297e-06	0.00058313
Gm47917	520.582	1.01228	0.249895	4.05081	5.10411e-05	0.00417074
Micu1	205.69	-1.05124	0.313897	-3.349	0.000811043	0.0369841
Polrmt	4358.48	-1.11787	0.116159	-9.62367	6.35217e-22	6.26862e-19
Fstl3	244.812	-1.18443	0.289345	-4.09349	4.2493e-05	0.00359341
Yeats4	986.661	-1.46511	0.167437	-8.75024	2.12899e-18	1.41273e-15
Pus10	329.359	-1.38437	0.250968	-5.5161	3.46603e-08	7.24983e-06
Sptbn1	940.13	-1.12345	0.187882	-5.97959	2.23699e-09	5.77818e-07
Ccng1	2493.33	1.8861	0.133605	14.117	2.9827e-45	7.65301e-42
H3f4	187.497	2.08157	0.465233	4.47425	7.66812e-06	0.000868008
Cox10	604.06	-1.93441	0.198655	-9.73754	2.08532e-22	2.16912e-19
Myh10	3384.79	-1.15504	0.143544	-8.04655	8.51638e-16	4.37027e-13
Dlg4	142.346	1.43468	0.422822	3.3931	0.000691067	0.032926
Smtnl2	166.434	1.27717	0.354568	3.60206	0.000315706	0.0179977
Sez6	19.0187	-3.73002	1.13123	-3.2973	0.000976194	0.0426378
5730455P16Rik	392.235	1.09652	0.239124	4.58555	4.52782e-06	0.000553214
Cct6b	132.506	-1.54328	0.406074	-3.8005	0.000144406	0.00971634
Usp32	752.015	-1.40973	0.202292	-6.96879	3.19679e-12	1.23035e-09
Ptrh2	521.821	-1.05264	0.214566	-4.90588	9.30099e-07	0.000140685
Gm22068	62.9899	2.62617	0.705499	3.72243	0.000197318	0.0124424
Socs7	2534.64	-1.55327	0.122102	-12.7211	4.51379e-37	1.0219e-33
Erbb2	346.325	-1.37726	0.252227	-5.46041	4.75042e-08	9.82954e-06
Nr1d1	394.909	-1.11585	0.236698	-4.71423	2.4263e-06	0.000318707
Rdm1	348.461	1.48069	0.261109	5.67076	1.42163e-08	3.1445e-06
Rhob	212.44	-1.31409	0.315384	-4.16663	3.09141e-05	0.00278452
Gm48764	136.817	-8.2865	1.09227	-7.58652	3.28622e-14	1.5424e-11
Gm47808	746.069	-7.30196	0.787047	-9.27767	1.73223e-20	1.44931e-17
Ddx1	1847.81	-1.54192	0.134247	-11.4857	1.55745e-30	2.72462e-27
Lpin1	389.059	1.01407	0.288492	3.51507	0.000439642	0.0231788
Gm6802	64.5413	-2.46656	0.6356	-3.88068	0.000104165	0.00745165
Hbp1	1017.69	-1.47167	0.170158	-8.64884	5.20234e-18	3.33704e-15
Gm47357	115.925	-7.03559	0.826725	-8.5102	1.73635e-17	1.04417e-14
Bzw2	3065.94	-1.49795	0.12537	-11.9482	6.63163e-33	1.34332e-29
Gm34923	87.1023	1.6321	0.468732	3.48195	0.000497776	0.0256808
Nkx2-9	38.7184	2.938	0.7813	3.7604	0.000169645	0.0110103
Gm48422	105.002	-7.90552	1.11027	-7.12033	1.07667e-12	4.36188e-10
Sos2	1938.73	-1.20048	0.131293	-9.14349	6.04665e-20	4.47533e-17
Arid4a	835.298	-2.89045	0.17995	-16.0625	4.67108e-58	1.63433e-54
Daam1	633.555	-1.14124	0.226432	-5.04011	4.65257e-07	7.81937e-05
Hspa2	464.552	1.68275	0.242093	6.95083	3.6314e-12	1.38378e-09
Ttc9	85.8343	2.1075	0.514609	4.09534	4.21552e-05	0.00358151
Oog1	566.169	-1.02549	0.225956	-4.53848	5.66617e-06	0.000677248
Gm16381	72.9559	3.00211	0.551933	5.43927	5.35002e-08	1.08945e-05
Bcl11b	78.8028	-1.76262	0.512388	-3.44001	0.000581684	0.0289135
Gm47404	110.356	-5.6287	0.610249	-9.22361	2.87262e-20	2.35231e-17
Gm47486	111.779	-6.39709	0.715585	-8.93966	3.90357e-19	2.6828e-16
Gm18856	486.024	1.31233	0.307525	4.26738	1.9778e-05	0.00192221
Gli3	371.665	-1.07725	0.315064	-3.41916	0.000628146	0.0306795
Gm48492	91.1055	-5.66995	0.675703	-8.39118	4.81266e-17	2.68442e-14
Gm48754	306.431	-4.31874	0.315696	-13.6801	1.33577e-42	3.21311e-39
Gm48799	199.217	-7.01802	0.634006	-11.0693	1.76706e-28	2.61572e-25
Gm48829	162.249	-7.93233	0.907211	-8.74364	2.25711e-18	1.47237e-15
H2bc1	853.364	1.87905	0.565623	3.32208	0.000893481	0.0399225
Prl7d1	9.00372	-6.79989	2.0351	-3.34131	0.000833855	0.0378004
Smim13	2765.57	-1.11295	0.118277	-9.40965	4.97773e-21	4.4553e-18
Iars	2283.68	-2.76273	0.130349	-21.1949	1.06387e-99	2.04727e-95
Gm7240	572.219	-3.99928	0.238252	-16.7859	3.09611e-63	1.1916e-59
Gm48113	48.3374	-9.22455	1.57111	-5.87137	4.32203e-09	1.0595e-06
Spz1	519.588	1.13909	0.215042	5.29708	1.1767e-07	2.24196e-05
Serinc5	231.999	1.0996	0.291584	3.77113	0.000162512	0.0106916
Scamp1	1132.89	-1.78433	0.159345	-11.1979	4.17438e-29	6.42637e-26
Gm28988	155.741	1.32983	0.358776	3.70659	0.000210072	0.0131251
Plk2	2413.47	1.32819	0.126739	10.4797	1.07032e-25	1.32882e-22
Il6st	322.177	-1.46994	0.285668	-5.14563	2.66626e-07	4.77285e-05
Arl15	604.014	-2.32697	0.197663	-11.7724	5.41509e-32	9.92432e-29
Parp8	1679.42	-1.41305	0.186015	-7.59643	3.04404e-14	1.44637e-11
Exoc5	1375.04	-1.5313	0.167013	-9.16874	4.78571e-20	3.64236e-17
Pspc1	1834.38	-1.0618	0.131501	-8.07442	6.78005e-16	3.52626e-13
Fam124a	37.7135	-2.79932	0.773203	-3.62042	0.000294124	0.0171149
Gm49015	120.862	-10.5469	1.49647	-7.04786	1.81694e-12	7.06348e-10
Oxct1	558.385	-1.3364	0.28294	-4.72328	2.3207e-06	0.000309054
Prlr	361.296	1.27467	0.259405	4.91382	8.93184e-07	0.000136956
Pdzd2	717.04	-1.00226	0.20057	-4.99708	5.82039e-07	9.57305e-05
Nptxr	73.8732	1.80892	0.524635	3.44796	0.000564838	0.0282324
Tmprss12	88.8803	2.76498	0.633351	4.36564	1.26752e-05	0.00133287
Ciita	189.697	-1.66067	0.407426	-4.076	4.58164e-05	0.00382502
Ercc4	180.911	-2.56786	0.342948	-7.4876	7.01426e-14	3.17598e-11
Itgb5	4651.88	-1.95673	0.109384	-17.8887	1.44511e-71	9.26968e-68
Dzip3	522.947	1.01211	0.21043	4.8097	1.51157e-06	0.000212362
D16Ertd472e	1325.72	1.10563	0.178518	6.19334	5.8902e-10	1.64272e-07
Gm28003	10.4174	-7.00862	2.12329	-3.30084	0.000963975	0.0423039
Tiam2	565.064	-1.17424	0.199193	-5.89497	3.74743e-09	9.36541e-07
Zfp677	79.7162	-2.29324	0.509226	-4.50339	6.68785e-06	0.000784741
Fkbp5	586.511	-1.12994	0.198553	-5.69088	1.26385e-08	2.81167e-06
H2-K1	222.988	1.57069	0.311757	5.03819	4.69965e-07	7.86415e-05
Gabbr1	52.9457	2.04406	0.606802	3.36858	0.000755557	0.0350351
Esp24	41.0945	2.64221	0.763021	3.46282	0.000534544	0.0270697
CT010467.1	507190	-1.25517	0.273893	-4.58271	4.58982e-06	0.000559014
Gm49858	43.725	-9.08115	1.59289	-5.70104	1.19077e-08	2.68007e-06
Supt3	463.281	-1.00549	0.217005	-4.63346	3.59605e-06	0.000449354
Gm36931	104.975	1.91367	0.450327	4.24952	2.14233e-05	0.00205615
Memo1	1891.5	-1.56591	0.151105	-10.3631	3.65011e-25	4.39006e-22
Pcdh1	376.677	1.11846	0.268319	4.1684	3.06743e-05	0.00277343
Fbxo38	1137.45	-1.24349	0.172392	-7.21314	5.46754e-13	2.35938e-10
Pmaip1	406.239	2.17094	0.253413	8.56681	1.06391e-17	6.71257e-15
9030625G05Rik	15.5736	7.23848	1.88469	3.84067	0.000122701	0.00850878
AI837181	83.1487	-1.71807	0.52838	-3.25158	0.00114767	0.0482208
Gm50216	115.997	-7.0358	0.826633	-8.5114	1.71849e-17	1.04417e-14
Sgms1	140.463	-1.84179	0.397827	-4.62963	3.66323e-06	0.000454795
Gm50210	67.6451	-9.71022	1.53653	-6.31958	2.6227e-10	7.70532e-08
Mir8091	59.3786	-2.63532	0.60258	-4.3734	1.22328e-05	0.00129698
Gm50358	123.285	-8.13628	1.09429	-7.43519	1.04416e-13	4.61917e-11
Gm50331	81.6479	-9.98156	1.52069	-6.56384	5.24383e-11	1.71033e-08
Gm7102	140.551	-2.24604	0.392139	-5.72766	1.01828e-08	2.33277e-06
Gm21060	107.273	1.59355	0.435611	3.65819	0.000254003	0.0153226
Mid1ip1	84.5336	2.1224	0.521173	4.07234	4.65423e-05	0.0038605
Drr1	30.2055	-3.66184	0.943495	-3.88115	0.000103966	0.00745165
Slc6a14	227.437	1.26968	0.351175	3.61552	0.000299747	0.0172959
Zdhhc9	455.626	-2.40273	0.227703	-10.5521	4.96937e-26	6.37521e-23
Fam122b	233.574	1.00242	0.294081	3.40865	0.000652847	0.0314555
Gm773	47.0023	2.96485	0.879904	3.36952	0.000752997	0.0349585
Pls3	196.751	1.03979	0.314212	3.30919	0.000935678	0.0413772
Apoo	177.301	-1.15107	0.350592	-3.28322	0.00102629	0.0442788
Amer1	84.8298	-1.73243	0.477575	-3.62756	0.000286115	0.0167861
Hdx	61.1036	2.35226	0.60767	3.87095	0.00010841	0.0076981
Car5b	193.172	1.58399	0.325976	4.85922	1.17846e-06	0.000169871
Prps2	263.196	1.78836	0.306496	5.83488	5.38299e-09	1.30299e-06
BC022960	185.755	-1.8147	0.345617	-5.25062	1.51587e-07	2.84593e-05
Satellite--SYNREP_MM	843.249	-1.14063	0.232292	-4.91035	9.09161e-07	0.000138853
LTR/ERVL--MERVL_2A-int	8585.28	-1.97756	0.106708	-18.5324	1.13206e-76	8.71388e-73
LTR/ERVL--ERVL-B4-int	729.494	-1.18251	0.194375	-6.08366	1.17472e-09	3.1839e-07
LTR/ERVK--IAP1-MM_LTR	187.666	-1.34767	0.322363	-4.18059	2.90759e-05	0.00267075
LTR/ERVL--MERVL-int	199154	-5.3959	0.0900589	-59.9153	0	0
LTR/ERVK--SRV_MM-int	280.678	-1.1975	0.303034	-3.9517	7.75981e-05	0.00593741
LTR/ERVL-MaLR--ORR1A0-int	67987.3	-1.71542	0.0886569	-19.349	2.07881e-83	2.00018e-79
LTR/ERVL-MaLR--MTA_Mm-int	42462.6	-1.66187	0.0940596	-17.6682	7.36563e-70	4.04973e-66
LTR/ERVL--MT2_Mm	25077.4	-1.02648	0.0957004	-10.7259	7.68947e-27	1.0205e-23
