# Supplementary material for: Transcription of MERVL retrotransposons is required for preimplantation embryo development
Source: Nat Genet. 2023 Mar 2;55(3):484–95. doi: 10.1038/s41588-023-01324-y (PMC10011141; doi:10.1038/s41588-023-01324-y)
Supplement: Supplementary file 6 — List of DEGs between GFPi control and MERVLi embryos. [file 41588_2023_1324_MOESM6_ESM.xlsx]

## Sheet: README
Supplementary Table 4. List of DEGs between GFPi control and MERVLi embryos.
*DEGs were identified between GFPi control and MERVLi embryos through binomial test (Padj < 0.05; P values were adjusted for multiple testing using the Benjamini-Hochberg method) with DESeq2 package.

## Sheet: 2C
Gene	baseMean	log2FoldChange	lfcSE	stat	pvalue	padj
Sox9	13.1248	7.07098	1.8694	3.78249	0.00015527	0.0119458
Krt6b	11.0095	6.81341	1.95485	3.48538	0.000491443	0.0278539
Wfikkn2	10.5589	6.75611	1.93713	3.48769	0.000487213	0.0276706
Gm13781	9.46626	6.59808	1.98382	3.32595	0.000881187	0.043594
Gm1600	20.536	5.21137	1.36719	3.81173	0.000137998	0.010886
Gm9400	61.2913	3.95356	0.674226	5.86385	4.5225e-09	1.86751e-06
Magea8	32.958	3.85672	0.898274	4.29347	1.75899e-05	0.00213762
Sypl2	23.4682	3.72892	1.11041	3.35816	0.000784629	0.0402316
AV039307	26.6782	3.52905	0.927299	3.80573	0.000141385	0.0110948
Rbfaos	27.4228	3.23414	0.985641	3.28125	0.00103348	0.0484786
Adamts1	40.4274	2.87829	0.754572	3.81446	0.000136479	0.0108463
Dmrt2	70.8673	2.7844	0.546425	5.09567	3.47512e-07	8.73486e-05
Gm18632	137.791	2.39929	0.442423	5.42306	5.85879e-08	1.85229e-05
Fsip2l	47.4714	2.27586	0.654128	3.47923	0.000502865	0.0282376
Rax	58.3588	2.21213	0.662844	3.33733	0.000845865	0.0425223
Pcdhgc3	49.4695	2.13891	0.64319	3.32547	0.000882684	0.0436147
4833418N02Rik	105.905	2.05038	0.434919	4.7144	2.42424e-06	0.000441911
Gm50088	59.8189	2.03949	0.565292	3.60786	0.000308731	0.020022
Col5a3	128.454	2.0272	0.398502	5.08705	3.6367e-07	9.08457e-05
Tex13c2	156.128	1.97406	0.412891	4.78107	1.74361e-06	0.000336001
4933415A04Rik	119.766	1.92016	0.41312	4.64794	3.35267e-06	0.000579811
Pcdh17	67.3965	1.79986	0.547898	3.28502	0.00101975	0.0481117
Ncan	69.2098	1.75781	0.526422	3.33917	0.000840304	0.0423931
H2-T10	89.3594	1.75432	0.487446	3.599	0.000319445	0.0205849
4933401D09Rik	202.313	1.7485	0.376926	4.63883	3.5038e-06	0.000600813
Gm37935	75.0398	1.71473	0.495133	3.46318	0.000533837	0.0297157
Gm17108	77.7683	1.70859	0.488573	3.49709	0.000470361	0.026923
Snn	362.567	1.68413	0.271164	6.21077	5.27273e-10	2.66721e-07
Ucp2	103.868	1.67564	0.454918	3.6834	0.000230148	0.0161976
Sox1	174.661	1.66561	0.388233	4.29023	1.78489e-05	0.00215169
Rnf128	157.461	1.66149	0.381543	4.35465	1.33279e-05	0.00171768
Gm13608	149.18	1.64276	0.378319	4.34225	1.41028e-05	0.00181178
Gpr75	430.515	1.61385	0.226586	7.12246	1.06021e-12	7.94531e-10
Gm45838	123.566	1.59898	0.392395	4.07493	4.60282e-05	0.00459918
Htr1b	87.4619	1.59342	0.483559	3.29518	0.000983578	0.047049
Flt4	85.9059	1.57384	0.480524	3.27526	0.00105565	0.0493305
Magee1	83.8451	1.56415	0.476157	3.28493	0.00102007	0.0481117
Zfp275	122.642	1.55331	0.392261	3.95988	7.49881e-05	0.00685995
Irs1	107.906	1.53312	0.420429	3.64656	0.000265779	0.0179858
Gm48881	193.272	1.5327	0.312559	4.90372	9.40404e-07	0.00019229
Scd2	600.483	1.531	0.224587	6.81695	9.29914e-12	5.7895e-09
Gzmm	182.464	1.51096	0.393368	3.84108	0.000122495	0.0100551
Tppp	317.945	1.50987	0.2494	6.05401	1.41285e-09	6.4972e-07
Zic3	1161.54	1.50042	0.207343	7.2364	4.60736e-13	3.80511e-10
Cnnm1	97.5732	1.49428	0.44105	3.388	0.000704031	0.0368097
Zfp457	124.65	1.47193	0.409172	3.59733	0.000321505	0.0206847
Zfp786	169.615	1.47096	0.350226	4.20003	2.6688e-05	0.00294969
Gm16136	103.901	1.43746	0.420854	3.41559	0.000636446	0.0339785
Nkapl	106.927	1.4049	0.429226	3.27309	0.00106377	0.0496526
H2bfm	130.887	1.39249	0.383021	3.63554	0.000277396	0.0184329
Olfr1372-ps1	296.677	1.37758	0.2639	5.22009	1.78838e-07	4.89e-05
Gatm	133.647	1.37044	0.380725	3.59955	0.000318774	0.0205744
Ndrg1	164.797	1.36306	0.335943	4.05741	4.96202e-05	0.00486206
Gm16023	164.103	1.36099	0.375817	3.62143	0.00029298	0.0192473
Gm16577	145.827	1.3594	0.381156	3.56652	0.000361751	0.0225916
Bhlhb9	540.249	1.35864	0.273533	4.967	6.79974e-07	0.00014955
Tmem25	133.792	1.35781	0.3739	3.63148	0.000281797	0.0186641
Nat8l	186.697	1.34263	0.32846	4.08766	4.35749e-05	0.00440847
Smim4	167.601	1.33225	0.351989	3.78492	0.000153757	0.0118745
Gm45902	940.381	1.32516	0.16371	8.09458	5.7463e-16	6.83945e-13
44810	497.306	1.31316	0.245361	5.35193	8.70223e-08	2.53354e-05
Smim9	158.729	1.31063	0.347906	3.76719	0.000165093	0.0124645
B4galnt4	195.825	1.29263	0.338241	3.82161	0.000132581	0.0106666
Zc2hc1c	352.149	1.26459	0.23869	5.29806	1.17039e-07	3.33546e-05
Gm44996	267.236	1.26279	0.289865	4.35649	1.32163e-05	0.00171422
Gm49085	224.52	1.25981	0.295805	4.25893	2.05408e-05	0.00243767
Fam136a	137.897	1.25538	0.383934	3.26977	0.00107636	0.0499055
2810029C07Rik	475.751	1.24009	0.217208	5.70922	1.13496e-08	4.1378e-06
Gm3742	566.624	1.22235	0.243008	5.03008	4.90277e-07	0.000116709
Clec10a	699.991	1.20931	0.209047	5.7849	7.25549e-09	2.74407e-06
Tbx20	626.767	1.20913	0.185947	6.50257	7.89607e-11	4.69909e-08
Zfp503	213.139	1.2074	0.296814	4.06788	4.74419e-05	0.00469408
Adm	161.632	1.2002	0.353896	3.3914	0.000695356	0.0364976
Dbx1	308.001	1.19823	0.282931	4.23504	2.28508e-05	0.00261963
Zfp882	219.408	1.18916	0.333154	3.56941	0.00035779	0.0224481
Gm46992	631.891	1.18485	0.256942	4.61134	4.00076e-06	0.000671795
Pnrc2	272.463	1.16909	0.280705	4.16482	3.11605e-05	0.00336268
Lrrc15	373.049	1.16435	0.269483	4.32069	1.55544e-05	0.00194318
Zfp9	225.208	1.15335	0.314026	3.67279	0.000239912	0.0167392
Dlg3	393.4	1.14474	0.31177	3.67176	0.000240884	0.0167493
Tslp	532.232	1.14356	0.20859	5.48235	4.19719e-08	1.35882e-05
Rufy3	177.172	1.13628	0.329572	3.44775	0.000565268	0.0309705
Mcts1	192.392	1.12058	0.312007	3.59152	0.000328751	0.0209841
Dennd2c	545.836	1.1141	0.207636	5.36565	8.06576e-08	2.36526e-05
Nkx6-2	456.301	1.11004	0.311436	3.56425	0.000364901	0.0227532
Gp1ba	206.312	1.1092	0.312127	3.55369	0.000379867	0.0234313
Gm42047	442.881	1.10797	0.224399	4.93751	7.91246e-07	0.000168695
Zfp251	548.062	1.10019	0.222222	4.95085	7.38903e-07	0.000159903
Dll4	188.039	1.09741	0.324513	3.38172	0.00072034	0.0375654
Gad2	233.848	1.09739	0.308091	3.56188	0.000368207	0.0228888
Gm37233	311.594	1.09435	0.248952	4.39582	1.10354e-05	0.00151384
Gm21038	617.312	1.06765	0.236744	4.50973	6.49112e-06	0.000984686
H2aj	196.701	1.04353	0.31278	3.3363	0.000849023	0.0426281
Rnf149	848.961	1.03117	0.177536	5.80827	6.31217e-09	2.48001e-06
Gpr155	204.998	1.03061	0.305028	3.37875	0.000728174	0.037925
Cenpb	348.962	1.0305	0.240739	4.28056	1.86421e-05	0.00222539
Tas1r1	389.729	1.02654	0.232796	4.40963	1.03549e-05	0.00143508
Bahcc1	2054.08	1.02517	0.139607	7.34324	2.08482e-13	1.87486e-10
Gm12799	1226.84	1.02053	0.157915	6.46255	1.02951e-10	5.86791e-08
Pmaip1	851.359	1.0192	0.216442	4.7089	2.49052e-06	0.000449939
Tent5a	312.101	1.01866	0.24905	4.09018	4.31042e-05	0.00437178
Irs2	436.187	0.991677	0.259123	3.82705	0.000129686	0.0105178
Khnyn	288.589	0.985655	0.277245	3.55518	0.000377717	0.0233365
Tbc1d2	388.322	0.98523	0.240701	4.09317	4.25514e-05	0.00435002
Gm4810	255.416	0.97779	0.294279	3.32266	0.00089163	0.0438959
Syde2	420.897	0.973503	0.254844	3.81999	0.000133455	0.0106944
B930036N10Rik	237.942	0.964124	0.285496	3.37702	0.000732764	0.0380173
Guca1a	366.434	0.953369	0.23122	4.12322	3.73618e-05	0.00391699
1110038F14Rik	827.001	0.945994	0.184395	5.13025	2.89352e-07	7.41336e-05
Zc3hav1l	272.806	0.944261	0.267348	3.53195	0.000412508	0.0248783
Kctd7	407.029	0.940734	0.222952	4.21945	2.44898e-05	0.00278386
Trim25	2147.26	0.940298	0.14006	6.71353	1.89974e-11	1.16483e-08
Gcnt1	308.187	0.940067	0.251247	3.7416	0.000182852	0.0135774
Map7d3	489.551	0.938381	0.229753	4.08431	4.42086e-05	0.0044283
Gm26549	519.247	0.936944	0.19872	4.7149	2.4183e-06	0.000441911
Rtn2	771.214	0.936423	0.187506	4.9941	5.91103e-07	0.000132188
Msn	374.936	0.934275	0.237673	3.93093	8.46184e-05	0.00759277
Ccr8	346.897	0.933002	0.264428	3.52838	0.000418109	0.0250389
Pisd-ps1	888.275	0.930979	0.171865	5.41691	6.0638e-08	1.90225e-05
Gm7284	387.407	0.926942	0.261852	3.53994	0.000400213	0.024318
Gm48762	422.144	0.926593	0.225774	4.10406	4.05957e-05	0.00418022
Serinc5	454.516	0.925866	0.224033	4.13273	3.58487e-05	0.00380768
Gm13335	316.028	0.923333	0.257969	3.57924	0.000344596	0.0218575
Dsel	1782.93	0.91872	0.133801	6.86631	6.58834e-12	4.30027e-09
B4galt1	340.486	0.914735	0.237845	3.84594	0.000120093	0.00987788
4921531C22Rik	759.374	0.908462	0.176918	5.13493	2.82254e-07	7.32196e-05
Zkscan2	365.449	0.907691	0.246408	3.68369	0.000229885	0.0161976
Arl16	391.41	0.906479	0.22382	4.05003	5.12108e-05	0.00500579
Parp14	493.754	0.900717	0.250135	3.60093	0.000317083	0.020498
Fbxl8	332.829	0.90001	0.254163	3.54108	0.000398495	0.02425
Eif5a2	478.534	0.899584	0.233724	3.84891	0.000118643	0.00981848
Gm5053	261.747	0.898733	0.269869	3.33026	0.000867651	0.0431762
Igsf9b	613.588	0.89335	0.199452	4.47903	7.49839e-06	0.00109944
Pi4k2b	1340.02	0.892916	0.159326	5.60434	2.09045e-08	7.10895e-06
Gm49559	301.199	0.888986	0.258003	3.44564	0.0005697	0.0311128
Gm4285	1164.91	0.885623	0.15368	5.76279	8.27354e-09	3.07168e-06
Tigd3	444.051	0.884884	0.226342	3.90951	9.24846e-05	0.00813623
Slc1a4	388.137	0.883488	0.252929	3.49303	0.000477566	0.0272199
Eif4ebp1	347.035	0.877206	0.236275	3.71266	0.000205096	0.0149278
Chchd4	297.657	0.877122	0.262231	3.34484	0.000823296	0.0416986
Gm14443	547.633	0.869019	0.218736	3.97291	7.10004e-05	0.00655992
Snta1	303.284	0.861245	0.259156	3.32327	0.000889682	0.0438558
Maged1	1245.22	0.85977	0.147978	5.81012	6.24294e-09	2.47685e-06
Klf2	353.064	0.859219	0.246966	3.4791	0.000503097	0.0282376
Cct8l1	401.92	0.857728	0.243242	3.52623	0.000421516	0.0251221
Tmub2	456.342	0.856158	0.21045	4.06823	4.73723e-05	0.00469408
Atp1b2	765.239	0.851248	0.183338	4.64305	3.43301e-06	0.000591179
Zfp219	825.496	0.843959	0.196611	4.29254	1.76638e-05	0.00214018
Sike1	556.829	0.831547	0.231793	3.58746	0.000333918	0.0212803
LTO1	724.511	0.830625	0.199621	4.16101	3.16843e-05	0.00341011
Zfp280c	1187.92	0.830494	0.170268	4.87756	1.07404e-06	0.000217321
Klf3	735.09	0.828219	0.209154	3.95985	7.49968e-05	0.00685995
Slit2	377.084	0.827117	0.236365	3.49932	0.00046645	0.026737
Exog	457.131	0.82292	0.213927	3.84673	0.000119705	0.00987788
Skil	1223.42	0.821782	0.195576	4.20186	2.64735e-05	0.00294969
Abtb2	752.721	0.819497	0.192637	4.25409	2.09896e-05	0.00247641
Osr2	963.195	0.807969	0.185313	4.36001	1.30055e-05	0.00170326
Crebl2	482.111	0.805867	0.206747	3.89784	9.70558e-05	0.00846477
Vhl	1950.23	0.803102	0.132739	6.05025	1.44621e-09	6.57589e-07
Hes1	569.486	0.799549	0.195721	4.08515	4.40486e-05	0.00442558
2810013P06Rik	400.577	0.797642	0.231574	3.44444	0.000572236	0.0312092
Zfp810	544.371	0.794233	0.199175	3.98762	6.67389e-05	0.00623887
Map2k3	938.556	0.794212	0.157787	5.03344	4.81767e-07	0.000115362
Gm9	729.176	0.79302	0.19798	4.00555	6.18741e-05	0.00590548
Avpi1	622.117	0.791245	0.183507	4.31181	1.61926e-05	0.00200392
Gata2	1303.24	0.790162	0.182802	4.32251	1.54265e-05	0.00194318
Rrnad1	409.009	0.788234	0.220447	3.57562	0.000349405	0.0220933
Gm29361	2742.5	0.780097	0.113293	6.88569	5.75101e-12	3.81527e-09
Neu1	515.443	0.778303	0.200874	3.87458	0.000106809	0.00909446
Slc5a3	2542.9	0.777823	0.142658	5.45235	4.97083e-08	1.58393e-05
Gm44736	1312.55	0.775925	0.163658	4.74113	2.12525e-06	0.000394861
Dkkl1	370.119	0.775885	0.233692	3.32012	0.000899799	0.0440303
Gm9116	488.494	0.775884	0.22893	3.38918	0.000701016	0.0367428
B230354K17Rik	2428.83	0.775809	0.127285	6.09504	1.09409e-09	5.33441e-07
Usp26	1163.41	0.775525	0.21021	3.68928	0.000224892	0.0159386
Gan	1321.51	0.766903	0.161868	4.73783	2.1602e-06	0.000399173
Gm4349	2624.62	0.76651	0.15453	4.96026	7.03986e-07	0.000153994
Unc5b	1112.59	0.76603	0.153342	4.99557	5.86634e-07	0.000132188
Cpt1a	741.459	0.761941	0.206798	3.68446	0.000229186	0.0161862
Cystm1	451.393	0.759879	0.21446	3.54323	0.000395263	0.024126
Hpdl	398.956	0.759251	0.222495	3.41244	0.000643841	0.0342828
Pidd1	551.914	0.75768	0.214189	3.53744	0.000404021	0.024476
Gm26648	1307.87	0.75444	0.172002	4.38624	1.15328e-05	0.00155105
Uap1l1	698.13	0.754188	0.194103	3.88551	0.000102114	0.00886771
Arg1	672.979	0.753598	0.194562	3.87331	0.000107367	0.0091089
Limch1	1007.03	0.74623	0.195411	3.81876	0.000134123	0.0107267
Pcdh10	3182.71	0.745723	0.126603	5.89026	3.85579e-09	1.64249e-06
Dusp6	821.866	0.743297	0.220872	3.36528	0.00076466	0.0393693
Kmt2a	702.363	0.743151	0.201468	3.68867	0.000225428	0.0159486
Gm13230	854.771	0.740879	0.165163	4.48574	7.26606e-06	0.00106925
Pwwp3b	1154.07	0.739212	0.145658	5.07499	3.87523e-07	9.50441e-05
Zfp42	1224.83	0.73905	0.174152	4.24371	2.19852e-05	0.00253475
Ahnak	919.226	0.73254	0.1815	4.03603	5.43632e-05	0.00528839
Mafa	577.419	0.729995	0.201645	3.6202	0.000294371	0.0192999
Fzd7	2827.9	0.72868	0.123996	5.87664	4.1868e-09	1.76491e-06
Spint1	653.085	0.7265	0.188054	3.86326	0.000111884	0.00935482
Gm17230	1180.34	0.722573	0.15058	4.7986	1.59777e-06	0.000310859
Ctsc	1353.92	0.720079	0.203874	3.53199	0.000412447	0.0248783
Cyp51	936.419	0.71944	0.159615	4.50735	6.56421e-06	0.000991196
Gm9176	1808.97	0.71896	0.136709	5.25905	1.44802e-07	4.04127e-05
Tuft1	1175.71	0.718287	0.15418	4.65874	3.18145e-06	0.000559769
Il17ra	1225.06	0.715826	0.144577	4.95118	7.37654e-07	0.000159903
Gpr50	1858.54	0.715685	0.133996	5.34111	9.23798e-08	2.67031e-05
Sco1	677.46	0.710833	0.192354	3.69544	0.000219511	0.015737
Hmgcr	1071.47	0.709879	0.172565	4.11369	3.8939e-05	0.00405085
Pkd1	4105.33	0.708943	0.131558	5.38881	7.09249e-08	2.14193e-05
Msmo1	1135.47	0.70685	0.151477	4.6664	3.06529e-06	0.000541686
Ephb3	995.807	0.700853	0.162231	4.3201	1.55962e-05	0.00194318
Trp53bp2	872.559	0.699433	0.185443	3.77169	0.000162144	0.0123107
Gm3854	1048.36	0.697184	0.152534	4.57068	4.8615e-06	0.000783806
Uhrf2	1196.65	0.689003	0.149201	4.61797	3.87518e-06	0.000656154
Casc4	1052.17	0.686701	0.154591	4.44204	8.91107e-06	0.00126976
Klf9	2315.65	0.686346	0.124157	5.52805	3.23817e-08	1.06538e-05
Tedc1	1250.83	0.682788	0.154031	4.4328	9.30176e-06	0.00131158
Wdr81	1865.14	0.677198	0.133171	5.08519	3.6725e-07	9.11771e-05
Zfp239	785.945	0.675456	0.180291	3.74647	0.000179337	0.01339
Polr2m	1232.66	0.666825	0.18107	3.6827	0.00023078	0.0162139
Gm43029	1245.32	0.659233	0.14865	4.4348	9.21575e-06	0.00130511
Btg1	2160.58	0.657332	0.167399	3.92675	8.61029e-05	0.00769186
Slc25a4	1517.27	0.650937	0.155339	4.19042	2.78441e-05	0.00304539
B230219D22Rik	1377.52	0.650357	0.148696	4.37374	1.22133e-05	0.00162049
Itpkc	756.607	0.647127	0.184402	3.50932	0.000449254	0.0260838
Slc39a1	2129.12	0.646913	0.158914	4.07084	4.6844e-05	0.00466917
Naif1	1235.23	0.643008	0.146577	4.38682	1.15018e-05	0.00155105
Oxsr1	1021.31	0.641564	0.156537	4.09849	4.15854e-05	0.00427126
Cyb5d1	945.008	0.639688	0.164924	3.87869	0.000105019	0.00900404
Tmppe	1822.95	0.63927	0.140145	4.56148	5.0795e-06	0.000809281
Fam214b	1939.07	0.637808	0.12373	5.15483	2.53866e-07	6.67108e-05
Cmtm4	1058.52	0.632403	0.163668	3.86394	0.000111574	0.00934823
Zfp672	1305.5	0.629037	0.141847	4.43462	9.22358e-06	0.00130511
Sdf2l1	666.878	0.627026	0.189806	3.30352	0.000954805	0.0460537
Coa7	591.289	0.626327	0.189916	3.29792	0.000974051	0.0467591
Tecpr2	1783	0.626301	0.1438	4.35536	1.32848e-05	0.00171761
Zfp871	971.276	0.625329	0.156463	3.99666	6.42422e-05	0.00608841
Ccdc126	1664.53	0.620462	0.171975	3.60787	0.000308724	0.020022
Chst12	1116.33	0.613265	0.153701	3.98998	6.60795e-05	0.00620442
Wwtr1	1049.87	0.611009	0.1618	3.77632	0.000159162	0.012156
Zfp617	1475.43	0.610219	0.1485	4.10923	3.96983e-05	0.00411926
Gla	1351.5	0.606533	0.142768	4.24838	2.15323e-05	0.00251115
Tor2a	1329.82	0.604224	0.169328	3.56837	0.000359203	0.0224671
Castor1	817.47	0.603632	0.164763	3.66364	0.000248658	0.0171154
Ajuba	2230.9	0.600526	0.119499	5.02537	5.02457e-07	0.000117534
Klf5	3430.3	0.600233	0.132818	4.5192	6.20737e-06	0.000951515
Zfp809	8399.94	0.597733	0.125325	4.76948	1.84704e-06	0.000354247
Sema6c	962.811	0.597433	0.157281	3.7985	0.000145574	0.0113727
Slc35e1	860.567	0.597259	0.173925	3.434	0.000594741	0.032306
Zfp950	1106.6	0.597145	0.15254	3.91468	9.05227e-05	0.00799841
Pfkfb3	1382.06	0.594392	0.164298	3.61777	0.000297147	0.0194264
Kctd9	1923.8	0.594336	0.138363	4.29548	1.74319e-05	0.00213762
Pin1	1180.77	0.593549	0.145887	4.06855	4.73074e-05	0.00469408
Tspan31	884.468	0.592348	0.164027	3.61128	0.000304686	0.0198551
Kcnq1ot1	1280.13	0.591466	0.153069	3.86406	0.000111519	0.00934823
Syt11	1121.35	0.590594	0.178674	3.30543	0.000948299	0.0457945
1700013H16Rik	1394.5	0.589326	0.140796	4.18568	2.84312e-05	0.00309289
Atp1a1	4509.43	0.588443	0.104065	5.65457	1.56236e-08	5.4096e-06
Rpl10l	2043.09	0.579595	0.128789	4.50035	6.78426e-06	0.00101684
Gm43025	720.626	0.579259	0.176095	3.28947	0.00100376	0.0477324
Tmem229b	2230.48	0.57447	0.125469	4.57859	4.68128e-06	0.000763878
Hmgn5	16039.2	0.573153	0.089498	6.40408	1.51279e-10	8.38626e-08
Hinfp	3855.09	0.571747	0.124033	4.60965	4.0335e-06	0.000674494
Vkorc1l1	1108.86	0.570876	0.15465	3.69141	0.000223018	0.0158613
Plekho2	1627.73	0.567006	0.12946	4.37978	1.18798e-05	0.00158664
Pif1	1730.57	0.566641	0.157089	3.60714	0.000309592	0.0200457
Fam43a	1544.59	0.563304	0.14603	3.85746	0.000114573	0.00954023
Enc1	861.484	0.56293	0.161413	3.48752	0.000487525	0.0276706
Snrnp48	1357.25	0.561444	0.144	3.89892	9.66231e-05	0.00844523
Nicn1	2134.29	0.561047	0.152791	3.67198	0.000240676	0.0167493
Slc1a5	1183.97	0.560363	0.149614	3.74539	0.000180111	0.0134231
Icmt	2707.28	0.559789	0.120418	4.64873	3.33985e-06	0.000579811
Sgk3	1382.23	0.556749	0.150434	3.70095	0.000214797	0.0154669
Abhd2	1209.24	0.556048	0.144416	3.85031	0.000117968	0.00978261
Tgfbr1	3193.01	0.554566	0.110312	5.02724	4.9759e-07	0.000117243
Zfp949	2036.58	0.551553	0.135783	4.06201	4.86527e-05	0.00479063
Erbb3	2888.36	0.551255	0.143332	3.84601	0.000120055	0.00987788
Zfp101	1191.89	0.548275	0.165496	3.31292	0.000923273	0.0448489
Kank4	1149.79	0.548217	0.155539	3.52463	0.000424071	0.0252372
Tollip	2411.75	0.547786	0.127566	4.29414	1.75374e-05	0.00213762
Gabbr1	1078.21	0.547185	0.156189	3.50335	0.000459438	0.0264851
Bach1	4655.47	0.545527	0.101079	5.39706	6.77428e-08	2.06543e-05
Wdr18	1701.69	0.544212	0.129916	4.18895	2.80248e-05	0.00305689
Cldn6	873.694	0.543253	0.164167	3.30914	0.000935823	0.0453543
Tmx3	1052	0.539308	0.155471	3.46887	0.000522657	0.0292139
Slc30a1	4248.3	0.536298	0.114234	4.69474	2.66949e-06	0.000480129
Chpt1	954.402	0.532022	0.156194	3.40617	0.00065882	0.0348512
Zfp386	2775.09	0.530323	0.141527	3.74715	0.000178859	0.01339
Ccng1	2943.01	0.529767	0.11144	4.75383	1.99601e-06	0.000375696
Fbxo45	3670.88	0.523929	0.121002	4.32992	1.49166e-05	0.00190424
Glce	3321.26	0.519653	0.130903	3.96975	7.19482e-05	0.00663235
Pgrmc2	903.955	0.517449	0.158255	3.26971	0.00107659	0.0499055
Prdx4	1678.92	0.516277	0.157819	3.27132	0.00107045	0.0497919
Psap	2756.85	0.516248	0.126145	4.0925	4.26746e-05	0.00435002
Timd2	3547.7	0.514682	0.122353	4.20652	2.59336e-05	0.00291523
Gm2a	3238.17	0.511753	0.115635	4.42558	9.61854e-06	0.00134222
Epcam	2177.78	0.511504	0.11866	4.31066	1.62768e-05	0.0020082
Gm33466	10166.6	0.509985	0.112131	4.54813	5.41239e-06	0.000848948
Retreg3	2135.27	0.509883	0.147269	3.46227	0.000535643	0.0297753
Myadm	1431.53	0.509352	0.134527	3.78625	0.000152938	0.0118369
Fmr1nb	1435.27	0.504741	0.151186	3.33855	0.000842164	0.0423931
Gm5049	1041.29	0.503303	0.150103	3.35304	0.000799285	0.0407887
Ttc14	3830.8	0.501342	0.119422	4.19806	2.69208e-05	0.00296041
Gtf3c6	4124.85	0.499706	0.109606	4.55912	5.13694e-06	0.000815222
Fzd5	1984.21	0.497117	0.133655	3.7194	0.000199697	0.0145872
Rbmx2	5328.83	0.493524	0.125053	3.94653	7.92916e-05	0.00717846
Tdpoz1	5043.52	0.493458	0.130427	3.78341	0.000154693	0.011924
Ormdl3	1652.4	0.490773	0.129984	3.77565	0.000159591	0.0121625
Tfg	2421.23	0.488597	0.117567	4.15591	3.23998e-05	0.00347786
Zmym5	2357.79	0.485967	0.130584	3.72149	0.000198051	0.0144932
Zfp346	1202.83	0.483444	0.146546	3.29893	0.000970539	0.0467271
Pbdc1	1873.46	0.482786	0.145963	3.3076	0.000940982	0.0455392
Bola1	2207.59	0.479297	0.125412	3.82179	0.000132488	0.0106666
Ppp1r15b	9634.35	0.470421	0.121326	3.87734	0.000105604	0.0090351
Tfrc	12125.6	0.463271	0.0922598	5.02137	5.13033e-07	0.000119319
Orai1	1624.73	0.459346	0.130088	3.53103	0.000413939	0.0249275
Cnnm4	1776.48	0.456008	0.129393	3.52422	0.000424732	0.0252392
Snhg5	1646.66	0.454687	0.133412	3.40814	0.000654081	0.0347367
Gpkow	2071.3	0.451238	0.121001	3.72919	0.000192093	0.0141596
Myorg	4769.89	0.451086	0.120511	3.7431	0.000181761	0.0135212
G2e3	4613	0.448019	0.109054	4.10822	3.98716e-05	0.00412666
Upf3b	3235.02	0.447067	0.128362	3.48286	0.000496092	0.0279466
Nrde2	1636.45	0.444701	0.131091	3.39232	0.000693032	0.0364688
Lnpep	2405.75	0.441023	0.125432	3.51603	0.000438047	0.025654
Mob1a	5920.7	0.43632	0.111076	3.92811	8.56145e-05	0.00766515
Eif2ak3	2497.26	0.436045	0.122398	3.56251	0.000367319	0.0228687
Calu	3175.03	0.434326	0.110202	3.94119	8.10782e-05	0.00730751
Ttc30b	5012.45	0.433222	0.115459	3.75218	0.000175306	0.0131864
Cdan1	2527.05	0.432046	0.121695	3.55022	0.000384906	0.0236364
Zfp958	2020.04	0.431601	0.121691	3.5467	0.000390085	0.023882
Cggbp1	6424.86	0.429325	0.103976	4.12909	3.64205e-05	0.00385559
L3mbtl2	3356.78	0.428854	0.119931	3.57584	0.000349101	0.0220933
Fam83d	2428.77	0.428702	0.126387	3.39198	0.000693906	0.0364688
Tmem184c	3156.52	0.427671	0.128769	3.32123	0.0008962	0.0439605
Usp17le	3441.6	0.427597	0.117359	3.64348	0.000268976	0.0181416
Bcl2l11	2129.81	0.426995	0.128704	3.31764	0.000907811	0.0442876
Arcn1	4662.15	0.425508	0.109292	3.89331	9.88847e-05	0.00860573
Samd8	2620.04	0.420506	0.119189	3.52805	0.000418641	0.0250389
Clta	2853.7	0.410789	0.112406	3.65452	0.000257668	0.0175544
BC005537	4483.6	0.410239	0.110494	3.71276	0.000205013	0.0149278
Sltm	6698.35	0.407295	0.116353	3.5005	0.000464379	0.026656
Meioc	5200.08	0.407147	0.101967	3.99294	6.52594e-05	0.00615599
Mark3	3410.42	0.405845	0.115182	3.52352	0.000425859	0.0252392
Zfp51	11955	0.404838	0.0943672	4.29003	1.78651e-05	0.00215169
Rrbp1	4733.41	0.399961	0.107225	3.73012	0.000191389	0.0141335
Tgoln1	4664.57	0.394759	0.100024	3.94665	7.92528e-05	0.00717846
Ints14	2558.13	0.391672	0.113424	3.45317	0.00055404	0.0306297
Dync1h1	4615.41	0.385084	0.100528	3.83061	0.000127825	0.0104291
Otud6b	9455.18	0.381274	0.0925104	4.12141	3.76553e-05	0.00393176
Zbtb43	3130.91	0.381204	0.116497	3.27222	0.00106707	0.049749
Map3k3	3741.91	0.381037	0.107655	3.53943	0.000400996	0.0243291
Nfatc3	3885.44	0.376636	0.112574	3.34568	0.000820818	0.0416252
Utp6	3787.15	0.374125	0.107026	3.49564	0.000472933	0.027032
Dgke	8702.91	0.372597	0.102351	3.64037	0.000272251	0.0182408
Gemin5	3116.82	0.371572	0.113125	3.28461	0.00102125	0.0481117
Slc16a6	6405.96	0.364827	0.10256	3.55721	0.000374816	0.0232283
Rtn4	8115.23	0.364496	0.100336	3.63275	0.000280418	0.0186032
Mgat2	7656.45	0.363671	0.100012	3.63625	0.000276632	0.0184329
Gm5435	8185.91	0.349548	0.095689	3.65296	0.000259234	0.0176314
Fancm	11648.8	0.343103	0.0995131	3.44782	0.000565134	0.0309705
Tatdn2	9781.91	0.324129	0.0978279	3.31326	0.00092216	0.0448489
Mycbp2	49378.2	-0.276948	0.084348	-3.2834	0.00102562	0.0482052
Tiam1	110083	-0.284294	0.0843267	-3.37134	0.000748033	0.0386608
Sf3b1	18127.7	-0.284678	0.0857001	-3.32179	0.000894406	0.0439257
Snx9	41633.9	-0.288082	0.0879286	-3.27632	0.0010517	0.0492027
Prdx2	14789	-0.291955	0.0862272	-3.38588	0.000709496	0.0370476
Usp46	18011.8	-0.300047	0.0904227	-3.31827	0.000905753	0.0442681
Ubap2	12538.9	-0.301353	0.0873016	-3.45186	0.000556739	0.0306532
Rab7	25427.3	-0.301908	0.0918883	-3.2856	0.00101766	0.0481117
Tacc2	26093.5	-0.305413	0.0909922	-3.35648	0.000789421	0.0403872
Ddb1	48756.4	-0.307514	0.0861249	-3.57056	0.000356219	0.0224481
Atf7ip	12330.6	-0.308148	0.0924439	-3.33335	0.000858056	0.0429219
Uba1	17463.3	-0.308397	0.0929613	-3.31748	0.000908341	0.0442876
Chd4	32402.9	-0.309707	0.0933885	-3.31633	0.00091209	0.0444169
Csnk1e	27193.5	-0.309719	0.0939072	-3.29814	0.000973273	0.0467591
Hmgcs1	11292.5	-0.309947	0.0941682	-3.29142	0.000996835	0.0474587
Gon4l	8001.41	-0.311128	0.0934119	-3.33072	0.00086623	0.0431762
Thoc2	10829.2	-0.313183	0.0924153	-3.38886	0.000701843	0.0367428
Gkap1	9013.11	-0.314277	0.0956609	-3.28532	0.00101866	0.0481117
Srp14	7600.35	-0.314278	0.0945694	-3.32326	0.000889731	0.0438558
Txlng	6743.82	-0.315293	0.0964709	-3.26827	0.00108207	0.0499875
Akirin2	19537.3	-0.315349	0.0888772	-3.54814	0.000387962	0.0237879
Zfp638	8871.77	-0.317062	0.09436	-3.36013	0.000779067	0.0400093
Mat2b	20219.5	-0.317062	0.0904202	-3.50654	0.000453965	0.0262927
Helq	32257.3	-0.317441	0.0945358	-3.35789	0.000785385	0.0402316
Me1	9220.98	-0.320899	0.0929429	-3.45265	0.000555119	0.0306327
Rras2	11445.1	-0.321504	0.0976109	-3.29373	0.000988672	0.0471811
Magoh	12568.1	-0.322894	0.0942454	-3.4261	0.000612322	0.0330291
Birc5	13180.8	-0.322896	0.0937031	-3.44595	0.000569056	0.0311128
Polr2c	25440.9	-0.323215	0.0932314	-3.4668	0.000526685	0.0293985
Skp1a	31563.5	-0.323511	0.0876117	-3.69255	0.000222014	0.0158613
Api5	7060.4	-0.324192	0.0984062	-3.29443	0.00098623	0.0471202
Slco3a1	10192.8	-0.32437	0.0969283	-3.34649	0.000818416	0.0415554
Iqgap2	20981	-0.326231	0.0930855	-3.50464	0.000457226	0.0264073
Hirip3	8156.31	-0.327175	0.0956009	-3.4223	0.000620938	0.0333707
Cfl1	15520.6	-0.328032	0.0900307	-3.64356	0.000268897	0.0181416
Sfmbt1	70491.4	-0.328039	0.0901074	-3.64053	0.000272075	0.0182408
Plekhg1	29659	-0.328959	0.100604	-3.26985	0.00107606	0.0499055
Ctnna1	7554.09	-0.329727	0.095195	-3.46371	0.000532789	0.0296982
Atg5	9065.09	-0.333592	0.0909113	-3.66942	0.000243102	0.016836
Trpc4ap	11303.8	-0.333762	0.100463	-3.32224	0.000892978	0.0439089
Myef2	5812.89	-0.334406	0.101446	-3.29641	0.000979288	0.0469197
Sec31a	14104.4	-0.335026	0.09384	-3.57018	0.000356732	0.0224481
Atl2	9213.61	-0.335654	0.101086	-3.32049	0.000898603	0.044025
Dnajc8	14174.7	-0.33566	0.09472	-3.5437	0.000394551	0.0241188
Cenpe	20194.7	-0.336317	0.088104	-3.81727	0.000134936	0.0107596
Syf2	14758.2	-0.336651	0.0939178	-3.58453	0.000337684	0.0214527
Sptbn1	30035.6	-0.336881	0.0975786	-3.45241	0.00055561	0.0306327
Msl3	5431.93	-0.341079	0.102313	-3.33369	0.000857018	0.0429219
Akap9	9307.68	-0.341217	0.0972084	-3.51015	0.000447848	0.0260395
Eif4a1	25955	-0.341423	0.086725	-3.93685	8.25592e-05	0.00742446
Fam193a	14259.4	-0.341974	0.0938743	-3.6429	0.000269588	0.0181525
Fndc3a	18309	-0.342911	0.0884976	-3.87481	0.00010671	0.00909446
Cnot6l	65581.5	-0.343029	0.0896687	-3.82552	0.000130498	0.0105409
Actr2	16555.8	-0.3432	0.097282	-3.52789	0.000418882	0.0250389
Asxl1	21013.7	-0.344024	0.0899152	-3.82609	0.000130193	0.0105373
Fbh1	16066.4	-0.344236	0.0969101	-3.55212	0.000382144	0.0235024
Vps35	6411.08	-0.344327	0.0958174	-3.59358	0.000326169	0.0208851
Epc1	12748.8	-0.344788	0.103276	-3.33852	0.000842248	0.0423931
Cep70	6324.19	-0.345291	0.10077	-3.42652	0.000611369	0.0330291
Nsf	6628.09	-0.345378	0.0960693	-3.5951	0.000324273	0.0207966
Trim24	11268	-0.345399	0.089355	-3.86547	0.000110873	0.0093281
Mff	14259.6	-0.346259	0.0936836	-3.69605	0.000218984	0.015737
Jade2	22982.8	-0.348201	0.100211	-3.47468	0.000511466	0.0286279
Plaa	14875.1	-0.348959	0.090222	-3.86778	0.00010983	0.00925957
Mcm2	12910.3	-0.34979	0.0911628	-3.83698	0.000124558	0.0102037
Bnc1	7827.24	-0.351079	0.105419	-3.33031	0.000867481	0.0431762
Zfp936	5978.61	-0.353954	0.105845	-3.34407	0.000825591	0.0417625
Ywhae	30005.2	-0.354524	0.0929513	-3.81408	0.000136691	0.0108463
Capza1	5514.21	-0.354829	0.100862	-3.51796	0.000434883	0.0255426
Micu2	5014.96	-0.355377	0.0998023	-3.56081	0.00036971	0.022947
Stau2	4208.55	-0.355931	0.102952	-3.45726	0.000545698	0.0302511
Cnn3	7150.71	-0.35606	0.0979306	-3.63584	0.000277074	0.0184329
Myo5b	23561.6	-0.358077	0.0894441	-4.00336	6.24487e-05	0.00594629
Eps15l1	4103.96	-0.359139	0.104091	-3.45022	0.000560127	0.0307978
Fxr1	16187.7	-0.359836	0.0954686	-3.76915	0.000163802	0.0123902
Hsp90ab1	31007.3	-0.360101	0.0833253	-4.32163	1.54882e-05	0.00194318
Kdm6a	22076.5	-0.360173	0.093883	-3.8364	0.00012485	0.0102069
Cops2	4343.67	-0.360743	0.105275	-3.42668	0.000611006	0.0330291
Srsf3	3199.37	-0.361162	0.107848	-3.34881	0.00081159	0.0413125
Uchl1	16441.8	-0.362111	0.0928121	-3.90156	9.55765e-05	0.00837184
Eef2k	30127.1	-0.362375	0.0980664	-3.6952	0.000219714	0.015737
Vaultrc5	9125.86	-0.362716	0.0988263	-3.67023	0.000242331	0.016821
Taf9b	5101.93	-0.363222	0.103087	-3.52345	0.000425975	0.0252392
Dync1i2	9386.75	-0.364111	0.0938432	-3.87999	0.000104459	0.00899414
Caprin2	6096.76	-0.364354	0.0997876	-3.65129	0.000260925	0.0177166
Tcl1	104781	-0.365903	0.0800016	-4.5737	4.79187e-06	0.00077567
Cbx1	5737.03	-0.365954	0.11113	-3.29303	0.000991134	0.0472429
Nlrp9c	13593.1	-0.366658	0.100672	-3.64209	0.000270432	0.0181791
Stk36	5310.08	-0.366845	0.107477	-3.41325	0.000641939	0.0342266
Tbx4	9002.19	-0.368383	0.112714	-3.26831	0.00108192	0.0499875
Dppa3	53090.3	-0.368849	0.0933418	-3.9516	7.76313e-05	0.00705973
Ap1m1	4188.58	-0.369695	0.107487	-3.43944	0.000582923	0.0317493
Mllt10	30588	-0.369806	0.0911041	-4.05916	4.92497e-05	0.00483746
Bcar3	8310.13	-0.372035	0.0958071	-3.88317	0.000103103	0.00891642
Tcl1b1	32287.6	-0.372152	0.0886183	-4.1995	2.67504e-05	0.00294969
Daam1	34363.1	-0.373293	0.101624	-3.67327	0.000239462	0.0167367
Ankrd17	85386.1	-0.374056	0.0949057	-3.94135	8.10248e-05	0.00730751
Hpf1	17537	-0.375854	0.0869082	-4.32472	1.52724e-05	0.0019425
Mea1	4111.34	-0.375866	0.111584	-3.36847	0.000755872	0.0390161
Smarcad1	6337.01	-0.376305	0.106987	-3.51729	0.000435985	0.0255702
Mcm10	4617.4	-0.377047	0.102762	-3.66913	0.000243379	0.016836
Ubl5	3634.77	-0.377539	0.110204	-3.42582	0.00061295	0.0330291
Arid4a	5427.14	-0.378366	0.104454	-3.62232	0.000291968	0.0192257
Ibtk	53069.8	-0.378547	0.0843803	-4.4862	7.25056e-06	0.00106925
Pdhx	4339.31	-0.378687	0.102991	-3.6769	0.000236088	0.0165294
Nedd1	12334.5	-0.382253	0.102029	-3.74653	0.000179298	0.01339
Hmgn1	8671.67	-0.382699	0.100168	-3.82056	0.000133151	0.0106912
Usp4	3671.49	-0.384206	0.109572	-3.50644	0.000454152	0.0262927
Edc4	4714.13	-0.38477	0.103906	-3.70305	0.000213025	0.0153667
3110001I22Rik	2909.31	-0.38518	0.112282	-3.43047	0.000602543	0.0326859
Cks1b	7280.6	-0.385227	0.103462	-3.72336	0.000196589	0.0144123
Accsl	34720.5	-0.387632	0.10255	-3.77993	0.000156871	0.0120461
Rtraf	6320.18	-0.389024	0.110775	-3.51183	0.000445032	0.025913
Sptan1	18948.6	-0.389164	0.0942732	-4.12805	3.65856e-05	0.00385559
Rbbp7	20190.2	-0.389806	0.0917381	-4.24912	2.14613e-05	0.00251115
Eef1a1	20228.2	-0.390395	0.0919299	-4.24666	2.16979e-05	0.00251596
Lrrcc1	2930.81	-0.392925	0.119525	-3.28738	0.00101124	0.0480314
Rad51	3189.99	-0.393297	0.108054	-3.63982	0.000272832	0.0182495
Adss	15291.2	-0.393488	0.0862207	-4.56373	5.02517e-06	0.000803789
Immt	3140.92	-0.393951	0.110385	-3.56887	0.000358519	0.0224591
Tti1	6484.8	-0.394403	0.106359	-3.70822	0.000208725	0.015156
C87414	18953.3	-0.3945	0.0991652	-3.97821	6.94356e-05	0.00643002
Eef1b2	5045.75	-0.394735	0.106006	-3.72369	0.000196335	0.0144123
Med28	10367.5	-0.39699	0.0918111	-4.32398	1.53238e-05	0.0019425
Asf1a	2284.08	-0.398564	0.116991	-3.40679	0.000657321	0.0348174
Ccne2	3754.28	-0.398755	0.11325	-3.52103	0.000429866	0.0253583
Trim75	26341.8	-0.398842	0.108998	-3.65918	0.000253024	0.0173531
Supt16	8008.65	-0.398911	0.0938414	-4.2509	2.1291e-05	0.00250467
Asb8	4416.1	-0.400415	0.118026	-3.3926	0.000692331	0.0364688
Arpc3	2797.4	-0.4006	0.111513	-3.59242	0.000327625	0.0209452
Cdc42	5619.34	-0.401208	0.100244	-4.00231	6.27284e-05	0.0059589
Vdac3	3544.24	-0.402384	0.115153	-3.49434	0.000475244	0.0271258
Trafd1	5288.83	-0.40261	0.111152	-3.62214	0.000292177	0.0192257
Stk3	8700.98	-0.40377	0.0988416	-4.08502	4.40721e-05	0.00442558
Pla2g4c	82962.4	-0.403818	0.103265	-3.91049	9.21101e-05	0.00812094
Kdm1b	13505.2	-0.404761	0.100551	-4.02543	5.68722e-05	0.00546676
Sfr1	9057.1	-0.406817	0.103864	-3.91684	8.97162e-05	0.00796192
Zfp957	19012.4	-0.407228	0.0933242	-4.36358	1.27953e-05	0.00168117
Arntl	9895.15	-0.407437	0.115529	-3.5267	0.000420766	0.0251144
Zfp655	36611.2	-0.408987	0.0834049	-4.90363	9.4083e-07	0.00019229
Rpa1	2187.06	-0.410482	0.121962	-3.36566	0.000763603	0.0393649
Oog4	3068.45	-0.411463	0.11809	-3.48433	0.000493376	0.0278782
Ccdc14	6220.67	-0.412318	0.103301	-3.99141	6.56811e-05	0.00618135
Oas1e	6078.81	-0.412868	0.117552	-3.51222	0.000444374	0.025912
Thsd7a	3215.45	-0.412871	0.12241	-3.37285	0.000743937	0.0384983
Smim11	2348.89	-0.413477	0.125343	-3.29878	0.000971076	0.0467271
Nudc	9419.86	-0.414036	0.0959542	-4.31493	1.59652e-05	0.00198184
Ube2w	3459.57	-0.414791	0.116116	-3.57222	0.000353968	0.0223469
Lmo7	28943.3	-0.415192	0.106283	-3.90645	9.36607e-05	0.00822182
Ehf	5780.66	-0.415483	0.116393	-3.56964	0.000357469	0.0224481
Dop1a	3101.98	-0.415537	0.120832	-3.43896	0.000583945	0.0317622
Sgsm3	4966.79	-0.417006	0.0988951	-4.21665	2.47961e-05	0.00281079
Itga9	12319.1	-0.417449	0.105501	-3.95684	7.59466e-05	0.00692209
Spats2	8049.85	-0.417926	0.122664	-3.40706	0.000656657	0.0348174
Rpap3	4522.16	-0.417936	0.124848	-3.34755	0.00081528	0.0414482
Eed	8334.87	-0.418202	0.0944487	-4.42782	9.51919e-06	0.00133311
Nup54	3136.17	-0.418238	0.107706	-3.88314	0.000103116	0.00891642
Gm6367	2131.73	-0.41826	0.125689	-3.32775	0.000875496	0.0434186
Nlrp4e	15785.9	-0.419385	0.105918	-3.95954	7.50953e-05	0.00685995
Cc2d1a	1926.11	-0.419881	0.122797	-3.41932	0.000627789	0.033605
Ciapin1	2240.4	-0.420398	0.123489	-3.40433	0.000663264	0.0350404
Shtn1	5069.68	-0.421134	0.0999264	-4.21444	2.504e-05	0.0028305
H1f8	4299.44	-0.421349	0.103138	-4.08531	4.40185e-05	0.00442558
Pfdn5	2071.86	-0.422448	0.124439	-3.39483	0.000686719	0.0362323
Naa35	3551.13	-0.423879	0.111189	-3.81225	0.000137709	0.0108844
Rbm7	6823.35	-0.425143	0.100175	-4.244	2.19566e-05	0.00253475
U2surp	6738.63	-0.425612	0.0984425	-4.32346	1.53603e-05	0.0019425
Tchh	8644.62	-0.42705	0.124813	-3.42153	0.000622689	0.0333862
Nlrp4b	4188.51	-0.428358	0.106229	-4.03242	5.5206e-05	0.00534468
Usp19	23256	-0.428376	0.0933386	-4.58948	4.44359e-06	0.000731329
Cep55	8863.11	-0.428984	0.111156	-3.85929	0.000113716	0.00948834
Zfp560	3509.85	-0.430064	0.114079	-3.76989	0.000163322	0.012377
Dnm1l	11178.4	-0.430215	0.0878447	-4.89746	9.70858e-07	0.000197431
Arf1	16213.4	-0.432133	0.0934077	-4.62631	3.72244e-06	0.000635611
Ciao2b	3025.47	-0.435255	0.117902	-3.69167	0.00022279	0.0158613
Nuf2	9077.95	-0.43606	0.0999008	-4.36493	1.27165e-05	0.00167625
Parn	3208.32	-0.436218	0.115516	-3.77625	0.000159205	0.012156
Tcl1b2	20442.6	-0.436362	0.0845254	-5.16249	2.43685e-07	6.44538e-05
Rad18	2018.8	-0.436443	0.121703	-3.58613	0.000335625	0.0213555
Nedd4l	2774.4	-0.436808	0.125425	-3.48262	0.000496531	0.0279466
Cnot4	6582.3	-0.436949	0.101765	-4.29371	1.75714e-05	0.00213762
Pttg1	6406.05	-0.437183	0.0955815	-4.57393	4.78651e-06	0.00077567
Prdx1	9315.77	-0.441534	0.109927	-4.01662	5.904e-05	0.00566169
Anxa7	34475.6	-0.442121	0.102344	-4.31996	1.56058e-05	0.00194318
Ckap5	13209.6	-0.442621	0.0885482	-4.99865	5.77342e-07	0.000131889
Oas1c	4873.61	-0.442694	0.116296	-3.80661	0.000140886	0.0110922
Ube2a	4661.8	-0.443628	0.100772	-4.40229	1.07114e-05	0.00147941
Per3	8785.59	-0.44501	0.111373	-3.99568	6.45077e-05	0.00609929
Kdm1a	4626.62	-0.446246	0.101395	-4.40109	1.07709e-05	0.00148257
Gm13023	29095.6	-0.446828	0.100424	-4.4494	8.61099e-06	0.00123571
Gm24447	2923.54	-0.447701	0.136254	-3.28578	0.001017	0.0481117
Parl	5132.9	-0.447804	0.119961	-3.73293	0.000189268	0.0140024
Clip4	1769.11	-0.450958	0.129436	-3.48402	0.000493937	0.0278782
Dst	23590.6	-0.451253	0.0834025	-5.41055	6.28319e-08	1.94098e-05
Med30	11015.5	-0.45155	0.107523	-4.19958	2.67405e-05	0.00294969
Ccdc60	1557.68	-0.452844	0.13406	-3.37791	0.000730402	0.0379607
Erich5	3701.31	-0.453492	0.110456	-4.10565	4.03175e-05	0.00416217
Nup160	5098.21	-0.453971	0.0991248	-4.57979	4.65443e-06	0.000762572
Lypd3	1815.02	-0.454001	0.131275	-3.45839	0.000543414	0.0301658
Aldoa	2259.01	-0.454789	0.132923	-3.42145	0.000622877	0.0333862
Elobl	2605.07	-0.454872	0.125458	-3.62568	0.000288199	0.0190569
Tcl1b4	10431.9	-0.45556	0.100283	-4.54273	5.55302e-06	0.000867643
Nae1	2787.56	-0.455909	0.133621	-3.41194	0.000645013	0.0343001
Bmp15	72843	-0.456158	0.118293	-3.85616	0.000115182	0.00957119
Ezh2	19078.5	-0.456513	0.0848874	-5.37787	7.53707e-08	2.25934e-05
Fam217a	1417.76	-0.457147	0.135993	-3.36154	0.000775093	0.0398557
Nobox	3859.3	-0.457733	0.122774	-3.72824	0.000192819	0.0141873
1700030J22Rik	2254.57	-0.458221	0.120731	-3.79537	0.000147421	0.0114949
Exoc1	7009.37	-0.458321	0.102565	-4.4686	7.87318e-06	0.00114609
0610040J01Rik	1588.95	-0.460241	0.136358	-3.37523	0.000737531	0.0382156
Chd6	7087.88	-0.461831	0.101089	-4.56854	4.91143e-06	0.000788713
Tcaim	4772.37	-0.462192	0.107861	-4.28508	1.82675e-05	0.00219362
Zbed3	722553	-0.462236	0.11447	-4.03805	5.38966e-05	0.00525563
C87977	12662.5	-0.463621	0.0907226	-5.11031	3.21632e-07	8.18604e-05
Srsf7	6019.93	-0.465418	0.116717	-3.98757	6.67548e-05	0.00623887
Gm4840	3529.85	-0.465537	0.119942	-3.88134	0.000103884	0.00896371
Trappc2	2505.49	-0.465627	0.14232	-3.2717	0.00106903	0.0497833
Gnpda2	3656.03	-0.467583	0.12612	-3.70745	0.000209356	0.015156
Poc1b	1580.99	-0.467827	0.142463	-3.28384	0.00102403	0.0481864
Nlrp4g	5487.08	-0.468119	0.107154	-4.36867	1.25005e-05	0.00165317
Rraga	2999.92	-0.468198	0.111443	-4.20123	2.6547e-05	0.00294969
Trmt112	1456.88	-0.468526	0.134241	-3.49017	0.000482707	0.0274743
Slc30a3	6524.03	-0.469635	0.119833	-3.91906	8.88932e-05	0.00790622
Stoml2	2118.59	-0.469708	0.121426	-3.86826	0.000109615	0.00925957
Mphosph6	143901	-0.471438	0.0813066	-5.79827	6.70005e-09	2.60709e-06
Snrnp27	3831.36	-0.471595	0.111743	-4.22036	2.43915e-05	0.00278049
Cbfa2t3	2132.84	-0.473392	0.134423	-3.52166	0.000428858	0.0253358
Elof1	2781.28	-0.473743	0.113296	-4.18146	2.89639e-05	0.00313399
Gm50193	1360.48	-0.474309	0.144638	-3.27928	0.00104073	0.0487458
Commd2	1739.84	-0.476079	0.13012	-3.65877	0.000253427	0.0173531
Ap3b1	3413.45	-0.476159	0.11554	-4.12116	3.7697e-05	0.00393176
Nlrp14	17827.5	-0.476534	0.0947956	-5.02696	4.98314e-07	0.000117243
Pecr	2185.52	-0.477801	0.14615	-3.26925	0.00107832	0.0499283
Zfp451	9718.66	-0.478521	0.108966	-4.39147	1.12589e-05	0.00153436
Dnajb4	8608.95	-0.479415	0.107851	-4.44518	8.78187e-06	0.00125578
Cpsf4l	2128.16	-0.479965	0.127033	-3.77828	0.000157918	0.0121035
Rbx1	1893.78	-0.479967	0.125363	-3.82861	0.00012887	0.0104932
Mrpl48	1625.35	-0.481431	0.13818	-3.48409	0.000493805	0.0278782
Tfcp2	1933.57	-0.482819	0.131251	-3.6786	0.000234522	0.0164482
Zfyve21	4821.39	-0.485246	0.110702	-4.38336	1.16861e-05	0.00156594
Plce1	3569.21	-0.485331	0.106541	-4.55534	5.23009e-06	0.000826763
Btf3	4110.66	-0.486634	0.129015	-3.77192	0.000161994	0.0123107
Abcf3	3555.45	-0.486882	0.108306	-4.49543	6.94283e-06	0.00102917
Osbp2	1993.16	-0.487093	0.145449	-3.34891	0.000811314	0.0413125
Sytl4	10607.8	-0.487525	0.115997	-4.20289	2.63526e-05	0.00294596
Myh11	6839.24	-0.4882	0.104925	-4.65285	3.2738e-06	0.000571052
Gm3259	1359.52	-0.488368	0.144583	-3.37778	0.000730735	0.0379607
C87499	6278.47	-0.489771	0.111921	-4.37604	1.20857e-05	0.00160883
Cdo1	7949.77	-0.492001	0.0985172	-4.99406	5.91233e-07	0.000132188
Ica1	5914.64	-0.493833	0.11744	-4.20497	2.61117e-05	0.00292711
Clk2	2440.16	-0.494757	0.123311	-4.01228	6.01352e-05	0.00575307
Tmem232	1260.36	-0.49549	0.141386	-3.50452	0.000457436	0.0264073
Camta1	4186.47	-0.496848	0.107943	-4.60287	4.16718e-06	0.000693981
Ints12	1063.58	-0.496952	0.151245	-3.28575	0.00101712	0.0481117
Tmed10	2873.27	-0.497449	0.116526	-4.26899	1.96356e-05	0.0023371
Psmd9	3083.97	-0.497492	0.116926	-4.25477	2.09263e-05	0.00247616
Copz1	5478.74	-0.499801	0.12607	-3.96449	7.35544e-05	0.006765
Lhx8	2067.56	-0.500715	0.135041	-3.70787	0.000209011	0.015156
Snx2	1920.49	-0.503495	0.137473	-3.66252	0.000249751	0.0171594
Sap30	12308.8	-0.506295	0.0908154	-5.57498	2.47552e-08	8.27928e-06
H13	4191.27	-0.507288	0.122966	-4.12543	3.70044e-05	0.0038896
Psmd2	4851.01	-0.509257	0.114379	-4.45236	8.49311e-06	0.00122313
Dpf3	3179.17	-0.511716	0.107563	-4.75737	1.96127e-06	0.000372256
Tdrd1	13506.8	-0.514155	0.100066	-5.13816	2.77448e-07	7.24372e-05
Pias1	10283.2	-0.517614	0.105008	-4.92926	8.254e-07	0.000172177
Sf3b3	5205.74	-0.520424	0.103316	-5.03722	4.72349e-07	0.00011378
Naf1	1092.81	-0.521902	0.15755	-3.31261	0.000924286	0.0448489
Dnajb1	3751.66	-0.523771	0.120958	-4.33017	1.48992e-05	0.00190424
Nlrp4a	14697.6	-0.52433	0.106056	-4.9439	7.65735e-07	0.000164829
Vps35l	1415.99	-0.529135	0.149889	-3.53018	0.000415278	0.024971
Tshz1	7520.78	-0.532703	0.106589	-4.99772	5.80118e-07	0.000131889
Cks2	15786	-0.533069	0.085283	-6.25059	4.08894e-10	2.09457e-07
Zc3h6	4088.99	-0.533621	0.102485	-5.20681	1.92114e-07	5.18297e-05
H4c8	1924.26	-0.537181	0.131245	-4.09298	4.25864e-05	0.00435002
Trim60	18723.2	-0.538982	0.109165	-4.93732	7.92034e-07	0.000168695
G6pdx	27754.4	-0.539619	0.109429	-4.93122	8.17196e-07	0.000171349
Dpy30	6339.42	-0.540377	0.0962343	-5.61523	1.96305e-08	6.73226e-06
Akr1b3	4016.75	-0.540883	0.115729	-4.67371	2.95814e-06	0.000527357
Rab3gap2	12223.5	-0.54179	0.111199	-4.87227	1.10326e-06	0.000222122
Rad51c	973.591	-0.542675	0.154191	-3.5195	0.000432354	0.0254353
Kdm2b	10700.3	-0.543105	0.0952742	-5.70044	1.195e-08	4.27956e-06
Endod1	1190.73	-0.543367	0.148542	-3.65801	0.00025418	0.0173753
Snrpb2	2248.47	-0.54352	0.126444	-4.2985	1.71961e-05	0.00211517
Car9	907.002	-0.543869	0.163413	-3.32819	0.00087413	0.043404
Galm	3684.53	-0.546386	0.124421	-4.39143	1.12609e-05	0.00153436
Swi5	2317.9	-0.547682	0.119337	-4.58938	4.44566e-06	0.000731329
Nlrp9a	9008.28	-0.551356	0.113693	-4.8495	1.2377e-06	0.000245526
Rab3gap1	8975.73	-0.553494	0.0956517	-5.78656	7.18427e-09	2.74276e-06
Gyg	11242.7	-0.554108	0.11377	-4.87041	1.1137e-06	0.000223114
Rgs2	2517.59	-0.554934	0.127339	-4.35794	1.31294e-05	0.00171211
Insm1	1957.61	-0.55651	0.160019	-3.47777	0.000505604	0.028339
A430033K04Rik	4872.12	-0.558073	0.115896	-4.81528	1.46992e-06	0.000288762
Gm4971	5426.79	-0.559997	0.100299	-5.58327	2.36031e-08	7.95976e-06
Nsmce2	2480.23	-0.560111	0.117588	-4.76335	1.90405e-06	0.000363459
Tubal3	1145.51	-0.560338	0.159445	-3.5143	0.000440909	0.0257843
Kpna7	5830	-0.563806	0.117839	-4.78456	1.71365e-06	0.000331809
Bcl2l10	44456.5	-0.564869	0.105833	-5.33739	9.42949e-08	2.70633e-05
Snrpd3	1580.94	-0.565106	0.133189	-4.24287	2.20676e-05	0.00253702
Slbp	13827.5	-0.56595	0.105412	-5.36894	7.92001e-08	2.33947e-05
Rad52	918.76	-0.567302	0.160735	-3.52943	0.000416452	0.0250044
Gm13084	9796.13	-0.568046	0.103474	-5.48977	4.02465e-08	1.31346e-05
Usp17lc	12468.8	-0.56866	0.119946	-4.74096	2.1271e-06	0.000394861
Aplf	1050.54	-0.569208	0.151778	-3.75026	0.000176652	0.013263
Ldhb	18295.6	-0.569934	0.0903351	-6.30911	2.80652e-10	1.45608e-07
Rnf34	7086.35	-0.57111	0.122724	-4.65361	3.26168e-06	0.000571052
Zcchc8	9556.77	-0.573064	0.103042	-5.56146	2.67533e-08	8.87419e-06
Gm36480	1743.06	-0.576542	0.128152	-4.49889	6.8309e-06	0.00101787
Ooep	4250.07	-0.576608	0.107379	-5.36984	7.88064e-08	2.33947e-05
Cenph	1829.17	-0.580385	0.131078	-4.42779	9.52032e-06	0.00133311
Rin3	1106.42	-0.580802	0.148359	-3.91483	9.04679e-05	0.00799841
Gm11543	3272.02	-0.580881	0.130353	-4.45623	8.34133e-06	0.00120556
Obox7	1739.44	-0.58151	0.152898	-3.80325	0.000142809	0.0111783
Nhs	1381.27	-0.581663	0.13999	-4.15502	3.25257e-05	0.00348214
Dhx57	1560.66	-0.581793	0.133516	-4.35747	1.31577e-05	0.00171211
Ccnb1	30469.7	-0.584617	0.0904546	-6.4631	1.02579e-10	5.86791e-08
Htra1	1063.34	-0.584843	0.171149	-3.41716	0.000632779	0.0338273
Lyplal1	1003.73	-0.588971	0.155443	-3.78899	0.000151263	0.0117718
Ggct	6293.88	-0.589707	0.101064	-5.83496	5.3804e-09	2.16166e-06
Copa	6633.01	-0.591627	0.0975995	-6.06178	1.34623e-09	6.29851e-07
Gm6264	2071.28	-0.595797	0.121463	-4.90519	9.33375e-07	0.00019229
Tom1l1	1658.39	-0.596015	0.130868	-4.55434	5.25513e-06	0.000827489
Birc3	18819.9	-0.596338	0.119864	-4.97511	6.521e-07	0.000144996
Gm48399	1384.48	-0.600701	0.14138	-4.24885	2.14871e-05	0.00251115
Epsti1	2099.97	-0.6023	0.140642	-4.2825	1.84805e-05	0.00221263
E330021D16Rik	23170.4	-0.603407	0.0947465	-6.36864	1.90706e-10	1.0429e-07
Obox5	48691.7	-0.605026	0.101467	-5.96279	2.47973e-09	1.10275e-06
7420426K07Rik	6790	-0.605833	0.0994874	-6.08955	1.13231e-09	5.45503e-07
Plac8	2528.78	-0.607072	0.123011	-4.9351	8.01083e-07	0.000169191
Gm4924	607.891	-0.607464	0.185137	-3.28115	0.00103383	0.0484786
H4c4	1806.21	-0.608407	0.125007	-4.867	1.13308e-06	0.000225879
Mb21d2	1842.55	-0.608628	0.135235	-4.50052	6.77871e-06	0.00101684
Setdb1	7534.12	-0.60891	0.102845	-5.92065	3.20678e-09	1.38055e-06
Zfand6	6174.18	-0.609095	0.107354	-5.67371	1.39741e-08	4.96056e-06
Cep89	1217.53	-0.610144	0.144853	-4.21217	2.52924e-05	0.00285107
Tdp1	788.995	-0.612053	0.174766	-3.50213	0.000461546	0.026531
Nlrp9b	7088.4	-0.61501	0.127838	-4.81085	1.50287e-06	0.000293807
H3c4	845.265	-0.621707	0.18033	-3.44761	0.000565562	0.0309705
Spag7	2220.93	-0.623646	0.133074	-4.68647	2.77964e-06	0.000497728
Gm21936	1059.89	-0.623657	0.153534	-4.062	4.86544e-05	0.00479063
Tubb3	6356.65	-0.62472	0.107789	-5.79577	6.80085e-09	2.62111e-06
Cmtr2	3852.4	-0.625952	0.122759	-5.09904	3.41378e-07	8.6343e-05
Dhtkd1	4587.26	-0.626741	0.134202	-4.67014	3.0099e-06	0.000534231
Heatr5b	2299.6	-0.627186	0.127097	-4.9347	8.02723e-07	0.000169191
Dazl	7503.03	-0.628509	0.110946	-5.66501	1.47014e-08	5.17336e-06
Ttk	9198.75	-0.631676	0.107635	-5.86869	4.39253e-09	1.83254e-06
Mgst3	4252.72	-0.632217	0.12138	-5.20858	1.90291e-07	5.16826e-05
Neil3	1884.97	-0.633096	0.133098	-4.75663	1.96854e-06	0.000372256
Ift43	2625.23	-0.633395	0.124759	-5.07695	3.83538e-07	9.46404e-05
Lcmt1	563.101	-0.634457	0.190416	-3.33195	0.000862407	0.0430863
Dhrs1	1664.19	-0.638408	0.150298	-4.2476	2.16071e-05	0.00251263
Hmces	8900.24	-0.644327	0.107436	-5.9973	2.00623e-09	9.02089e-07
Gm7240	707.015	-0.647252	0.177419	-3.64815	0.000264131	0.0179043
Gm11381	944.136	-0.647464	0.162487	-3.98471	6.75614e-05	0.00628523
Lig1	756.117	-0.648361	0.16986	-3.81703	0.000135067	0.0107596
Mrpl24	639.036	-0.653865	0.184592	-3.54222	0.000396771	0.0241815
Stard13	7986.45	-0.655359	0.115903	-5.65439	1.56401e-08	5.4096e-06
Lmx1a	1268.83	-0.663682	0.150084	-4.42207	9.77614e-06	0.00135952
Nlrp4f	50575.4	-0.667926	0.105783	-6.31414	2.71661e-10	1.42774e-07
Ctbp2	3501.97	-0.670291	0.142274	-4.71126	2.4619e-06	0.000446762
Eif1b	2093.13	-0.677134	0.130733	-5.17953	2.22441e-07	5.96141e-05
Ccnb2	2371.49	-0.68382	0.126711	-5.39669	6.78815e-08	2.06543e-05
Vta1	1586.06	-0.683933	0.13071	-5.23245	1.67281e-07	4.60511e-05
Iars	7598.71	-0.684698	0.100321	-6.82505	8.78941e-12	5.55766e-09
Rfpl4	58998.9	-0.689396	0.0984308	-7.00386	2.48998e-12	1.7678e-09
Riok1	10596.1	-0.689404	0.0890322	-7.74331	9.68644e-15	9.56075e-12
E330034G19Rik	64097.5	-0.690392	0.0875606	-7.88473	3.15215e-15	3.35687e-12
Tbc1d15	39586.9	-0.691185	0.101114	-6.83572	8.15924e-12	5.24108e-09
Vps72	2918.59	-0.699455	0.122643	-5.70316	1.17605e-08	4.24931e-06
Oosp3	6576.02	-0.702455	0.100865	-6.96432	3.29983e-12	2.26335e-09
Gm15452	842.864	-0.703903	0.187292	-3.75832	0.000171058	0.0128908
Psmb6	1487.82	-0.705112	0.133127	-5.29652	1.18031e-07	3.34021e-05
Obox1	11475.4	-0.713511	0.11237	-6.34965	2.158e-10	1.14908e-07
Zfp750	4107.31	-0.715208	0.12037	-5.94176	2.81985e-09	1.22703e-06
Gm18204	768.236	-0.715812	0.187041	-3.82704	0.000129692	0.0105178
Tbc1d19	1200.21	-0.719098	0.143679	-5.00491	5.58889e-07	0.000128506
Pdlim1	3830.99	-0.719263	0.139115	-5.17028	2.33746e-07	6.22318e-05
Fdx1	760.163	-0.722602	0.200025	-3.61256	0.000303192	0.0197896
Zfp383	1552.91	-0.724714	0.165227	-4.38617	1.15366e-05	0.00155105
Gm1821	1624.09	-0.728542	0.17423	-4.18149	2.89604e-05	0.00313399
Lonp2	2546.57	-0.729899	0.119222	-6.12219	9.22962e-10	4.61116e-07
Dld	2531.86	-0.731723	0.122783	-5.95951	2.53003e-09	1.11288e-06
Wdr92	604.197	-0.734874	0.187445	-3.92049	8.83702e-05	0.00787702
Tie1	642.251	-0.734875	0.184627	-3.98032	6.88217e-05	0.00638779
Tmem72	9344.63	-0.738752	0.103248	-7.15513	8.35936e-13	6.50551e-10
Gm11448	785.758	-0.74071	0.179425	-4.12824	3.65556e-05	0.00385559
Gm48383	562.636	-0.74773	0.210225	-3.5568	0.000375393	0.0232284
Gm34586	584.512	-0.748277	0.196626	-3.80559	0.000141468	0.0110948
Usp9y	573.516	-0.749033	0.226476	-3.30733	0.000941887	0.0455392
Zfp677	1159.63	-0.757702	0.147694	-5.1302	2.89441e-07	7.41336e-05
Dppa3-ps	1493.08	-0.77004	0.133782	-5.75594	8.61601e-09	3.16975e-06
Gm8674	696.342	-0.773883	0.209713	-3.6902	0.000224078	0.0159088
Ajap1	1014.09	-0.774624	0.171204	-4.52457	6.05196e-06	0.00093122
1110012L19Rik	635.056	-0.776794	0.187208	-4.14937	3.33393e-05	0.00355983
Ttc33	622.068	-0.778512	0.210851	-3.69223	0.000222298	0.0158613
Gm21939	968.216	-0.78243	0.202153	-3.87048	0.000108623	0.00919614
Myo3a	1127.89	-0.80157	0.198867	-4.03069	5.56129e-05	0.00537122
Mrps33	422.951	-0.81401	0.237347	-3.42962	0.000604422	0.032744
Ifitm6	700.055	-0.814982	0.194286	-4.19475	2.73173e-05	0.00299587
Gm12794	1890.78	-0.819565	0.161594	-5.07175	3.94174e-07	9.60929e-05
Gm18283	446.112	-0.821795	0.227022	-3.61988	0.000294735	0.0192999
Trak2	4499.59	-0.826548	0.110682	-7.46779	8.15519e-14	7.50055e-11
Sp110	42405.6	-0.82897	0.0909474	-9.11483	7.87953e-20	1.38639e-16
Fam171a2	399.386	-0.829118	0.233337	-3.55332	0.000380408	0.0234313
AU022751	82193.7	-0.832543	0.0897104	-9.28034	1.68937e-20	3.25549e-17
Parp8	676.018	-0.840244	0.182183	-4.6121	3.98626e-06	0.000671795
1700034H15Rik	488.682	-0.846568	0.212426	-3.98524	6.74112e-05	0.00628523
Gm16184	345.281	-0.851121	0.255264	-3.33428	0.000855205	0.0428853
Ifit1bl2	3561.41	-0.8554	0.120831	-7.07932	1.44863e-12	1.04684e-09
Gm44087	435.048	-0.862298	0.251747	-3.42525	0.000614234	0.0330543
Scd3	885.825	-0.86539	0.176332	-4.90774	9.21319e-07	0.0001912
Rpl23a-ps4	605.41	-0.876443	0.19595	-4.47278	7.72084e-06	0.00112797
Ccnb1-ps	361.26	-0.87697	0.242023	-3.6235	0.000290646	0.0191873
Gm12856	315.196	-0.884104	0.265497	-3.33	0.000868475	0.0431762
Gm16094	296.226	-0.888937	0.253	-3.51359	0.0004421	0.0258166
Fundc1	5630.87	-0.893722	0.109099	-8.19181	2.57323e-16	3.15556e-13
Gm8607	391.997	-0.897386	0.242182	-3.70543	0.000211036	0.0152504
Gm15753	3127.62	-0.913485	0.113973	-8.0149	1.10227e-15	1.2711e-12
Vmn2r12	306.883	-0.93109	0.258975	-3.59529	0.000324029	0.0207966
Sec61b	1143.38	-0.941148	0.146551	-6.42198	1.34516e-10	7.56056e-08
Zscan4d	6552.3	-0.980239	0.130559	-7.50799	6.00417e-14	5.65062e-11
Olfr1425	312.283	-0.999497	0.272648	-3.66588	0.000246486	0.0170218
Prex2	922.781	-1.01824	0.188043	-5.41493	6.13119e-08	1.90859e-05
Fam90a1a	1095.81	-1.02087	0.153284	-6.65998	2.73862e-11	1.65413e-08
Ercc4	2678.93	-1.02414	0.117402	-8.72337	2.70035e-18	4.04732e-15
Gm45659	396.52	-1.06492	0.231999	-4.5902	4.42818e-06	0.000731329
Ric3	1707.91	-1.06722	0.149367	-7.14493	9.00408e-13	6.87504e-10
Gm5373	617.741	-1.13378	0.226123	-5.01401	5.33073e-07	0.000123271
Gm10552	288.374	-1.14804	0.284577	-4.03419	5.47899e-05	0.00531712
Gm16026	17361.3	-1.16207	0.103306	-11.2488	2.34762e-29	1.05559e-25
Ighv1-60	396.543	-1.17183	0.253512	-4.62238	3.79363e-06	0.000645045
Gm12619	272.791	-1.18764	0.290363	-4.09019	4.31014e-05	0.00437178
Olfr1276	240.424	-1.18801	0.318158	-3.73401	0.000188452	0.0139675
Dcaf17	712.288	-1.19151	0.184119	-6.47144	9.70764e-11	5.69346e-08
Gm48492	1137.4	-1.19783	0.149509	-8.01176	1.13076e-15	1.2711e-12
Gm34045	278.769	-1.20231	0.264802	-4.54043	5.61401e-06	0.000873798
Sp140	1999.27	-1.20984	0.131551	-9.19675	3.68954e-20	6.78674e-17
Tmc5	1442.91	-1.21013	0.14201	-8.52148	1.57524e-17	2.19817e-14
Cd200	219.931	-1.21325	0.320442	-3.78618	0.000152978	0.0118369
Thbs4	184.358	-1.22062	0.320116	-3.81306	0.000137257	0.0108699
Tubgcp2	767.834	-1.22138	0.174451	-7.00128	2.53641e-12	1.76972e-09
Gm10717	1140.39	-1.22249	0.192374	-6.35478	2.08729e-10	1.12624e-07
Gm48754	4218.61	-1.22502	0.12323	-9.94092	2.76251e-23	7.45288e-20
Gm49015	2090.54	-1.23474	0.130474	-9.46352	2.97742e-21	6.69391e-18
Teddm2	513.912	-1.23759	0.203948	-6.06819	1.29361e-09	6.15879e-07
Gm10719	342.175	-1.24708	0.329331	-3.78669	0.000152665	0.0118369
Olfr1277	270.964	-1.24958	0.275943	-4.52842	5.94271e-06	0.000917899
Gm29284	876.641	-1.24968	0.172327	-7.25178	4.11315e-13	3.54151e-10
Fam124a	923.351	-1.26255	0.182836	-6.90541	5.00582e-12	3.37626e-09
Ceacam1	918.084	-1.26304	0.17546	-7.19843	6.09096e-13	4.92978e-10
A530040E14Rik	1518.15	-1.26888	0.161994	-7.8329	4.76743e-15	4.94688e-12
Spdye4b	1363.95	-1.2803	0.176624	-7.24874	4.20658e-13	3.54649e-10
Gm10800	23865.1	-1.29414	0.274072	-4.72188	2.33678e-06	0.000429839
Gm50210	1080.83	-1.30036	0.155076	-8.38533	5.05844e-17	6.60338e-14
Alk	194.865	-1.30467	0.370401	-3.52232	0.00042779	0.0253097
Gm48764	2105.92	-1.34617	0.131161	-10.2635	1.0289e-24	3.20289e-21
Gm47357	1367.02	-1.39609	0.165099	-8.45612	2.76431e-17	3.72887e-14
Arhgap22	578.447	-1.40583	0.192085	-7.31878	2.50242e-13	2.20148e-10
Gm10715	169.245	-1.41838	0.387153	-3.66361	0.000248687	0.0171154
Gm50358	1865.74	-1.42443	0.153025	-9.30851	1.29644e-20	2.62321e-17
Gm49030	705.608	-1.42473	0.186744	-7.62934	2.35966e-14	2.27359e-11
Gm47486	1872.04	-1.43228	0.173114	-8.27359	1.2998e-16	1.64375e-13
6030407O03Rik	113.184	-1.43863	0.407175	-3.53321	0.000410544	0.0248339
Gm10718	3659.96	-1.4432	0.152337	-9.47374	2.69988e-21	6.42699e-18
Gm40910	229.092	-1.45405	0.287155	-5.06363	4.11338e-07	9.96768e-05
Gm47739	277.74	-1.47359	0.269254	-5.47288	4.42779e-08	1.42209e-05
Gm29761	1022.76	-1.4739	0.161872	-9.10535	8.59886e-20	1.44991e-16
Gm45899	255.775	-1.47412	0.330187	-4.46451	8.0254e-06	0.00116406
Gm21738	9961.82	-1.53044	0.121305	-12.6164	1.71502e-36	9.9148e-33
Gm49858	374.187	-1.5364	0.263329	-5.8345	5.39507e-09	2.16166e-06
Gm50331	950.249	-1.5426	0.173182	-8.90738	5.22523e-19	8.45818e-16
Gm50216	1204.97	-1.54747	0.147802	-10.4699	1.18793e-25	4.37029e-22
Gm11168	452.677	-1.56647	0.258457	-6.06084	1.35408e-09	6.29851e-07
Gm43546	170.702	-1.5722	0.358256	-4.38847	1.14152e-05	0.00155017
Gm48829	2104.84	-1.59651	0.14758	-10.818	2.83028e-27	1.14536e-23
4930432E11Rik	175.552	-1.60842	0.399442	-4.02667	5.65723e-05	0.00545087
Gm48271	1057.44	-1.61139	0.156368	-10.3052	6.67762e-25	2.25192e-21
Gm47924	330.703	-1.61143	0.279442	-5.76661	8.08823e-09	3.03069e-06
Gm43601	149.608	-1.68997	0.355572	-4.75282	2.00602e-06	0.000375832
Gm6909	142.435	-1.69257	0.37533	-4.50954	6.49677e-06	0.000984686
Gm42713	563.405	-1.71416	0.220326	-7.7801	7.24656e-15	7.33135e-12
Gm17535	175.171	-1.75799	0.334597	-5.25406	1.4878e-07	4.12385e-05
Gm45136	396.519	-1.77666	0.250184	-7.10141	1.23488e-12	9.08605e-10
Gm47404	1288.9	-1.79075	0.146106	-12.2565	1.55069e-34	7.84419e-31
Gm44660	3453.41	-1.80777	0.113869	-15.8759	9.30696e-57	7.53268e-53
Gm48113	341.514	-1.80993	0.252667	-7.1633	7.87554e-13	6.24916e-10
Gm48422	1224.31	-1.83636	0.181313	-10.1281	4.14565e-24	1.19833e-20
Gm43678	492.266	-1.83694	0.231575	-7.93235	2.15043e-15	2.35199e-12
Vmn2r1	709.106	-1.85079	0.198334	-9.33171	1.04175e-20	2.21881e-17
Gm47808	6457.46	-1.8534	0.109817	-16.8771	6.62686e-64	6.70439e-60
Gm12823	118.541	-1.85415	0.408938	-4.53405	5.78643e-06	0.000897186
Gm2065	68.7775	-1.89458	0.538315	-3.51946	0.000432428	0.0254353
Gm47738	204.822	-1.90061	0.310663	-6.11793	9.48005e-10	4.67852e-07
2610008E11Rik	133.749	-1.93966	0.500029	-3.87909	0.000104847	0.00900404
Gm49946	57.2201	-2.10143	0.599955	-3.50265	0.000460652	0.0265173
Gm15218	105.09	-2.15853	0.446234	-4.83721	1.31671e-06	0.000259926
Slfn10-ps	432.454	-2.16629	0.248861	-8.70482	3.18079e-18	4.59715e-15
Ppp1r2-ps7	121.233	-2.23709	0.449888	-4.97255	6.60781e-07	0.000146123
Tmem132c	2902.39	-2.29917	0.152543	-15.0723	2.4628e-51	1.66107e-47
Gm9286	52.2114	-2.30919	0.694201	-3.3264	0.000879757	0.0435765
Gm4847	68.8635	-2.37654	0.574969	-4.13334	3.57524e-05	0.00380744
Sva	73.6526	-2.40091	0.533706	-4.49856	6.84147e-06	0.00101787
Gm42653	204.182	-2.51229	0.430304	-5.8384	5.27054e-09	2.15442e-06
Vmn2r2	38.6933	-2.63679	0.724648	-3.63872	0.000274	0.0182974
Gm44739	2783.21	-2.63876	0.132981	-19.8432	1.2625e-87	1.70303e-83
Gm6020	38.1278	-2.68577	0.734629	-3.65596	0.000256225	0.0174855
C130026I21Rik	4698.29	-2.69657	0.106218	-25.3873	3.4874e-142	1.41128e-137
Arl14	49.5465	-2.84091	0.671357	-4.23159	2.32047e-05	0.00265268
Gm12621	27.8701	-2.89047	0.876888	-3.29629	0.000979716	0.0469197
Gm21321	30.0116	-3.20583	0.927723	-3.45559	0.000549085	0.0303973
Gm7102	2386.19	-3.26938	0.14996	-21.8017	2.2355e-105	4.52331e-101
Gm49751	19.2717	-4.77953	1.32379	-3.61048	0.00030563	0.0198846
3425401B19Rik	9.13047	-6.73902	2.00945	-3.35367	0.000797488	0.0407484
Gm27592	9.12713	-6.74102	2.01676	-3.3425	0.000830275	0.041947
Gm829	12.8233	-7.23126	1.86651	-3.87421	0.000106973	0.00909446

## Sheet: 4C
Gene	baseMean	log2FoldChange	lfcSE	stat	pvalue	padj
Shisa6	22.4752	7.98014	1.92855	4.13791	3.5049e-05	0.00513417
Inafm2	14.1437	7.31214	2.12842	3.43548	0.000591504	0.046005
Rbm11	13.9096	7.2847	2.07391	3.51253	0.000443855	0.0373453
Gm15481	13.2727	7.22027	2.09432	3.44755	0.000565688	0.044472
1700128E19Rik	12.5482	7.13832	2.05964	3.4658	0.000528648	0.0427146
Gm44913	65.5544	4.7486	0.957438	4.95969	7.06062e-07	0.000194277
Adrb1	35.4649	4.61999	1.21969	3.78785	0.000151955	0.0164139
D330050G23Rik	32.8173	4.49945	1.13838	3.95249	7.73421e-05	0.0100626
Gm40557	30.0046	4.31839	1.08956	3.96341	7.38857e-05	0.00973877
Zic5	57.6457	4.13177	0.909543	4.54269	5.55397e-06	0.00113087
Gm12280	31.5292	3.93014	1.05556	3.72327	0.000196659	0.0201727
Olfr224	47.967	3.55162	0.878404	4.04326	5.27126e-05	0.00720341
Gm6176	56.1349	3.25902	0.724227	4.5	6.79532e-06	0.00131774
Cmtm8	80.9172	2.70911	0.624163	4.34039	1.42233e-05	0.0024134
Trim50	95.5531	2.69876	0.616989	4.37408	1.21948e-05	0.00212914
Slc15a1	147.681	2.68114	0.507262	5.28551	1.25353e-07	3.7813e-05
Colec11	58.2157	2.66448	0.693087	3.84437	0.000120865	0.0139039
Gm45170	166.239	2.59963	0.587433	4.42541	9.62588e-06	0.0017422
Gm20274	96.8947	2.31502	0.534273	4.33302	1.47076e-05	0.00247496
Rhox9	139.843	2.25181	0.596004	3.77817	0.000157982	0.0170199
1700001P01Rik	77.7323	2.22575	0.593489	3.75029	0.00017663	0.0185863
BC060293	77.465	2.15123	0.611908	3.51562	0.000438734	0.0371447
Sec14l4	190.622	2.14743	0.437528	4.90809	9.1966e-07	0.000241621
Acot6	131.644	2.11534	0.535865	3.94752	7.89633e-05	0.0100948
Mycbpap	82.4498	1.99153	0.577163	3.45055	0.000559446	0.0441518
Celsr2	117.546	1.98721	0.524171	3.79115	0.000149953	0.0162841
Slfn5	89.1846	1.95219	0.56605	3.44879	0.000563102	0.0443544
Gm12851	174.252	1.86186	0.469765	3.96338	7.38963e-05	0.00973877
Umad1	103.674	1.84098	0.511294	3.60063	0.000317448	0.0292476
AF357399	139.96	1.82669	0.445875	4.09687	4.18778e-05	0.00598382
Sema6a	250.473	1.78565	0.342534	5.21304	1.85771e-07	5.48199e-05
Adgrl2	269.614	1.71635	0.368754	4.65444	3.24856e-06	0.000711243
Lrp2	417.991	1.6797	0.290621	5.77967	7.48456e-09	3.07873e-06
Tspan33	234.376	1.53954	0.370382	4.15664	3.22964e-05	0.00480002
Tmigd1	617.285	1.50225	0.317897	4.72558	2.29461e-06	0.000540135
Cul7	234.723	1.47594	0.396894	3.71873	0.000200231	0.0204361
E330034L11Rik	432.219	1.46482	0.324942	4.50793	6.54628e-06	0.00127552
Allc	660.957	1.44266	0.232127	6.21499	5.13283e-10	2.40258e-07
Sfrp1	1400.25	1.42794	0.259792	5.49648	3.87446e-08	1.33712e-05
Trpa1	168.723	1.42133	0.407848	3.48494	0.000492244	0.0405782
Krt18	346.954	1.36284	0.300164	4.54031	5.61708e-06	0.00113803
Zfp813-ps	515.367	1.33985	0.329569	4.06545	4.79405e-05	0.00670886
Gm43029	2700.15	1.3334	0.159516	8.35905	6.32277e-17	5.59744e-14
Gm10461	271.603	1.30979	0.331626	3.94961	7.8278e-05	0.0100948
Gm27209	416.069	1.28533	0.354636	3.62436	0.000289673	0.027691
Zfp52	802.338	1.23055	0.24453	5.0323	4.84628e-07	0.000135175
Gcfc2	270.911	1.20269	0.352351	3.41332	0.000641772	0.0490335
Lrp8	858.653	1.19493	0.250522	4.76976	1.84445e-06	0.000436696
Gm33962	857.194	1.16944	0.302651	3.864	0.000111545	0.0130923
Hmgn5	3861.52	1.15316	0.158141	7.29194	3.05513e-13	1.94397e-10
Crx	410.192	1.14349	0.282267	4.05109	5.09796e-05	0.00703744
Fam189a2	622.707	1.13959	0.249381	4.56968	4.88478e-06	0.00101491
Ptch1	1302.71	1.13513	0.258519	4.3909	1.12884e-05	0.00199327
Nabp2	340.72	1.12239	0.302823	3.70644	0.000210195	0.0212401
Snhg11	475.003	1.11574	0.308175	3.62048	0.000294056	0.0279076
Gm5117	5720.31	1.09617	0.202127	5.42319	5.85453e-08	1.90731e-05
Gm29106	770.354	1.0822	0.240783	4.49452	6.97279e-06	0.0013394
Snx14	531.593	1.07609	0.301389	3.57043	0.000356395	0.0314826
Rgs17	879.252	1.04971	0.232138	4.52192	6.1282e-06	0.00122333
Gpc4	1467.55	1.0255	0.2134	4.80553	1.54339e-06	0.000375022
Ppp2r2c	589.909	1.01926	0.268477	3.79646	0.000146777	0.016111
Pkm	4811.02	0.99784	0.150638	6.62408	3.49416e-11	1.77866e-08
Gm47381	700.017	0.991256	0.251036	3.94866	7.85897e-05	0.0100948
Gm44078	911.131	0.985834	0.253331	3.89149	9.96313e-05	0.0119684
Rbm38	2416.66	0.971975	0.180808	5.37574	7.62693e-08	2.4456e-05
Cthrc1	535.666	0.960164	0.253356	3.78978	0.000150783	0.0163307
Cacul1	1634	0.911911	0.19679	4.63394	3.58775e-06	0.000777148
Gca	1439.65	0.902842	0.186175	4.84943	1.23814e-06	0.000314421
Bcl2l10	1956.88	0.902208	0.199754	4.51659	6.28448e-06	0.00124234
Msn	549.983	0.884581	0.246065	3.5949	0.000324515	0.0295687
Arhgef16	949.71	0.872762	0.214101	4.07639	4.57397e-05	0.00649009
Marcks	1216.06	0.871166	0.205008	4.24943	2.14317e-05	0.00336974
Tcl1b1	681.025	0.870126	0.230351	3.77739	0.00015848	0.0170285
Sema3e	757.301	0.854513	0.24154	3.53776	0.000403531	0.0347756
Rfpl4	1790.89	0.840533	0.206414	4.07208	4.65954e-05	0.00658856
Mns1	895.229	0.836835	0.213577	3.91819	8.92178e-05	0.0110501
Rbmx	4779.88	0.835415	0.153173	5.45407	4.92296e-08	1.64326e-05
Meioc	1294.2	0.834902	0.203775	4.09717	4.18224e-05	0.00598382
Gm33466	3379.28	0.823739	0.213854	3.85187	0.000117219	0.0135611
Amot	1759.13	0.806393	0.172764	4.66759	3.04752e-06	0.0006805
Prkx	791.129	0.806173	0.220206	3.66099	0.00025124	0.0249543
Zfyve16	1132.29	0.805598	0.203535	3.95803	7.55704e-05	0.00989535
Mxd4	754.419	0.794368	0.225174	3.5278	0.000419029	0.035699
Iqsec1	2269.02	0.783198	0.183773	4.26177	2.02818e-05	0.00323896
Gm44133	2690.18	0.781522	0.211485	3.69541	0.000219535	0.02202
Tfcp2l1	936.176	0.77227	0.214685	3.59722	0.000321641	0.0295004
Bclaf3	2658.01	0.766434	0.194272	3.94515	7.97492e-05	0.0101488
Igbp1	2218.27	0.750207	0.195397	3.83939	0.000123342	0.0141091
Fgd1	1015.21	0.734732	0.211019	3.48183	0.000498001	0.0408542
Kdm3a	10325	0.733583	0.138063	5.3134	1.07598e-07	3.31949e-05
Cops3	974.935	0.732945	0.209304	3.50182	0.000462093	0.0387197
H1f4	11543.4	0.715669	0.161297	4.43696	9.12373e-06	0.00166612
Xist	14647.8	0.710415	0.171593	4.14011	3.47138e-05	0.00510344
AU022751	3732.18	0.702896	0.158108	4.44566	8.7622e-06	0.00161458
Gm5946	2244.73	0.688184	0.201546	3.41454	0.000638907	0.0489064
Mybl1	3021.67	0.680742	0.156098	4.361	1.29471e-05	0.0022341
Lrig1	1912.83	0.663667	0.174322	3.80714	0.000140583	0.0156849
Gm21781	1573.61	0.658311	0.176623	3.72721	0.00019361	0.0199101
Unc13c	3703.29	0.649871	0.167717	3.8748	0.000106713	0.0126696
Galnt11	1558.86	0.640065	0.187687	3.41029	0.000648943	0.0493039
Gls	3715	0.632048	0.160833	3.92984	8.50032e-05	0.0106839
Fubp1	15942.1	0.631275	0.143781	4.39054	1.13067e-05	0.00199327
Iqub	1686.66	0.628105	0.175144	3.58622	0.000335502	0.0302271
Gm38706	2164.95	0.621683	0.181465	3.42591	0.000612749	0.0472595
Jup	1823.26	0.618553	0.176954	3.49556	0.000473061	0.0393152
Pgrmc1	2988.84	0.611832	0.170173	3.59535	0.000323952	0.0295687
Mtch2	3173.65	0.606489	0.167545	3.61985	0.000294774	0.0279076
Ptbp3	2886.36	0.605509	0.166148	3.64438	0.000268033	0.0263015
Uchl1	2140.88	0.596036	0.170975	3.4861	0.000490123	0.0405677
D6Ertd527e	3425.89	0.591429	0.172863	3.42137	0.000623062	0.047964
Wasl	9390.47	0.584649	0.160677	3.63867	0.000274053	0.0266992
Ssr4	2529.29	0.569458	0.164919	3.45295	0.00055449	0.0438456
Rasal2	2944.07	0.568256	0.163317	3.47947	0.000502402	0.0410006
Nras	2937.39	0.567957	0.164194	3.45907	0.000542041	0.0435375
Ogt	7552.86	0.560458	0.144519	3.87808	0.000105283	0.0125364
Tug1	6344.8	0.53255	0.147367	3.61376	0.000301783	0.0281224
Smc1a	8916.82	0.531604	0.142503	3.73048	0.000191114	0.0197032
Picalm	7722.58	0.525617	0.14376	3.65621	0.000255975	0.0253448
Zcchc14	4415.59	0.520548	0.150071	3.46867	0.000523039	0.0423453
Arid4b	11037.7	0.506057	0.133065	3.80308	0.000142909	0.0159008
Cbl	21826.6	-0.472508	0.132043	-3.57845	0.000345636	0.0309348
Slc6a6	11115.5	-0.473494	0.134763	-3.51353	0.000442193	0.0372825
Ctsa	25247	-0.480494	0.13229	-3.63212	0.0002811	0.0269981
Itga6	7608.43	-0.483335	0.138499	-3.48982	0.000483349	0.0400884
Hipk1	20625.8	-0.48854	0.130157	-3.75346	0.000174414	0.0184485
Bag3	5340.67	-0.491474	0.143298	-3.42974	0.000604165	0.0467231
N4bp1	11960.7	-0.492419	0.133106	-3.69946	0.000216057	0.0217785
Lrpap1	10361.4	-0.493363	0.139422	-3.53862	0.000402226	0.0347756
Ung	6235.88	-0.504397	0.140064	-3.60118	0.000316771	0.0292476
Aprt	10468.7	-0.512827	0.137462	-3.73068	0.000190964	0.0197032
Nfe2l1	15026.2	-0.516174	0.132116	-3.90696	9.34632e-05	0.0114297
Fbxw2	5364.05	-0.516814	0.144414	-3.57871	0.000345299	0.0309348
Hand1	10570.6	-0.518314	0.1382	-3.75047	0.000176502	0.0185863
Slc34a2	28363.5	-0.522907	0.143309	-3.6488	0.000263464	0.0259155
Senp6	14861.6	-0.523725	0.139039	-3.76676	0.000165382	0.0175844
Nop2	12290.3	-0.525342	0.153588	-3.42046	0.000625143	0.0480334
Bri3bp	19960.4	-0.531412	0.138087	-3.84837	0.000118905	0.0137172
Kif18b	13820.4	-0.535614	0.142552	-3.75732	0.000171743	0.0182132
Pdzd2	3629.23	-0.53598	0.155067	-3.45645	0.000547347	0.0435524
Actr5	4934.47	-0.538446	0.148071	-3.63641	0.000276468	0.0267425
Irgq	6563.08	-0.542011	0.141709	-3.82483	0.000130863	0.0147622
Klhl12	7338.26	-0.542188	0.146704	-3.6958	0.000219193	0.02202
Slc39a6	4211.94	-0.543151	0.150012	-3.62073	0.000293772	0.0279076
Kcnk6	21800.8	-0.543424	0.134371	-4.04421	5.24987e-05	0.00719834
Nt5c3b	5630.74	-0.545712	0.141564	-3.85489	0.000115783	0.0134716
Tmppe	20422.2	-0.54659	0.158236	-3.45426	0.000551798	0.0437177
Zscan5b	11091.8	-0.548175	0.138806	-3.94923	7.84044e-05	0.0100948
Slc2a3	4499.02	-0.549238	0.152218	-3.60823	0.000308296	0.0285985
Dyrk1a	13671.5	-0.551163	0.139225	-3.95881	7.53251e-05	0.00989504
Bace1	2640.53	-0.554958	0.161638	-3.43333	0.000596215	0.046247
Dhx32	3940.61	-0.555638	0.154641	-3.59309	0.000326785	0.0297046
Gm5541	2995.85	-0.555706	0.15709	-3.53751	0.00040392	0.0347756
Ccne1	34041.3	-0.562046	0.131937	-4.25995	2.04475e-05	0.00324002
Tlnrd1	2223.26	-0.563732	0.164037	-3.43661	0.000589034	0.0459525
Prr13	7753.32	-0.564988	0.165357	-3.41677	0.000633684	0.048598
Mcmbp	5509.62	-0.566682	0.144634	-3.91804	8.92734e-05	0.0110501
Bspry	4299.89	-0.567022	0.151621	-3.73974	0.000184208	0.0191365
Cd3eap	5232.79	-0.567264	0.158437	-3.58039	0.000343086	0.0308421
Card6	4465.27	-0.567824	0.163514	-3.47263	0.000515376	0.0419753
Gde1	3732.97	-0.568198	0.149784	-3.79344	0.000148573	0.0162208
Osbpl11	9443.41	-0.569177	0.157325	-3.61784	0.000297077	0.0279397
Klhl21	9852.8	-0.569195	0.135975	-4.18603	2.83878e-05	0.00432973
Plekhg3	13404.2	-0.571234	0.133462	-4.28012	1.86792e-05	0.0030223
Gm15459	20914	-0.57525	0.130393	-4.41168	1.02572e-05	0.0018401
Abl2	25165.7	-0.575502	0.143514	-4.01009	6.06968e-05	0.00815762
Hacd3	4864.08	-0.580836	0.145975	-3.97901	6.92025e-05	0.00920959
Smchd1	14013.2	-0.580865	0.151981	-3.82197	0.000132389	0.0148495
Gpat4	2333.71	-0.584815	0.161484	-3.62149	0.000292906	0.0279076
Zfp981	9227.29	-0.588636	0.164991	-3.5677	0.000360133	0.0317439
Patz1	4275.83	-0.592802	0.15603	-3.79929	0.00014511	0.0160669
Unc119b	4275.2	-0.59696	0.174065	-3.42952	0.000604648	0.0467231
Kifc3	3687.51	-0.597261	0.159619	-3.74179	0.000182717	0.0190302
Zfp740	4088.24	-0.601643	0.164306	-3.66172	0.000250531	0.0249447
Tjap1	3516.63	-0.602076	0.151073	-3.98534	6.73832e-05	0.00899688
Znhit6	6281.7	-0.602991	0.154951	-3.89149	9.9629e-05	0.0119684
Nufip1	8426	-0.604676	0.155119	-3.89815	9.69318e-05	0.0117481
Cenps	2774.24	-0.605424	0.171339	-3.53348	0.000410129	0.0352356
Fkbp5	4083.61	-0.605688	0.169321	-3.57716	0.000347346	0.0309518
Cfap298	2811.85	-0.605716	0.159435	-3.79915	0.000145192	0.0160669
Tkt	7155.26	-0.615719	0.151421	-4.06627	4.77725e-05	0.00670879
Igsf3	2952.28	-0.619159	0.158476	-3.90697	9.34616e-05	0.0114297
Tbcc	2735.46	-0.619761	0.157132	-3.94421	8.00623e-05	0.0101569
Ube2o	26785.6	-0.620323	0.148736	-4.17063	3.03757e-05	0.00458144
Arl14ep	1718.72	-0.622326	0.177833	-3.49951	0.00046612	0.0388972
Rnf6	12390.4	-0.627243	0.139555	-4.49458	6.9707e-06	0.0013394
Sh2d3c	1993.83	-0.63407	0.169131	-3.74898	0.000177555	0.0186355
Ptpn3	2184.72	-0.635727	0.183841	-3.45802	0.000544151	0.0435524
Bod1	3912.83	-0.63885	0.151516	-4.21639	2.48241e-05	0.00384377
Mad2l2	3436.33	-0.642154	0.172069	-3.73196	0.000189996	0.0196875
Cdca7	2982.79	-0.642824	0.185906	-3.45779	0.000544618	0.0435524
Utp14b	14057	-0.643097	0.157232	-4.09011	4.31174e-05	0.0061394
Pla2g15	8832.26	-0.645021	0.141466	-4.55956	5.12604e-06	0.00104898
Rtn2	4028.88	-0.645816	0.150347	-4.29549	1.74304e-05	0.00288545
Bag5	5510.62	-0.65445	0.172333	-3.79758	0.000146116	0.016111
Npl	8644.28	-0.656834	0.139659	-4.70314	2.56196e-06	0.000589439
Pds5b	3306.44	-0.659158	0.159066	-4.14393	3.41405e-05	0.00503733
Nelfa	4739.97	-0.667389	0.161722	-4.12677	3.67894e-05	0.00535742
Aqp9	7759.96	-0.669186	0.138015	-4.84865	1.24308e-06	0.000314421
Trim13	2887.92	-0.670734	0.171928	-3.90126	9.56948e-05	0.0116328
H2-Q6	4156.82	-0.672912	0.147547	-4.56066	5.09923e-06	0.00104877
Myorg	11575	-0.675437	0.13707	-4.9277	8.32053e-07	0.000220024
Grhl2	4704.36	-0.675634	0.145293	-4.65014	3.31712e-06	0.00072237
Lrrc8e	2209.09	-0.677899	0.176764	-3.83504	0.000125542	0.0142805
Spred2	1686.2	-0.679084	0.185819	-3.65455	0.000257635	0.0254036
Hk1	5555.81	-0.684139	0.172181	-3.97336	7.08651e-05	0.00940013
Arid4a	3218.53	-0.689987	0.170011	-4.05848	4.93938e-05	0.00688857
Rps4l	4431.19	-0.691702	0.163095	-4.2411	2.22426e-05	0.00348379
Snx29	2190.36	-0.692477	0.167813	-4.12648	3.68362e-05	0.00535742
Gm45663	4041.35	-0.695089	0.184531	-3.76678	0.000165364	0.0175844
Myadm	3973.5	-0.695414	0.154169	-4.51072	6.46081e-06	0.00126492
Slc26a2	2067.94	-0.69597	0.191203	-3.63995	0.000272692	0.0266304
Slk	2805.91	-0.696171	0.177293	-3.92667	8.61301e-05	0.0107922
Gm42553	3674.8	-0.697334	0.180967	-3.85337	0.000116501	0.0135165
2410002F23Rik	1378.68	-0.700647	0.193878	-3.61385	0.000301687	0.0281224
Dolk	1114.84	-0.700869	0.202274	-3.46495	0.000530333	0.0427659
Znrd1	1920.52	-0.705169	0.178598	-3.94835	7.86909e-05	0.0100948
Usp12	6604.29	-0.707331	0.146757	-4.81974	1.43748e-06	0.000353992
Nfs1	1050.48	-0.715405	0.205487	-3.48151	0.000498601	0.0408542
Smad3	2483.14	-0.720958	0.168454	-4.27984	1.87025e-05	0.0030223
Gm13841	2299.25	-0.722154	0.204035	-3.53936	0.000401092	0.0347525
Tsen2	1992.05	-0.722729	0.168052	-4.30062	1.70319e-05	0.00283098
Slc39a4	7836.77	-0.723048	0.165444	-4.37035	1.2405e-05	0.00214965
Exoc8	2201.13	-0.726585	0.184353	-3.94128	8.10496e-05	0.0102503
Fbxo6	1639.56	-0.729553	0.190902	-3.82161	0.000132584	0.0148495
Cstf2t	9325.76	-0.730315	0.180174	-4.0534	5.04796e-05	0.00699212
Col5a3	1437.39	-0.73165	0.190673	-3.8372	0.000124447	0.0141957
Rpp25	1650.25	-0.732241	0.206574	-3.54469	0.00039308	0.0342038
Sfn	12754.8	-0.733516	0.178995	-4.09796	4.16802e-05	0.00598382
Fscn1	6076.9	-0.733715	0.151194	-4.85281	1.21724e-06	0.000311759
Comt	940.755	-0.734741	0.215343	-3.41196	0.00064497	0.0491528
Gpank1	2400.31	-0.737422	0.196981	-3.74362	0.000181387	0.0189401
Zfp251	2734.25	-0.738131	0.164348	-4.49127	7.07999e-06	0.00135361
Nt5c	3520.18	-0.739302	0.188565	-3.92067	8.83032e-05	0.0109969
Mtif3	1076.5	-0.742322	0.205099	-3.61933	0.000295366	0.0279076
Sh3pxd2a	3181.86	-0.753243	0.162788	-4.62713	3.70763e-06	0.000795801
Gm47283	1330.89	-0.754919	0.207681	-3.635	0.000277983	0.0268253
Capn1	2751.72	-0.758928	0.162659	-4.66576	3.07472e-06	0.0006805
Cdr2	5843.12	-0.760054	0.170037	-4.46994	7.82419e-06	0.00146158
Cep89	2087.37	-0.760604	0.177783	-4.27826	1.88359e-05	0.00303184
Siah1a	2753.57	-0.771877	0.191269	-4.03556	5.44729e-05	0.00736977
Gpr160	969.913	-0.777895	0.215496	-3.6098	0.000306436	0.0284909
Dennd4c	5624.3	-0.779805	0.160618	-4.85503	1.20368e-06	0.000310237
Klf2	11018.5	-0.789578	0.185324	-4.26053	2.03947e-05	0.00324002
Atxn1l	13349.3	-0.792648	0.135582	-5.84627	5.02717e-09	2.11053e-06
Gm44792	3277.4	-0.795587	0.227004	-3.50473	0.00045707	0.0383779
Tigar	11728.6	-0.797094	0.141125	-5.64816	1.62178e-08	5.84457e-06
Zfp984	3637.39	-0.797925	0.1568	-5.0888	3.60344e-07	0.00010334
Micu1	817.151	-0.79903	0.227386	-3.51399	0.000441433	0.0372825
Slc29a2	1486.1	-0.801717	0.194918	-4.11311	3.90369e-05	0.00565729
Chst12	885.049	-0.802301	0.225128	-3.56376	0.00036558	0.0321545
Foxe1	2372.04	-0.802875	0.166607	-4.81897	1.44299e-06	0.000353992
Hpdl	2179.26	-0.812621	0.164409	-4.94268	7.70551e-07	0.000207809
Ccn1	1164.36	-0.81518	0.209418	-3.8926	9.91773e-05	0.0119684
S1pr5	704.463	-0.834207	0.233412	-3.57397	0.00035161	0.0311953
Entpd5	604.39	-0.835349	0.241767	-3.45519	0.000549911	0.0436531
Esrrb	8674.31	-0.835862	0.201489	-4.14841	3.34787e-05	0.00495765
Mixl1	601.743	-0.838179	0.240815	-3.48059	0.000500314	0.0409122
Amt	1911.94	-0.839789	0.170106	-4.93686	7.93905e-07	0.000211616
Plekha6	1339.4	-0.841583	0.196807	-4.27618	1.90127e-05	0.00304825
Tchh	3238.5	-0.846088	0.218969	-3.86397	0.000111559	0.0130923
Gm10800	11118.6	-0.84771	0.189337	-4.47725	7.56094e-06	0.00141891
Srl	1469.26	-0.853734	0.185795	-4.59504	4.32674e-06	0.000912943
Gm18765	1937.82	-0.854488	0.218371	-3.91302	9.11495e-05	0.0112141
Smpdl3a	684.014	-0.854578	0.242119	-3.52957	0.000416233	0.0356098
4833439L19Rik	1737.14	-0.855657	0.192106	-4.45409	8.42498e-06	0.0015595
Aqp3	1022.67	-0.857552	0.212361	-4.03818	5.38678e-05	0.00733666
Dgat2	2026.83	-0.862855	0.210254	-4.10388	4.06286e-05	0.00586708
Kcnq1ot1	2753.06	-0.864995	0.207567	-4.16731	3.08216e-05	0.00461452
Cpd	1750.07	-0.868317	0.179208	-4.84532	1.26409e-06	0.000315814
Aurkc	1227.55	-0.880188	0.190235	-4.62684	3.71294e-06	0.000795801
Uaca	627.353	-0.880546	0.249594	-3.52791	0.000418862	0.035699
Gm45410	1274.59	-0.887021	0.238764	-3.71506	0.000203157	0.0206313
Vamp1	1270.29	-0.890421	0.207395	-4.29337	1.75983e-05	0.00290145
Clip2	3883.5	-0.890888	0.155541	-5.72769	1.01808e-08	3.98647e-06
Uqcc3	1148.27	-0.894816	0.237182	-3.7727	0.000161487	0.0172605
Mcm9	1724.76	-0.899068	0.181876	-4.9433	7.6813e-07	0.000207809
Phtf2	6686.3	-0.901639	0.165251	-5.45619	4.86463e-08	1.63721e-05
Tekt2	818.892	-0.907178	0.217952	-4.16228	3.15082e-05	0.00470003
Sox21	2336.06	-0.907575	0.200222	-4.53284	5.81971e-06	0.00117325
Alkbh2	843.672	-0.912421	0.245189	-3.72129	0.000198205	0.0202801
Sap30	7521.97	-0.912597	0.150617	-6.05906	1.36919e-09	6.0606e-07
Znhit2	927.12	-0.917428	0.227404	-4.03435	5.47544e-05	0.00738332
Gm12790	769.409	-0.918126	0.226855	-4.0472	5.1835e-05	0.00713134
Tmem185b	941.512	-0.918541	0.237804	-3.8626	0.000112186	0.0131281
St6galnac4	611.069	-0.919784	0.250332	-3.67425	0.000238549	0.0238099
Cxcl16	561.174	-0.92259	0.248305	-3.71555	0.000202759	0.0206313
Bola1	928.061	-0.925413	0.221466	-4.17858	2.9334e-05	0.00444077
Fgfr2	1636.12	-0.926009	0.193135	-4.79461	1.62989e-06	0.000390434
Nr1d1	1494.33	-0.928519	0.263028	-3.53012	0.000415373	0.0356098
Csnk2a1	7266.8	-0.932087	0.138672	-6.7215	1.79859e-11	9.7514e-09
Majin	705.677	-0.940427	0.24562	-3.82878	0.000128779	0.014608
Pramel1	1271.3	-0.944804	0.217655	-4.34083	1.41946e-05	0.0024134
Scd1	4850.66	-0.948878	0.165282	-5.74097	9.41361e-09	3.75834e-06
Zfp950	1151.02	-0.950561	0.215852	-4.40377	1.06386e-05	0.00189185
Tcf23	1204.19	-0.956064	0.220211	-4.34159	1.41455e-05	0.0024134
Mypn	2046.14	-0.964484	0.182355	-5.28905	1.22951e-07	3.73652e-05
Gm5	494.183	-0.96991	0.271528	-3.57205	0.000354203	0.031357
Plekhg6	1497.72	-0.973794	0.206676	-4.71169	2.45669e-06	0.000571679
Ina	1007.06	-0.976383	0.223257	-4.37337	1.22343e-05	0.00212914
Sox13	4262.67	-0.986498	0.189971	-5.19288	2.07069e-07	6.06654e-05
Ramp2	585.498	-0.986996	0.252746	-3.90509	9.41912e-05	0.0114843
F2r	489.319	-0.989383	0.270636	-3.65576	0.000256417	0.0253448
Marveld1	2421.63	-0.991903	0.229024	-4.331	1.48437e-05	0.00248757
Gm13034	2674.14	-0.999655	0.2025	-4.93658	7.9506e-07	0.000211616
Irf2bp1	575.576	-0.999795	0.247645	-4.03721	5.40914e-05	0.00734255
Slc19a1	554.95	-1.00646	0.255647	-3.9369	8.25409e-05	0.0104065
Hdac5	945.991	-1.00664	0.22254	-4.52339	6.08583e-06	0.00122085
Frmd4b	413.385	-1.01303	0.281464	-3.59915	0.000319255	0.0293477
Scamp1	3906.26	-1.01493	0.17595	-5.76831	8.00713e-09	3.26074e-06
Ttc7b	866.863	-1.02028	0.212388	-4.80386	1.55634e-06	0.000375022
Gm10717	438.514	-1.02368	0.297394	-3.44218	0.000577038	0.0451547
Arhgef26	504.032	-1.03101	0.267258	-3.85775	0.000114436	0.0133529
Tnrc18	3917	-1.03814	0.183874	-5.64595	1.64275e-08	5.86821e-06
Unc93b1	402.338	-1.03955	0.277606	-3.74468	0.000180621	0.0189085
Aspg	1781.77	-1.04107	0.184272	-5.64963	1.60789e-08	5.84457e-06
Obox4-ps35	647.904	-1.04529	0.248708	-4.20289	2.63529e-05	0.00406504
Tecpr2	1844.95	-1.04889	0.18263	-5.74324	9.28814e-09	3.74496e-06
Irf2bp2	1731.91	-1.04945	0.216575	-4.84568	1.26181e-06	0.000315814
Sec1	1571.7	-1.05379	0.204818	-5.14501	2.67506e-07	7.78119e-05
A530032D15Rik	2493.01	-1.0644	0.159658	-6.66679	2.61466e-11	1.34781e-08
Krt28	976.915	-1.0677	0.226177	-4.72064	2.35109e-06	0.000550251
Speg	629.549	-1.0807	0.245385	-4.4041	1.06222e-05	0.00189185
Snapc3	4694.58	-1.08197	0.172937	-6.25644	3.93856e-10	1.865e-07
Frat1	1895.74	-1.08279	0.205175	-5.27739	1.31039e-07	3.92376e-05
Toe1	1197.52	-1.09435	0.198511	-5.51277	3.53233e-08	1.22946e-05
Usp9y	766.202	-1.10017	0.289761	-3.79684	0.000146555	0.016111
Tnfrsf21	321.649	-1.10069	0.319332	-3.44684	0.000567181	0.0445035
Gm48273	378.027	-1.10413	0.299026	-3.69243	0.000222119	0.0222244
Pgpep1	538.281	-1.10793	0.251001	-4.41405	1.01453e-05	0.00182808
Uggt1	15959.8	-1.12394	0.13432	-8.36762	5.87959e-17	5.32077e-14
Swap70	1218.28	-1.12512	0.221939	-5.06949	3.9889e-07	0.000113594
Sgms1	801.836	-1.13124	0.263733	-4.28935	1.792e-05	0.00293752
Usp17le	320.249	-1.1366	0.317918	-3.57513	0.000350052	0.0311248
Mgll	747.101	-1.14399	0.255158	-4.48346	7.34439e-06	0.00138466
Gm10718	1163.92	-1.14671	0.229216	-5.00273	5.65243e-07	0.000156588
Kcnk18	534.849	-1.15089	0.275314	-4.18029	2.91144e-05	0.00442397
Gm37110	690.116	-1.15297	0.268887	-4.28794	1.80336e-05	0.00293752
Psmd9	1610.93	-1.17157	0.177029	-6.61795	3.64219e-11	1.83112e-08
Dst	20781	-1.18747	0.129147	-9.19468	3.76106e-20	4.03057e-17
H2-T24	321.665	-1.18905	0.328601	-3.61853	0.000296283	0.0279294
Trmt11	706.926	-1.19356	0.302382	-3.94718	7.90768e-05	0.0100948
Gm10343	270.878	-1.20329	0.335024	-3.59165	0.000328593	0.0298024
Igdcc3	1230.9	-1.20877	0.201496	-5.99899	1.9855e-09	8.60164e-07
Gm37567	1527.92	-1.21242	0.271859	-4.45975	8.20572e-06	0.00152585
Arhgef10l	271.905	-1.21653	0.350529	-3.47057	0.000519359	0.0422153
Os9	2836.42	-1.21678	0.231011	-5.26722	1.38505e-07	4.11704e-05
Arg2	591.022	-1.21845	0.241261	-5.05036	4.40976e-07	0.000123847
Gm21738	2811.92	-1.22148	0.160737	-7.59923	2.97897e-14	2.12829e-11
Tnfaip8l2	768.892	-1.22719	0.262579	-4.6736	2.95964e-06	0.000673327
AU018091	9355.51	-1.2296	0.151935	-8.09295	5.8238e-16	4.65025e-13
Gm38110	531.738	-1.23	0.351316	-3.50111	0.00046332	0.0387429
Plekhf1	793.463	-1.24064	0.232982	-5.32506	1.00922e-07	3.16143e-05
Vat1	1984.09	-1.24447	0.198447	-6.27106	3.586e-10	1.71803e-07
Gm11839	3607.8	-1.25206	0.208802	-5.99639	2.01753e-09	8.6484e-07
Aqp11	1122.8	-1.25745	0.222613	-5.64857	1.61784e-08	5.84457e-06
Gm6264	792.168	-1.26425	0.232882	-5.42871	5.67618e-08	1.86412e-05
Csnk2a3	283.288	-1.2651	0.34777	-3.63775	0.000275025	0.0267299
Rusc2	795.762	-1.26518	0.264432	-4.78452	1.71393e-06	0.000408167
Acer3	569.316	-1.26707	0.269408	-4.70316	2.56171e-06	0.000589439
Bicc1	375.394	-1.2677	0.341402	-3.71323	0.000204629	0.0207291
Pcnx4	954.272	-1.27253	0.226317	-5.62279	1.87898e-08	6.65372e-06
Gm7240	1087.04	-1.27483	0.222403	-5.73206	9.9218e-09	3.92277e-06
Sgms2	391.283	-1.27801	0.293504	-4.35431	1.33487e-05	0.00229367
Gm13135	1036.55	-1.28515	0.241472	-5.32217	1.02536e-07	3.18746e-05
Celsr3	602.055	-1.28879	0.240042	-5.36902	7.9166e-08	2.51865e-05
Gm17067	480.545	-1.28913	0.278731	-4.625	3.74599e-06	0.000798681
Lonp2	2753.53	-1.31852	0.177417	-7.43172	1.07195e-13	7.27547e-11
Gm4971	769.047	-1.32333	0.233143	-5.67604	1.37849e-08	5.19779e-06
Nfam1	420.873	-1.32589	0.388637	-3.41163	0.000645747	0.0491528
Alpk3	208.999	-1.338	0.372635	-3.59065	0.00032986	0.0298509
Tdh	561.944	-1.34062	0.372926	-3.59486	0.000324564	0.0295687
Slc10a6	907.876	-1.34397	0.218869	-6.14054	8.22392e-10	3.80571e-07
Cd24a	2032.22	-1.35229	0.167016	-8.09678	5.64323e-16	4.59619e-13
Gm9042	705.776	-1.36544	0.2546	-5.36308	8.18156e-08	2.58277e-05
Gm29361	1778.44	-1.36593	0.174984	-7.80601	5.90285e-15	4.37058e-12
Gm8038	456.25	-1.36651	0.281171	-4.86006	1.1735e-06	0.000304386
Chit1	500.825	-1.36995	0.376322	-3.64037	0.000272248	0.0266304
Hhipl1	266.254	-1.38155	0.380344	-3.63237	0.000280829	0.0269981
Stk32c	492.019	-1.41475	0.306618	-4.61403	3.94929e-06	0.00083764
Cd22	875.447	-1.41701	0.248554	-5.70102	1.19095e-08	4.5754e-06
Gm18393	293.191	-1.4243	0.37525	-3.79559	0.000147291	0.016124
Trak2	4746.68	-1.4346	0.156648	-9.15814	5.28004e-20	5.51331e-17
B020004C17Rik	5165.63	-1.43788	0.213977	-6.71979	1.81987e-11	9.7514e-09
Oasl2	348.162	-1.44378	0.396996	-3.63677	0.000276083	0.0267425
Igfbp3	477.905	-1.44787	0.282148	-5.13161	2.87276e-07	8.29698e-05
Htr5b	174.307	-1.4486	0.406643	-3.56235	0.000367551	0.0322581
Ffar1	464.282	-1.45476	0.342182	-4.25141	2.12426e-05	0.00335295
Tfeb	1212.9	-1.45704	0.216284	-6.73669	1.62034e-11	8.91691e-09
Lrrn4	1078.43	-1.45878	0.214673	-6.79537	1.08032e-11	6.28486e-09
Kif27	1653.73	-1.46064	0.197833	-7.38322	1.54506e-13	1.01483e-10
Robo1	737.993	-1.48107	0.227077	-6.52234	6.92204e-11	3.39622e-08
Prr18	327.062	-1.48598	0.366265	-4.05711	4.96846e-05	0.00690549
Iars	11167.8	-1.48608	0.139056	-10.6869	1.1724e-26	2.51282e-23
Tmem238	162.755	-1.50841	0.424752	-3.55126	0.000383384	0.0335033
Rhbdd1	337.724	-1.50851	0.304577	-4.9528	7.31542e-07	0.000199937
Atcay	734.275	-1.52062	0.312642	-4.86378	1.15163e-06	0.000300626
Obscn	1118.38	-1.52409	0.218557	-6.97342	3.09318e-12	1.88005e-09
AC147806.2	272.569	-1.52965	0.352661	-4.33746	1.44137e-05	0.00243556
Limch1	500.517	-1.55437	0.280168	-5.548	2.88963e-08	1.01443e-05
Zscan4d	177.556	-1.55829	0.430818	-3.61705	0.000297983	0.0279603
Rimbp3	1253.15	-1.56347	0.194872	-8.02307	1.03136e-15	8.07693e-13
Jcad	593.97	-1.57361	0.276728	-5.68649	1.29679e-08	4.93544e-06
Eif4a3l1	791.839	-1.5963	0.236621	-6.74623	1.51731e-11	8.46433e-09
Ercc4	669.537	-1.6001	0.236302	-6.77145	1.27502e-11	7.21146e-09
Klhl6	269.728	-1.61281	0.356982	-4.51791	6.24524e-06	0.00124061
Thoc2	8854.13	-1.61683	0.156216	-10.35	4.18611e-25	6.55657e-22
Gm12859	136.244	-1.62583	0.461838	-3.52035	0.000430974	0.03664
Tubgcp2	798.568	-1.63062	0.244274	-6.67537	2.46604e-11	1.2875e-08
Gm13498	852.905	-1.64267	0.244681	-6.7135	1.90005e-11	1.00488e-08
Pign	1012.72	-1.64843	0.207994	-7.92537	2.27462e-15	1.74772e-12
Dcaf17	713.841	-1.64917	0.229679	-7.18031	6.95537e-13	4.35759e-10
Gm44183	362.911	-1.6587	0.374277	-4.43175	9.34696e-06	0.00169927
Eif4a3l2	374.246	-1.65953	0.370077	-4.48429	7.3157e-06	0.00138466
Fbxl12os	155.16	-1.66559	0.484851	-3.43527	0.000591965	0.046005
Usp17lc	720.277	-1.68437	0.318025	-5.29634	1.18148e-07	3.61754e-05
Pdgfrl	160.645	-1.68697	0.470205	-3.58774	0.00033356	0.0301188
1700034H15Rik	2108.39	-1.70193	0.209947	-8.1065	5.20968e-16	4.32967e-13
D7Ertd128e	168.129	-1.71363	0.437057	-3.92084	8.82408e-05	0.0109969
Tbc1d23	2410.53	-1.72216	0.207598	-8.29562	1.08024e-16	9.35973e-14
Phlda2	2201.29	-1.7379	0.167223	-10.3927	2.67719e-25	4.36092e-22
Pkib	167.365	-1.74631	0.462852	-3.77294	0.000161336	0.0172605
Gad2	690.032	-1.7529	0.232627	-7.53521	4.87561e-14	3.36525e-11
Galnt4	218.342	-1.77276	0.386898	-4.582	4.6056e-06	0.000966773
Nat8f2	2418.42	-1.7921	0.193501	-9.26144	2.01692e-20	2.21987e-17
Asnsd1	282.516	-1.82615	0.377333	-4.83961	1.30094e-06	0.000323037
Clgn	162.781	-1.84068	0.420394	-4.37846	1.19523e-05	0.00209799
Fgf7	126.196	-1.84312	0.532088	-3.46393	0.000532339	0.0428428
D16Ertd472e	2600.65	-1.8468	0.240928	-7.66536	1.78334e-14	1.29684e-11
F630040K05Rik	207.634	-1.85991	0.439292	-4.23388	2.29692e-05	0.00358382
2810004N23Rik	2666.91	-1.87023	0.164095	-11.3973	4.31348e-30	1.09786e-26
Ric3	1840.77	-1.87752	0.211903	-8.8603	7.97973e-19	7.92582e-16
Inpp4b	306.156	-1.9012	0.317669	-5.98484	2.16597e-09	9.18799e-07
Tnfrsf22	171.869	-1.91674	0.446969	-4.28831	1.8004e-05	0.00293752
Scd3	428.403	-1.91885	0.278502	-6.8899	5.58297e-12	3.34346e-09
Slfn9	132.008	-1.922	0.461041	-4.16883	3.06167e-05	0.00460075
Tmem72	3130.41	-1.9425	0.163559	-11.8764	1.56933e-32	4.26051e-29
Arhgap8	553.738	-1.94497	0.318315	-6.11019	9.95103e-10	4.50262e-07
Gm43678	162.855	-1.94669	0.438503	-4.4394	9.02104e-06	0.00165479
Gm10552	200.06	-1.95592	0.407138	-4.80408	1.55466e-06	0.000375022
Teddm2	130.866	-1.96387	0.469037	-4.18702	2.82635e-05	0.00432697
Gm9172	101.032	-1.97173	0.560283	-3.51918	0.00043289	0.0367262
Gm5521	116.749	-1.97238	0.566085	-3.48424	0.000493533	0.0406023
Tie1	830.204	-1.97807	0.227878	-8.68036	3.94514e-18	3.82519e-15
A530040E14Rik	830.823	-1.99108	0.220869	-9.01476	1.97301e-19	2.00867e-16
Wdr31	97.1198	-1.99302	0.551257	-3.61541	0.000299874	0.028073
Zfp677	600.528	-2.00475	0.269836	-7.42951	1.08997e-13	7.27655e-11
Gm47739	240.612	-2.00651	0.350581	-5.72336	1.04435e-08	4.05039e-06
Gm43694	1501.24	-2.01971	0.247585	-8.15764	3.41636e-16	2.89843e-13
Gm28940	422.963	-2.03629	0.278579	-7.30956	2.68011e-13	1.73242e-10
Apol7b	783.367	-2.03927	0.240364	-8.48407	2.17451e-17	2.05937e-14
Gm45659	113.389	-2.04244	0.533668	-3.82717	0.000129625	0.0146631
Antxr1	1403.84	-2.06113	0.246239	-8.37043	5.74071e-17	5.31315e-14
Gm10719	144.075	-2.06934	0.453315	-4.5649	4.99733e-06	0.00103303
Sp140	2015.23	-2.08208	0.169637	-12.2737	1.25374e-34	3.64686e-31
Parp8	2849.69	-2.09669	0.224114	-9.35545	8.32418e-21	9.6853e-18
Adcy2	107.824	-2.10021	0.590207	-3.55843	0.000373077	0.0326727
Drc1	2046.45	-2.10814	0.189511	-11.1241	9.57331e-29	2.29326e-25
Nlrp6	87.2046	-2.14719	0.595429	-3.60613	0.000310797	0.0287649
Hmgn3	336.163	-2.15794	0.356866	-6.04692	1.4764e-09	6.46489e-07
Gm46392	70.8929	-2.16915	0.620027	-3.49848	0.000467922	0.0389677
Gm48271	757.111	-2.1766	0.229952	-9.46545	2.92298e-21	3.60705e-18
Gm48799	1853.52	-2.18169	0.175004	-12.4665	1.13672e-35	3.85755e-32
Gm41409	235.363	-2.19482	0.378061	-5.80548	6.41818e-09	2.66702e-06
Gm48764	1383.64	-2.19603	0.216269	-10.1542	3.17493e-24	4.78862e-21
Gm49015	1243.75	-2.2065	0.219726	-10.042	9.95975e-24	1.44854e-20
Gm5628	133.994	-2.21258	0.473995	-4.66793	3.04251e-06	0.0006805
Gm47924	349.437	-2.22141	0.348844	-6.36793	1.916e-10	9.28873e-08
Calml4	90.6977	-2.23435	0.581608	-3.84168	0.000122198	0.0140176
Gm48492	720.971	-2.25416	0.233557	-9.65144	4.84693e-22	6.16817e-19
Gm48383	249.208	-2.26114	0.413028	-5.47454	4.38649e-08	1.48859e-05
Colgalt2	474.741	-2.2774	0.345326	-6.59494	4.25417e-11	2.11271e-08
Vmn1r88	133.565	-2.28032	0.498758	-4.572	4.83087e-06	0.00100886
Gm49030	92.9451	-2.28521	0.663942	-3.44187	0.000577698	0.0451547
Gm38271	192.329	-2.29399	0.404668	-5.66881	1.4379e-08	5.37209e-06
Gm48829	1313.67	-2.3268	0.220584	-10.5483	5.17003e-26	1.00257e-22
Gm9621	111.304	-2.37494	0.509609	-4.66032	3.15716e-06	0.000694967
Gm29761	312.714	-2.38039	0.438043	-5.43414	5.50609e-08	1.82296e-05
Gm21936	76.9191	-2.40044	0.694503	-3.45634	0.000547574	0.0435524
Zscan4-ps3	68.1436	-2.41037	0.67371	-3.57775	0.000346559	0.0309494
Gm50358	1415.42	-2.41305	0.193944	-12.442	1.54599e-35	4.84287e-32
Slfn10-ps	72.961	-2.41378	0.636449	-3.79257	0.000149097	0.0162344
Gm48113	258.335	-2.41661	0.356482	-6.77904	1.20974e-11	6.93861e-09
Gm50331	734.215	-2.42184	0.246449	-9.82697	8.61724e-23	1.132e-19
Gm50210	682.959	-2.43735	0.247076	-9.86479	5.91584e-23	8.03036e-20
Efna1	973.647	-2.43924	0.231693	-10.5279	6.42425e-26	1.18916e-22
Gm42713	595.362	-2.4882	0.266746	-9.32796	1.07933e-20	1.22093e-17
Gm6909	73.6845	-2.51033	0.656925	-3.82133	0.000132732	0.0148495
Gm45899	246.908	-2.51243	0.352323	-7.13104	9.96143e-13	6.14636e-10
Gm48754	3728.05	-2.51742	0.200412	-12.5612	3.45087e-36	1.27754e-32
Sp110	46088.2	-2.54065	0.146503	-17.342	2.26731e-67	1.84663e-63
Tmem215	90.4583	-2.54076	0.566401	-4.48581	7.26387e-06	0.00138227
Gm50216	930.577	-2.54432	0.244247	-10.417	2.07427e-25	3.5196e-22
Gm49858	317.272	-2.56093	0.323842	-7.90798	2.61596e-15	1.97277e-12
Gm15753	4862.39	-2.57859	0.190107	-13.5639	6.55276e-42	2.96498e-38
Slc14a2	205.525	-2.57869	0.509087	-5.06533	4.07703e-07	0.000115298
Gm47357	819.788	-2.59571	0.25862	-10.0368	1.05031e-23	1.47489e-20
6030407O03Rik	49.8427	-2.59932	0.749298	-3.469	0.000522392	0.0423453
Gm48187	124.119	-2.60197	0.483681	-5.37951	7.46872e-08	2.41388e-05
Gm37186	76.9785	-2.62315	0.674342	-3.88993	0.000100271	0.0120099
A930027P06Rik	53.3313	-2.62981	0.742112	-3.54368	0.000394578	0.0342609
2610008E11Rik	143.106	-2.64752	0.626338	-4.22698	2.36852e-05	0.00368143
AC167036.2	48.0285	-2.66135	0.76996	-3.45647	0.00054729	0.0435524
Gm47404	715.313	-2.67235	0.283423	-9.42884	4.14651e-21	4.96642e-18
Gm47486	948.611	-2.68144	0.252498	-10.6197	2.41439e-26	4.91606e-23
Atxn7l1os1	69.2015	-2.71567	0.680687	-3.9896	6.61844e-05	0.00886588
Gm10653	111.356	-2.74745	0.585879	-4.68945	2.7394e-06	0.000626722
Gm16026	17567.8	-2.751	0.164708	-16.7022	1.26246e-62	7.34442e-59
Gm25774	95.2945	-2.77354	0.614541	-4.51319	6.38596e-06	0.00125631
Gm44660	2381.07	-2.77877	0.164926	-16.8486	1.07372e-63	7.28753e-60
Gm43546	150.159	-2.78616	0.459153	-6.06804	1.2948e-09	5.79429e-07
Gm6771	54.8257	-2.80402	0.772676	-3.62897	0.000284558	0.027266
Gm17737	71.0531	-2.86501	0.740549	-3.86876	0.000109389	0.0129226
Gm9519	81.9314	-2.90502	0.62261	-4.66587	3.07313e-06	0.0006805
Gm43601	174.477	-2.9177	0.42922	-6.79768	1.06318e-11	6.27474e-09
Gm29284	1694.47	-2.97661	0.179719	-16.5626	1.2995e-61	6.61495e-58
Gm47808	6499.06	-3.00052	0.142478	-21.0595	1.87023e-98	2.53871e-94
Gm45136	443.458	-3.00728	0.286906	-10.4817	1.04808e-25	1.85569e-22
Gm48422	891.734	-3.04129	0.236539	-12.8574	7.81244e-38	3.18146e-34
Rnu3b2	68.506	-3.04668	0.858691	-3.54805	0.00038809	0.0338419
Gm16184	103.069	-3.08734	0.545304	-5.66169	1.49888e-08	5.54898e-06
Gm18204	526.244	-3.13952	0.288648	-10.8767	1.48912e-27	3.36896e-24
Gm13191	140.425	-3.18694	0.521407	-6.11219	9.8274e-10	4.49664e-07
Gm23606	66.0824	-3.26144	0.75635	-4.31209	1.61722e-05	0.0026991
Gm28806	48.782	-3.28411	0.784035	-4.18873	2.8052e-05	0.0043108
Ajap1	349.04	-3.3518	0.442053	-7.58236	3.39328e-14	2.38249e-11
Gm44739	3926.9	-3.44206	0.175987	-19.5587	3.48174e-85	3.54467e-81
Platr9	39.0163	-4.16043	1.02316	-4.06625	4.77752e-05	0.00670879
Gm22112	73.0168	-4.25416	0.775637	-5.48474	4.14088e-08	1.41705e-05
Gm47738	386.479	-4.50866	1.16109	-3.88314	0.000103117	0.0123145
Fcgr1	45.017	-4.62209	0.989222	-4.67245	2.97632e-06	0.00067336
Gm7102	2113.89	-4.79887	0.214773	-22.3439	1.38526e-110	2.82059e-106
Sva	22.552	-4.80265	1.37796	-3.48534	0.00049152	0.0405782
C130026I21Rik	10025.1	-5.22962	0.145238	-36.0071	6.46576e-284	2.63305e-279
Gm37706	26.2434	-5.63928	1.45772	-3.86856	0.000109478	0.0129226
Defb25	17.0414	-7.51129	1.91919	-3.91379	9.08581e-05	0.0112122

## Sheet: 8C
Gene	baseMean	log2FoldChange	lfcSE	stat	pvalue	padj
Pcmtd1	1012.21	0.833598	0.213359	3.90702	9.34418e-05	0.01718
Mybl1	1657.08	0.86024	0.201517	4.26883	1.96503e-05	0.00554154
Xkr9	2014.43	-0.803125	0.190737	-4.21064	2.54652e-05	0.00649745
Uggt1	20916.5	-1.16687	0.140306	-8.31662	9.05039e-17	1.99678e-13
Trak2	3547.27	-1.07976	0.179455	-6.01689	1.77805e-09	1.97135e-06
Speg	838.818	-0.984888	0.231598	-4.25258	2.11319e-05	0.00578031
Epha4	565.963	-1.18532	0.284864	-4.16098	3.16878e-05	0.00752225
Gm29284	1873.08	-3.86876	0.252719	-15.3085	6.7052e-53	4.19153e-49
C130026I21Rik	11889.5	-5.6736	0.197448	-28.7346	1.41114e-181	5.29275e-177
A530032D15Rik	2105.82	-1.24256	0.177079	-7.01696	2.26749e-12	3.86577e-09
A530040E14Rik	1211.78	-2.7257	0.209777	-12.9934	1.33446e-38	6.25645e-35
Gm6264	681.497	-1.15515	0.245582	-4.70373	2.5545e-06	0.000987747
Gm16028	226.494	-3.27441	0.45653	-7.17239	7.36982e-13	1.31628e-09
Gm16026	20121.2	-3.22411	0.158029	-20.402	1.60543e-92	3.01075e-88
AC147806.2	273.862	-2.7777	0.382518	-7.2616	3.82531e-13	7.1738e-10
Sp110	53492.6	-3.19248	0.179475	-17.7879	8.77598e-71	8.22902e-67
Gm16094	130.046	-1.84299	0.494145	-3.72966	0.000191739	0.0299775
Sp140	2048.46	-2.47531	0.184421	-13.4221	4.49069e-41	2.40617e-37
Gm10552	214.256	-2.75578	0.411381	-6.69885	2.10073e-11	3.15168e-08
Chrnd	434.928	1.60362	0.323968	4.94993	7.42407e-07	0.000392189
Pign	720.864	-1.14613	0.279349	-4.10286	4.08066e-05	0.00895048
Steap3	2050.45	-0.883614	0.200359	-4.41014	1.03301e-05	0.00322877
Ren1	477.229	-1.10148	0.281317	-3.91546	9.02337e-05	0.0168012
Sox13	5849.02	-0.803277	0.170342	-4.71567	2.40919e-06	0.000961292
Elf3	465.706	1.45982	0.299544	4.87347	1.09655e-06	0.000527285
Csrp1	3876.08	-0.935706	0.194439	-4.81235	1.49168e-06	0.000646526
Trmt1l	1975.23	-0.818311	0.21333	-3.83589	0.000125111	0.0217247
Colgalt2	218.991	-2.29672	0.426752	-5.38185	7.37223e-08	5.31751e-05
Lmx1a	145.678	-2.74434	0.655025	-4.18967	2.79359e-05	0.00693902
Nectin4	149.323	2.35345	0.469131	5.01661	5.25903e-07	0.000308204
1700034H15Rik	1289.75	-1.49595	0.221018	-6.76845	1.3017e-11	2.03428e-08
4930598N05Rik	60.9148	2.62801	0.73565	3.57237	0.000353769	0.0492295
Arg1	5265.7	0.709806	0.154589	4.59158	4.39905e-06	0.00158649
Gm47924	152.132	-2.1191	0.537602	-3.94177	8.08826e-05	0.0152445
Trmt11	635.472	-1.49583	0.252811	-5.91677	3.28331e-09	3.42075e-06
Gm48271	441.358	-1.55739	0.342787	-4.54332	5.53739e-06	0.00194104
Gm6494	349.387	1.3421	0.330548	4.06021	4.90277e-05	0.0102731
Stox1	240.333	1.56702	0.368662	4.25056	2.1324e-05	0.00578031
Gm16128	72.379	3.75677	0.969908	3.87333	0.00010736	0.019084
Mypn	2243.9	-1.1484	0.22101	-5.19613	2.03483e-07	0.000133896
Txnrd1	3005.4	0.63269	0.165935	3.81288	0.000137358	0.0232067
Hsp90b1	4344.8	0.763936	0.168741	4.52726	5.97526e-06	0.00205609
Os9	1926.18	-0.903113	0.185941	-4.85699	1.19184e-06	0.00054318
Spred2	1662.73	-1.0407	0.224283	-4.64012	3.48199e-06	0.00128038
Hba-a1	190.771	1.66659	0.460717	3.61738	0.000297601	0.0434324
N4bp3	233.984	1.82518	0.41753	4.37136	1.23475e-05	0.00370494
Usp43	677.318	-1.23837	0.25358	-4.88353	1.04201e-06	0.000510814
Smtnl2	559.516	1.68488	0.379999	4.4339	9.25432e-06	0.00291682
Tmigd1	964.495	0.932947	0.229289	4.06887	4.72409e-05	0.0100308
Slc13a2	1256.42	-0.788572	0.214635	-3.67401	0.000238776	0.0360264
Rnft1	2778.49	-0.661282	0.165335	-3.99965	6.34354e-05	0.0124534
Nt5c3b	8839.84	-0.542514	0.143026	-3.79311	0.000148772	0.0244736
Vat1	4503.1	-1.06125	0.177855	-5.96693	2.41763e-09	2.5908e-06
P4hb	16928.3	0.564211	0.145793	3.86995	0.000108858	0.0191688
Gm4755	39.9866	6.22123	1.44922	4.2928	1.76435e-05	0.00505157
Gm48764	802.538	-1.15052	0.230912	-4.98251	6.27656e-07	0.000336307
Kcns3	1149.84	-1.00605	0.278016	-3.61869	0.000296101	0.0433823
Gm47808	2688.56	-1.86007	0.17066	-10.8993	1.1615e-27	4.35643e-24
Colec11	40.6751	3.35955	0.89629	3.74829	0.000178046	0.0285384
Gm47357	444.354	-1.01789	0.281747	-3.6128	0.000302914	0.0440364
Bzw2	9779.67	-0.622602	0.147683	-4.21579	2.48907e-05	0.00643846
Nkx2-9	104.738	3.27037	0.565673	5.78139	7.40878e-09	6.61622e-06
Esrrb	9133.66	-0.734916	0.16843	-4.36334	1.28091e-05	0.00381295
Gm18983	341.906	1.33661	0.333014	4.01366	5.97849e-05	0.0119912
Ttc7b	943.008	-1.40205	0.221409	-6.3324	2.41372e-10	3.12178e-07
Rian	238.276	1.61779	0.425822	3.79922	0.000145155	0.0239838
Tecpr2	2131.99	-1.08078	0.189246	-5.711	1.12316e-08	9.36138e-06
Bag5	4833.78	-0.680557	0.162578	-4.18605	2.83854e-05	0.00698451
Brf1	1019.96	0.762963	0.211523	3.60701	0.00030975	0.0445127
Gm47404	521.545	-1.58389	0.277558	-5.7065	1.15323e-08	9.40312e-06
Gpr137b-ps	6458.26	-0.72566	0.185364	-3.91478	9.04856e-05	0.0168012
Arid4b	6586.79	0.801117	0.196912	4.0684	4.73364e-05	0.0100308
Gm48829	831.951	-1.55416	0.319415	-4.86563	1.1409e-06	0.000534898
H1f6	153.295	2.47241	0.658619	3.75394	0.000174079	0.0281431
H2bc1	2133.81	0.839127	0.200227	4.19089	2.77866e-05	0.00693902
Iars	8709.5	-1.30114	0.20119	-6.4672	9.98335e-11	1.33731e-07
4833439L19Rik	1983.98	-0.883844	0.197805	-4.46826	7.88597e-06	0.00259455
Gm7240	1403.18	-0.976654	0.215608	-4.52977	5.90475e-06	0.00205064
Gm19792	387.63	1.37569	0.325512	4.22623	2.37643e-05	0.00618976
Fbp2	4072.34	-0.740001	0.197942	-3.73847	0.000185144	0.029453
Ctsl	60120.3	-0.509129	0.135679	-3.75246	0.00017511	0.0281881
Mfsd14b	15291.5	-0.563831	0.148384	-3.79981	0.00014481	0.0239838
2210408I21Rik	680.152	1.0102	0.247108	4.08811	4.34893e-05	0.00948344
Gm48113	136.007	-1.91495	0.502588	-3.81018	0.000138868	0.0233566
Scamp1	3610.54	-0.755506	0.185435	-4.07423	4.61663e-05	0.00990614
Ap3b1	2537.75	-1.00512	0.174359	-5.76462	8.18402e-09	6.97632e-06
Arl15	1937.95	-1.02779	0.187057	-5.49454	3.91736e-08	2.93857e-05
Parp8	4408.42	-2.72394	0.166894	-16.3214	6.95596e-60	5.21794e-56
Nid2	1030.89	1.19158	0.244045	4.88263	1.04679e-06	0.000510814
Tkt	10188.8	-0.618271	0.161365	-3.83152	0.000127356	0.0220127
Slc39a2	728.288	-1.4007	0.253371	-5.52827	3.23409e-08	2.47553e-05
Zdhhc20	10878	-0.546401	0.149978	-3.6432	0.000269267	0.0397614
Tdh	1058.5	-1.1022	0.225754	-4.88228	1.04868e-06	0.000510814
Nefm	66.1047	3.6985	0.753477	4.90858	9.17372e-07	0.000477887
Lmo7	3569.22	-0.850377	0.176526	-4.81728	1.45529e-06	0.000642159
Apol7b	365.275	-1.62223	0.324092	-5.00546	5.57287e-07	0.0003167
Nptxr	258.957	1.62193	0.387538	4.1852	2.84915e-05	0.00698451
Cyp2d41-ps	108.407	2.53335	0.541217	4.68084	2.85701e-06	0.00109345
Arhgap8	442.753	-1.31901	0.340074	-3.87861	0.000105055	0.018904
C730034F03Rik	132.815	3.26486	0.621553	5.25275	1.49846e-07	0.000102187
Kif21a	657.649	0.922354	0.248912	3.70555	0.000210932	0.0326919
Pus7l	576.106	-1.06866	0.270623	-3.9489	7.85104e-05	0.0149949
Gm15859	147.89	1.82865	0.497783	3.67359	0.00023917	0.0360264
Tmem186	2286.53	-0.77327	0.179017	-4.31953	1.5636e-05	0.00458173
Ciita	1036	1.21071	0.291806	4.14902	3.33895e-05	0.00773049
Ube2l3	3504.77	-0.673279	0.163302	-4.12291	3.74124e-05	0.00830311
Osbpl11	6111.23	-0.630745	0.150184	-4.19982	2.67124e-05	0.00672417
Tbc1d23	1983.1	-1.15337	0.199042	-5.79459	6.84901e-09	6.26551e-06
D16Ertd472e	1537.67	-2.11602	0.218794	-9.67129	3.99315e-22	1.36155e-18
Kcne1	111.812	2.43734	0.591066	4.12364	3.7293e-05	0.00830311
Brwd1	24390.9	-0.55374	0.148474	-3.72955	0.00019182	0.0299775
Zfp677	240.684	-1.8189	0.415695	-4.37556	1.21122e-05	0.00366363
Zfp52	828.611	1.08365	0.255267	4.24516	2.18439e-05	0.00581063
Olfr63	48.6732	4.69934	1.31782	3.566	0.000362467	0.0499385
Gtf2h4	2277.3	-0.709835	0.179789	-3.94815	7.87588e-05	0.0149949
Gabbr1	217.896	1.44606	0.392228	3.68679	0.000227103	0.0346258
Gm49858	173.694	-1.68674	0.421789	-3.99901	6.36089e-05	0.0124534
Ppp2r5d	1689.32	0.895026	0.186782	4.79182	1.65277e-06	0.000704436
Tfeb	2109.06	-1.14999	0.223131	-5.15386	2.55177e-07	0.000159515
Vav1	344.407	1.2764	0.316859	4.02828	5.61864e-05	0.0114532
Rab31	569.428	-1.20551	0.304464	-3.95943	7.51281e-05	0.014598
Gm4561	24.8874	8.02895	1.86288	4.30997	1.63277e-05	0.0047108
Mta3	13681.6	-0.728046	0.188082	-3.8709	0.000108436	0.0191688
Foxn2	13880.3	-0.611774	0.169771	-3.60353	0.000313921	0.0449398
Map3k2	2668.49	0.676713	0.174081	3.88735	0.000101346	0.0183632
Dmxl1	8069.48	0.544369	0.145664	3.73716	0.000186108	0.029453
Pmaip1	1271.33	2.21016	0.231306	9.55515	1.23404e-21	3.8571e-18
Dynap	639.401	1.37105	0.378327	3.62397	0.000290114	0.0426718
Gm50216	526.152	-1.44419	0.288984	-4.99748	5.80829e-07	0.000317734
Trpm3	242.636	1.75809	0.400014	4.39508	1.10731e-05	0.00338077
Gm21542	301.083	2.0688	0.400454	5.16613	2.38995e-07	0.000154552
Cstf2t	5973.14	-0.650982	0.176093	-3.69681	0.000218323	0.03356
Slk	3138.93	-1.48738	0.16529	-8.99858	2.28655e-19	6.12584e-16
Gm50358	691.227	-1.04371	0.252366	-4.13572	3.53847e-05	0.00799503
Gm50331	348.627	-1.40326	0.311531	-4.50438	6.65676e-06	0.00224932
Gm6020	28.533	-5.88985	1.42326	-4.1383	3.49896e-05	0.00795366
Gm37730	134.943	2.43266	0.584839	4.15953	3.18896e-05	0.00752255
Bmi1	19691.8	0.666348	0.169384	3.93395	8.35599e-05	0.0156704
Ralgds	2906.24	-0.810448	0.216816	-3.73796	0.00018552	0.029453
Gpd2	18451.6	-0.728341	0.171891	-4.23724	2.26288e-05	0.00593523
Csrnp3	1145.51	1.01203	0.280975	3.60185	0.000315962	0.04506
Lrp2	1133.77	1.37407	0.274098	5.01304	5.35767e-07	0.000309154
Dcaf17	855.996	-1.93768	0.224666	-8.62471	6.42534e-18	1.50622e-14
Pramel6	11257.1	-0.715008	0.189338	-3.77637	0.000159132	0.0259503
Bcl2l11	2177.16	0.898612	0.234879	3.82585	0.000130322	0.0224219
Csnk2a1	8350.47	-1.0704	0.177924	-6.01607	1.78702e-09	1.97135e-06
Dnmt3c	978.269	1.04062	0.234077	4.44563	8.7633e-06	0.00280927
Sdc4	2307.57	1.18924	0.193675	6.14041	8.23111e-10	1.02908e-06
Ctsa	31623	-0.717658	0.151116	-4.74904	2.04385e-06	0.000824286
Atp9a	1757.48	-1.09506	0.208784	-5.24492	1.5635e-07	0.000104718
Gm14419	455.534	-1.1404	0.296755	-3.8429	0.000121588	0.0212112
Setd7	145.628	2.72495	0.545398	4.99626	5.84521e-07	0.000317734
Jtb	2450.27	-0.775176	0.17173	-4.51393	6.36384e-06	0.00216989
S100a6	70.3576	2.79873	0.707065	3.95823	7.55065e-05	0.014598
E330034L11Rik	679.531	2.61446	0.336474	7.77017	7.83815e-15	1.54729e-11
C130013H08Rik	1493.98	1.08156	0.224796	4.81128	1.49966e-06	0.000646526
Tmem56	13018.5	-0.615178	0.146053	-4.21203	2.53091e-05	0.00649745
F3	68.2246	3.60383	0.736028	4.89633	9.7645e-07	0.000501695
Gclm	796.043	0.843377	0.230582	3.65761	0.00025458	0.0380419
Ank2	325.526	1.56758	0.375653	4.17296	3.00666e-05	0.00728685
Ccn1	1573.82	-0.681434	0.186828	-3.64738	0.000264923	0.0392746
Rragd	1872.99	-0.759951	0.201189	-3.7773	0.000158537	0.0259503
Gm12480	21.5524	-7.9498	1.87194	-4.24681	2.16834e-05	0.00580914
Ptpn3	2575.85	-0.725678	0.203317	-3.5692	0.000358076	0.0495585
Lpar1	1748.8	-0.745695	0.195075	-3.82262	0.000132043	0.0226143
Olfr267	35.9546	8.55762	1.75806	4.86764	1.12939e-06	0.000534898
Ttc39b	1829.29	-0.863222	0.180769	-4.77529	1.79451e-06	0.000747853
Snapc3	3557.78	-0.832811	0.166631	-4.99794	5.79445e-07	0.000317734
Dennd4c	3855.94	-0.80116	0.157487	-5.08715	3.63481e-07	0.000221506
I0C0044D17Rik	3879.28	0.984411	0.242323	4.06239	4.85736e-05	0.0102351
Gm12851	128.076	3.98771	0.615202	6.48194	9.055e-11	1.25787e-07
Gm12790	755.126	-1.32507	0.273031	-4.85318	1.21498e-06	0.00054318
Hpdl	2579.04	-0.838647	0.199474	-4.2043	2.61892e-05	0.00663701
Zmym1	2536.38	-0.741652	0.206089	-3.5987	0.000319809	0.0454358
Sfn	21072.7	-0.971542	0.177721	-5.46666	4.58605e-08	3.37272e-05
Slc30a2	288.088	-1.31071	0.365908	-3.58209	0.000340854	0.0480617
Fblim1	2167.11	-0.935158	0.212611	-4.39845	1.09027e-05	0.00337956
Fbxo6	2449.32	-0.994309	0.217237	-4.57708	4.71512e-06	0.00168428
Dffb	1375.55	-0.799826	0.210299	-3.80328	0.000142795	0.0238036
Gm15459	38078.8	-0.722385	0.169617	-4.25891	2.05427e-05	0.00570716
Phtf2	4205.2	-0.957558	0.162591	-5.88936	3.87698e-09	3.72856e-06
En2	205.622	1.69365	0.443326	3.82033	0.000133275	0.0227216
Drc1	1137.99	-1.2395	0.210127	-5.89881	3.66126e-09	3.61376e-06
Yes1	2021.62	-0.655378	0.181489	-3.61112	0.000304875	0.0441503
Nelfa	5042.28	-0.663759	0.156196	-4.24953	2.14217e-05	0.00578031
Lrpap1	30210	-0.625369	0.174401	-3.58582	0.000336026	0.0475598
Limch1	450.357	-1.12001	0.301651	-3.71293	0.000204876	0.0318849
Gm42713	276.158	-1.44499	0.354291	-4.07853	4.53205e-05	0.00982563
Tmem33	2268.66	-1.08412	0.232	-4.67293	2.96929e-06	0.00111369
Gm43511	113.872	3.66801	0.636036	5.76699	8.06992e-09	6.97632e-06
Lrrc8d	1197.66	-2.00767	0.21474	-9.34932	8.82151e-21	2.54514e-17
Gm43684	127.776	2.01884	0.516388	3.90954	9.2473e-05	0.0170856
Denr	8541.62	0.62753	0.154034	4.07396	4.622e-05	0.00990614
Cldn4	5313.34	-0.822929	0.204809	-4.01804	5.8684e-05	0.0118976
Ap1s1	4237.3	-0.69565	0.169517	-4.10373	4.06541e-05	0.00895048
Gm15753	5871.66	-3.48326	0.171926	-20.2603	2.88467e-91	3.60651e-87
Pilrb2	16.5206	7.43617	1.98015	3.75537	0.000173089	0.028104
Pdgfa	1334.06	-0.751487	0.210302	-3.57337	0.000352411	0.0492295
Fscn1	6095.53	-0.763007	0.150028	-5.08576	3.66154e-07	0.000221506
Zfp316	434.395	1.08321	0.283674	3.81851	0.000134257	0.0227855
Arpc1b	2533.77	-1.07863	0.245433	-4.39481	1.10869e-05	0.00338077
Rasl11a	189.802	1.97222	0.47552	4.1475	3.3613e-05	0.0077345
Gm43029	2777.84	1.18715	0.170656	6.9564	3.49066e-12	5.69236e-09
Gm42600	128.611	-2.76498	0.61873	-4.4688	7.86596e-06	0.00259455
2310040G24Rik	2234.69	-1.02344	0.201438	-5.08066	3.76132e-07	0.00022393
Antxr1	508.973	-1.13751	0.283618	-4.01072	6.05339e-05	0.0120768
Slc6a6	17619.5	-0.618888	0.1444	-4.28593	1.81975e-05	0.00517071
Arl8b	11515.6	-0.817706	0.173776	-4.70552	2.53219e-06	0.000987747
Vgll4	1089.21	-1.04257	0.21322	-4.88962	1.01029e-06	0.000510814
Tmem72	1475.73	-0.94964	0.199516	-4.75973	1.93854e-06	0.000790312
Lpar5	845.596	-1.13725	0.282144	-4.03073	5.56045e-05	0.0113965
Tigar	11766.5	-1.03054	0.181533	-5.67686	1.3719e-08	1.0948e-05
Gm44527	862.607	1.58033	0.294869	5.35944	8.34798e-08	5.90769e-05
Gm44133	1057.63	1.40681	0.309622	4.54364	5.52918e-06	0.00194104
Lockd	77.3766	2.84889	0.68541	4.15647	3.23201e-05	0.00757608
AU018091	12550.5	-1.17178	0.193025	-6.07062	1.27417e-09	1.49345e-06
Myadm	5193	-0.726376	0.175319	-4.14316	3.42547e-05	0.00783409
Fiz1	4754.03	-0.75506	0.157858	-4.78317	1.72549e-06	0.000727167
Gm44660	1240.4	-1.59489	0.281552	-5.66464	1.4733e-08	1.15123e-05
Kcnk6	22617	-0.50324	0.140888	-3.57191	0.000354386	0.0492295
Zfp977	1542.71	-1.09802	0.245868	-4.46591	7.973e-06	0.00260038
Vmn2r63	88.7745	2.44302	0.610987	3.99848	6.37496e-05	0.0124534
Gm45136	173.78	-1.54031	0.430585	-3.57724	0.000347241	0.0487789
Chrna7	20.0784	7.71714	1.92164	4.0159	5.92186e-05	0.0119415
Nsmce3	3336.89	-0.726711	0.174898	-4.15506	3.25206e-05	0.00757608
Gm44739	1652.95	-2.21851	0.248779	-8.91758	4.76567e-19	1.19164e-15
Gm45170	148.67	3.70155	0.62664	5.90698	3.48437e-09	3.53211e-06
Btbd1	3734.36	-0.74026	0.169934	-4.35616	1.32363e-05	0.00390909
Mex3b	1117.35	0.833177	0.228149	3.6519	0.000260304	0.0387429
Zfand6	2365.12	-1.08448	0.178007	-6.09231	1.11294e-09	1.34656e-06
Fam168a	9574.26	0.539231	0.149456	3.60795	0.000308624	0.0445127
Rbmxl2	469.41	1.22236	0.296401	4.12402	3.72322e-05	0.00830311
Tmc5	523.002	-1.12725	0.304451	-3.70257	0.000213426	0.0329422
B130055M24Rik	149.984	1.98601	0.475984	4.17244	3.01355e-05	0.00728685
Fgfr2	3676.54	-0.828004	0.173865	-4.76234	1.91362e-06	0.000788725
Stk32c	422.165	-1.27274	0.347541	-3.66213	0.000250128	0.0375261
Pwwp2b	366.237	-1.73897	0.369298	-4.70887	2.49097e-06	0.000983461
Tubgcp2	829.658	-1.05793	0.245229	-4.31405	1.60293e-05	0.00466055
Tspan4	3225.97	-0.640478	0.165159	-3.87795	0.000105339	0.018904
Phlda2	1173.28	-1.12722	0.264777	-4.25727	2.06941e-05	0.00570716
Slc7a2	2259.59	-0.870904	0.179459	-4.85293	1.2165e-06	0.00054318
Hapln4	842.159	-1.35773	0.263193	-5.15867	2.48708e-07	0.000158107
Tmem184c	2292.53	1.41701	0.174171	8.1357	4.09569e-16	8.53428e-13
Rnf150	31.1762	4.90421	1.25758	3.89972	9.63022e-05	0.0175633
Palm3	1831.08	0.671487	0.179787	3.7349	0.000187789	0.0295941
Calr	15716.2	0.709035	0.159225	4.45305	8.46594e-06	0.00273734
Lonp2	3006.3	-1.03648	0.213435	-4.8562	1.19661e-06	0.00054318
Siah1a	2618.74	-0.76828	0.180354	-4.25985	2.04567e-05	0.00570716
4930488L21Rik	19.065	7.64251	1.93502	3.94957	7.8292e-05	0.0149949
Pla2g15	9221.24	-0.560934	0.147446	-3.80434	0.000142181	0.0238036
2810004N23Rik	1956.96	-1.53885	0.26389	-5.83143	5.49547e-09	5.15296e-06
Gm10718	326.008	-1.51132	0.409539	-3.69029	0.000223995	0.0342914
Endod1	1205.58	-0.847817	0.237799	-3.56527	0.000363484	0.0499385
Pkm	3119	1.31786	0.200258	6.58081	4.67878e-11	6.7495e-08
Aqp9	8480.73	-0.584983	0.144299	-4.05397	5.03557e-05	0.0104927
Mns1	530.721	1.15882	0.297184	3.89932	9.64631e-05	0.0175633
Unc13c	1689.44	0.836474	0.215858	3.87511	0.000106577	0.0190352
Dppa5a	9501.52	-0.747991	0.168337	-4.44341	8.8544e-06	0.00281442
Trim43c	7271.64	-0.8105	0.15411	-5.25924	1.44653e-07	0.000100472
Ankrd34c	81.4978	2.50477	0.650518	3.85043	0.000117911	0.0206658
Plod2	161.351	2.22945	0.550872	4.04713	5.18484e-05	0.0107441
Dipk2a	935.591	1.19034	0.2575	4.62266	3.78844e-06	0.00137954
Gk5	8244.8	-0.57589	0.146021	-3.94388	8.01741e-05	0.0151873
Amotl2	5950.01	-0.767747	0.208568	-3.68105	0.00023228	0.0352717
Acpp	2447.74	-0.856238	0.183514	-4.66578	3.0745e-06	0.00114174
Tex264	2983.03	-0.656887	0.164042	-4.00438	6.21807e-05	0.0123397
Trank1	312.609	1.65438	0.353857	4.67527	2.93567e-06	0.0011122
Thoc2	9011.66	-2.06895	0.161303	-12.8265	1.1647e-37	4.85383e-34
Elf4	1456.83	-0.881678	0.21145	-4.16969	3.05019e-05	0.00728685
Fam122b	755.798	1.04887	0.247277	4.2417	2.21836e-05	0.00585943
Hmgn5	3415.91	0.840728	0.20157	4.1709	3.03403e-05	0.00728685
Trap1a	647.571	1.15196	0.257804	4.46834	7.88294e-06	0.00259455
Nup62cl	761.61	0.982469	0.243402	4.0364	5.42782e-05	0.0111858
