# Supplementary material for: Transcription of MERVL retrotransposons is required for preimplantation embryo development
Source: Nat Genet. 2023 Mar 2;55(3):484–95. doi: 10.1038/s41588-023-01324-y (PMC10011141; doi:10.1038/s41588-023-01324-y)
Supplement: Supplementary file 7 — List of locations of ATAC-seq peaks in each cluster and their biological features. [file 41588_2023_1324_MOESM7_ESM.xlsx]

## Sheet: README
Supplementary Table 5. List of locations of ATAC-seq peaks in each cluster and their biological features.
*ATAC-seq peaks in each cluster (1-5) were annotated by annotatePeaks.pl program as implemented in HOMER version 4.10

## Sheet: Cluster1
PeakID	Chr	Start	End	Strand	Peak Score	Focus Ratio/Region Size	Annotation	Detailed Annotation	Distance to TSS	Nearest PromoterID	Entrez ID	Nearest Unigene	Nearest Refseq	Nearest Ensembl	Gene Name	Gene Alias	Gene Description	Gene Type
cluster_1-3219	chr11	97988692	97988769	+	78	NA	TTS (NR_152188)	TTS (NR_152188)	-2284	NM_028199	72324	Mm.39617	NM_028199	ENSMUSG00000017417	Plxdc1	2410003I07Rik|AI848450|Tem7	plexin domain containing 1	protein-coding
cluster_1-7759	chr9	44409237	44409356	+	120	NA	TTS (NR_151775)	TTS (NR_151775)	1582	NM_024266	75617	Mm.292027	NM_024266	ENSMUSG00000009927	Rps25	2810009D21Rik	ribosomal protein S25	protein-coding
cluster_1-1952	chr1	92907279	92907562	+	284	NA	TTS (NR_138578)	TTS (NR_138578)	431	NM_175118	67446	Mm.46179	NM_175118	ENSMUSG00000047067	Dusp28	0710001B24Rik|AV005521	dual specificity phosphatase 28	protein-coding
cluster_1-7691	chr15	90225284	90225454	+	171	NA	TTS (NR_106106)	TTS (NR_106106)	1009	NR_106106	102466838		NR_106106	ENSMUSG00000099319	Mir7648	Gm27736|mmu-mir-7648	microRNA 7648	ncRNA
cluster_1-7108	chr17	35195722	35195902	+	181	NA	TTS (NR_105939)	TTS (NR_105939)	840	NR_105939	102465588		NR_105939	ENSMUSG00000098291	Mir6973a	Gm27967|mmu-mir-6973a	microRNA 6973a	ncRNA
cluster_1-894	chr18	11040863	11041235	+	373	NA	TTS (NR_105023)	TTS (NR_105023)	-11461	NM_010258	14465	Mm.329287	NM_010258	ENSMUSG00000005836	Gata6	AA410133|GATA-6	GATA binding protein 6	protein-coding
cluster_1-5593	chr11	120351493	120351633	+	141	NA	TTS (NR_038126)	TTS (NR_038126)	2885	NR_038126	66838	Mm.375010	NR_038126	ENSMUSG00000043644	0610009L18Rik	-	RIKEN cDNA 0610009L18 gene	ncRNA
cluster_1-863	chr18	6489959	6490224	+	266	NA	TTS (NR_035446)	TTS (NR_035446)	555	NR_035446	100316773		NR_035446	ENSMUSG00000084514	Mir1893	Mirn1893|mmu-mir-1893	microRNA 1893	ncRNA
cluster_1-4092	chr3	122292836	122293179	+	344	NA	TTS (NR_030439)	TTS (NR_030439)	696	NR_030439	791077		NR_030439	ENSMUSG00000076456	Mir760	Mirn760|mir-760|mmu-mir-760	microRNA 760	ncRNA
cluster_1-3205	chr3	122293216	122293410	+	195	NA	TTS (NR_030439)	TTS (NR_030439)	390	NR_030439	791077		NR_030439	ENSMUSG00000076456	Mir760	Mirn760|mir-760|mmu-mir-760	microRNA 760	ncRNA
cluster_1-3517	chr10	79851096	79851298	+	203	NA	TTS (NR_029447)	TTS (NR_029447)	-3235	NM_001077363	19205	Mm.265610	NM_008956	ENSMUSG00000006498	Ptbp1	AA407203|AL033359|HNRPI|PTB-1|PTB2|PTB3|PTB4|Ptb|pPTB	polypyrimidine tract binding protein 1	protein-coding
cluster_1-7675	chr9	22240086	22240313	+	228	NA	TTS (NR_028420)	TTS (NR_028420)	14487	NM_001164624	235047	Mm.290849	NM_172763	ENSMUSG00000057982	Zfp809	BB114266|C330026E23	zinc finger protein 809	protein-coding
cluster_1-4551	chr2	163646349	163646471	+	123	NA	TTS (NR_028113)	TTS (NR_028113)	-1267	NM_012032	26943	Mm.218473	NM_012032	ENSMUSG00000017707	Serinc3	AA959945|AA960047|AIGP1|DIFF33|TMS-1|Tde1	serine incorporator 3	protein-coding
cluster_1-4035	chr11	97781101	97781195	+	95	NA	TTS (NR_028078)	TTS (NR_028078)	618	NR_028078	100302498	Mm.453536	NR_028078	ENSMUSG00000064901	Snora21	MBI-3	small nucleolar RNA, H/ACA box 21	snoRNA
cluster_1-1123	chr17	34949791	34949962	+	172	NA	TTS (NR_027943)	TTS (NR_027943)	1132	NR_028527	100217427		NR_028527	ENSMUSG00000093009	Snord52	MBII-297	small nucleolar RNA, C/D box 52	snoRNA
cluster_1-5820	chr8	122444533	122444725	+	193	NA	TTS (NR_015497)	TTS (NR_015497)	973	NR_045696	100689703	Mm.271989	NR_045696		9330133O14Rik	-	RIKEN cDNA 9330133O14 gene	ncRNA
cluster_1-6310	chrX	57390609	57390868	+	260	NA	TTS (NR_002903)	TTS (NR_002903)	771	NR_002903	353374		NR_002903	ENSMUSG00000065110	Snord61	MBII-342|Rnu61	small nucleolar RNA, C/D box 61	snoRNA
cluster_1-311	chr10	40258489	40258941	+	453	NA	TTS (NR_002842)	TTS (NR_002842)	247	NR_002842	19850	Mm.424506	NR_002842		Rnu3a	-	U3A small nuclear RNA	snRNA
cluster_1-557	chr10	40259282	40259402	+	121	NA	TTS (NR_002842)	TTS (NR_002842)	874	NR_002842	19850	Mm.424506	NR_002842		Rnu3a	-	U3A small nuclear RNA	snRNA
cluster_1-765	chr10	40259584	40259703	+	120	NA	TTS (NR_002842)	TTS (NR_002842)	1175	NR_002842	19850	Mm.424506	NR_002842		Rnu3a	-	U3A small nuclear RNA	snRNA
cluster_1-4938	chr3	95297031	95297147	+	117	NA	TTS (NM_199475)	TTS (NM_199475)	9715	NM_001085383	71790	Mm.218844	NM_023628	ENSMUSG00000015702	Anxa9	1110003P15Rik|2310069F17Rik	annexin A9	protein-coding
cluster_1-433	chr7	3665394	3665716	+	323	NA	TTS (NM_181820)	TTS (NM_181820)	285	NM_027203	69757	Mm.389782	NM_027203	ENSMUSG00000078813	Leng1	1500001K17Rik	leukocyte receptor cluster (LRC) member 1	protein-coding
cluster_1-7174	chr14	70549379	70549649	+	271	NA	TTS (NM_180588)	TTS (NM_180588)	4263	NM_180588	72549	Mm.46742	NM_180588	ENSMUSG00000033589	Reep4	2700029E10Rik	receptor accessory protein 4	protein-coding
cluster_1-423	chr2	164822795	164823136	+	342	NA	TTS (NM_178375)	TTS (NM_178375)	279	NM_028028	71971	Mm.161149	NM_028028	ENSMUSG00000017764	Zswim1	2410003H12Rik|AI850991|BB046916	zinc finger SWIM-type containing 1	protein-coding
cluster_1-5866	chr15	81652311	81652397	+	87	NA	TTS (NM_177821)	TTS (NM_177821)	-11535	NR_110362	214669	Mm.280768	NM_145993	ENSMUSG00000022394	L3mbtl2	4732493N06Rik|M4mbt	L3MBTL2 polycomb repressive complex 1 subunit	protein-coding
cluster_1-6171	chr8	105289091	105289350	+	260	NA	TTS (NM_177788)	TTS (NM_177788)	308	NM_001166394	74356	Mm.204876	NM_028888	ENSMUSG00000014837	4931428F04Rik	AI426165|Kiaa0895l	RIKEN cDNA 4931428F04 gene	protein-coding
cluster_1-5229	chr16	17279485	17279595	+	111	NA	TTS (NM_177473)	TTS (NM_177473)	3240	NM_177473	224019	Mm.246388	NM_177473	ENSMUSG00000055692	Tmem191c	4933405M22Rik|D16Bwg1494e|MNCb-4137	transmembrane protein 191C	protein-coding
cluster_1-5156	chr7	28822472	28822598	+	127	NA	TTS (NM_177301)	TTS (NM_177301)	-2803	NM_016772	51798	Mm.291776	NM_016772	ENSMUSG00000053898	Ech1	AA617331	enoyl coenzyme A hydratase 1, peroxisomal	protein-coding
cluster_1-6873	chr2	180657534	180657619	+	86	NA	TTS (NM_175551)	TTS (NM_175551)	-14885	NM_001360335	277353	Mm.473700	NM_178254	ENSMUSG00000038932	Tcfl5	Figlb|Sosf1	transcription factor-like 5 (basic helix-loop-helix)	protein-coding
cluster_1-5531	chr6	87937472	87937735	+	264	NA	TTS (NM_173737)	TTS (NM_173737)	23627	NM_173737	232210	Mm.246241	NM_173737	ENSMUSG00000030060	Hmces	8430410A17Rik|C85376|Srap1	5-hydroxymethylcytosine (hmC) binding, ES cell specific	protein-coding
cluster_1-5909	chr8	106852298	106852489	+	192	NA	TTS (NM_173037)	TTS (NM_173037)	-17849	NM_008217	15118	Mm.56986	NM_008217	ENSMUSG00000031910	Has3	-	hyaluronan synthase 3	protein-coding
cluster_1-854	chr1	161039844	161040214	+	371	NA	TTS (NM_172644)	TTS (NM_172644)	1937	NR_028543	100217446		NR_028543	ENSMUSG00000064968	Snord47	MBII-96	small nucleolar RNA, C/D box 47	snoRNA
cluster_1-4919	chr7	141407823	141408036	+	214	NA	TTS (NM_172116)	TTS (NM_172116)	6196	NM_172116	213350	Mm.290953	NM_172116	ENSMUSG00000051007	Gatd1	BC023835|D230016J19Rik|Pddc1	glutamine amidotransferase like class 1 domain containing 1	protein-coding
cluster_1-2262	chr11	3906262	3906479	+	218	NA	TTS (NM_153142)	TTS (NM_153142)	8294	NM_153142	103710	Mm.171514	NM_153142	ENSMUSG00000048807	Slc35e4	A330108F03Rik|AI414849|AI536442	solute carrier family 35, member E4	protein-coding
cluster_1-5125	chr1	74397320	74397676	+	357	NA	TTS (NM_153088)	TTS (NM_153088)	3188	NR_029743	387219		NR_029743	ENSMUSG00000065468	Mir26b	Mirn26b|mir-26b|mmu-mir-26b	microRNA 26b	ncRNA
cluster_1-2781	chr10	84615213	84615413	+	201	NA	TTS (NM_146008)	TTS (NM_146008)	-6985	NM_027423	70428	Mm.335007	NM_027423	ENSMUSG00000034453	Polr3b	2700078H01Rik|A330032P03Rik|C128|C85372|RPC2	polymerase (RNA) III (DNA directed) polypeptide B	protein-coding
cluster_1-513	chr16	20693048	20693658	+	611	NA	TTS (NM_145941)	TTS (NM_145941)	-1704	NM_133778	78408	Mm.196512	NM_133778	ENSMUSG00000050821	Fam131a	2900046G09Rik	family with sequence similarity 131, member A	protein-coding
cluster_1-3582	chr8	69906074	69906229	+	156	NA	TTS (NM_145596)	TTS (NM_145596)	-3593	NM_023312	67184	Mm.21162	NM_023312	ENSMUSG00000036199	Ndufa13	2700054G14Rik|AU022060|CDA016|CGI-39|CI-B16.6|GRIM-19|Grim19	NADH:ubiquinone oxidoreductase subunit A13	protein-coding
cluster_1-6816	chr15	55259404	55259616	+	213	NA	TTS (NM_145470)	TTS (NM_145470)	-48241	NM_001368422	12818	Mm.297859	NM_181277	ENSMUSG00000022371	Col14a1	5730412L22Rik|AW108078	collagen, type XIV, alpha 1	protein-coding
cluster_1-1247	chr12	4878914	4879032	+	119	NA	TTS (NM_145441)	TTS (NM_145441)	-4614	NM_001033488	432628	Mm.154078	NM_001033488	ENSMUSG00000037336	Mfsd2b	Gm1964	major facilitator superfamily domain containing 2B	protein-coding
cluster_1-6806	chr3	116669131	116669347	+	217	NA	TTS (NM_144902)	TTS (NM_144902)	-1622	NR_162801	114482884		NR_162801		Mir3473h	mmu-mir-3473h	microRNA mir-3473h	ncRNA
cluster_1-5314	chr11	4096612	4096935	+	324	NA	TTS (NM_144520)	TTS (NM_144520)	-1342	NM_026443	67900	Mm.41719	NM_026443	ENSMUSG00000004748	Mtfp1	1700020C11Rik|2610507A21Rik|AV005788|Mtp18	mitochondrial fission process 1	protein-coding
cluster_1-5829	chr7	127982217	127982366	+	150	NA	TTS (NM_139149)	TTS (NM_139149)	11576	NM_023258	66824	Mm.24163	NM_023258	ENSMUSG00000030793	Pycard	9130417A21Rik|Asc|CARD5|TMS-1|TNS1|masc	PYD and CARD domain containing	protein-coding
cluster_1-3954	chr14	69716649	69716814	+	166	NA	TTS (NM_134078)	TTS (NM_134078)	-1922	NM_001301651	71843	Mm.27738	NM_001146012	ENSMUSG00000034194	R3hcc1	1700020M16Rik|AA407796	R3H domain and coiled-coil containing 1	protein-coding
cluster_1-6992	chr9	103207881	103208099	+	219	NA	TTS (NM_133977)	TTS (NM_133977)	-5925	NM_009275	20818	Mm.273053	NM_009275	ENSMUSG00000032553	Srprb	AA409543	signal recognition particle receptor, B subunit	protein-coding
cluster_1-6384	chr7	80324086	80324591	+	506	NA	TTS (NM_133952)	TTS (NM_133952)	116	NM_173445	269955	Mm.474502	NM_173445	ENSMUSG00000038930	Rccd1	5830436H09|E430018M08Rik	RCC1 domain containing 1	protein-coding
cluster_1-7443	chr11	83440393	83440651	+	259	NA	TTS (NM_080453)	TTS (NM_080453)	2828	NM_025492	66330	Mm.44800	NM_025492	ENSMUSG00000035085	1700020L24Rik	-	RIKEN cDNA 1700020L24 gene	protein-coding
cluster_1-6219	chr1	135368096	135368531	+	436	NA	TTS (NM_053106)	TTS (NM_053106)	6750	NM_175259	77552	Mm.41407	NM_175259	ENSMUSG00000041889	Shisa4	9330132O05Rik|Tmem58|mShisa4	shisa family member 4	protein-coding
cluster_1-5260	chr3	96262346	96262463	+	118	NA	TTS (NM_033596)	TTS (NM_033596)	913	NM_033596	97122	Mm.227295	NM_033596	ENSMUSG00000091405	Hist2h4	H4|X04652	histone cluster 2, H4	protein-coding
cluster_1-6736	chr8	70330789	70331036	+	248	NA	TTS (NM_030680)	TTS (NM_030680)	1147	NM_008107	14559	Mm.258280	NM_008107	ENSMUSG00000087408	Gdf1	AI385651|Gdf-1	growth differentiation factor 1	protein-coding
cluster_1-1181	chr8	70893748	70893860	+	113	NA	TTS (NM_029751)	TTS (NM_029751)	-1047	NM_053248	114479	Mm.172923	NM_053248	ENSMUSG00000000792	Slc5a5	NIS	solute carrier family 5 (sodium iodide symporter), member 5	protein-coding
cluster_1-8222	chr4	129608734	129608863	+	130	NA	TTS (NM_029748)	TTS (NM_029748)	5474	NM_001195730	100504491	Mm.482597	NM_001195730	ENSMUSG00000078552	Dcdc2b	Gm12964|Gm1366	doublecortin domain containing 2b	protein-coding
cluster_1-6619	chr2	152112015	152112276	+	262	NA	TTS (NM_029688)	TTS (NM_029688)	6621	NM_029688	76650	Mm.218639	NM_029688	ENSMUSG00000032802	Srxn1	1700127B04Rik|AI854065|AW488194|Npn3|Srx|Srx1|TX01	sulfiredoxin 1 homolog (S. cerevisiae)	protein-coding
cluster_1-2931	chr11	69073466	69073797	+	332	NA	TTS (NM_028336)	TTS (NM_028336)	205	NR_028566	100216530	Mm.453052	NR_028566	ENSMUSG00000064899	Snord118	MBI-34	small nucleolar RNA, C/D box 118	snoRNA
cluster_1-2966	chr7	99474054	99474268	+	215	NA	TTS (NM_028145)	TTS (NM_028145)	5546	NR_002173	449631	Mm.236868	NR_002173	ENSMUSG00000064966	Snord15b	Gm5775|Rnu15-b|Rnu15b|U15B	small nucleolar RNA, C/D box 14B	snoRNA
cluster_1-7945	chr11	115414856	115415018	+	163	NA	TTS (NM_027862)	TTS (NM_027862)	4982	NM_027862	71679	Mm.371641	NM_027862	ENSMUSG00000034566	Atp5h	0610009D10Rik|Atp5pd	ATP synthase, H+ transporting, mitochondrial F0 complex, subunit D	protein-coding
cluster_1-1172	chr4	149743395	149743687	+	293	NA	TTS (NM_027460)	TTS (NM_027460)	-5473	NM_001284270	230917	Mm.266704	NM_177672	ENSMUSG00000044700	Tmem201	AV028368|D4Ertd429e|Net5|Samp1	transmembrane protein 201	protein-coding
cluster_1-6350	chr7	79924466	79924658	+	193	NA	TTS (NM_027420)	TTS (NM_027420)	-3922	NM_009682	11778	Mm.220173	NM_009682	ENSMUSG00000063801	Ap3s2	[s]3B	adaptor-related protein complex 3, sigma 2 subunit	protein-coding
cluster_1-4598	chr9	55546228	55546492	+	265	NA	TTS (NM_027397)	TTS (NM_027397)	5211	NM_027397	104360	Mm.273996	NM_027397	ENSMUSG00000032318	Isl2	3110001N10Rik	insulin related protein 2 (islet 2)	protein-coding
cluster_1-3439	chr19	5850302	5850412	+	111	NA	TTS (NM_026169)	TTS (NM_026169)	-4877	NR_003513	66961	Mm.281895	NR_003513	ENSMUSG00000092274	Neat1	2310043N10Rik|VINC	nuclear paraspeckle assembly transcript 1 (non-protein coding)	ncRNA
cluster_1-443	chr8	121599017	121599168	+	152	NA	TTS (NM_026160)	TTS (NM_026160)	8654	NM_026160	67443	Mm.28357	NM_026160	ENSMUSG00000031812	Map1lc3b	1010001C15Rik|Atg8|LC3b|MAP1A/MAP1B|Map1lc3	microtubule-associated protein 1 light chain 3 beta	protein-coding
cluster_1-2324	chrX	37081992	37082162	+	171	NA	TTS (NM_026055)	TTS (NM_026055)	956	NR_002900	104369	Mm.453531	NR_002900	ENSMUSG00000065642	Snora69	MBI-134|Rnu69	small nucleolar RNA, H/ACA box 69	snoRNA
cluster_1-302	chrX	162856287	162856409	+	123	NA	TTS (NM_025932)	TTS (NM_025932)	18647	NR_037311	100499528		NR_037311	ENSMUSG00000092752	Mir3473a	Mir3473|mir-3473a|mmu-mir-3473|mmu-mir-3473a	microRNA 3473a	ncRNA
cluster_1-4899	chr9	50739318	50739628	+	311	NA	TTS (NM_025865)	TTS (NM_025865)	-1738	NM_001311069	330938	Mm.82598	NM_178118	ENSMUSG00000032064	Dixdc1	4930563F16Rik|BC048182|Ccd1|Ccd1Aalpha1L|Ccd1Abeta1L|Ccd1BalphaL|Ccd1BbetaL|Ccd1CL|mKIAA1735	DIX domain containing 1	protein-coding
cluster_1-8556	chr1	191352157	191352377	+	221	NA	TTS (NM_025864)	TTS (NM_025864)	26365	NM_025864	66950	Mm.236300	NM_025864	ENSMUSG00000026627	Pacc1	2310028N02Rik|AI118576|Tmem206	proton activated chloride channel 1	protein-coding
cluster_1-7275	chr9	20647232	20647381	+	150	NA	TTS (NM_025401)	TTS (NM_025401)	2503	NM_001361027	66177	Mm.390165	NM_025401	ENSMUSG00000084786	Ubl5	1110030M22Rik|beacon	ubiquitin-like 5	protein-coding
cluster_1-7849	chr17	46650311	46650606	+	296	NA	TTS (NM_025302)	TTS (NM_025302)	120	NM_025611	66515	Mm.329078	NM_025611	ENSMUSG00000038545	Cul7	2510004L20Rik|AA409809|C230011P08Rik|p185|p193	cullin 7	protein-coding
cluster_1-1263	chr6	71388155	71388392	+	238	NA	TTS (NM_024288)	TTS (NM_024288)	14846	NM_001081110	12525	Mm.1858	NM_009857	ENSMUSG00000053977	Cd8a	BB154331|Ly-2|Ly-35|Ly-B|Lyt-2	CD8 antigen, alpha chain	protein-coding
cluster_1-1672	chr9	44410898	44410975	+	78	NA	TTS (NM_024266)	TTS (NM_024266)	3222	NM_024266	75617	Mm.292027	NM_024266	ENSMUSG00000009927	Rps25	2810009D21Rik	ribosomal protein S25	protein-coding
cluster_1-1635	chr9	64179432	64179596	+	165	NA	TTS (NM_024212)	TTS (NM_024212)	217	NM_183316	330959	Mm.24082	NM_183316	ENSMUSG00000032398	Snapc5	2010103A03Rik	small nuclear RNA activating complex, polypeptide 5	protein-coding
cluster_1-6468	chr19	10940493	10940651	+	159	NA	TTS (NM_023731)	TTS (NM_023731)	3412	NM_009962	14764	Mm.470721	NM_009962	ENSMUSG00000034117	Ptgdr2	Crth2|Gpr44|Grp45	prostaglandin D2 receptor 2	protein-coding
cluster_1-3592	chr7	6968022	6968262	+	241	NA	TTS (NM_021323)	TTS (NM_021323)	8520	NR_036631	116811	Mm.381671	NR_036631	ENSMUSG00000108043	Zim3	1700128I23Rik	zinc finger, imprinted 3	ncRNA
cluster_1-4090	chr17	35534934	35535154	+	221	NA	TTS (NM_020576)	TTS (NM_020576)	1843	NM_020576	57390	Mm.34201	NM_020576	ENSMUSG00000024409	Psors1c2	AI448740|Pcg|SPR1	psoriasis susceptibility 1 candidate 2 (human)	protein-coding
cluster_1-7226	chr17	47624903	47625060	+	158	NA	TTS (NM_020048)	TTS (NM_020048)	-5709	NM_198421	224836	Mm.59393	NM_198421	ENSMUSG00000090115	Usp49	C330046L10Rik|Gm545	ubiquitin specific peptidase 49	protein-coding
cluster_1-3927	chr11	96862023	96862213	+	191	NA	TTS (NM_019877)	TTS (NM_019877)	11725	NR_029562	387170		NR_029562	ENSMUSG00000065515	Mir152	Mirn152|mir-152|mmu-mir-152	microRNA 152	ncRNA
cluster_1-4349	chrX	134588526	134588744	+	219	NA	TTS (NM_019865)	TTS (NM_019865)	2981	NM_019865	19982	Mm.286408	NM_019865	ENSMUSG00000079435	Rpl36a	L44L|Rpl44	ribosomal protein L36A	protein-coding
cluster_1-6192	chr7	27520186	27520425	+	240	NA	TTS (NM_019412)	TTS (NM_019412)	-2956	NM_001033315	233020	Mm.429716	NM_001033315	ENSMUSG00000040424	Hipk4	Gm162	homeodomain interacting protein kinase 4	protein-coding
cluster_1-1276	chr10	128547282	128547974	+	693	NA	TTS (NM_018860)	TTS (NM_018860)	118	NM_134003	103284	Mm.68289	NM_134003	ENSMUSG00000039810	Zc3h10	AI790326	zinc finger CCCH type containing 10	protein-coding
cluster_1-3645	chr1	63181125	63181322	+	198	NA	TTS (NM_018796)	TTS (NM_018796)	2200	NR_028558	100217464	Mm.484706	NR_028558	ENSMUSG00000064602	Snora41	MBI-83	small nucleolar RNA, H/ACA box 41	snoRNA
cluster_1-1514	chr4	133599832	133600023	+	192	NA	TTS (NM_018754)	TTS (NM_018754)	2241	NM_018754	55948	Mm.44482	NM_018754	ENSMUSG00000047281	Sfn	Er|Mme1|Ywhas	stratifin	protein-coding
cluster_1-6367	chr9	75496922	75497023	+	102	NA	TTS (NM_016963)	TTS (NM_016963)	55448	NM_001039522	235497	Mm.41508	NM_001006122	ENSMUSG00000042487	Leo1	Gm185	Leo1, Paf1/RNA polymerase II complex component	protein-coding
cluster_1-7169	chrX	8192793	8193074	+	282	NA	TTS (NM_016913)	TTS (NM_016913)	579	NM_007898	13595	Mm.27183	NM_007898	ENSMUSG00000031168	Ebp	AI255399|Pabp|SI|Td|mSI	phenylalkylamine Ca2+ antagonist (emopamil) binding protein	protein-coding
cluster_1-2745	chr10	128091051	128091219	+	169	NA	TTS (NM_016774)	TTS (NM_016774)	-1648	NM_054078	116848	Mm.252213	NM_054078	ENSMUSG00000040054	Baz2a	AA415431|C030005G16Rik|C78388|Tip5|Walp3|mKIAA0314	bromodomain adjacent to zinc finger domain, 2A	protein-coding
cluster_1-88	chr5	109554285	109554378	+	94	NA	TTS (NM_016715)	TTS (NM_016715)	4662	NM_016715	57914	Mm.35771	NM_016715	ENSMUSG00000033467	Crlf2	CRLM2|Ly114|Tpte2|Tslpr	cytokine receptor-like factor 2	protein-coding
cluster_1-2803	chr14	65982276	65982376	+	101	NA	TTS (NM_013492)	TTS (NM_013492)	13843	NM_013492	12759	Mm.200608	NM_013492	ENSMUSG00000022037	Clu	AI893575|ApoJ|Cli|D14Ucla3|SP-40|Sgp-2|Sgp2|Sugp-2	clusterin	protein-coding
cluster_1-3368	chr1	175912186	175912326	+	141	NA	TTS (NM_012012)	TTS (NM_012012)	-8073	NM_001290692	226720	Mm.11282	NM_001290692	ENSMUSG00000104158	Becn2	Beclin-2|Gm104	beclin 2	protein-coding
cluster_1-6893	chr16	94760820	94761055	+	236	NA	TTS (NM_010606)	TTS (NM_010606)	95753	NM_001025590	16522	Mm.328720	NM_010606	ENSMUSG00000043301	Kcnj6	BIR1|GIRK2|KATP2|KCNJ7|Kir3.2|weaver|wv	potassium inwardly-rectifying channel, subfamily J, member 6	protein-coding
cluster_1-2557	chr2	126637971	126638093	+	123	NA	TTS (NM_010249)	TTS (NM_010249)	-19354	NM_008230	15186	Mm.18603	NM_008230	ENSMUSG00000027360	Hdc	AW108189|Hdc-a|Hdc-c|Hdc-e|Hdc-s	histidine decarboxylase	protein-coding
cluster_1-2951	chr1	139494153	139494334	+	182	NA	TTS (NM_009791)	TTS (NM_009791)	-7464	NM_031164	14060	Mm.30105	NM_031164	ENSMUSG00000026368	F13b	Cf-13b|Cf13b	coagulation factor XIII, beta subunit	protein-coding
cluster_1-3662	chr3	89377112	89377253	+	142	NA	TTS (NM_009565)	TTS (NM_009565)	10489	NM_001355206	22724	Mm.262184	NM_009565	ENSMUSG00000028042	Zbtb7b	Thpok|Zfp67|c-Krox	zinc finger and BTB domain containing 7B	protein-coding
cluster_1-1979	chr14	18281930	18282189	+	260	NA	TTS (NM_009455)	TTS (NM_009455)	10923	NM_023526	69721	Mm.25648	NM_023526	ENSMUSG00000021772	Nkiras1	2400004O09Rik|KBRAS1|kappaB-Ras1	NFKB inhibitor interacting Ras-like protein 1	protein-coding
cluster_1-7553	chr1	75559597	75559809	+	213	NA	TTS (NM_009208)	TTS (NM_009208)	13241	NM_001357150	20536	Mm.5053	NM_009208	ENSMUSG00000006576	Slc4a3	A930038D23Rik|Ae3	solute carrier family 4 (anion exchanger), member 3	protein-coding
cluster_1-3669	chr17	29496865	29497213	+	349	NA	TTS (NM_008842)	TTS (NM_008842)	3954	NM_001364913	18712	Mm.328931	NM_008842	ENSMUSG00000024014	Pim1	Pim-1	proviral integration site 1	protein-coding
cluster_1-7317	chr8	84976550	84976726	+	177	NA	TTS (NM_008416)	TTS (NM_008416)	2110	NM_008416	16477	Mm.1167	NM_008416	ENSMUSG00000052837	Junb	-	jun B proto-oncogene	protein-coding
cluster_1-636	chr17	45567204	45567616	+	413	NA	TTS (NM_008302)	TTS (NM_008302)	3474	NM_001357105	73836	Mm.289716	NM_028662	ENSMUSG00000037089	Slc35b2	1110003M08Rik|AA407792|AI842275|PAPST1|Slc35b1	solute carrier family 35, member B2	protein-coding
cluster_1-2907	chr16	94497373	94497513	+	141	NA	TTS (NM_007834)	TTS (NM_007834)	29186	NM_007834	13185	Mm.7472	NM_007834	ENSMUSG00000022898	Vps26c	AW538125|Dcra|Dscr3	VPS26 endosomal protein sorting factor C	protein-coding
cluster_1-8614	chr6	3685477	3685613	+	137	NA	TTS (NM_007588)	TTS (NM_007588)	35840	NR_030612	100124468		NR_030612	ENSMUSG00000076357	Mir653	Mirn653|mir-653|mmu-mir-653	microRNA 653	ncRNA
cluster_1-8218	chr14	63372649	63372734	+	86	NA	TTS (NM_007549)	TTS (NM_007549)	44496	NM_007549	12143	Mm.3962	NM_007549	ENSMUSG00000014453	Blk	-	B lymphoid kinase	protein-coding
cluster_1-3778	chr5	115563925	115564048	+	124	NA	TTS (NM_007475)	TTS (NM_007475)	-1277	NM_172719	231659	Mm.153014	NM_172719	ENSMUSG00000041638	Gcn1	4932409G22|AL022764|G431004K08Rik|GCN1L|Gcn1l1|mKIAA0219	GCN1 activator of EIF2AK4	protein-coding
cluster_1-1391	chr3	89378504	89378725	+	222	NA	TTS (NM_001370853)	TTS (NM_001370853)	9057	NM_001355206	22724	Mm.262184	NM_009565	ENSMUSG00000028042	Zbtb7b	Thpok|Zfp67|c-Krox	zinc finger and BTB domain containing 7B	protein-coding
cluster_1-7112	chr3	89938550	89938676	+	127	NA	TTS (NM_001368650)	TTS (NM_001368650)	21984	NM_001368650	54667	Mm.30455	NM_001081182	ENSMUSG00000060671	Atp8b2	Id	ATPase, class I, type 8B, member 2	protein-coding
cluster_1-4117	chr12	85271937	85272142	+	206	NA	TTS (NM_001364360)	TTS (NM_001364360)	-1440	NM_175337	217716	Mm.311981	NM_145446	ENSMUSG00000021245	Mlh3	AV125803|BB126472	mutL homolog 3	protein-coding
cluster_1-4964	chr11	20061660	20061921	+	262	NA	TTS (NM_001362899)	TTS (NM_001362899)	51161	NM_146243	66713	Mm.259045	NM_146243	ENSMUSG00000020152	Actr2	4921510D23Rik|AA409782|Arp2|D6Ertd746e	ARP2 actin-related protein 2	protein-coding
cluster_1-8307	chr19	29609383	29609492	+	110	NA	TTS (NM_001362131)	TTS (NM_001362131)	38978	NM_001081213	226090	Mm.267131	NM_001081213	ENSMUSG00000046324	Ermp1	D19Ertd410e|D19Wsu12e|Fxna|b2b2633Clo|mKIAA1815	endoplasmic reticulum metallopeptidase 1	protein-coding
cluster_1-2575	chr7	141437563	141437922	+	360	NA	TTS (NM_001360524)	TTS (NM_001360524)	132	NM_001360724	68267	Mm.33729	NM_026646	ENSMUSG00000019082	Slc25a22	1300006L01Rik|AI060884|Gc1	solute carrier family 25 (mitochondrial carrier, glutamate), member 22	protein-coding
cluster_1-7186	chr14	18266779	18266925	+	147	NA	TTS (NM_001359899)	TTS (NM_001359899)	4129	NM_001359899	66480	Mm.2050	NM_025586	ENSMUSG00000012405	Rpl15	2510008H07Rik	ribosomal protein L15	protein-coding
cluster_1-2847	chr9	44308730	44308891	+	162	NA	TTS (NM_001359259)	TTS (NM_001359259)	-3139	NM_172162	102423	Mm.24570	NM_172162	ENSMUSG00000032119	Hinfp	AA589481|HiNF-P|Mizf	histone H4 transcription factor	protein-coding
cluster_1-1179	chr9	119970484	119970647	+	164	NA	TTS (NM_001357562)	TTS (NM_001357562)	12458	NM_001357560	215418	Mm.491094	NM_153287	ENSMUSG00000032515	Csrnp1	4931429D10Rik|Axud1|CSRNP-1|URAX1|taip-3	cysteine-serine-rich nuclear protein 1	protein-coding
cluster_1-511	chr9	108602076	108602306	+	231	NA	TTS (NM_001357283)	TTS (NM_001357283)	-4579	NR_151688	74443	Mm.226534	NM_028944	ENSMUSG00000006675	P4htm	4933406E20Rik|AI853847|BB128974|HIF-PH4|HPH-4|P4H-TM|Ph-4	prolyl 4-hydroxylase, transmembrane (endoplasmic reticulum)	protein-coding
cluster_1-165	chr9	108602667	108602833	+	167	NA	TTS (NM_001357283)	TTS (NM_001357283)	-5138	NR_151688	74443	Mm.226534	NM_028944	ENSMUSG00000006675	P4htm	4933406E20Rik|AI853847|BB128974|HIF-PH4|HPH-4|P4H-TM|Ph-4	prolyl 4-hydroxylase, transmembrane (endoplasmic reticulum)	protein-coding
cluster_1-6953	chr11	120710317	120710769	+	453	NA	TTS (NM_001347612)	TTS (NM_001347612)	3224	NM_016665	20892	Mm.259716	NM_016665	ENSMUSG00000025144	Cenpx	Stra13	centromere protein X	protein-coding
cluster_1-4370	chr2	90866685	90866786	+	102	NA	TTS (NM_001317241)	TTS (NM_001317241)	-19051	NM_026161	67445	Mm.258993	NM_026161	ENSMUSG00000040794	C1qtnf4	0710001E10Rik|9430004J15Rik|Adin|CTRP4	C1q and tumor necrosis factor related protein 4	protein-coding
cluster_1-8613	chr10	93485409	93485570	+	162	NA	TTS (NM_001313897)	TTS (NM_001313897)	-3279	NM_010401	15109	Mm.13000	NM_010401	ENSMUSG00000020017	Hal	Hsd|his|histidase	histidine ammonia lyase	protein-coding
cluster_1-4219	chr9	22054450	22054585	+	136	NA	TTS (NM_001310759)	TTS (NM_001310759)	-2494	NM_010487	15571	Mm.390167	NM_010487	ENSMUSG00000003410	Elavl3	2600009P04Rik|Huc|PLE21|mHuC	ELAV like RNA binding protein 3	protein-coding
cluster_1-7529	chr5	108669167	108669252	+	86	NA	TTS (NM_001310692)	TTS (NM_001310692)	5587	NM_001310692	231583	Mm.440571	NM_174870	ENSMUSG00000046959	Slc26a1	Sat1	solute carrier family 26 (sulfate transporter), member 1	protein-coding
cluster_1-2144	chr9	73043525	73043711	+	187	NA	TTS (NM_001308425)	TTS (NM_001308425)	-1192	NM_023635	11891	Mm.34867	NM_023635	ENSMUSG00000032202	Rab27a	2210402C08Rik|2410003M20Rik|4933437C11Rik|ash	RAB27A, member RAS oncogene family	protein-coding
cluster_1-4765	chr2	167477722	167477937	+	216	NA	TTS (NM_001304542)	TTS (NM_001304542)	-14816	NM_030743	81018	Mm.22225	NM_030743	ENSMUSG00000006418	Rnf114	1110008J21Rik|AI225886|AW549494|Zfp228|Zfp313|Znf228	ring finger protein 114	protein-coding
cluster_1-8288	chr9	66514164	66514376	+	213	NA	TTS (NM_001302122)	TTS (NM_001302122)	323	NM_175206	74165	Mm.297998	NM_175206	ENSMUSG00000050503	Fbxl22	1110004B15Rik	F-box and leucine-rich repeat protein 22	protein-coding
cluster_1-2796	chr5	30903971	30904322	+	352	NA	TTS (NM_001294262)	TTS (NM_001294262)	3642	NM_001134692	67695	Mm.21450	NM_024460	ENSMUSG00000038803	Ost4	2310016E02Rik	oligosaccharyltransferase complex subunit 4 (non-catalytic)	protein-coding
cluster_1-6474	chr10	79892808	79892945	+	138	NA	TTS (NM_001291915)	TTS (NM_001291915)	2023	NM_001291915	11537	Mm.4407	NM_013459	ENSMUSG00000061780	Cfd	Adn|DF	complement factor D (adipsin)	protein-coding
cluster_1-7672	chr11	69795307	69795617	+	311	NA	TTS (NM_001291104)	TTS (NM_001291104)	475	NM_009601	11443	Mm.86425	NM_009601	ENSMUSG00000041189	Chrnb1	Achr-2|Acrb	cholinergic receptor, nicotinic, beta polypeptide 1 (muscle)	protein-coding
cluster_1-2121	chr17	47687945	47688314	+	370	NA	TTS (NM_001290337)	TTS (NM_001290337)	257	NM_025365	66119	Mm.89912	NM_025365	ENSMUSG00000033475	Tomm6	1110002E23Rik|AI663970	translocase of outer mitochondrial membrane 6	protein-coding
cluster_1-5206	chr5	123508288	123508563	+	276	NA	TTS (NM_001289821)	TTS (NM_001289821)	-2035	NM_198611	231727	Mm.484068	NM_198611	ENSMUSG00000029431	B3gnt4	1010001G17Rik|BGnT-4	UDP-GlcNAc:betaGal beta-1,3-N-acetylglucosaminyltransferase 4	protein-coding
cluster_1-1233	chr4	103166296	103166555	+	260	NA	TTS (NM_001286222)	TTS (NM_001286222)	47035	NM_001039081	71148	Mm.288721	NM_027696	ENSMUSG00000028522	Mier1	4933425I22Rik|5830411K19Rik|er1	MEIR1 treanscription regulator	protein-coding
cluster_1-5928	chr7	45234399	45234576	+	178	NA	TTS (NM_001285498)	TTS (NM_001285498)	4352	NM_007645	12493	Mm.3689	NM_007645	ENSMUSG00000030798	Cd37	Tspan26	CD37 antigen	protein-coding
cluster_1-6972	chr2	73825885	73826095	+	211	NA	TTS (NM_001284371)	TTS (NM_001284371)	-50644	NM_001166603	108699	Mm.257073	NM_029716	ENSMUSG00000056486	Chn1	0610007I19Rik|0710001E19Rik|1700112L09Rik|2900046J01Rik|AI413815|ARHGAP2	chimerin 1	protein-coding
cluster_1-6645	chr15	101145514	101145788	+	275	NA	TTS (NM_001277258)	TTS (NM_001277258)	17129	NM_001277258	11482	Mm.279542	NM_009612	ENSMUSG00000000530	Acvrl1	AI115505|AI427544|Acvrlk1|Alk1	activin A receptor, type II-like 1	protein-coding
cluster_1-1430	chr4	62505416	62505686	+	271	NA	TTS (NM_001276446)	TTS (NM_001276446)	-3351	NM_024257	72748	Mm.41506	NM_024257	ENSMUSG00000038422	Hdhd3	2810435D12Rik	haloacid dehalogenase-like hydrolase domain containing 3	protein-coding
cluster_1-1608	chr15	89373477	89373683	+	207	NA	TTS (NM_001271600)	TTS (NM_001271600)	311	NM_001111288	100126824	Mm.287977	NM_001111288	ENSMUSG00000091780	Sco2	-	SCO2 cytochrome c oxidase assembly protein	protein-coding
cluster_1-217	chr7	15900415	15900632	+	218	NA	TTS (NM_001205274)	TTS (NM_001205274)	-1123	NM_001145190	546024	Mm.259041	NM_001033638	ENSMUSG00000074365	Crxos	AA606869|AY590891|Crxos1|Egam1	cone-rod homeobox, opposite strand	protein-coding
cluster_1-989	chr9	21545440	21545528	+	89	NA	TTS (NM_001198794)	TTS (NM_001198794)	-1410	NM_153141	59035	Mm.178115	NM_021531	ENSMUSG00000032185	Carm1	Prmt4	coactivator-associated arginine methyltransferase 1	protein-coding
cluster_1-1609	chr11	5059903	5060114	+	212	NA	TTS (NM_001190408)	TTS (NM_001190408)	1880	NM_145216	75668	Mm.374836	NM_145216	ENSMUSG00000034209	Rasl10a	2210403B10Rik|AI852688	RAS-like, family 10, member A	protein-coding
cluster_1-1744	chr11	70668369	70669067	+	699	NA	TTS (NM_001190379)	TTS (NM_001190379)	698	NM_172561	216873	Mm.432524	NM_172561	ENSMUSG00000018287	Spag7	5730443G10|ACRP|FSA-1|Fsa1l	sperm associated antigen 7	protein-coding
cluster_1-6603	chr10	85929976	85930270	+	295	NA	TTS (NM_001163614)	TTS (NM_001163614)	2721	NM_001163614	67341	Mm.382315	NM_001163614	ENSMUSG00000085111	Ascl4	1700054F16Rik|bHLHa44	achaete-scute family bHLH transcription factor 4	protein-coding
cluster_1-5198	chr3	104794537	104794726	+	190	NA	TTS (NM_001163441)	TTS (NM_001163441)	5597	NM_001291859	11853	Mm.262	NM_007484	ENSMUSG00000002233	Rhoc	AI324259|Arh9|Arhc	ras homolog family member C	protein-coding
cluster_1-744	chr8	70332208	70332316	+	109	NA	TTS (NM_001163282)	TTS (NM_001163282)	2497	NM_008107	14559	Mm.258280	NM_008107	ENSMUSG00000087408	Gdf1	AI385651|Gdf-1	growth differentiation factor 1	protein-coding
cluster_1-2182	chr17	47792604	47792682	+	79	NA	TTS (NM_001161722)	TTS (NM_001161722)	6899	NM_011549	21425	Mm.2305	NM_011549	ENSMUSG00000023990	Tfeb	Tcfeb|bHLHe35	transcription factor EB	protein-coding
cluster_1-7437	chr15	79908596	79908705	+	110	NA	TTS (NM_001160415)	TTS (NM_001160415)	13627	NM_001347041	80287	Mm.284059	NM_030255	ENSMUSG00000009585	Apobec3	Apobec|Arp3|BC003314|Cem15|Gm20117|Rfv3	apolipoprotein B mRNA editing enzyme, catalytic polypeptide 3	protein-coding
cluster_1-2162	chr11	98030750	98030943	+	194	NA	TTS (NM_001159483)	TTS (NM_001159483)	3922	NM_009078	19921	Mm.10247	NM_009078	ENSMUSG00000017404	Rpl19	-	ribosomal protein L19	protein-coding
cluster_1-2683	chr7	15904557	15904726	+	170	NA	TTS (NM_001145190)	TTS (NM_001145190)	2995	NM_001145190	546024	Mm.259041	NM_001033638	ENSMUSG00000074365	Crxos	AA606869|AY590891|Crxos1|Egam1	cone-rod homeobox, opposite strand	protein-coding
cluster_1-139	chr19	3895552	3895629	+	78	NA	TTS (NM_001136091)	TTS (NM_001136091)	9640	NM_016921	27060	Mm.271689	NM_016921	ENSMUSG00000001750	Tcirg1	ATP6N1C|ATP6a3|Atp6i|OC-116|OPTB1|Stv1|TIRC7|Vph1|oc	T cell, immune regulator 1, ATPase, H+ transporting, lysosomal V0 protein A3	protein-coding
cluster_1-6383	chr7	31097722	31097893	+	172	NA	TTS (NM_001110252)	TTS (NM_001110252)	13190	NM_001276269	15451	Mm.19182	NM_008281	ENSMUSG00000001249	Hpn	Hlb320	hepsin	protein-coding
cluster_1-6048	chr8	26981832	26981946	+	115	NA	TTS (NM_001101502)	TTS (NM_001101502)	4553	NM_001101502	353310	Mm.212469	NM_001101502	ENSMUSG00000085795	Zfp703	1110032O19Rik|AI430822|AL022941|Csmn1|End2|Zeppo1|Znf703|Zpo1	zinc finger protein 703	protein-coding
cluster_1-5575	chr2	69685012	69685209	+	198	NA	TTS (NM_001081087)	TTS (NM_001081087)	14990	NM_001081087	228003	Mm.178784	NM_001081087	ENSMUSG00000075307	Klhl41	Gm112|Kbtbd10|SARCOSIN	kelch-like 41	protein-coding
cluster_1-4158	chr1	153453242	153453390	+	149	NA	TTS (NM_001033162)	TTS (NM_001033162)	28107	NM_001033162	71836	Mm.49460	NM_001033162	ENSMUSG00000042708	Shcbp1l	1700012A16Rik	Shc SH2-domain binding protein 1-like	protein-coding
cluster_1-7998	chr16	44227822	44228217	+	396	NA	TTS (NM_001029889)	TTS (NM_001029889)	54622	NM_001029889	207806	Mm.310566	NM_001029889	ENSMUSG00000068284	Usf3	5530400K22Rik|Gm1779|Gm608|mKIAA2018	upstream transcription factor family member 3	protein-coding
cluster_1-3823	chr17	45629718	45629905	+	188	NA	TTS (NM_001013767)	TTS (NM_001013767)	-27709	NM_001177469	653016	Mm.45676	NM_001177468	ENSMUSG00000079471	Mymx	EG653016|Esgp|Gm7325|minion|myomerger	myomixer, myoblast fusion factor	protein-coding
cluster_1-6136	chr3	93650449	93650663	+	215	NA	TTS (NM_001007222)	TTS (NM_001007222)	2130	NM_001007222	399673	Mm.377260	NM_001007222	ENSMUSG00000103362	Tdpoz2	-	TD and POZ domain containing 2	protein-coding
cluster_1-2916	chr11	77508173	77508329	+	157	NA	TTS (NM_001004144)	TTS (NM_001004144)	5022	NM_001024920	216964	Mm.341211	NM_001024920	ENSMUSG00000044328	Trp53i13	2410019G02Rik|Tp53i13	transformation related protein 53 inducible protein 13	protein-coding
cluster_1-3598	chr4	152296971	152297540	+	570	NA	promoter-TSS (NR_161303)	promoter-TSS (NR_161303)	41	NR_037908	57295	Mm.277464	NM_133788	ENSMUSG00000039662	Icmt	1700008E11Rik|C80758|Gm13095|HSTE14|PPMT|STE14|pcCMT	isoprenylcysteine carboxyl methyltransferase	protein-coding
cluster_1-1499	chr17	46674220	46674457	+	238	NA	promoter-TSS (NR_160853)	promoter-TSS (NR_160853)	-12	NR_160853	224823	Mm.45101	NM_144857	ENSMUSG00000023971	Rrp36	-	ribosomal RNA processing 36 homolog (S. cerevisiae)	protein-coding
cluster_1-2981	chr1	43827575	43828153	+	579	NA	promoter-TSS (NR_160750)	promoter-TSS (NR_160750)	-25	NM_001368288	67883	Mm.387202	NM_026430	ENSMUSG00000057363	Uxs1	1600025I13Rik|AI451869|AI649125|AW550562	UDP-glucuronate decarboxylase 1	protein-coding
cluster_1-3474	chr3	40893817	40894403	+	587	NA	promoter-TSS (NR_160689)	promoter-TSS (NR_160689)	-153	NR_160689	100039027	Mm.482948	NR_038067		Gm2011	-	predicted gene 2011	pseudo
cluster_1-2558	chr11	60931824	60932069	+	246	NA	promoter-TSS (NR_157293)	promoter-TSS (NR_157293)	-79	NR_027800	24082	Mm.46270	NM_025293	ENSMUSG00000042549	Map2k3os	F3-1|Gm16516|Gtlf3a	mitogen-activated protein kinase kinase 3, opposite strand	ncRNA
cluster_1-2342	chr11	23633447	23633865	+	419	NA	promoter-TSS (NR_156450)	promoter-TSS (NR_156450)	-25	NR_156450	71675	Mm.48031	NM_027860	ENSMUSG00000042208	0610010F05Rik	Kiaa1841|mKIAA1841	RIKEN cDNA 0610010F05 gene	protein-coding
cluster_1-2846	chr11	70969905	70970199	+	295	NA	promoter-TSS (NR_156443)	promoter-TSS (NR_156443)	-79	NM_001083331	19069	Mm.288962	NM_172394	ENSMUSG00000040667	Nup88	Nup84|Prei2	nucleoporin 88	protein-coding
cluster_1-2200	chr14	20393189	20393873	+	685	NA	promoter-TSS (NR_155747)	promoter-TSS (NR_155747)	-41	NR_155747	66242	Mm.23747	NM_025440	ENSMUSG00000049960	Mrps16	1500011E11Rik|Mprs16|S16mt	mitochondrial ribosomal protein S16	protein-coding
cluster_1-737	chr13	13954369	13954839	+	471	NA	promoter-TSS (NR_155555)	promoter-TSS (NR_155555)	-70	NR_155555	97884	Mm.21686	NM_178640	ENSMUSG00000039242	B3galnt2	A930105D20Rik|C80633|D230016N13Rik	UDP-GalNAc:betaGlcNAc beta 1,3-galactosaminyltransferase, polypeptide 2	protein-coding
cluster_1-3964	chr3	89411839	89412126	+	288	NA	promoter-TSS (NR_155545)	promoter-TSS (NR_155545)	-101	NM_001362375	319945	Mm.258142	NM_177041	ENSMUSG00000042642	Flad1	A930017E24Rik|Pp591	flavin adenine dinucleotide synthetase 1	protein-coding
cluster_1-3936	chr3	41742220	41742691	+	472	NA	promoter-TSS (NR_155540)	promoter-TSS (NR_155540)	59	NM_001081411	67161	Mm.331001	NM_001081411	ENSMUSG00000059834	Sclt1	2610207F23Rik|4931421F20Rik|CAGGS-SB10|Tg(ACTB-sb10)1Dla|Tg(CAG-sb10)1Dla	sodium channel and clathrin linker 1	protein-coding
cluster_1-1740	chr7	48880964	48881322	+	359	NA	promoter-TSS (NR_155436)	promoter-TSS (NR_155436)	-102	NM_001013368	108961	Mm.240566	NM_001013368	ENSMUSG00000046179	E2f8	4432406C08Rik|AA410048	E2F transcription factor 8	protein-coding
cluster_1-959	chr1	72243728	72244041	+	314	NA	promoter-TSS (NR_155355)	promoter-TSS (NR_155355)	-109	NR_155355	320933	Mm.440953	NR_155355		D230017M19Rik	B930094L07Rik	RIKEN cDNA D230017M19 gene	ncRNA
cluster_1-1937	chr13	41000927	41001213	+	287	NA	promoter-TSS (NR_155347)	promoter-TSS (NR_155347)	60	NM_026550	68083	Mm.24789	NM_026550	ENSMUSG00000038683	Pak1ip1	5830431I15Rik|5930415H02Rik|AA419825|AI314040|AW556169|Gdpd1|PIP1	PAK1 interacting protein 1	protein-coding
cluster_1-1730	chr11	95309550	95309966	+	417	NA	promoter-TSS (NR_155298)	promoter-TSS (NR_155298)	488	NM_177619	217127	Mm.90213	NM_177619	ENSMUSG00000038909	Kat7	Hbo1|Hboa|Myst2	K(lysine) acetyltransferase 7	protein-coding
cluster_1-1245	chr12	55836157	55836483	+	327	NA	promoter-TSS (NR_155205)	promoter-TSS (NR_155205)	-46	NR_155205	52592	Mm.24761	NM_027867	ENSMUSG00000012076	Brms1l	0710008O11Rik|AI159718|BRMS1|D12Ertd407e	breast cancer metastasis-suppressor 1-like	protein-coding
cluster_1-3626	chr14	79769776	79769904	+	129	NA	promoter-TSS (NR_154550)	promoter-TSS (NR_154550)	-68	NR_154549	102633266		NR_154549		Gm9748	-	predicted gene 9748	ncRNA
cluster_1-4470	chr6	95117595	95118160	+	566	NA	promoter-TSS (NR_153843)	promoter-TSS (NR_153843)	-3	NM_001102670	243574	Mm.333275	NM_001008785	ENSMUSG00000030031	Kbtbd8	AU040152|SSEC-51|SSEC51|Takrp|mKIAA1842	kelch repeat and BTB (POZ) domain containing 8	protein-coding
cluster_1-7336	chr14	20793950	20794199	+	250	NA	promoter-TSS (NR_153779)	promoter-TSS (NR_153779)	14	NM_178597	12325	Mm.235182	NM_178597	ENSMUSG00000021820	Camk2g	Camkg	calcium/calmodulin-dependent protein kinase II gamma	protein-coding
cluster_1-8150	chr7	98309407	98309657	+	251	NA	promoter-TSS (NR_153759)	promoter-TSS (NR_153759)	10	NM_025408	66190	Mm.334041	NM_025408	ENSMUSG00000030760	Acer3	1110057L18Rik|5430429L08Rik|AV015045|Phca|aPHC	alkaline ceramidase 3	protein-coding
cluster_1-4785	chr7	30598859	30599095	+	237	NA	promoter-TSS (NR_153655)	promoter-TSS (NR_153655)	-68	NR_153655	58206	Mm.116789	NM_021397	ENSMUSG00000006310	Zbtb32	4930524C15Rik|FAXF|FAZF|PLZP|Rog|Tzfp	zinc finger and BTB domain containing 32	protein-coding
cluster_1-2268	chr7	6729482	6729731	+	250	NA	promoter-TSS (NR_153505)	promoter-TSS (NR_153505)	813	NM_008817	18616	Mm.389800	NM_008817	ENSMUSG00000002265	Peg3	AL022617|ASF-1|End4|Gcap4|Pw1|Zfp102|mKIAA0287	paternally expressed 3	protein-coding
cluster_1-2067	chr13	80885498	80885790	+	293	NA	promoter-TSS (NR_153411)	promoter-TSS (NR_153411)	-451	NR_153411	105171	Mm.423137	NM_001042591	ENSMUSG00000074794	Arrdc3	AI450344|mKIAA1376	arrestin domain containing 3	protein-coding
cluster_1-2660	chr5	130256772	130257065	+	294	NA	promoter-TSS (NR_153350)	promoter-TSS (NR_153350)	-119	NR_153350	100929	Mm.271296	NM_178897	ENSMUSG00000056310	Tyw1	AW125391|Rsafd1	tRNA-yW synthesizing protein 1 homolog (S. cerevisiae)	protein-coding
cluster_1-1583	chr9	7763756	7764300	+	545	NA	promoter-TSS (NR_152989)	promoter-TSS (NR_152989)	-49	NM_133739	71929	Mm.283293	NM_133739	ENSMUSG00000050912	Tmem123	2310075C12Rik	transmembrane protein 123	protein-coding
cluster_1-5120	chrX	164419365	164419912	+	548	NA	promoter-TSS (NR_152315)	promoter-TSS (NR_152315)	-142	NR_152315	18700	Mm.3781	NM_011081	ENSMUSG00000031381	Piga	AI194334|Pig-a	phosphatidylinositol glycan anchor biosynthesis, class A	protein-coding
cluster_1-1328	chr16	31429800	31430000	+	201	NA	promoter-TSS (NR_152205)	promoter-TSS (NR_152205)	-124	NR_152205	100047123	Mm.466711	NR_152205		Gm15743	-	predicted gene 15743	ncRNA
cluster_1-7984	chr11	73018863	73019078	+	216	NA	promoter-TSS (NR_152202)	promoter-TSS (NR_152202)	-18	NM_001362841	55984	Mm.9998	NM_018883	ENSMUSG00000020785	Camkk1	AI846603|CaMKKalpha|Camkk|caM-KK 1|caM-KK alpha|caMKK 1|caMKK alpha	calcium/calmodulin-dependent protein kinase kinase 1, alpha	protein-coding
cluster_1-3685	chr9	70542491	70543045	+	555	NA	promoter-TSS (NR_152142)	promoter-TSS (NR_152142)	53	NM_001357911	66660	Mm.22379	NM_025690	ENSMUSG00000032212	Sltm	5730455C01Rik|5730555F13Rik|9130215G10Rik|Met	SAFB-like, transcription modulator	protein-coding
cluster_1-1517	chr3	142881796	142882510	+	715	NA	promoter-TSS (NR_152127)	promoter-TSS (NR_152127)	-149	NM_178654	109333	Mm.244236	NM_178654	ENSMUSG00000004591	Pkn2	6030436C20Rik|AI507382|PRK2|Prkcl2|Stk7	protein kinase N2	protein-coding
cluster_1-1318	chr17	80062096	80062555	+	460	NA	promoter-TSS (NR_152119)	promoter-TSS (NR_152119)	-57	NR_152119	72692	Mm.64579	NM_144802	ENSMUSG00000024095	Hnrnpll	2510028H02Rik|2810036L13Rik|AI256697|AI852082|Hnrpll	heterogeneous nuclear ribonucleoprotein L-like	protein-coding
cluster_1-5002	chr3	88685675	88685988	+	314	NA	promoter-TSS (NR_151827)	promoter-TSS (NR_151827)	44	NR_151827	74200	Mm.251800	NM_028814	ENSMUSG00000028060	Khdc4	2810403A07Rik|A430106P18Rik|AI256352|AI451678|Blom7|Kiaa0907	KH domain containing 4, pre-mRNA splicing factor	protein-coding
cluster_1-3969	chr4	124751361	124751736	+	376	NA	promoter-TSS (NR_151694)	promoter-TSS (NR_151694)	-194	NR_151694	102634646	Mm.348378	NR_151694		Gm12915	-	predicted gene 12915	ncRNA
cluster_1-5352	chr8	60890188	60890621	+	434	NA	promoter-TSS (NR_151662)	promoter-TSS (NR_151662)	11	NM_001357270	72612	Mm.25263	NM_028299	ENSMUSG00000038005	Hpf1	2700029M09Rik|C230006B22Rik|C4orf27	histone PARylation factor 1	protein-coding
cluster_1-7955	chr11	70459965	70460101	+	137	NA	promoter-TSS (NR_151499)	promoter-TSS (NR_151499)	-49	NR_151499	66102	Mm.425692	NM_023158	ENSMUSG00000018920	Cxcl16	0910001K24Rik|AV290116|BB024863|CXCL16v1|CXCL16v2|SR-PSOX|Zmynd15|b2b498Clo	chemokine (C-X-C motif) ligand 16	protein-coding
cluster_1-741	chr2	163419241	163419901	+	661	NA	promoter-TSS (NR_151490)	promoter-TSS (NR_151490)	-101	NM_025699	66680	Mm.25119	NM_025699	ENSMUSG00000035399	Oser1	3230401D17Rik|AI256769|Perit1	oxidative stress responsive serine rich 1	protein-coding
cluster_1-1497	chr1	161034487	161035289	+	803	NA	promoter-TSS (NR_151479)	promoter-TSS (NR_151479)	-28	NR_153814	14455	Mm.270065	NR_002840	ENSMUSG00000053332	Gas5	Gas-5|Mir5117|Snhg2	growth arrest specific 5	ncRNA
cluster_1-3296	chr3	145937890	145938139	+	250	NA	promoter-TSS (NR_151446)	promoter-TSS (NR_151446)	0	NR_151446	66421	Mm.25137	NM_025555	ENSMUSG00000036873	2410004B18Rik	4930572C24Rik	RIKEN cDNA 2410004B18 gene	protein-coding
cluster_1-3652	chr2	23068066	23068272	+	207	NA	promoter-TSS (NR_149742)	promoter-TSS (NR_149742)	-32	NM_001102436	74159	Mm.181973	NM_028793	ENSMUSG00000026781	Acbd5	1300014E15Rik	acyl-Coenzyme A binding domain containing 5	protein-coding
cluster_1-7974	chr2	61592950	61593426	+	477	NA	promoter-TSS (NR_149323)	promoter-TSS (NR_149323)	91	NR_149323	21353	Mm.244393	NM_011529	ENSMUSG00000064289	Tank	C86182|E430026L09Rik|I-TRAF	TRAF family member-associated Nf-kappa B activator	protein-coding
cluster_1-543	chr2	167062576	167062908	+	333	NA	promoter-TSS (NR_138563)	promoter-TSS (NR_138563)	-192	NR_138563	68949	Mm.391959	NM_001081005		Zfas1	1500012F01Rik|Zfos1	zinc finger, NFX1-type containing 1, antisense RNA 1	ncRNA
cluster_1-3527	chr4	128993038	128993378	+	341	NA	promoter-TSS (NR_138540)	promoter-TSS (NR_138540)	-16	NM_016895	11637	Mm.29460	NM_016895	ENSMUSG00000028792	Ak2	Ak-2|D4Ertd220e	adenylate kinase 2	protein-coding
cluster_1-4096	chr2	12301817	12302071	+	255	NA	promoter-TSS (NR_138462)	promoter-TSS (NR_138462)	0	NM_001001309	241226	Mm.329997	NM_001001309	ENSMUSG00000026768	Itga8	AI447669	integrin alpha 8	protein-coding
cluster_1-7265	chr13	98316517	98316803	+	287	NA	promoter-TSS (NR_137279)	promoter-TSS (NR_137279)	307	NM_145455	218490	Mm.371688	NM_145455	ENSMUSG00000021660	Btf3	1700054E11Rik	basic transcription factor 3	protein-coding
cluster_1-3148	chr4	123664726	123665036	+	311	NA	promoter-TSS (NR_136925)	promoter-TSS (NR_136925)	-1000	NR_136925	102633214	Mm.399387	NR_136925		Gm12925	-	predicted gene 12925	ncRNA
cluster_1-7490	chr12	30373295	30373538	+	244	NA	promoter-TSS (NR_136915)	promoter-TSS (NR_136915)	-40	NM_001324520	268534	Mm.279765	NM_172951	ENSMUSG00000020672	Sntg2	2210008K22Rik|9530013L23|BB121248|G2syn|Syn5	syntrophin, gamma 2	protein-coding
cluster_1-3087	chr4	156059826	156060056	+	231	NA	promoter-TSS (NR_132444)	promoter-TSS (NR_132444)	-139	NR_132444	100415901	Mm.437006	NR_132444	ENSMUSG00000086549	Gm13648	-	predicted gene 13648	ncRNA
cluster_1-4487	chr11	100397639	100398145	+	507	NA	promoter-TSS (NR_132425)	promoter-TSS (NR_132425)	-102	NM_010593	16480	Mm.299774	NM_010593	ENSMUSG00000001552	Jup	Ctnng|D930025P04Rik|PG	junction plakoglobin	protein-coding
cluster_1-1069	chr19	8756825	8757319	+	495	NA	promoter-TSS (NR_132424)	promoter-TSS (NR_132424)	-31	NM_016813	53319	Mm.7271	NM_016813	ENSMUSG00000010097	Nxf1	Mex67|Mvb1|Tap	nuclear RNA export factor 1	protein-coding
cluster_1-4111	chr1	36547133	36547514	+	382	NA	promoter-TSS (NR_132321)	promoter-TSS (NR_132321)	-71	NR_132321	109346	Mm.247537	NM_026241	ENSMUSG00000079610	Ankrd39	9130416N05Rik|C030004B10Rik	ankyrin repeat domain 39	protein-coding
cluster_1-8142	chr12	81484669	81485194	+	526	NA	promoter-TSS (NR_132135)	promoter-TSS (NR_132135)	-80	NR_132135	66272	Mm.439970	NM_025461	ENSMUSG00000091803	Cox16	1810020G14Rik|1810055I05Rik|BB388670	cytochrome c oxidase assembly protein 16	protein-coding
cluster_1-1995	chr7	67222434	67222662	+	229	NA	promoter-TSS (NR_131044)	promoter-TSS (NR_131044)	4	NM_001357964	75099	Mm.121691	NM_175215	ENSMUSG00000043831	Lysmd4	4930506D23Rik	LysM, putative peptidoglycan-binding, domain containing 4	protein-coding
cluster_1-6336	chr14	121878131	121878669	+	539	NA	promoter-TSS (NR_131002)	promoter-TSS (NR_131002)	104	NR_131000	78312	Mm.188743	NR_130999	ENSMUSG00000102112	1810041H14Rik	-	RIKEN cDNA 1810041H14 gene	ncRNA
cluster_1-5197	chr17	45433486	45433936	+	451	NA	promoter-TSS (NR_130960)	promoter-TSS (NR_130960)	-4	NM_152810	71702	Mm.28270	NM_152810	ENSMUSG00000023932	Cdc5l	1200002I02Rik|AA408004|PCDC5RP	cell division cycle 5-like (S. pombe)	protein-coding
cluster_1-3672	chr11	86200972	86201366	+	395	NA	promoter-TSS (NR_130959)	promoter-TSS (NR_130959)	24	NM_178309	237911	Mm.186143	NM_178309	ENSMUSG00000034329	Brip1	3110009N10Rik|8030460J03Rik|Bach1|FACJ|Fancj|OF	BRCA1 interacting protein C-terminal helicase 1	protein-coding
cluster_1-1361	chr17	56554378	56554599	+	222	NA	promoter-TSS (NR_130128)	promoter-TSS (NR_130128)	-101	NR_130128	100504425	Mm.384143	NR_130128	ENSMUSG00000110218	Gm20219	Tincr	predicted gene, 20219	ncRNA
cluster_1-1559	chr6	30174133	30174352	+	220	NA	promoter-TSS (NR_126540)	promoter-TSS (NR_126540)	-117	NR_126540	101447999		NR_126540		Mirc35hg	linc_miR96	microRNA cluster 35, host gene	ncRNA
cluster_1-6354	chr6	125145043	125145342	+	300	NA	promoter-TSS (NR_126495)	promoter-TSS (NR_126495)	-32	NM_001302778	320678	Mm.129415	NM_178787	ENSMUSG00000038271	Iffo1	4733401N06Rik|A930037G23Rik|HOM-TES-103|Iffo	intermediate filament family orphan 1	protein-coding
cluster_1-6012	chr5	36464772	36465302	+	531	NA	promoter-TSS (NR_126489)	promoter-TSS (NR_126489)	-148	NM_024478	17713	Mm.21535	NM_024478	ENSMUSG00000029198	Grpel1	AA408748|mt-GrpE#1|mt-Grpel1	GrpE-like 1, mitochondrial	protein-coding
cluster_1-4853	chr7	19604271	19604618	+	348	NA	promoter-TSS (NR_125836)	promoter-TSS (NR_125836)	42	NR_125832	53609	Mm.20913	NM_016680	ENSMUSG00000061028	Clasrp	Clasp|Sfrs16|Srsf16|Swap2	CLK4-associating serine/arginine rich protein	protein-coding
cluster_1-2879	chr15	81663786	81664018	+	233	NA	promoter-TSS (NR_110362)	promoter-TSS (NR_110362)	13	NM_001289712	214669	Mm.280768	NM_145993	ENSMUSG00000022394	L3mbtl2	4732493N06Rik|M4mbt	L3MBTL2 polycomb repressive complex 1 subunit	protein-coding
cluster_1-3450	chr18	12121347	12121627	+	281	NA	promoter-TSS (NR_110356)	promoter-TSS (NR_110356)	50	NM_178801	338363	Mm.271567	NM_178801	ENSMUSG00000049411	Tmem241	6030446N20Rik	transmembrane protein 241	protein-coding
cluster_1-788	chr11	89060443	89061072	+	630	NA	promoter-TSS (NR_110336)	promoter-TSS (NR_110336)	6	NR_110336	414094	Mm.124287	NM_001001497		Dgkeos	A930013B10Rik	diacylglycerol kinase, epsilon, opposite strand	ncRNA
cluster_1-1213	chr1	153899662	153900223	+	562	NA	promoter-TSS (NR_106194)	promoter-TSS (NR_106194)	13	NM_008131	14645	Mm.210745	NM_008131	ENSMUSG00000026473	Glul	GS|Glns	glutamate-ammonia ligase (glutamine synthetase)	protein-coding
cluster_1-3380	chr14	62837203	62837784	+	582	NA	promoter-TSS (NR_106174)	promoter-TSS (NR_106174)	-197	NM_175546	268752	Mm.1960	NM_175546	ENSMUSG00000014547	Wdfy2	5830485M08|B130024L21Rik|ProF|ZFYVE22	WD repeat and FYVE domain containing 2	protein-coding
cluster_1-4180	chr7	30588754	30589305	+	552	NA	promoter-TSS (NR_106134)	promoter-TSS (NR_106134)	-303	NM_001290573	75410	Mm.168688	NM_029274	ENSMUSG00000006307	Kmt2b	2610014H22Rik|Mll2|Wbp7|mKIAA0304	lysine (K)-specific methyltransferase 2B	protein-coding
cluster_1-5640	chr17	26920433	26920705	+	273	NA	promoter-TSS (NR_105933)	promoter-TSS (NR_105933)	-393	NR_105933	102466211		NR_105933	ENSMUSG00000098586	Gm27775	Mir6967|Mir6967-1|mmu-mir-6967|mmu-mir-6967-1	predicted gene, 27775	ncRNA
cluster_1-3189	chr9	110281091	110281532	+	442	NA	promoter-TSS (NR_105744)	promoter-TSS (NR_105744)	24	NR_105744	102465959		NR_105744	ENSMUSG00000098973	Mir6236	Gm27547|mmu-mir-6236	microRNA 6236	ncRNA
cluster_1-5925	chr4	152085824	152085937	+	114	NA	promoter-TSS (NR_104381)	promoter-TSS (NR_104381)	-983	NR_104381	269608	Mm.332102	NM_001004156	ENSMUSG00000039713	Plekhg5	BC023181|Syx	pleckstrin homology domain containing, family G (with RhoGef domain) member 5	protein-coding
cluster_1-1200	chr4	3938365	3939036	+	672	NA	promoter-TSS (NR_104354)	promoter-TSS (NR_104354)	-188	NM_181391	66433	Mm.27406	NM_181391	ENSMUSG00000042198	Chchd7	1810049H20Rik	coiled-coil-helix-coiled-coil-helix domain containing 7	protein-coding
cluster_1-5793	chr11	32267522	32267788	+	267	NA	promoter-TSS (NR_104306)	promoter-TSS (NR_104306)	52	NM_001284359	17168	Mm.263161	NM_181569	ENSMUSG00000020289	Nprl3	Aag|CGTHBA|HS-26|HS-40|Mare|Phg|Prox1|m(alpha)RE	nitrogen permease regulator-like 3	protein-coding
cluster_1-2237	chr8	31149739	31149958	+	220	NA	promoter-TSS (NR_103719)	promoter-TSS (NR_103719)	110	NR_028522	100217422		NR_028522	ENSMUSG00000088252	Snord13	MBII-136	small nucleolar RNA, C/D box 13	snoRNA
cluster_1-5949	chr15	79605104	79605273	+	170	NA	promoter-TSS (NR_103477)	promoter-TSS (NR_103477)	-79	NR_103477	13404	Mm.2524	NM_010059	ENSMUSG00000022429	Dmc1	Dmc1h|Lim15|Mei11|sgdp	DNA meiotic recombinase 1	protein-coding
cluster_1-7420	chr11	82890562	82890770	+	209	NA	promoter-TSS (NR_102719)	promoter-TSS (NR_102719)	-42	NR_102719	19364	Mm.9286	NM_011235	ENSMUSG00000018841	Rad51d	R51H3|Rad51l3|TRAD|Trad-d5	RAD51 paralog D	protein-coding
cluster_1-8373	chr5	66676665	66676815	+	151	NA	promoter-TSS (NR_102714)	promoter-TSS (NR_102714)	-243	NR_102714	101202684	Mm.381468	NR_102714	ENSMUSG00000087601	Uchl1os	Gm16832|Uchl1as	ubiquitin carboxy-terminal hydrolase L1, opposite strand	ncRNA
cluster_1-2662	chr12	21373495	21373871	+	377	NA	promoter-TSS (NR_102380)	promoter-TSS (NR_102380)	-51	NM_009615	11491	Mm.27681	NM_009615	ENSMUSG00000052593	Adam17	CD156b|Tace	a disintegrin and metallopeptidase domain 17	protein-coding
cluster_1-4002	chr5	144358020	144358306	+	287	NA	promoter-TSS (NR_102372)	promoter-TSS (NR_102372)	-51	NM_025833	66898	Mm.18814	NM_025833	ENSMUSG00000038859	Baiap2l1	1300006M19Rik|AI585895|IRTKS	BAI1-associated protein 2-like 1	protein-coding
cluster_1-3707	chr15	89476074	89476327	+	254	NA	promoter-TSS (NR_077233)	promoter-TSS (NR_077233)	-52	NR_077233	100532730	Mm.461541	NR_077233		C230037L18Rik	-	RIKEN cDNA C230037L18 gene	ncRNA
cluster_1-225	chr5	140704669	140705134	+	466	NA	promoter-TSS (NR_074085)	promoter-TSS (NR_074085)	-110	NR_074085	231841	Mm.271932	NM_172724	ENSMUSG00000000148	Brat1	AA881470|Baat1	BRCA1-associated ATM activator 1	protein-coding
cluster_1-3115	chr12	83921712	83922224	+	513	NA	promoter-TSS (NR_073564)	promoter-TSS (NR_073564)	-34	NR_073564	18222	Mm.4390	NM_010949	ENSMUSG00000021224	Numb	Nb	NUMB endocytic adaptor protein	protein-coding
cluster_1-2301	chr16	4964105	4964648	+	544	NA	promoter-TSS (NR_073370)	promoter-TSS (NR_073370)	88	NR_073370	74684	Mm.374835	NM_001271586	ENSMUSG00000022543	4930451G09Rik	-	RIKEN cDNA 4930451G09 gene	protein-coding
cluster_1-1596	chr9	120577186	120577360	+	175	NA	promoter-TSS (NR_073359)	promoter-TSS (NR_073359)	-58	NR_073359	76100	Mm.48212	NR_073359	ENSMUSG00000052658	5830454E08Rik	-	RIKEN cDNA 5830454E08 gene	ncRNA
cluster_1-2004	chr13	49652602	49653089	+	488	NA	promoter-TSS (NR_073167)	promoter-TSS (NR_073167)	-114	NM_025495	66336	Mm.440323	NM_025495	ENSMUSG00000021391	Cenpp	1700022C02Rik|4921518G09Rik	centromere protein P	protein-coding
cluster_1-2449	chr15	76576281	76576435	+	155	NA	promoter-TSS (NR_073123)	promoter-TSS (NR_073123)	-1	NR_073123	268822	Mm.181624	NM_172960	ENSMUSG00000022550	Adck5	A230108P17	aarF domain containing kinase 5	protein-coding
cluster_1-6475	chr7	19421327	19421545	+	219	NA	promoter-TSS (NR_073014)	promoter-TSS (NR_073014)	-19	NR_073014	100503495	Mm.410762	NR_073014	ENSMUSG00000040705	A930016O22Rik	-	RIKEN cDNA A930016O22 gene	ncRNA
cluster_1-351	chr2	155276250	155276470	+	221	NA	promoter-TSS (NR_046364)	promoter-TSS (NR_046364)	-4	NR_046364	66734	Mm.196239	NM_025735	ENSMUSG00000027602	Map1lc3a	1010001H21Rik|4922501H04Rik|LC3|LC3a	microtubule-associated protein 1 light chain 3 alpha	protein-coding
cluster_1-5200	chr15	43476985	43477353	+	369	NA	promoter-TSS (NR_046064)	promoter-TSS (NR_046064)	-60	NM_025736	66736	Mm.244512	NM_025736	ENSMUSG00000022337	Emc2	4921531G14Rik|AV060620|AW209495|Ttc35	ER membrane protein complex subunit 2	protein-coding
cluster_1-6820	chr5	97392240	97392495	+	256	NA	promoter-TSS (NR_045981)	promoter-TSS (NR_045981)	-37	NM_001033191	97243	Mm.11746	NM_001033191	ENSMUSG00000046000	Naa11	Ard1b|Ard2|C80008	N(alpha)-acetyltransferase 11, NatA catalytic subunit	protein-coding
cluster_1-7054	chr14	8665998	8666415	+	418	NA	promoter-TSS (NR_045968)	promoter-TSS (NR_045968)	84	NM_028934	74430	Mm.271901	NM_028934	ENSMUSG00000021747	4930452B06Rik	4933406L09Rik|AI854000	RIKEN cDNA 4930452B06 gene	protein-coding
cluster_1-3088	chr4	140958007	140958093	+	87	NA	promoter-TSS (NR_045911)	promoter-TSS (NR_045911)	-148	NR_045911	100126227	Mm.404073	NR_045911	ENSMUSG00000087698	Gm13031	-	predicted gene 13031	ncRNA
cluster_1-1398	chr11	6528575	6528942	+	368	NA	promoter-TSS (NR_045893)	promoter-TSS (NR_045893)	2	NR_045893	100041286	Mm.459507	NR_045893	ENSMUSG00000085156	Snhg15	Gm11974	small nucleolar RNA host gene 15	ncRNA
cluster_1-3356	chr6	88841849	88842540	+	692	NA	promoter-TSS (NR_045880)	promoter-TSS (NR_045880)	-259	NR_155424	80283	Mm.166858	NM_030251	ENSMUSG00000030083	Abtb1	AI847549|BC003234|BPOZ|EF1ABP	ankyrin repeat and BTB (POZ) domain containing 1	protein-coding
cluster_1-977	chr4	95966952	95967461	+	510	NA	promoter-TSS (NR_045777)	promoter-TSS (NR_045777)	-171	NR_045777	319247	Mm.473527	NM_175680	ENSMUSG00000044125	9530080O11Rik	-	RIKEN cDNA 9530080O11 gene	ncRNA
cluster_1-1118	chr4	16163364	16164136	+	773	NA	promoter-TSS (NR_045765)	promoter-TSS (NR_045765)	-107	NM_001329751	192656	Mm.112765	NM_138952	ENSMUSG00000041135	Ripk2	2210420D18Rik|CARD3|CARDIAK|CCK|D4Bwg0615e|RICK|RIP2	receptor (TNFRSF)-interacting serine-threonine kinase 2	protein-coding
cluster_1-4052	chr15	3995490	3996120	+	631	NA	promoter-TSS (NR_045740)	promoter-TSS (NR_045740)	-59	NM_145930	106064	Mm.21299	NM_145930	ENSMUSG00000041935	AW549877	AI195826	expressed sequence AW549877	protein-coding
cluster_1-2169	chr5	151368459	151369056	+	598	NA	promoter-TSS (NR_045699)	promoter-TSS (NR_045699)	82	NR_045700	625175	Mm.443286	NR_045699	ENSMUSG00000097321	1700028E10Rik	A630054D14|Gm6561	RIKEN cDNA 1700028E10 gene	ncRNA
cluster_1-4348	chr7	80075181	80075370	+	190	NA	promoter-TSS (NR_045695)	promoter-TSS (NR_045695)	-18	NR_045695	100859962	Mm.392575	NR_045695	ENSMUSG00000108714	Gm21057	-	predicted gene, 21057	ncRNA
cluster_1-1061	chr19	43674817	43675619	+	803	NA	promoter-TSS (NR_045645)	promoter-TSS (NR_045645)	40	NR_045645	100502982	Mm.313570	NR_045645	ENSMUSG00000117698	BC037704	-	cDNA sequence BC037704	ncRNA
cluster_1-2696	chr17	33718567	33718962	+	396	NA	promoter-TSS (NR_045522)	promoter-TSS (NR_045522)	-87	NR_045523	224703	Mm.311439	NM_145486	ENSMUSG00000079557	44622	9530046H09Rik|MARCH-II	membrane-associated ring finger (C3HC4) 2	protein-coding
cluster_1-7720	chr16	58727697	58728258	+	562	NA	promoter-TSS (NR_045518)	promoter-TSS (NR_045518)	67	NM_001252451	224250	Mm.29482	NM_171826	ENSMUSG00000022744	Cldnd1	1110019C08Rik|AA407103|AI849195|AW489850|Cldn25	claudin domain containing 1	protein-coding
cluster_1-2163	chr2	32757089	32757366	+	278	NA	promoter-TSS (NR_045485)	promoter-TSS (NR_045485)	-7	NM_001369223	30933	Mm.200695	NM_152800	ENSMUSG00000009563	Tor2a	Prosalusin	torsin family 2, member A	protein-coding
cluster_1-2041	chr4	83391323	83391510	+	188	NA	promoter-TSS (NR_045450)	promoter-TSS (NR_045450)	-748	NR_045450	790913	Mm.406752	NR_045450	ENSMUSG00000086321	Gm11413	-	predicted gene 11413	ncRNA
cluster_1-1298	chr18	10706636	10706910	+	275	NA	promoter-TSS (NR_045379)	promoter-TSS (NR_045379)	-77	NM_134130	106861	Mm.273108	NM_134130	ENSMUSG00000002475	Abhd3	AA675331|LABH3	abhydrolase domain containing 3	protein-coding
cluster_1-5532	chr10	57486035	57486527	+	493	NA	promoter-TSS (NR_045353)	promoter-TSS (NR_045353)	72	NR_045353	74928	Mm.416643	NR_045353	ENSMUSG00000097370	4930467K11Rik	-	RIKEN cDNA 4930467K11 gene	ncRNA
cluster_1-1045	chr12	100187445	100187788	+	344	NA	promoter-TSS (NR_045282)	promoter-TSS (NR_045282)	-352	NR_045282	100038378	Mm.387075	NR_045282	ENSMUSG00000072884	Gm10433	-	predicted gene 10433	ncRNA
cluster_1-4167	chr11	3452264	3452492	+	229	NA	promoter-TSS (NR_045276)	promoter-TSS (NR_045276)	-59	NR_028317	71523	Mm.72795	NM_027820	ENSMUSG00000034587	8430429K09Rik	-	RIKEN cDNA 8430429K09 gene	ncRNA
cluster_1-4282	chr11	59948130	59948282	+	153	NA	promoter-TSS (NR_045273)	promoter-TSS (NR_045273)	-8	NM_138675	192191	Mm.125288	NM_138675	ENSMUSG00000061650	Med9	BC019367|Med25	mediator complex subunit 9	protein-coding
cluster_1-387	chr2	72979015	72979112	+	98	NA	promoter-TSS (NR_045269)	promoter-TSS (NR_045269)	218	NM_001098425	20687	Mm.124328	NM_011450	ENSMUSG00000027109	Sp3	D130027J01Rik	trans-acting transcription factor 3	protein-coding
cluster_1-4377	chr11	95858687	95858911	+	225	NA	promoter-TSS (NR_045187)	promoter-TSS (NR_045187)	-18	NR_045187	73906	Mm.399894	NR_045187	ENSMUSG00000086015	4833417C18Rik	-	RIKEN cDNA 4833417C18 gene	ncRNA
cluster_1-408	chr12	80946071	80946317	+	247	NA	promoter-TSS (NR_045057)	promoter-TSS (NR_045057)	695	NM_001079694	20384	Mm.43331	NM_009159	ENSMUSG00000021134	Srsf5	Sfrs5	serine/arginine-rich splicing factor 5	protein-coding
cluster_1-1720	chr12	32953770	32954284	+	515	NA	promoter-TSS (NR_044986)	promoter-TSS (NR_044986)	82	NM_013635	19027	Mm.246304	NM_013635	ENSMUSG00000020570	Sypl	AI314763|AI604763|D12Ertd446e|PanI|Pphn|Sypl1	synaptophysin-like protein	protein-coding
cluster_1-3352	chr9	88522894	88523340	+	447	NA	promoter-TSS (NR_040721)	promoter-TSS (NR_040721)	-220	NR_040721	72655	Mm.21798	NR_040721	ENSMUSG00000097195	Snhg5	2810026P18Rik|4933428I09Rik|mU50HG-b	small nucleolar RNA host gene 5	ncRNA
cluster_1-243	chr9	75409903	75410283	+	381	NA	promoter-TSS (NR_040719)	promoter-TSS (NR_040719)	-77	NM_015806	50772	Mm.480076	NM_015806	ENSMUSG00000042688	Mapk6	2610021I23Rik|D130053K17Rik|Erk3|Mapk4|Mapk63|Prkm4|Prkm6	mitogen-activated protein kinase 6	protein-coding
cluster_1-2348	chr1	106171325	106171789	+	465	NA	promoter-TSS (NR_040630)	promoter-TSS (NR_040630)	-33	NR_040630	626049	Mm.247410	NR_040630	ENSMUSG00000101583	Gm20753	-	predicted gene, 20753	ncRNA
cluster_1-1429	chr4	11966300	11966898	+	599	NA	promoter-TSS (NR_040577)	promoter-TSS (NR_040577)	25	NR_040577	100503636	Mm.209078	NR_040577		1700123M08Rik	1600025K15Rik	RIKEN cDNA 1700123M08 gene	ncRNA
cluster_1-232	chr16	42875347	42875931	+	585	NA	promoter-TSS (NR_040521)	promoter-TSS (NR_040521)	-52	NR_040521	75722	Mm.243747	NR_040521	ENSMUSG00000075070	4932412D23Rik	Gm10809	RIKEN cDNA 4932412D23 gene	ncRNA
cluster_1-493	chr1	169969136	169969517	+	382	NA	promoter-TSS (NR_040438)	promoter-TSS (NR_040438)	-83	NR_040438	67303	Mm.396611	NR_040438	ENSMUSG00000097503	3110045C21Rik	AI838577	RIKEN cDNA 3110045C21 gene	ncRNA
cluster_1-2157	chr8	111145491	111145794	+	304	NA	promoter-TSS (NR_040363)	promoter-TSS (NR_040363)	-144	NR_040364	434350	Mm.442061	NR_040363		9430091E24Rik	-	RIKEN cDNA 9430091E24 gene	ncRNA
cluster_1-2321	chr15	100422859	100423234	+	376	NA	promoter-TSS (NR_040351)	promoter-TSS (NR_040351)	9	NM_001356952	18174	Mm.234608	NM_008732	ENSMUSG00000023030	Slc11a2	DCT1|DMT1|Nramp2|mk|van	solute carrier family 11 (proton-coupled divalent metal ion transporters), member 2	protein-coding
cluster_1-6154	chr2	130563576	130563846	+	271	NA	promoter-TSS (NR_040348)	promoter-TSS (NR_040348)	38	NR_040348	321014	Mm.442588	NR_040348	ENSMUSG00000060029	4930473A02Rik	-	RIKEN cDNA 4930473A02 gene	ncRNA
cluster_1-4572	chr19	57360711	57361128	+	418	NA	promoter-TSS (NR_040316)	promoter-TSS (NR_040316)	-20	NR_040316	320879	Mm.375089	NR_040316	ENSMUSG00000097785	B230217O12Rik	-	RIKEN cDNA B230217O12 gene	ncRNA
cluster_1-6068	chrX	152327365	152327678	+	314	NA	promoter-TSS (NR_040269)	promoter-TSS (NR_040269)	-28	NR_040269	72997	Mm.254833	NR_040269	ENSMUSG00000087403	Kantr	2810454L23Rik|2900056M20Rik|Spasm	Kdm5c adjacent non-coding transcript	ncRNA
cluster_1-2627	chr19	8888834	8889004	+	171	NA	promoter-TSS (NR_039598)	promoter-TSS (NR_039598)	36	NR_104416	66276	Mm.27503	NM_025463	ENSMUSG00000071653	1810009A15Rik	-	RIKEN cDNA 1810009A15 gene	protein-coding
cluster_1-1189	chr9	62122518	62123012	+	495	NA	promoter-TSS (NR_039595)	promoter-TSS (NR_039595)	-156	NR_160774	93683	Mm.24411	NM_033320	ENSMUSG00000032252	Glce	1110017N23Rik|AI747411|C130034A12Rik|Hsepi	glucuronyl C5-epimerase	protein-coding
cluster_1-4668	chr5	134325659	134325859	+	201	NA	promoter-TSS (NR_039544)	promoter-TSS (NR_039544)	-695	NR_039544	100628570		NR_039544	ENSMUSG00000093311	Mir3965	mmu-mir-3965|mu-mir-3965	microRNA 3965	ncRNA
cluster_1-6561	chr15	32244728	32244920	+	193	NA	promoter-TSS (NR_038186)	promoter-TSS (NR_038186)	11	NM_009154	20356	Mm.260374	NM_009154	ENSMUSG00000022231	Sema5a	5930434A13|9130201M22Rik|AI464145|Semaf|semF	sema domain, seven thrombospondin repeats (type 1 and type 1-like), transmembrane domain (TM) and short cytoplasmic domain, (semaphorin) 5A	protein-coding
cluster_1-4996	chrX	13041656	13042164	+	509	NA	promoter-TSS (NR_038158)	promoter-TSS (NR_038158)	-105	NR_038158	70489	Mm.383563	NR_038158	ENSMUSG00000087424	5730405O15Rik	-	RIKEN cDNA 5730405O15 gene	ncRNA
cluster_1-4083	chr16	11203217	11203429	+	213	NA	promoter-TSS (NR_038156)	promoter-TSS (NR_038156)	-31	NM_025546	66409	Mm.28291	NM_025546	ENSMUSG00000005846	Rsl1d1	2410005K20Rik|C76439|pBK1	ribosomal L1 domain containing 1	protein-coding
cluster_1-4064	chr9	21091947	21092529	+	583	NA	promoter-TSS (NR_038081)	promoter-TSS (NR_038081)	-230	NR_038081	100568458	Mm.196137	NR_038081		Gm38431	Raver1|Raver1-fdx1l	predicted gene, 38431	ncRNA
cluster_1-1619	chr9	59617069	59617499	+	431	NA	promoter-TSS (NR_038074)	promoter-TSS (NR_038074)	0	NR_038074	67287	Mm.439943	NM_029922	ENSMUSG00000025237	Parp6	1700119G14Rik|2310028P13Rik|3110038K10Rik|ARTD17|C030013N01Rik|PARP-6	poly (ADP-ribose) polymerase family, member 6	protein-coding
cluster_1-2336	chr10	62340141	62340410	+	270	NA	promoter-TSS (NR_038038)	promoter-TSS (NR_038038)	146	NM_001146100	15275	Mm.196605	NM_010438	ENSMUSG00000037012	Hk1	BB404130|Hk-1|Hk1-s|dea|mHk1-s	hexokinase 1	protein-coding
cluster_1-499	chr8	123042228	123042739	+	512	NA	promoter-TSS (NR_037865)	promoter-TSS (NR_037865)	-92	NR_045268	100503178	Mm.294938	NR_045268	ENSMUSG00000099881	2810013P06Rik	-	RIKEN cDNA 2810013P06 gene	ncRNA
cluster_1-4674	chr7	73558124	73558841	+	718	NA	promoter-TSS (NR_037569)	promoter-TSS (NR_037569)	-87	NR_037569	69170	Mm.34539	NR_037569	ENSMUSG00000101970	1810026B05Rik	-	RIKEN cDNA 1810026B05 gene	ncRNA
cluster_1-1127	chr2	32712730	32713571	+	842	NA	promoter-TSS (NR_037217)	promoter-TSS (NR_037217)	-178	NR_039536	100628606		NR_039536	ENSMUSG00000105841	Mir3960	mmu-mir-3960	microRNA 3960	ncRNA
cluster_1-7268	chr1	184822765	184822870	+	106	NA	promoter-TSS (NR_035502)	promoter-TSS (NR_035502)	-329	NR_035502	100316821		NR_035502	ENSMUSG00000088559	Mir1981	mir-1981|mmu-mir-1981	microRNA 1981	ncRNA
cluster_1-706	chr12	40222930	40223575	+	646	NA	promoter-TSS (NR_035459)	promoter-TSS (NR_035459)	-63	NM_013562	15982	Mm.168	NM_013562	ENSMUSG00000001627	Ifrd1	Ifnl|PC4|Tis7	interferon-related developmental regulator 1	protein-coding
cluster_1-2226	chr18	6490624	6491132	+	509	NA	promoter-TSS (NR_035446)	promoter-TSS (NR_035446)	-21	NM_001276350	13831	Mm.312133	NM_007935	ENSMUSG00000024240	Epc1	2400007E14Rik|5730566F07Rik|A930032N02Rik|mir-1893	enhancer of polycomb homolog 1	protein-coding
cluster_1-4976	chr5	100429346	100429811	+	466	NA	promoter-TSS (NR_034038)	promoter-TSS (NR_034038)	-43	NR_034038	100503199	Mm.392282	NR_034038	ENSMUSG00000097772	5430416N02Rik	100041797|Adapt33|Gm3514	RIKEN cDNA 5430416N02 gene	ncRNA
cluster_1-5699	chr7	66689567	66690061	+	495	NA	promoter-TSS (NR_034030)	promoter-TSS (NR_034030)	-75	NM_001191001	72635	Mm.289796	NM_152815	ENSMUSG00000053091	Lins1	2700083B01Rik|AW547219|Lins|Lins2|Wins2	lines homolog 1	protein-coding
cluster_1-4953	chr19	24961476	24961966	+	491	NA	promoter-TSS (NR_033744)	promoter-TSS (NR_033744)	-105	NR_033744	226043	Mm.272127	NM_146097	ENSMUSG00000024878	Cbwd1	AV349248|BC018472	COBW domain containing 1	protein-coding
cluster_1-2178	chr10	39898942	39899358	+	417	NA	promoter-TSS (NR_033628)	promoter-TSS (NR_033628)	88	NR_033628	213332	Mm.484359	NR_033628		Mfsd4b4	AA474331	major facilitator superfamily domain containing 4B4	pseudo
cluster_1-2127	chr14	20546030	20546375	+	346	NA	promoter-TSS (NR_033571)	promoter-TSS (NR_033571)	-91	NR_033571	75602	Mm.437061	NR_033571	ENSMUSG00000084925	1810062O18Rik	-	RIKEN cDNA 1810062O18 gene	ncRNA
cluster_1-1312	chr7	4136799	4137327	+	529	NA	promoter-TSS (NR_033548)	promoter-TSS (NR_033548)	7	NM_172736	232798	Mm.22831	NM_172736	ENSMUSG00000035545	Leng8	AW049671	leukocyte receptor cluster (LRC) member 8	protein-coding
cluster_1-5320	chr11	96798084	96798382	+	299	NA	promoter-TSS (NR_033523)	promoter-TSS (NR_033523)	-77	NR_033523	629750	Mm.390396	NR_033523		Gm11517	-	ubiquitin A-52 residue ribosomal protein fusion product 1 pseudogene	pseudo
cluster_1-130	chr2	75658892	75659400	+	509	NA	promoter-TSS (NR_033513)	promoter-TSS (NR_033513)	-113	NM_198090	229279	Mm.316306	NM_053263	ENSMUSG00000059005	Hnrnpa3	2410013L13Rik|2610209F03Rik|2610510D13Rik|Hnrpa3	heterogeneous nuclear ribonucleoprotein A3	protein-coding
cluster_1-2829	chr2	109913739	109913934	+	196	NA	promoter-TSS (NR_033473)	promoter-TSS (NR_033473)	-517	NR_033473	100038454	Mm.365649	NR_033473	ENSMUSG00000063751	Platr8	Gm13939	pluripotency associated transcript 8	ncRNA
cluster_1-3677	chr18	42275126	42275562	+	437	NA	promoter-TSS (NR_033452)	promoter-TSS (NR_033452)	-9	NM_172626	225432	Mm.329400	NM_172626	ENSMUSG00000024491	Rbm27	A730010I06|AI043120|Psc1|mKIAA1311	RNA binding motif protein 27	protein-coding
cluster_1-4065	chr4	146067029	146067810	+	782	NA	promoter-TSS (NR_030771)	promoter-TSS (NR_030771)	-105	NR_030771	627585	Mm.424988	NM_001039233		Gm13034	-	SWI/SNF related, matrix associated, actin dependent regulator of chromatin, subfamily a, member 5 pseudogene	pseudo
cluster_1-6803	chr11	77078394	77078646	+	253	NA	promoter-TSS (NR_030756)	promoter-TSS (NR_030756)	-83	NM_001012309	237859	Mm.156195	NM_001012309	ENSMUSG00000037958	Nsrp1	8030451K07|AI851076|AL022898|Ccdc55|NSpr70|NSrp70	nuclear speckle regulatory protein 1	protein-coding
cluster_1-413	chr11	75461312	75461734	+	423	NA	promoter-TSS (NR_030711)	promoter-TSS (NR_030711)	-16	NR_030711	100042498	Mm.482242	NR_030711	ENSMUSG00000085148	Mir22hg	2210403K04Rik|mir-22	Mir22 host gene (non-protein coding)	ncRNA
cluster_1-1151	chr11	75460562	75460674	+	113	NA	promoter-TSS (NR_030711)	promoter-TSS (NR_030711)	-921	NR_030711	100042498	Mm.482242	NR_030711	ENSMUSG00000085148	Mir22hg	2210403K04Rik|mir-22	Mir22 host gene (non-protein coding)	ncRNA
cluster_1-3073	chr4	117155732	117156318	+	587	NA	promoter-TSS (NR_030704)	promoter-TSS (NR_030704)	107	NM_009098	20116	Mm.260904	NM_009098	ENSMUSG00000047675	Rps8	-	ribosomal protein S8	protein-coding
cluster_1-5546	chr11	106500729	106501014	+	286	NA	promoter-TSS (NR_030703)	promoter-TSS (NR_030703)	-120	NR_030703	100216537		NR_030703	ENSMUSG00000065126	Snord104	-	small nucleolar RNA, C/D box 104	snoRNA
cluster_1-3797	chr10	81606064	81606311	+	248	NA	promoter-TSS (NR_030677)	promoter-TSS (NR_030677)	-121	NR_030677	268319	Mm.131825	NM_001033363	ENSMUSG00000074862	BC025920	-	zinc finger protein pseudogene	pseudo
cluster_1-4767	chr7	127233191	127233318	+	128	NA	promoter-TSS (NR_030674)	promoter-TSS (NR_030674)	-124	NR_030674	100043580	Mm.482209	NR_030674	ENSMUSG00000000486	Gm4532	-	predicted gene 4532	ncRNA
cluster_1-195	chr1	191907592	191907682	+	91	NA	promoter-TSS (NR_030669)	promoter-TSS (NR_030669)	-110	NR_030669	98736	Mm.379232	NM_001024489	ENSMUSG00000055833	1700034H15Rik	4930557M11Rik|BB016121	RIKEN cDNA 1700034H15 gene	ncRNA
cluster_1-83	chr2	5379043	5379519	+	477	NA	promoter-TSS (NR_030601)	promoter-TSS (NR_030601)	-109	NR_030601	100124465		NR_030601	ENSMUSG00000078031	Mir466d	Mirn466d	microRNA 466d	ncRNA
cluster_1-5480	chr16	17125122	17125286	+	165	NA	promoter-TSS (NR_030415)	promoter-TSS (NR_030415)	-2	NM_183287	70458	Mm.234165	NM_183287	ENSMUSG00000049916	2610318N02Rik	AL033325	RIKEN cDNA 2610318N02 gene	protein-coding
cluster_1-1794	chr7	141221735	141222050	+	316	NA	promoter-TSS (NR_029793)	promoter-TSS (NR_029793)	-399	NR_029793	387206		NR_029793	ENSMUSG00000065551	Mir210	Mirn210|mir-210|mmu-mir-210	microRNA 210	ncRNA
cluster_1-2933	chr7	3217578	3217891	+	314	NA	promoter-TSS (NR_029640)	promoter-TSS (NR_029640)	-892	NR_029640	100049710		NR_029640	ENSMUSG00000077815	Mir290a	Mir290|Mirn290|mir-290a|mmu-miR-290|mmu-mir-290a	microRNA 290a	ncRNA
cluster_1-8529	chr9	89802753	89802910	+	158	NA	promoter-TSS (NR_029570)	promoter-TSS (NR_029570)	-503	NR_029570	387179		NR_029570	ENSMUSG00000065596	Mir184	Mirn184|mir-184|mmu-mir-184	microRNA 184	ncRNA
cluster_1-7624	chr14	20703331	20703590	+	260	NA	promoter-TSS (NR_029446)	promoter-TSS (NR_029446)	-361	NR_029446	76133	Mm.436043	NR_029446	ENSMUSG00000097577	6230400D17Rik	-	RIKEN cDNA 6230400D17 gene	ncRNA
cluster_1-2149	chr8	70776638	70776912	+	275	NA	promoter-TSS (NR_029440)	promoter-TSS (NR_029440)	-63	NM_008841	18709	Mm.12945	NM_008841	ENSMUSG00000031834	Pik3r2	p85beta	phosphoinositide-3-kinase regulatory subunit 2	protein-coding
cluster_1-2060	chr3	123508122	123508685	+	564	NA	promoter-TSS (NR_028574)	promoter-TSS (NR_028574)	-67	NR_028574	69895	Mm.260791	NR_028574	ENSMUSG00000104960	Snhg8	1110065M07Rik|2010109N14Rik	small nucleolar RNA host gene 8	ncRNA
cluster_1-5172	chr11	62602608	62603008	+	401	NA	promoter-TSS (NR_028550)	promoter-TSS (NR_028550)	-69	NR_030738	69221	Mm.270874	NR_030738	ENSMUSG00000086841	2410006H16Rik	-	RIKEN cDNA 2410006H16 gene	ncRNA
cluster_1-814	chr12	116405061	116405550	+	490	NA	promoter-TSS (NR_028421)	promoter-TSS (NR_028421)	-131	NM_133762	76044	Mm.491196	NM_133762	ENSMUSG00000042029	Ncapg2	5830426I05Rik|CAP-G2|Luzp5|Mtb|mCAP-G2	non-SMC condensin II complex, subunit G2	protein-coding
cluster_1-5160	chr19	8774394	8774843	+	450	NA	promoter-TSS (NR_028418)	promoter-TSS (NR_028418)	133	NR_015538	100039957	Mm.220886	NR_015538		Gm2518	D630022E15Rik	interferon induced transmembrane protein 2 pseudogene	pseudo
cluster_1-5465	chr17	80373362	80373717	+	356	NA	promoter-TSS (NR_028385)	promoter-TSS (NR_028385)	3	NR_028385	791338	Mm.204722	NR_028385		Gm10190	-	predicted gene 10190	ncRNA
cluster_1-3138	chr4	21848378	21848556	+	179	NA	promoter-TSS (NR_028384)	promoter-TSS (NR_028384)	-19	NR_028384	67735	Mm.391650	NR_028384		4930528A17Rik	-	RIKEN cDNA 4930528A17 gene	ncRNA
cluster_1-5488	chr11	83291494	83291789	+	296	NA	promoter-TSS (NR_028363)	promoter-TSS (NR_028363)	-58	NR_028363	613254	Mm.383758	NR_028363	ENSMUSG00000093483	AA465934	-	expressed sequence AA465934	ncRNA
cluster_1-3372	chr8	122443388	122443707	+	320	NA	promoter-TSS (NR_028354)	promoter-TSS (NR_028354)	-109	NR_045696	100689703	Mm.271989	NR_045696		9330133O14Rik	-	RIKEN cDNA 9330133O14 gene	ncRNA
cluster_1-5150	chr11	85234795	85235227	+	433	NA	promoter-TSS (NR_028329)	promoter-TSS (NR_028329)	109	NM_025825	66884	Mm.271997	NM_025825	ENSMUSG00000018481	Appbp2	1300003O07Rik|AI465480|PAT1	amyloid beta precursor protein (cytoplasmic tail) binding protein 2	protein-coding
cluster_1-7669	chr17	28313131	28313669	+	539	NA	promoter-TSS (NR_028297)	promoter-TSS (NR_028297)	-130	NR_028296	72775	Mm.201859	NM_028348	ENSMUSG00000007570	Fance	2810451D06Rik|AI415634|AW209126	Fanconi anemia, complementation group E	protein-coding
cluster_1-5020	chr7	67645134	67645552	+	419	NA	promoter-TSS (NR_028144)	promoter-TSS (NR_028144)	-107	NM_175124	67867	Mm.31247	NM_027413	ENSMUSG00000030556	Lrrc28	1300004K21Rik|2210012C09Rik|2310058O11Rik	leucine rich repeat containing 28	protein-coding
cluster_1-6125	chr3	51396485	51396655	+	171	NA	promoter-TSS (NR_028121)	promoter-TSS (NR_028121)	-23	NR_028121	67749	Mm.273339	NM_026358	ENSMUSG00000037161	Mgarp	4930583H14Rik|AI195347|CESP-1|HUMMR|Osap|Qsap	mitochondria localized glutamic acid rich protein	protein-coding
cluster_1-3123	chr3	153912773	153913159	+	387	NA	promoter-TSS (NR_028096)	promoter-TSS (NR_028096)	0	NM_001163478	19352	Mm.277831	NM_011231	ENSMUSG00000038975	Rabggtb	-	Rab geranylgeranyl transferase, b subunit	protein-coding
cluster_1-1606	chr5	90223659	90224218	+	560	NA	promoter-TSS (NR_028088)	promoter-TSS (NR_028088)	58	NM_001033310	231430	Mm.319697	NM_001033310	ENSMUSG00000035505	Cox18	BC038311	cytochrome c oxidase assembly protein 18	protein-coding
cluster_1-6521	chr19	27429722	27430202	+	481	NA	promoter-TSS (NR_027987)	promoter-TSS (NR_027987)	-54	NR_131940	52874	Mm.261027	NM_177474	ENSMUSG00000041360	Pum3	1110069H02Rik|AA675048|D19Bwg1357e	pumilio RNA-binding family member 3	protein-coding
cluster_1-634	chr13	119488247	119488762	+	516	NA	promoter-TSS (NR_027974)	promoter-TSS (NR_027974)	31	NM_001370626	633640	Mm.46679	NM_001039244	ENSMUSG00000074634	Tmem267	EG633640|Gm7120	transmembrane protein 267	protein-coding
cluster_1-104	chr16	55974451	55974771	+	321	NA	promoter-TSS (NR_027965)	promoter-TSS (NR_027965)	6	NR_027965	66391	Mm.472722	NM_133677	ENSMUSG00000102101	Zbtb11os1	2310061J03Rik	zinc finger and BTB domain containing 11, opposite strand 1	ncRNA
cluster_1-1946	chr2	173659405	173659913	+	509	NA	promoter-TSS (NR_027957)	promoter-TSS (NR_027957)	-120	NR_027957	100043911	Mm.260590	NM_001033179	ENSMUSG00000055897	Ppp4r1l-ps	1700007P14Rik|5830403E09Rik|C030010B13Rik|Ppp4r1l	protein phosphatase 4, regulatory subunit 1-like, pseudogene	pseudo
cluster_1-1815	chr3	65529278	65529421	+	144	NA	promoter-TSS (NR_027955)	promoter-TSS (NR_027955)	65	NR_027955	71004	Mm.475465	NM_001033527	ENSMUSG00000074580	4931440P22Rik	-	RIKEN cDNA 4931440P22 gene	ncRNA
cluster_1-530	chr9	124422819	124423463	+	645	NA	promoter-TSS (NR_027950)	promoter-TSS (NR_027950)	-110	NR_027950	75135	Mm.476814	NR_015516		4930526I15Rik	1600027J15Rik	RIKEN cDNA 4930526I15 gene	ncRNA
cluster_1-183	chr17	84957519	84958021	+	503	NA	promoter-TSS (NR_027929)	promoter-TSS (NR_027929)	-60	NR_027930	68531	Mm.249695	NR_027929	ENSMUSG00000097047	1110020A21Rik	2600015P10Rik	RIKEN cDNA 1110020A21 gene	ncRNA
cluster_1-3786	chr2	122467736	122468049	+	314	NA	promoter-TSS (NR_027919)	promoter-TSS (NR_027919)	-95	NR_027919	81913	Mm.122640	NR_027919		Bambi-ps1	-	BMP and activin membrane-bound inhibitor, pseudogene (Xenopus laevis)	pseudo
cluster_1-2010	chr7	118243481	118244092	+	612	NA	promoter-TSS (NR_027879)	promoter-TSS (NR_027879)	-121	NR_027879	67745	Mm.483404	NM_183267	ENSMUSG00000055159	4930583K01Rik	-	RIKEN cDNA 4930583K01 gene	ncRNA
cluster_1-386	chr4	148626994	148627175	+	182	NA	promoter-TSS (NR_027864)	promoter-TSS (NR_027864)	-88	NR_149751	230908	Mm.22453	NM_145556	ENSMUSG00000041459	Tardbp	1190002A23Rik|C85084|TDP-43|Tdp43	TAR DNA binding protein	protein-coding
cluster_1-8064	chr11	69340706	69340807	+	102	NA	promoter-TSS (NR_027827)	promoter-TSS (NR_027827)	-13	NR_027827	80515	Mm.5324	NM_020591	ENSMUSG00000043419	Rnf227	2310043C11Rik|A030009H04Rik|AA589459|AB041807|Chd3os|MNCb-2875|RNF21	ring finger protein 227	ncRNA
cluster_1-3771	chr7	45367057	45367333	+	277	NA	promoter-TSS (NR_027802)	promoter-TSS (NR_027802)	-38	NR_027802	50994	Mm.389897	NM_016664	ENSMUSG00000091510	Mtag2	MAG	metastasis associated gene 2	ncRNA
cluster_1-5842	chr1	57969991	57970343	+	353	NA	promoter-TSS (NR_027630)	promoter-TSS (NR_027630)	-83	NM_001159865	51960	Mm.339711	NM_030211	ENSMUSG00000054770	Kctd18	4932411A20Rik|6530404F10Rik	potassium channel tetramerisation domain containing 18	protein-coding
cluster_1-1845	chr10	79767025	79767271	+	247	NA	promoter-TSS (NR_027505)	promoter-TSS (NR_027505)	-196	NM_144528	70294	Mm.466670	NM_144528	ENSMUSG00000035890	Rnf126	2610010O19Rik	ring finger protein 126	protein-coding
cluster_1-2387	chr16	22009149	22009520	+	372	NA	promoter-TSS (NR_027488)	promoter-TSS (NR_027488)	-150	NM_001357424	75826	Mm.297431	NM_029457	ENSMUSG00000022855	Senp2	2310007L05Rik|4930538C18Rik|AI646780|AW554757|Smt3ip2|SuPr-1|mKIAA1331	SUMO/sentrin specific peptidase 2	protein-coding
cluster_1-4554	chrX	20961897	20962246	+	350	NA	promoter-TSS (NR_027446)	promoter-TSS (NR_027446)	-43	NR_027446	320742	Mm.391227	NR_027445		A230072C01Rik	-	RIKEN cDNA A230072C01 gene	ncRNA
cluster_1-2492	chr13	54693857	54694639	+	783	NA	promoter-TSS (NR_027396)	promoter-TSS (NR_027396)	-288	NR_027396	105239	Mm.25366	NM_134064	ENSMUSG00000034928	Rnf44	AI854545|mKIAA1100	ring finger protein 44	protein-coding
cluster_1-228	chr5	25529508	25530007	+	500	NA	promoter-TSS (NR_027388)	promoter-TSS (NR_027388)	-261	NR_027388	73571	Mm.105263	NR_027388	ENSMUSG00000101856	1700096K18Rik	-	RIKEN cDNA 1700096K18 gene	ncRNA
cluster_1-3549	chr10	77418158	77418462	+	305	NA	promoter-TSS (NR_027377)	promoter-TSS (NR_027377)	-37	NR_004429	110532	Mm.276815	NM_130895	ENSMUSG00000020262	Adarb1	1700057H01Rik|AW124433|AW558573|Adar2|BB220382|D10Bwg0447e|Red1	adenosine deaminase, RNA-specific, B1	protein-coding
cluster_1-4672	chr2	70661301	70661878	+	578	NA	promoter-TSS (NR_027343)	promoter-TSS (NR_027343)	80	NR_027343	70231	Mm.271950	NM_027352	ENSMUSG00000014959	Gorasp2	0610011A07Rik|2410043M02Rik|5730520M13Rik|9430094F20Rik|AW552058|GOLPH2|GRASP55|GRS2|p59	golgi reassembly stacking protein 2	protein-coding
cluster_1-7118	chr5	135001340	135001601	+	262	NA	promoter-TSS (NR_026907)	promoter-TSS (NR_026907)	-120	NR_026907	71304	Mm.482317	NR_026907	ENSMUSG00000054909	Wbscr25	4933433J03Rik|4933439O14Rik	Williams Beuren syndrome chromosome region 25 (human)	ncRNA
cluster_1-1106	chr5	135013141	135013314	+	174	NA	promoter-TSS (NR_026688)	promoter-TSS (NR_026688)	-70	NR_026688	69812	Mm.18422	NR_026688	ENSMUSG00000085042	Abhd11os	2010001M06Rik|AI462243|Wbscr26|Wnscr26	abhydrolase domain containing 11, opposite strand	ncRNA
cluster_1-550	chr3	110251343	110251705	+	363	NA	promoter-TSS (NR_024139)	promoter-TSS (NR_024139)	-525	NR_024139	99890	Mm.36115	NM_178891	ENSMUSG00000049300	Prmt6	AW124876|BB233495|Hrmt1l6	protein arginine N-methyltransferase 6	protein-coding
cluster_1-1977	chr4	117126163	117126289	+	127	NA	promoter-TSS (NR_024078)	promoter-TSS (NR_024078)	-501	NR_024078	78611	Mm.446227	NM_001033187		Btbd19	9530048O09Rik|BB115071	BTB (POZ) domain containing 19	ncRNA
cluster_1-536	chr1	9943913	9944251	+	339	NA	promoter-TSS (NR_024067)	promoter-TSS (NR_024067)	36	NR_024067	73824	Mm.28311	NR_024067	ENSMUSG00000098234	Snhg6	1110008H02Rik	small nucleolar RNA host gene 6	ncRNA
cluster_1-4951	chr6	148211849	148212332	+	484	NA	promoter-TSS (NR_015615)	promoter-TSS (NR_015615)	-198	NR_015615	320737	Mm.137858	NR_015615		4732416N19Rik	-	RIKEN cDNA 4732416N19 gene	ncRNA
cluster_1-7954	chr9	122572453	122572560	+	108	NA	promoter-TSS (NR_015610)	promoter-TSS (NR_015610)	5	NR_015610	319626	Mm.186748	NR_015610	ENSMUSG00000097736	9530059O14Rik	-	RIKEN cDNA 9530059O14 gene	ncRNA
cluster_1-1452	chr13	48967948	48968459	+	512	NA	promoter-TSS (NR_015601)	promoter-TSS (NR_015601)	91	NR_015601	68128	Mm.426304	NR_015601		Fam120aos	C030044B11Rik	family with sequence similarity 120A, opposite strand	ncRNA
cluster_1-4153	chr7	111122614	111123102	+	489	NA	promoter-TSS (NR_015573)	promoter-TSS (NR_015573)	-183	NR_015573	75479	Mm.381620	NR_015573	ENSMUSG00000110424	1700012D14Rik	-	RIKEN cDNA 1700012D14 gene	ncRNA
cluster_1-3583	chr5	74092736	74093337	+	602	NA	promoter-TSS (NR_015531)	promoter-TSS (NR_015531)	-24	NR_015531	70036	Mm.46547	NR_015531	ENSMUSG00000106943	Dancr	2700023E23Rik	differentiation antagonizing non-protein coding RNA	ncRNA
cluster_1-3369	chr2	155818987	155819556	+	570	NA	promoter-TSS (NR_015528)	promoter-TSS (NR_015528)	-68	NR_015528	613262	Mm.330707	NR_015528	ENSMUSG00000074649	BC029722	-	cDNA sequence BC029722	ncRNA
cluster_1-6688	chr13	3478109	3478297	+	189	NA	promoter-TSS (NR_015522)	promoter-TSS (NR_015522)	-100	NR_015522	76937	Mm.487240	NR_015522	ENSMUSG00000097709	2810429I04Rik	AI256682	RIKEN cDNA 2810429I04 gene	ncRNA
cluster_1-227	chr9	124423749	124423838	+	90	NA	promoter-TSS (NR_015516)	promoter-TSS (NR_015516)	6	NR_015516	75135	Mm.476814	NR_015516		4930526I15Rik	1600027J15Rik	RIKEN cDNA 4930526I15 gene	ncRNA
cluster_1-2373	chr1	86358886	86359712	+	827	NA	promoter-TSS (NR_015507)	promoter-TSS (NR_015507)	156	NM_010880	17975	Mm.154378	NM_010880	ENSMUSG00000026234	Ncl	B530004O11Rik|C23|D0Nds28|D1Nds28|Nucl	nucleolin	protein-coding
cluster_1-6610	chr17	87282719	87282995	+	277	NA	promoter-TSS (NR_015506)	promoter-TSS (NR_015506)	-29	NM_028639	225049	Mm.77396	NM_028639	ENSMUSG00000036918	Ttc7	1110035E02Rik|1700007L07Rik|Ttc7a|fsn|hea	tetratricopeptide repeat domain 7	protein-coding
cluster_1-7928	chrX	50635264	50635521	+	258	NA	promoter-TSS (NR_015505)	promoter-TSS (NR_015505)	-71	NR_015505	103012	Mm.482523	NR_015505	ENSMUSG00000085396	Firre	5830467J12Rik|6720401G13Rik|AW048145	functional intergenic repeating RNA element	ncRNA
cluster_1-7244	chr13	23431434	23431522	+	89	NA	promoter-TSS (NR_015492)	promoter-TSS (NR_015492)	-461	NR_015492	320842	Mm.487476	NR_015492	ENSMUSG00000085024	C230035I16Rik	-	RIKEN cDNA C230035I16 gene	ncRNA
cluster_1-3699	chr2	91236866	91237284	+	419	NA	promoter-TSS (NR_015464)	promoter-TSS (NR_015464)	-9	NM_001362705	107986	Mm.389334	NM_028119	ENSMUSG00000002109	Ddb2	2610043A19Rik	damage specific DNA binding protein 2	protein-coding
cluster_1-491	chr17	3084399	3084513	+	115	NA	promoter-TSS (NR_003519)	promoter-TSS (NR_003519)	-273	NR_003519	328734	Mm.335641	NR_003519		Pisd-ps2	D030013I16Rik	phosphatidylserine decarboxylase, pseudogene 2	pseudo
cluster_1-6843	chr11	96943829	96944255	+	427	NA	promoter-TSS (NR_003293)	promoter-TSS (NR_003293)	-23	NM_134021	103711	Mm.254704	NM_134021	ENSMUSG00000018659	Pnpo	AI415282	pyridoxine 5'-phosphate oxidase	protein-coding
cluster_1-3726	chr4	132353519	132353712	+	194	NA	promoter-TSS (NR_003270)	promoter-TSS (NR_003270)	71	NR_003270	399101	Mm.486919	NR_002904	ENSMUSG00000085241	Snhg3	Rnu17d|U17HG	small nucleolar RNA host gene 3	ncRNA
cluster_1-2734	chr19	8723083	8723497	+	415	NA	promoter-TSS (NR_002896)	promoter-TSS (NR_002896)	79	NM_001161413	17254	Mm.4114	NM_008577	ENSMUSG00000010095	Slc3a2	4F2|4F2HC|AI314110|Cd98|Ly-10|Ly-m10|Ly10|Mdu1|Mgp-2hc|NACAE	solute carrier family 3 (activators of dibasic and neutral amino acid transport), member 2	protein-coding
cluster_1-1455	chr15	103239348	103240015	+	668	NA	promoter-TSS (NR_002885)	promoter-TSS (NR_002885)	171	NM_001076789	12419	Mm.262059	NM_007626	ENSMUSG00000009575	Cbx5	2610029O15Rik|C75991|HP1|Hp1a|Hp1alpha	chromobox 5	protein-coding
cluster_1-262	chr15	103240213	103240458	+	246	NA	promoter-TSS (NR_002885)	promoter-TSS (NR_002885)	-62	NM_010447	15382	Mm.237064	NM_010447	ENSMUSG00000046434	Hnrnpa1	HDP-1|Hdp|Hnrpa1|hnRNP A1|hnrnp-A1	heterogeneous nuclear ribonucleoprotein A1	protein-coding
cluster_1-781	chr10	40257992	40258216	+	225	NA	promoter-TSS (NR_002842)	promoter-TSS (NR_002842)	-364	NR_002842	19850	Mm.424506	NR_002842		Rnu3a	-	U3A small nuclear RNA	snRNA
cluster_1-7380	chr16	78376615	78377110	+	496	NA	promoter-TSS (NR_002700)	promoter-TSS (NR_002700)	-52	NM_009770	12228	Mm.392910	NM_009770	ENSMUSG00000022863	Btg3	ANA|tob5	B cell translocation gene 3	protein-coding
cluster_1-102	chr1	30949649	30950207	+	559	NA	promoter-TSS (NR_002688)	promoter-TSS (NR_002688)	-173	NM_011200	19243	Mm.491181	NM_011200	ENSMUSG00000026064	Ptp4a1	AA415290|AU019864|C130021B01|Prl-1	protein tyrosine phosphatase 4a1	protein-coding
cluster_1-961	chr5	31047967	31048735	+	769	NA	promoter-TSS (NM_212470)	promoter-TSS (NM_212470)	211	NM_001177621	330064	Mm.205463	NM_177870	ENSMUSG00000006641	Slc5a6	E430023I20	solute carrier family 5 (sodium-dependent vitamin transporter), member 6	protein-coding
cluster_1-3555	chr7	25219843	25220061	+	219	NA	promoter-TSS (NM_207677)	promoter-TSS (NM_207677)	-93	NM_207677	67379	Mm.280594	NM_026117	ENSMUSG00000054499	Dedd2	2410050E11Rik|FLAME-3	death effector domain-containing DNA binding protein 2	protein-coding
cluster_1-6409	chr8	26119127	26119699	+	573	NA	promoter-TSS (NM_207659)	promoter-TSS (NM_207659)	45	NR_151666	77733	Mm.291906	NM_029965	ENSMUSG00000013878	Rnf170	6720407G21Rik|AI481227	ring finger protein 170	protein-coding
cluster_1-1539	chrX	98936980	98937233	+	254	NA	promoter-TSS (NM_207633)	promoter-TSS (NM_207633)	-675	NM_207633	77929	Mm.212290	NM_207633	ENSMUSG00000047694	Yipf6	A430107J06Rik	Yip1 domain family, member 6	protein-coding
cluster_1-160	chr7	19228046	19228413	+	368	NA	promoter-TSS (NM_207525)	promoter-TSS (NM_207525)	-160	NM_207525	403187	Mm.239583	NM_207525	ENSMUSG00000052214	Opa3	D630048P19Rik|Gm1425|Gm472	optic atrophy 3	protein-coding
cluster_1-1084	chr7	132930903	132931519	+	617	NA	promoter-TSS (NM_207302)	promoter-TSS (NM_207302)	35	NM_207302	360216	Mm.389984	NM_207302	ENSMUSG00000030967	Zranb1	9330160G10Rik|D7Wsu87e|Gm1956|Trabid	zinc finger, RAN-binding domain containing 1	protein-coding
cluster_1-7689	chr16	96145176	96145733	+	558	NA	promoter-TSS (NM_207301)	promoter-TSS (NM_207301)	54	NM_207301	71446	Mm.255063	NM_207301	ENSMUSG00000023147	Wrb	5530402J05Rik|C030018G21Rik|Chd5	tryptophan rich basic protein	protein-coding
cluster_1-8136	chr19	4839223	4839513	+	291	NA	promoter-TSS (NM_207268)	promoter-TSS (NM_207268)	2	NM_207268	399599	Mm.444704	NM_207268	ENSMUSG00000067872	Ccdc87	4931419P11Rik	coiled-coil domain containing 87	protein-coding
cluster_1-898	chr4	134704182	134704498	+	317	NA	promoter-TSS (NM_207237)	promoter-TSS (NM_207237)	-50	NM_207237	230815	Mm.18905	NM_207237	ENSMUSG00000037306	Man1c1	AI593348	mannosidase, alpha, class 1C, member 1	protein-coding
cluster_1-954	chr1	37864698	37865440	+	743	NA	promoter-TSS (NM_207228)	promoter-TSS (NM_207228)	13	NM_207228	211484	Mm.332756	NM_207228	ENSMUSG00000060771	Tsga10	4933432N21Rik|AI843383|Gm217|Mtsga10	testis specific 10	protein-coding
cluster_1-1093	chr1	92180109	92180744	+	636	NA	promoter-TSS (NM_207225)	promoter-TSS (NM_207225)	-85	NM_207225	208727	Mm.318567	NM_207225	ENSMUSG00000026313	Hdac4	4932408F19Rik|HD4	histone deacetylase 4	protein-coding
cluster_1-285	chr2	112239608	112239883	+	276	NA	promoter-TSS (NM_207206)	promoter-TSS (NM_207206)	-96	NM_207206	99010	Mm.33438	NM_207206	ENSMUSG00000027134	Lpcat4	AI505034|Agpat7|Aytl3|LPEAT2	lysophosphatidylcholine acyltransferase 4	protein-coding
cluster_1-3654	chr6	17064989	17065367	+	379	NA	promoter-TSS (NM_207176)	promoter-TSS (NM_207176)	29	NM_207176	21753	Mm.436548	NM_011570	ENSMUSG00000029552	Tes	D6Ertd352e|TESS|Tes1|Tes2|testin2	testis derived transcript	protein-coding
cluster_1-5078	chrX	73458913	73459382	+	470	NA	promoter-TSS (NM_207104)	promoter-TSS (NM_207104)	-118	NM_028633	73738	Mm.264899	NM_028633	ENSMUSG00000031371	Haus7	1110020L19Rik|Uchl5ip|Uip1	HAUS augmin-like complex, subunit 7	protein-coding
cluster_1-4407	chr3	90231494	90231733	+	240	NA	promoter-TSS (NM_206924)	promoter-TSS (NM_206924)	16	NM_206924	23922	Mm.13912	NM_206924	ENSMUSG00000027937	Jtb	Gm622	jumping translocation breakpoint	protein-coding
cluster_1-6770	chr3	123385895	123386100	+	206	NA	promoter-TSS (NM_201638)	promoter-TSS (NM_201638)	-7	NM_201638	210529	Mm.260039	NM_201638	ENSMUSG00000028114	Mettl14	G430022H21Rik|mKIAA1627	methyltransferase like 14	protein-coding
cluster_1-343	chr14	52257460	52258162	+	703	NA	promoter-TSS (NM_201637)	promoter-TSS (NM_201637)	-51	NM_201637	67772	Mm.289934	NM_201637	ENSMUSG00000053754	Chd8	5830451P18Rik|AU015341|Duplin|HELSNF1|mKIAA1564	chromodomain helicase DNA binding protein 8	protein-coding
cluster_1-7124	chr11	78328231	78328552	+	322	NA	promoter-TSS (NM_201406)	promoter-TSS (NM_201406)	-31	NM_201406	276846	Mm.295908	NM_201406	ENSMUSG00000041958	Pigs	BC058979|Gm393|Gm689	phosphatidylinositol glycan anchor biosynthesis, class S	protein-coding
cluster_1-8192	chr15	76208171	76208303	+	133	NA	promoter-TSS (NM_201388)	promoter-TSS (NM_201388)	16	NM_001164203	18810	Mm.234912	NM_011117	ENSMUSG00000022565	Plec	AA591047|AU042537|EBS1|PCN|PLTN|Plec1	plectin	protein-coding
cluster_1-415	chr15	37960796	37961366	+	571	NA	promoter-TSS (NM_199476)	promoter-TSS (NM_199476)	-26	NM_199476	382985	Mm.24738	NM_199476	ENSMUSG00000022292	Rrm2b	p53R2	ribonucleotide reductase M2 B (TP53 inducible)	protein-coding
cluster_1-6429	chr14	54641279	54641630	+	352	NA	promoter-TSS (NM_199470)	promoter-TSS (NM_199470)	-90	NM_199470	239096	Mm.386871	NM_199470	ENSMUSG00000059674	Cdh24	1700040A22Rik	cadherin-like 24	protein-coding
cluster_1-3557	chr17	83350710	83351068	+	359	NA	promoter-TSS (NM_199466)	promoter-TSS (NM_199466)	-42	NM_001114361	78798	Mm.295565	NM_199466	ENSMUSG00000032624	Eml4	4930443C24Rik|AI644019	echinoderm microtubule associated protein like 4	protein-coding
cluster_1-4918	chr10	80754939	80755289	+	351	NA	promoter-TSS (NM_199322)	promoter-TSS (NM_199322)	-89	NM_199322	208266	Mm.152371	NM_199322	ENSMUSG00000061589	Dot1l	A630076O07|AW907654|Dot1|KMT4|mDot1	DOT1-like, histone H3 methyltransferase (S. cerevisiae)	protein-coding
cluster_1-5574	chr8	70792379	70792473	+	95	NA	promoter-TSS (NM_199308)	promoter-TSS (NM_199308)	7	NM_199308	546071	Mm.250731	NM_199308	ENSMUSG00000031833	Mast3	BC024265|mKIAA0561	microtubule associated serine/threonine kinase 3	protein-coding
cluster_1-4410	chr18	80200568	80200757	+	190	NA	promoter-TSS (NM_199197)	promoter-TSS (NM_199197)	-43	NM_199197	68731	Mm.186936	NM_199197	ENSMUSG00000024570	Rbfa	1110032A13Rik|AI595940	ribosome binding factor A	protein-coding
cluster_1-1036	chr6	54816437	54817018	+	582	NA	promoter-TSS (NM_199143)	promoter-TSS (NM_199143)	-189	NM_199143	387524	Mm.286149	NM_199143	ENSMUSG00000058446	Znrf2	1190002C14Rik|AU044205|D6Ertd365e	zinc and ring finger 2	protein-coding
cluster_1-3387	chr6	115544573	115544774	+	202	NA	promoter-TSS (NM_199033)	promoter-TSS (NM_199033)	-18	NM_199033	381802	Mm.291208	NM_199033	ENSMUSG00000042389	Tsen2	AU067695	tRNA splicing endonuclease subunit 2	protein-coding
cluster_1-4457	chr2	164911790	164911976	+	187	NA	promoter-TSS (NM_199027)	promoter-TSS (NM_199027)	-133	NM_199027	329559	Mm.330776	NM_199027	ENSMUSG00000039834	Zfp335	1810045J01Rik|NIF-1|Nif1|Znf335	zinc finger protein 335	protein-coding
cluster_1-3749	chr7	101108385	101108600	+	216	NA	promoter-TSS (NM_199012)	promoter-TSS (NM_199012)	-283	NM_001146010	207278	Mm.263041	NM_199012	ENSMUSG00000030691	Fchsd2	BC034086|NWK1|R74866|Sh3md3|mKIAA0769	FCH and double SH3 domains 2	protein-coding
cluster_1-7122	chr4	12089221	12089505	+	285	NA	promoter-TSS (NM_198957)	promoter-TSS (NM_198957)	-7	NM_001356562	77604	Mm.474129	NM_198957	ENSMUSG00000052137	Rbm12b2	AV299215|C430048L16Rik|Rbm12bb	RNA binding motif protein 12 B2	protein-coding
cluster_1-3723	chr17	24960376	24960965	+	590	NA	promoter-TSS (NM_198937)	promoter-TSS (NM_198937)	-47	NM_198937	52009	Mm.371601	NM_198937	ENSMUSG00000024165	Jpt2	2810430B18Rik|AL022629|C16orf34|D17Ertd441e|Hn1l	Jupiter microtubule associated homolog 2	protein-coding
cluster_1-7316	chr6	120294773	120295091	+	319	NA	promoter-TSS (NM_198884)	promoter-TSS (NM_198884)	-35	NM_198884	330406	Mm.321840	NM_198884	ENSMUSG00000041372	B4galnt3	AB114826|B4GalNAcT3|C330047A21	beta-1,4-N-acetyl-galactosaminyl transferase 3	protein-coding
cluster_1-7320	chr3	139205410	139206094	+	685	NA	promoter-TSS (NM_198659)	promoter-TSS (NM_198659)	-141	NM_198659	381476	Mm.188334	NM_198659	ENSMUSG00000047940	Stpg2	B930007M17Rik|Gm1017	sperm tail PG rich repeat containing 2	protein-coding
cluster_1-826	chr9	73113264	73113503	+	240	NA	promoter-TSS (NM_198609)	promoter-TSS (NM_198609)	-86	NM_198609	225215	Mm.379366	NM_198609	ENSMUSG00000032215	Rsl24d1	2410159K22Rik	ribosomal L24 domain containing 1	protein-coding
cluster_1-3530	chr13	69534422	69534981	+	560	NA	promoter-TSS (NM_198600)	promoter-TSS (NM_198600)	-837	NM_001169131	210106	Mm.315959	NM_198600	ENSMUSG00000034575	Tent4a	LAK-1|POLK|Papd7|Pols|TRF4|TRF4-1	terminal nucleotidyltransferase 4A	protein-coding
cluster_1-5714	chr15	27681406	27681864	+	459	NA	promoter-TSS (NM_198301)	promoter-TSS (NM_198301)	-93	NM_198301	223433	Mm.266485	NM_198301	ENSMUSG00000056069	Otulinl	9830126M18|Fam105a	OTU deubiquitinase with linear linkage specificity like	protein-coding
cluster_1-3178	chr11	106612845	106613209	+	365	NA	promoter-TSS (NM_198292)	promoter-TSS (NM_198292)	-97	NM_198292	21763	Mm.102407	NM_198292	ENSMUSG00000040548	Tex2	4930568E07Rik|AI553404|Def-5|Taz4	testis expressed gene 2	protein-coding
cluster_1-4012	chr10	128459149	128459244	+	96	NA	promoter-TSS (NM_198160)	promoter-TSS (NM_198160)	-40	NM_001114096	68094	Mm.417338	NM_198160	ENSMUSG00000025369	Smarcc2	5930405J04Rik	SWI/SNF related, matrix associated, actin dependent regulator of chromatin, subfamily c, member 2	protein-coding
cluster_1-7125	chr9	44066832	44067070	+	239	NA	promoter-TSS (NM_198092)	promoter-TSS (NM_198092)	-70	NM_198092	53376	Mm.272770	NM_016808	ENSMUSG00000032010	Usp2	B930035K21Rik|Ubp41	ubiquitin specific peptidase 2	protein-coding
cluster_1-4045	chr5	119670408	119671051	+	644	NA	promoter-TSS (NM_198052)	promoter-TSS (NM_198052)	-133	NM_198052	21386	Mm.219139	NM_011535	ENSMUSG00000018604	Tbx3	D5Ertd189e	T-box 3	protein-coding
cluster_1-1668	chr2	29124879	29125229	+	351	NA	promoter-TSS (NM_198033)	promoter-TSS (NM_198033)	62	NM_198033	269254	Mm.41867	NM_198033	ENSMUSG00000043535	Setx	A130090N03|A930037J23Rik|AOA2|AW060766|Als4|SCAR1|Sen1|mKIAA0625	senataxin	protein-coding
cluster_1-2394	chr7	30308524	30308805	+	282	NA	promoter-TSS (NM_198027)	promoter-TSS (NM_198027)	-89	NM_198027	233065	Mm.276277	NM_198027	ENSMUSG00000042831	Alkbh6	AI839550|Abh6|C130099A02	alkB homolog 6	protein-coding
cluster_1-1114	chr12	111039065	111039489	+	425	NA	promoter-TSS (NM_198023)	promoter-TSS (NM_198023)	-90	NM_198023	217864	Mm.23808	NM_198023	ENSMUSG00000037896	Rcor1	5730409O11|6720480E22Rik|AU042633|D12Wsu95e|Rocr1|mKIAA0071	REST corepressor 1	protein-coding
cluster_1-6901	chr19	15984817	15985156	+	340	NA	promoter-TSS (NM_198019)	promoter-TSS (NM_198019)	3	NM_198019	208518	Mm.105652	NM_198019	ENSMUSG00000041491	Cep78	5730599I05Rik|D030027P05	centrosomal protein 78	protein-coding
cluster_1-2546	chr10	50592513	50592990	+	478	NA	promoter-TSS (NM_198007)	promoter-TSS (NM_198007)	82	NM_198007	77987	Mm.222497	NM_198007	ENSMUSG00000038774	Ascc3	ASC1p200|B630009I04Rik|BC023451|D430001L07Rik|D630041L21|Helic1|RNAH	activating signal cointegrator 1 complex subunit 3	protein-coding
cluster_1-4792	chr2	32381834	32382152	+	319	NA	promoter-TSS (NM_198001)	promoter-TSS (NM_198001)	-78	NM_198001	73737	Mm.27608	NM_198001	ENSMUSG00000039195	1110008P14Rik	C79326	RIKEN cDNA 1110008P14 gene	protein-coding
cluster_1-4549	chr1	152090838	152091041	+	204	NA	promoter-TSS (NM_197990)	promoter-TSS (NM_197990)	-619	NM_197990	69399	Mm.278031	NM_197990	ENSMUSG00000032666	1700025G04Rik	2610510E02Rik|2900042O04Rik	RIKEN cDNA 1700025G04 gene	protein-coding
cluster_1-5594	chr8	72189513	72189615	+	103	NA	promoter-TSS (NM_197944)	promoter-TSS (NM_197944)	-104	NM_197944	209488	Mm.157431	NM_197944	ENSMUSG00000062007	Hsh2d	ALX|Hsh2	hematopoietic SH2 domain containing	protein-coding
cluster_1-7194	chr18	67610792	67610978	+	187	NA	promoter-TSS (NM_194355)	promoter-TSS (NM_194355)	21	NM_194355	68166	Mm.208723	NM_176832	ENSMUSG00000024533	Spire1	6030430B19Rik|AI415299|AU022898|AW550622|Spir-1	spire type actin nucleation factor 1	protein-coding
cluster_1-331	chr15	75748214	75748599	+	386	NA	promoter-TSS (NM_194350)	promoter-TSS (NM_194350)	-85	NM_194350	378435		NM_194350	ENSMUSG00000047591	Mafa	RIPE3b1	v-maf musculoaponeurotic fibrosarcoma oncogene family, protein A (avian)	protein-coding
cluster_1-2463	chr19	6241432	6241730	+	299	NA	promoter-TSS (NM_194348)	promoter-TSS (NM_194348)	-87	NM_194348	329015	Mm.277384	NM_194348	ENSMUSG00000024773	Atg2a	1810013C15Rik|A830054M12|BC023754|mKIAA0404	autophagy related 2A	protein-coding
cluster_1-7013	chr11	83964295	83964554	+	260	NA	promoter-TSS (NM_194341)	promoter-TSS (NM_194341)	-7	NM_194341	217030	Mm.82680	NM_194341	ENSMUSG00000034940	Synrg	Ap1gbp1|SYNG	synergin, gamma	protein-coding
cluster_1-3761	chr6	118419713	118419935	+	223	NA	promoter-TSS (NM_194339)	promoter-TSS (NM_194339)	-407	NM_194339	213895	Mm.25269	NM_194339	ENSMUSG00000030138	Bms1	AA408648|AU020092|AU043373|BB007109|BC030906|Bms1l|mKIAA0187	BMS1, ribosome biogenesis factor	protein-coding
cluster_1-2840	chr4	120287524	120288118	+	595	NA	promoter-TSS (NM_194060)	promoter-TSS (NM_194060)	-560	NM_194060	329934	Mm.277090	NM_194060	ENSMUSG00000052135	Foxo6	-	forkhead box O6	protein-coding
cluster_1-752	chr11	29692622	29693270	+	649	NA	promoter-TSS (NM_194054)	promoter-TSS (NM_194054)	48	NM_194052	68585	Mm.192580	NM_024226	ENSMUSG00000020458	Rtn4	1110020G17Rik|AA407876|AA409940|AA960376|ASY|C130026I10Rik|NOGO|NSP-CL|NgA|Nogo-A|Nogo-B|Nogo-C|mKIAA0886|mKIAA4153	reticulon 4	protein-coding
cluster_1-438	chr11	29693708	29693824	+	117	NA	promoter-TSS (NM_194051)	promoter-TSS (NM_194051)	-8	NM_194051	68585	Mm.192580	NM_024226	ENSMUSG00000020458	Rtn4	1110020G17Rik|AA407876|AA409940|AA960376|ASY|C130026I10Rik|NOGO|NSP-CL|NgA|Nogo-A|Nogo-B|Nogo-C|mKIAA0886|mKIAA4153	reticulon 4	protein-coding
cluster_1-3728	chr4	86748338	86748642	+	305	NA	promoter-TSS (NM_184088)	promoter-TSS (NM_184088)	-65	NM_184088	329877	Mm.273718	NM_184088	ENSMUSG00000038024	Dennd4c	1700065A05Rik|AA420392	DENN/MADD domain containing 4C	protein-coding
cluster_1-1317	chr10	128704968	128705230	+	263	NA	promoter-TSS (NM_183417)	promoter-TSS (NM_183417)	-48	NM_183417	12566	Mm.111326	NM_016756	ENSMUSG00000025358	Cdk2	A630093N05Rik	cyclin-dependent kinase 2	protein-coding
cluster_1-2241	chr8	4259177	4259407	+	231	NA	promoter-TSS (NM_183315)	promoter-TSS (NM_183315)	-18	NM_183315	330695	Mm.34210	NM_183315	ENSMUSG00000048644	Ctxn1	BC028881|Ctxn	cortexin 1	protein-coding
cluster_1-2663	chr11	78031986	78032394	+	409	NA	promoter-TSS (NM_183286)	promoter-TSS (NM_183286)	-123	NM_183286	70451	Mm.390342	NM_183286	ENSMUSG00000020834	Dhrs13	2610209N15Rik	dehydrogenase/reductase (SDR family) member 13	protein-coding
cluster_1-987	chr9	110653958	110654340	+	383	NA	promoter-TSS (NM_183276)	promoter-TSS (NM_183276)	12	NM_183276	235627	Mm.335481	NM_183276	ENSMUSG00000056724	Nbeal2	1110014F23Rik|BC042396|mKIAA0540	neurobeachin-like 2	protein-coding
cluster_1-7256	chr7	100536866	100537246	+	381	NA	promoter-TSS (NM_183270)	promoter-TSS (NM_183270)	-44	NM_183270	68185	Mm.228995	NM_183270	ENSMUSG00000044881	Coa4	5330414O08Rik|AI115477|AW047259|Chchd8|E2ig2	cytochrome c oxidase assembly factor 4	protein-coding
cluster_1-2816	chr15	99725376	99725931	+	556	NA	promoter-TSS (NM_183256)	promoter-TSS (NM_183256)	35	NM_183256	66379	Mm.5265	NM_183256	ENSMUSG00000023020	Cox14	2310016M24Rik|AA959804	cytochrome c oxidase assembly protein 14	protein-coding
cluster_1-1675	chr8	70760874	70761265	+	392	NA	promoter-TSS (NM_183170)	promoter-TSS (NM_183170)	-148	NM_183170	234384	Mm.213010	NM_183170	ENSMUSG00000035559	Mpv17l2	Fksg24	MPV17 mitochondrial membrane protein-like 2	protein-coding
cluster_1-3029	chr11	103412596	103412901	+	306	NA	promoter-TSS (NM_183034)	promoter-TSS (NM_183034)	-43	NM_183034	353047	Mm.383308	NM_183034	ENSMUSG00000034247	Plekhm1	AP162|B2|BC038943|D330036J23Rik	pleckstrin homology domain containing, family M (with RUN domain) member 1	protein-coding
cluster_1-704	chr1	7088499	7089228	+	730	NA	promoter-TSS (NM_183028)	promoter-TSS (NM_183028)	-57	NM_183028	319263	Mm.21539	NM_183028	ENSMUSG00000051285	Pcmtd1	8430411F12Rik|A030012M09Rik	protein-L-isoaspartate (D-aspartate) O-methyltransferase domain containing 1	protein-coding
cluster_1-5233	chr4	101068812	101069071	+	260	NA	promoter-TSS (NM_183024)	promoter-TSS (NM_183024)	-97	NM_183024	242570	Mm.185636	NM_183024	ENSMUSG00000035275	Raver2	A430091O22Rik	ribonucleoprotein, PTB-binding 2	protein-coding
cluster_1-586	chr7	126503305	126503770	+	466	NA	promoter-TSS (NM_183020)	promoter-TSS (NM_183020)	-100	NM_001361487	233871	Mm.231450	NM_183020	ENSMUSG00000032637	Atxn2l	A2D|A2LG|A2RP|A2lp|Atxnl2	ataxin 2-like	protein-coding
cluster_1-7436	chr1	34801620	34801806	+	187	NA	promoter-TSS (NM_183019)	promoter-TSS (NM_183019)	-28	NM_183019	226970	Mm.41604	NM_183019	ENSMUSG00000037509	Arhgef4	9330140K16Rik|Asef|C230030N03Rik	Rho guanine nucleotide exchange factor (GEF) 4	protein-coding
cluster_1-3291	chr12	111377449	111377926	+	478	NA	promoter-TSS (NM_183016)	promoter-TSS (NM_183016)	31	NM_183016	217866	Mm.27397	NM_183016	ENSMUSG00000021279	Cdc42bpb	MRCKb	CDC42 binding protein kinase beta	protein-coding
cluster_1-4983	chr4	49631482	49632260	+	779	NA	promoter-TSS (NM_182999)	promoter-TSS (NM_182999)	-189	NM_182999	109331	Mm.24765	NM_182999	ENSMUSG00000028309	Rnf20	4833430L21Rik|AW540162|C79397|mKIAA4116	ring finger protein 20	protein-coding
cluster_1-4059	chr4	120854697	120854981	+	285	NA	promoter-TSS (NM_182929)	promoter-TSS (NM_182929)	40	NM_182929	242662	Mm.192502	NM_182929	ENSMUSG00000032890	Rims3	A730060M23Rik|Nim3|Rim3|mKIAA0237	regulating synaptic membrane exocytosis 3	protein-coding
cluster_1-1447	chr13	74009119	74009581	+	463	NA	promoter-TSS (NM_182839)	promoter-TSS (NM_182839)	-69	NM_182839	72948	Mm.39752	NM_182839	ENSMUSG00000021573	Tppp	2900041A09Rik|AI849835	tubulin polymerization promoting protein	protein-coding
cluster_1-8135	chr12	91384305	91384603	+	299	NA	promoter-TSS (NM_181815)	promoter-TSS (NM_181815)	-45	NM_181815	75216	Mm.312204	NM_181815	ENSMUSG00000061533	Cep128	4930534B04Rik|5430424K18Rik|AI449708|AI480494|E230024F20	centrosomal protein 128	protein-coding
cluster_1-3312	chr7	27228570	27228799	+	230	NA	promoter-TSS (NM_181593)	promoter-TSS (NM_181593)	-67	NM_181593	233011	Mm.30963	NM_181593	ENSMUSG00000003752	Itpkc	9130023N17Rik|IP3K C	inositol 1,4,5-trisphosphate 3-kinase C	protein-coding
cluster_1-891	chr10	13192971	13193338	+	368	NA	promoter-TSS (NM_181470)	promoter-TSS (NM_181470)	-17	NM_181470	353258	Mm.117581	NM_181470	ENSMUSG00000019814	Ltv1	2610020N02Rik	LTV1 ribosome biogenesis factor	protein-coding
cluster_1-671	chr10	13193570	13193893	+	324	NA	promoter-TSS (NM_181470)	promoter-TSS (NM_181470)	-594	NM_181470	353258	Mm.117581	NM_181470	ENSMUSG00000019814	Ltv1	2610020N02Rik	LTV1 ribosome biogenesis factor	protein-coding
cluster_1-6418	chr11	121421219	121421487	+	269	NA	promoter-TSS (NM_181420)	promoter-TSS (NM_181420)	-20	NM_181420	238024	Mm.117394	NM_181420	ENSMUSG00000039253	Fn3krp	FN3K-RP	fructosamine 3 kinase related protein	protein-coding
cluster_1-5636	chr2	113848483	113848749	+	267	NA	promoter-TSS (NM_181416)	promoter-TSS (NM_181416)	45	NM_181416	228482	Mm.45753	NM_181416	ENSMUSG00000041219	Arhgap11a	6530401L14Rik|mKIAA0013	Rho GTPase activating protein 11A	protein-coding
cluster_1-6242	chr18	30272690	30272931	+	242	NA	promoter-TSS (NM_181414)	promoter-TSS (NM_181414)	-55	NR_151699	225326	Mm.194127	NM_181414	ENSMUSG00000033628	Pik3c3	5330434F23Rik|Vps34	phosphatidylinositol 3-kinase catalytic subunit type 3	protein-coding
cluster_1-2617	chr15	88751307	88751983	+	677	NA	promoter-TSS (NM_181412)	promoter-TSS (NM_181412)	-66	NM_181412	223773	Mm.396622	NM_181412	ENSMUSG00000034333	Zbed4	1700009F06Rik	zinc finger, BED type containing 4	protein-coding
cluster_1-2757	chr4	34614704	34615117	+	414	NA	promoter-TSS (NM_181406)	promoter-TSS (NM_181406)	32	NM_001159563	50793	Mm.399624	NM_015824	ENSMUSG00000040044	Orc3	Orc3l	origin recognition complex, subunit 3	protein-coding
cluster_1-4058	chr4	15265624	15265861	+	238	NA	promoter-TSS (NM_181401)	promoter-TSS (NM_181401)	-78	NM_181401	100201	Mm.394111	NM_181401	ENSMUSG00000043252	Tmem64	9630015D15Rik|AI790744|AV300874	transmembrane protein 64	protein-coding
cluster_1-3840	chr12	108835721	108836109	+	389	NA	promoter-TSS (NM_181328)	promoter-TSS (NM_181328)	-39	NM_181328	214663	Mm.266264	NM_181328	ENSMUSG00000021265	Slc25a29	C030003J19Rik|CACL|mCACL	solute carrier family 25 (mitochondrial carrier, palmitoylcarnitine transporter), member 29	protein-coding
cluster_1-1911	chrX	164028001	164028211	+	211	NA	promoter-TSS (NM_181315)	promoter-TSS (NM_181315)	-96	NM_181315	56078	Mm.180953	NM_181315	ENSMUSG00000031373	Car5b	7330410H16Rik|CAVB|Ca5b|CarVb|D730005F19Rik	carbonic anhydrase 5b, mitochondrial	protein-coding
cluster_1-2192	chr12	79029103	79029227	+	125	NA	promoter-TSS (NM_181073)	promoter-TSS (NM_181073)	2	NM_181073	211945	Mm.478321	NM_181073	ENSMUSG00000060716	Plekhh1	AV308913|C77772|D630024D12Rik|mKIAA1200	pleckstrin homology domain containing, family H (with MyTH4 domain) member 1	protein-coding
cluster_1-4524	chr8	104509640	104509983	+	344	NA	promoter-TSS (NM_180958)	promoter-TSS (NM_180958)	76	NM_180958	320022	Mm.249775	NM_180958	ENSMUSG00000052616	Terb1	4930532D21Rik|BB085179|Ccdc79	telomere repeat binding bouquet formation protein 1	protein-coding
cluster_1-984	chrX	162829270	162829706	+	437	NA	promoter-TSS (NM_178935)	promoter-TSS (NM_178935)	-34	NM_001290776	353170	Mm.270186	NM_178935	ENSMUSG00000038344	Txlng	4932441K18Rik|Fiat|Lrp	taxilin gamma	protein-coding
cluster_1-2305	chr16	90284247	90284734	+	488	NA	promoter-TSS (NM_178923)	promoter-TSS (NM_178923)	-4	NM_001346799	224432	Mm.439811	NM_178923	ENSMUSG00000022983	Scaf4	AA517739|Sfrs15|Sra4|Srsf15	SR-related CTD-associated factor 4	protein-coding
cluster_1-1134	chr16	17233384	17233731	+	348	NA	promoter-TSS (NM_178922)	promoter-TSS (NM_178922)	-30	NM_178922	58180	Mm.261602	NM_178922	ENSMUSG00000050240	Hic2	AA409108|HRG22|mKIAA1020	hypermethylated in cancer 2	protein-coding
cluster_1-3267	chr15	89356483	89356630	+	148	NA	promoter-TSS (NM_178919)	promoter-TSS (NM_178919)	837	NR_073376	52683	Mm.143167	NM_001115132	ENSMUSG00000008690	Ncaph2	-	non-SMC condensin II complex, subunit H2	protein-coding
cluster_1-6361	chr6	47953210	47953522	+	313	NA	promoter-TSS (NM_178898)	promoter-TSS (NM_178898)	-24	NM_178898	101197	Mm.241063	NM_178898	ENSMUSG00000045466	Zfp956	AI894139	zinc finger protein 956	protein-coding
cluster_1-2674	chr3	65528062	65528545	+	484	NA	promoter-TSS (NM_178892)	promoter-TSS (NM_178892)	-144	NM_178892	99929	Mm.246398	NM_178892	ENSMUSG00000034640	Tiparp	ARTD14|AW558171|PARP7	TCDD-inducible poly(ADP-ribose) polymerase	protein-coding
cluster_1-644	chr8	120589027	120589554	+	528	NA	promoter-TSS (NM_178856)	promoter-TSS (NM_178856)	-215	NM_178856	272551	Mm.275910	NM_178856	ENSMUSG00000031821	Gins2	2210013I18Rik|4833427B12Rik|AI323585|Pfs2	GINS complex subunit 2 (Psf2 homolog)	protein-coding
cluster_1-3970	chr12	40445721	40446269	+	549	NA	promoter-TSS (NM_178845)	promoter-TSS (NM_178845)	-58	NM_172803	238130	Mm.341423	NM_172803	ENSMUSG00000035954	Dock4	5330406C03|6330411N01Rik|AF263288|C030023J22|mKIAA0716	dedicator of cytokinesis 4	protein-coding
cluster_1-1257	chr2	39190492	39191045	+	554	NA	promoter-TSS (NM_178778)	promoter-TSS (NM_178778)	-38	NM_178778	320271	Mm.204836	NM_178778	ENSMUSG00000035236	Scai	9330112M16|A930041I02Rik|AI662729	suppressor of cancer cell invasion	protein-coding
cluster_1-1311	chr14	66009196	66009351	+	156	NA	promoter-TSS (NM_178747)	promoter-TSS (NM_178747)	-63	NM_178747	268756	Mm.26207	NM_178747	ENSMUSG00000034450	Gulo	5730581M22|AU018375|BC028822|GLO|LGO|sfx|unh|unhip	gulonolactone (L-) oxidase	protein-coding
cluster_1-5743	chr3	69316553	69316996	+	444	NA	promoter-TSS (NM_178726)	promoter-TSS (NM_178726)	-144	NM_178726	242083	Mm.40577	NM_178726	ENSMUSG00000027784	Ppm1l	3222401G13|5930404J21Rik|AI481720|AW045850|PP2C|PP2Cepsilon|Pp2ce|Ppp2ce|mKIAA4175	protein phosphatase 1 (formerly 2C)-like	protein-coding
cluster_1-5742	chr18	5334096	5335006	+	911	NA	promoter-TSS (NM_178722)	promoter-TSS (NM_178722)	-112	NM_178722	240186	Mm.118257	NM_178722	ENSMUSG00000050945	Zfp438	9430031G09|9430091M14Rik|B830013J05Rik	zinc finger protein 438	protein-coding
cluster_1-1702	chr15	80233784	80234244	+	461	NA	promoter-TSS (NM_178719)	promoter-TSS (NM_178719)	-66	NM_001357659	239555	Mm.307163	NM_178719	ENSMUSG00000022412	Mief1	A230016E22|AI452372|Smcr7l	mitochondrial elongation factor 1	protein-coding
cluster_1-3727	chr12	73546453	73546694	+	242	NA	promoter-TSS (NM_178715)	promoter-TSS (NM_178715)	-178	NM_178715	238257	Mm.251196	NM_178715	ENSMUSG00000034435	Tmem30b	9130011B11Rik	transmembrane protein 30B	protein-coding
cluster_1-378	chr9	51008873	51009391	+	519	NA	promoter-TSS (NM_178710)	promoter-TSS (NM_178710)	-59	NM_178710	235344	Mm.104932	NM_178710	ENSMUSG00000037112	Sik2	G630080D20Rik|Snf1lk2	salt inducible kinase 2	protein-coding
cluster_1-1632	chr9	45906794	45907046	+	253	NA	promoter-TSS (NM_178709)	promoter-TSS (NM_178709)	-9	NM_001361113	235315	Mm.220945	NM_178709	ENSMUSG00000042790	Rnf214	D130054N24Rik	ring finger protein 214	protein-coding
cluster_1-860	chr5	142551000	142551318	+	319	NA	promoter-TSS (NM_178702)	promoter-TSS (NM_178702)	-61	NM_001289588	231858	Mm.33766	NM_178702	ENSMUSG00000029576	Radil	AI536456|D930005D10Rik	Ras association and DIL domains	protein-coding
cluster_1-2388	chr5	88676011	88676391	+	381	NA	promoter-TSS (NM_178700)	promoter-TSS (NM_178700)	-30	NM_178700	231413	Mm.332474	NM_178700	ENSMUSG00000044221	Grsf1	BB232551|C80280|D5Wsu31e	G-rich RNA sequence binding factor 1	protein-coding
cluster_1-3141	chr1	184882969	184883429	+	461	NA	promoter-TSS (NM_178692)	promoter-TSS (NM_178692)	-163	NM_178692	226777	Mm.169542	NM_178692	ENSMUSG00000039349	C130074G19Rik	-	RIKEN cDNA C130074G19 gene	protein-coding
cluster_1-2054	chr1	184883778	184883904	+	127	NA	promoter-TSS (NM_178692)	promoter-TSS (NM_178692)	-805	NM_178692	226777	Mm.169542	NM_178692	ENSMUSG00000039349	C130074G19Rik	-	RIKEN cDNA C130074G19 gene	protein-coding
cluster_1-4197	chr14	47298141	47298349	+	209	NA	promoter-TSS (NM_178684)	promoter-TSS (NM_178684)	-29	NM_001360542	218975	Mm.212297	NM_178684	ENSMUSG00000021840	Mapk1ip1l	9130202B12|C130032J12Rik	mitogen-activated protein kinase 1 interacting protein 1-like	protein-coding
cluster_1-4175	chr9	96195969	96196491	+	523	NA	promoter-TSS (NM_178667)	promoter-TSS (NM_178667)	-45	NM_001184706	211586	Mm.17977	NM_178667	ENSMUSG00000032411	Tfdp2	1110029I05Rik|A330080J22Rik|DP-3|DP3	transcription factor Dp 2	protein-coding
cluster_1-8424	chr11	121672942	121673435	+	494	NA	promoter-TSS (NM_178664)	promoter-TSS (NM_178664)	-37	NM_178664	210004	Mm.386847	NM_178664	ENSMUSG00000046605	B3gntl1	6030413G23Rik	UDP-GlcNAc:betaGal beta-1,3-N-acetylglucosaminyltransferase-like 1	protein-coding
cluster_1-1982	chr6	37442120	37442531	+	412	NA	promoter-TSS (NM_178661)	promoter-TSS (NM_178661)	-177	NM_178661	208647	Mm.169929	NM_178661	ENSMUSG00000038648	Creb3l2	BBF2H7|C530025K05Rik|SCIRR69	cAMP responsive element binding protein 3-like 2	protein-coding
cluster_1-1364	chr7	128611017	128611512	+	496	NA	promoter-TSS (NM_178641)	promoter-TSS (NM_178641)	-101	NM_178641	101490	Mm.490344	NM_178641	ENSMUSG00000042105	Inpp5f	5830435P03Rik|AI115354|AW561896|SAC2|cI-27|hSAC2|mKIAA0966	inositol polyphosphate-5-phosphatase F	protein-coding
cluster_1-4416	chr7	99141051	99141581	+	531	NA	promoter-TSS (NM_178635)	promoter-TSS (NM_178635)	-172	NM_178635	78610	Mm.323072	NM_178635	ENSMUSG00000035354	Uvrag	9530039D02Rik|AI648770|BB124205|Uvrag1|Uvragl	UV radiation resistance associated gene	protein-coding
cluster_1-7162	chr11	54787372	54787981	+	610	NA	promoter-TSS (NM_178626)	promoter-TSS (NM_178626)	27	NM_178626	72729	Mm.29476	NM_178626	ENSMUSG00000052298	Cdc42se2	2810404F18Rik|AA408783|AA536669|SPEC2	CDC42 small effector 2	protein-coding
cluster_1-7478	chr9	114026488	114026920	+	433	NA	promoter-TSS (NM_178624)	promoter-TSS (NM_178624)	47	NM_178624	72179	Mm.386808	NM_178624	ENSMUSG00000032507	Fbxl2	2810423A21Rik|Fbl3	F-box and leucine-rich repeat protein 2	protein-coding
cluster_1-3392	chr10	70599258	70599692	+	435	NA	promoter-TSS (NM_178621)	promoter-TSS (NM_178621)	-184	NM_178621	70911	Mm.19825	NM_178621	ENSMUSG00000037747	Phyhipl	4921522K17Rik|AI267048	phytanoyl-CoA hydroxylase interacting protein-like	protein-coding
cluster_1-224	chr17	15826457	15826787	+	331	NA	promoter-TSS (NM_178615)	promoter-TSS (NM_178615)	-36	NM_178615	68799	Mm.293466	NM_178615	ENSMUSG00000048027	Rgmb	1110059F19Rik|DRAGON	repulsive guidance molecule family member B	protein-coding
cluster_1-2649	chr6	71707617	71707892	+	276	NA	promoter-TSS (NM_178608)	promoter-TSS (NM_178608)	73	NM_178608	52250	Mm.146332	NM_178608	ENSMUSG00000052852	Reep1	D6Ertd253e	receptor accessory protein 1	protein-coding
cluster_1-6365	chr2	131352725	131353039	+	315	NA	promoter-TSS (NM_178607)	promoter-TSS (NM_178607)	10	NM_178607	51902	Mm.477523	NM_178607	ENSMUSG00000048911	Rnf24	2810473M14Rik|4930505A13Rik|AI317164|C86507|D2Ertd504e	ring finger protein 24	protein-coding
cluster_1-942	chr19	60755771	60756228	+	458	NA	promoter-TSS (NM_178421)	promoter-TSS (NM_178421)	12	NM_178421	332397	Mm.186390	NM_178421	ENSMUSG00000072437	Nanos1	NOS-1	nanos C2HC-type zinc finger 1	protein-coding
cluster_1-794	chr5	142629328	142629713	+	386	NA	promoter-TSS (NM_178398)	promoter-TSS (NM_178398)	-64	NM_178398	74781	Mm.29432	NM_178398	ENSMUSG00000029578	Wipi2	1110018O08Rik|2510001I10Rik	WD repeat domain, phosphoinositide interacting 2	protein-coding
cluster_1-1192	chr17	46890472	46890785	+	314	NA	promoter-TSS (NM_178385)	promoter-TSS (NM_178385)	7	NM_178385	72726	Mm.33780	NM_178385	ENSMUSG00000036430	Tbcc	2810055C19Rik	tubulin-specific chaperone C	protein-coding
cluster_1-4729	chr4	86575555	86575934	+	380	NA	promoter-TSS (NM_178376)	promoter-TSS (NM_178376)	71	NM_178376	68441	Mm.31178	NM_178376	ENSMUSG00000070934	Rraga	1300010C19Rik|AI255374|FIP-1|RAGA	Ras-related GTP binding A	protein-coding
cluster_1-798	chr9	56950671	56951030	+	360	NA	promoter-TSS (NM_178374)	promoter-TSS (NM_178374)	-58	NM_178374	66069	Mm.220984	NM_178374	ENSMUSG00000055334	Snupn	0610031A09Rik|Rnut1|Snupn1	snurportin 1	protein-coding
cluster_1-1194	chr19	40513644	40514010	+	367	NA	promoter-TSS (NM_178362)	promoter-TSS (NM_178362)	-15	NM_009166	20411	Mm.210815	NM_009166	ENSMUSG00000025006	Sorbs1	2310065E01Rik|9530001P15Rik|CAP|SH3P12|Sh3d5|mKIAA1296	sorbin and SH3 domain containing 1	protein-coding
cluster_1-161	chr12	24651046	24651524	+	479	NA	promoter-TSS (NM_178357)	promoter-TSS (NM_178357)	-86	NM_178357	194655	Mm.9616	NM_178357	ENSMUSG00000020653	Klf11	9830142A17|D12Ertd427e|Tieg2|Tieg2b|Tieg3	Kruppel-like factor 11	protein-coding
cluster_1-2112	chr3	88336076	88336481	+	406	NA	promoter-TSS (NM_178246)	promoter-TSS (NM_178246)	18	NM_178246	229512	Mm.439830	NM_173188	ENSMUSG00000001415	Smg5	BC024683|mKIAA1089	Smg-5 homolog, nonsense mediated mRNA decay factor (C. elegans)	protein-coding
cluster_1-6235	chr13	22042631	22043365	+	735	NA	promoter-TSS (NM_178186)	promoter-TSS (NM_178186)	-49	NM_178186	319167	Mm.263165	NM_178186	ENSMUSG00000069301	Hist1h2ag	-	histone cluster 1, H2ag	protein-coding
cluster_1-4071	chr1	89454615	89454871	+	257	NA	promoter-TSS (NM_178119)	promoter-TSS (NM_178119)	-68	NM_178119	347722	Mm.291135	NM_178119	ENSMUSG00000055013	Agap1	Centg2|Ggap1|R75364|mKIAA1099	ArfGAP with GTPase domain, ankyrin repeat and PH domain 1	protein-coding
cluster_1-1673	chr7	133637381	133637924	+	544	NA	promoter-TSS (NM_178115)	promoter-TSS (NM_178115)	-23	NM_178115	214764	Mm.174044	NM_145995	ENSMUSG00000039990	Edrf1	2700050L05Rik|AU022667|AW558805	erythroid differentiation regulatory factor 1	protein-coding
cluster_1-1047	chr7	133637104	133637181	+	78	NA	promoter-TSS (NM_178115)	promoter-TSS (NM_178115)	-533	NM_178115	214764	Mm.174044	NM_145995	ENSMUSG00000039990	Edrf1	2700050L05Rik|AU022667|AW558805	erythroid differentiation regulatory factor 1	protein-coding
cluster_1-1729	chr8	95807393	95807813	+	421	NA	promoter-TSS (NM_178078)	promoter-TSS (NM_178078)	-141	NM_153164	234594	Mm.259220	NM_153164	ENSMUSG00000036550	Cnot1	6030411K04Rik|AA815922|D830048B13	CCR4-NOT transcription complex, subunit 1	protein-coding
cluster_1-1260	chr8	95808032	95808198	+	167	NA	promoter-TSS (NM_178078)	promoter-TSS (NM_178078)	-653	NM_153164	234594	Mm.259220	NM_153164	ENSMUSG00000036550	Cnot1	6030411K04Rik|AA815922|D830048B13	CCR4-NOT transcription complex, subunit 1	protein-coding
cluster_1-3279	chr1	164307438	164307786	+	349	NA	promoter-TSS (NM_178071)	promoter-TSS (NM_178071)	-60	NM_178071	171567	Mm.219428	NM_138314	ENSMUSG00000026575	Nme7	D530024H21Rik|Nm23-M7|Nm23-r7	NME/NM23 family member 7	protein-coding
cluster_1-5428	chr4	35157399	35157612	+	214	NA	promoter-TSS (NM_178061)	promoter-TSS (NM_178061)	-21	NM_178061	214944	Mm.32968	NM_178061	ENSMUSG00000073910	Mob3b	8430436F23Rik|A430018A01Rik|Mobkl2b	MOB kinase activator 3B	protein-coding
cluster_1-690	chr12	111537722	111538377	+	656	NA	promoter-TSS (NM_178041)	promoter-TSS (NM_178041)	-52	NM_178041	217869	Mm.271222	NM_173363	ENSMUSG00000021282	Eif5	2810011H21Rik|D12Ertd549e	eukaryotic translation initiation factor 5	protein-coding
cluster_1-6057	chr9	108049046	108049340	+	295	NA	promoter-TSS (NM_177910)	promoter-TSS (NM_177910)	-71	NM_177910	331026	Mm.22554	NM_177910	ENSMUSG00000070284	Gmppb	AI317178|E430010H19	GDP-mannose pyrophosphorylase B	protein-coding
cluster_1-4977	chr8	69774603	69775070	+	468	NA	promoter-TSS (NM_177899)	promoter-TSS (NM_177899)	75	NM_177899	330788	Mm.41364	NM_177899	ENSMUSG00000043090	Zfp866	9830167H18Rik|AI875089|C85843|D330038O06Rik	zinc finger protein 866	protein-coding
cluster_1-8221	chr7	82648431	82648668	+	238	NA	promoter-TSS (NM_177894)	promoter-TSS (NM_177894)	-21	NM_177894	330577	Mm.222812	NM_177894	ENSMUSG00000038570	Saxo2	1700129I04Rik|D030069K18|Fam154b	stabilizer of axonemal microtubules 2	protein-coding
cluster_1-1824	chr5	141241161	141241723	+	563	NA	promoter-TSS (NM_177879)	promoter-TSS (NM_177879)	-92	NM_177879	330222	Mm.151931	NM_177879	ENSMUSG00000039683	Sdk1	5330440E10|6720466O15Rik	sidekick cell adhesion molecule 1	protein-coding
cluster_1-2636	chr5	124032244	124032444	+	201	NA	promoter-TSS (NM_177876)	promoter-TSS (NM_177876)	-84	NM_177876	330192	Mm.4079	NM_177876	ENSMUSG00000066278	Vps37b	2300007F24Rik|AI415429|BC026744	vacuolar protein sorting 37B	protein-coding
cluster_1-7591	chr10	117148489	117148652	+	164	NA	promoter-TSS (NM_177798)	promoter-TSS (NM_177798)	-96	NM_177798	327826	Mm.135965	NM_177798	ENSMUSG00000020170	Frs2	4732458E18|C330018A15Rik|Frs2alpha|SNT1	fibroblast growth factor receptor substrate 2	protein-coding
cluster_1-5938	chr11	115475488	115475772	+	285	NA	promoter-TSS (NM_177778)	promoter-TSS (NM_177778)	-37	NM_177778	276905	Mm.38019	NM_177778	ENSMUSG00000057219	Armc7	A630084C13|BC023126	armadillo repeat containing 7	protein-coding
cluster_1-4315	chr9	99358465	99358689	+	225	NA	promoter-TSS (NM_177775)	promoter-TSS (NM_177775)	-47	NM_177775	272636	Mm.490440	NM_177775	ENSMUSG00000037681	Esyt3	D930024E11|D9Ertd280e|Fam62c|mKIAA4186	extended synaptotagmin-like protein 3	protein-coding
cluster_1-137	chr8	72492599	72492998	+	400	NA	promoter-TSS (NM_177766)	promoter-TSS (NM_177766)	-184	NM_177766	270066	Mm.291461	NM_177766	ENSMUSG00000019731	Slc35e1	6030458H05|AA408278	solute carrier family 35, member E1	protein-coding
cluster_1-2193	chr2	180024558	180025104	+	547	NA	promoter-TSS (NM_177727)	promoter-TSS (NM_177727)	-156	NM_177727	241846	Mm.21577	NM_177727	ENSMUSG00000039108	Lsm14b	9430078B04|BC040823	LSM family member 14B	protein-coding
cluster_1-2858	chr8	105347927	105348164	+	238	NA	promoter-TSS (NM_177699)	promoter-TSS (NM_177699)	-75	NM_177699	234686	Mm.87724	NM_177699	ENSMUSG00000014778	Fhod1	BC017144|FHOS|FHOS1	formin homology 2 domain containing 1	protein-coding
cluster_1-1748	chr6	136808007	136808463	+	457	NA	promoter-TSS (NM_177688)	promoter-TSS (NM_177688)	-13	NM_177688	232440	Mm.154564	NM_177688	ENSMUSG00000060032	H2afj	E130307C13	H2A histone family, member J	protein-coding
cluster_1-6821	chr6	134829946	134830525	+	580	NA	promoter-TSS (NM_177687)	promoter-TSS (NM_177687)	36	NM_177687	232430	Mm.267010	NM_177687	ENSMUSG00000032652	Crebl2	AI046348|B230205M03	cAMP responsive element binding protein-like 2	protein-coding
cluster_1-6865	chr6	117841101	117841396	+	296	NA	promoter-TSS (NM_177684)	promoter-TSS (NM_177684)	-27	NM_001346652	232337	Mm.290847	NM_177684	ENSMUSG00000059689	Zfp637	AI646709|BC021601|Znf32	zinc finger protein 637	protein-coding
cluster_1-4813	chr5	24555504	24555688	+	185	NA	promoter-TSS (NM_177676)	promoter-TSS (NM_177676)	-127	NM_177676	231045	Mm.255800	NM_177676	ENSMUSG00000038199	Iqca1l	4931409K22Rik|Iqca1p1	IQ motif containing with AAA domain 1 like	protein-coding
cluster_1-4270	chr2	30286219	30286471	+	253	NA	promoter-TSS (NM_177648)	promoter-TSS (NM_177648)	9	NM_177648	227697	Mm.26690	NM_177648	ENSMUSG00000075419	Dolk	BC026973|Tmem15|mKIAA1094	dolichol kinase	protein-coding
cluster_1-840	chr2	3512716	3513257	+	542	NA	promoter-TSS (NM_177647)	promoter-TSS (NM_177647)	-79	NM_177647	227526	Mm.211455	NM_177647	ENSMUSG00000039496	Cdnf	9330140G23|Armetl1	cerebral dopamine neurotrophic factor	protein-coding
cluster_1-425	chr19	18712963	18713425	+	463	NA	promoter-TSS (NM_177640)	promoter-TSS (NM_177640)	-42	NM_177640	225995	Mm.28101	NM_177640	ENSMUSG00000047044	D030056L22Rik	-	RIKEN cDNA D030056L22 gene	protein-coding
cluster_1-4044	chr16	32332101	32332250	+	150	NA	promoter-TSS (NM_177633)	promoter-TSS (NM_177633)	-77	NM_177633	224111	Mm.31275	NM_177633	ENSMUSG00000053774	Ubxn7	A630090P18|AI196514|Ubxd7|mKIAA0794	UBX domain protein 7	protein-coding
cluster_1-4374	chr4	62525063	62525540	+	478	NA	promoter-TSS (NM_177607)	promoter-TSS (NM_177607)	-68	NM_001356420	214106	Mm.73212	NM_177607	ENSMUSG00000058046	4933430I17Rik	bN189G18.7	RIKEN cDNA 4933430I17 gene	protein-coding
cluster_1-1436	chr3	28781063	28781432	+	370	NA	promoter-TSS (NM_177586)	promoter-TSS (NM_177586)	-30	NM_177586	208691	Mm.193670	NM_177586	ENSMUSG00000050192	Eif5a2	9630038B20|eIF5AII	eukaryotic translation initiation factor 5A2	protein-coding
cluster_1-2598	chr9	66795395	66796099	+	705	NA	promoter-TSS (NM_177583)	promoter-TSS (NM_177583)	-324	NM_177583	208117	Mm.41291	NM_177583	ENSMUSG00000032375	Aph1b	2310057K14Rik|Aph1c	aph1 homolog B, gamma secretase subunit	protein-coding
cluster_1-2673	chr10	76032292	76032768	+	477	NA	promoter-TSS (NM_177475)	promoter-TSS (NM_177475)	-82	NM_177475	64453	Mm.80609	NM_177475	ENSMUSG00000049764	Zfp280b	D10Jhu82e|Suhw2	zinc finger protein 280B	protein-coding
cluster_1-6058	chr6	116193165	116193705	+	541	NA	promoter-TSS (NM_177412)	promoter-TSS (NM_177412)	-61	NM_177412	330401	Mm.425352	NM_177412	ENSMUSG00000030126	Tmcc1	3632431M01Rik|mKIAA0779	transmembrane and coiled coil domains 1	protein-coding
cluster_1-666	chr10	128696073	128696767	+	695	NA	promoter-TSS (NM_177411)	promoter-TSS (NM_177411)	-152	NM_177411	19344	Mm.12815	NM_011229	ENSMUSG00000000711	Rab5b	C030027M18Rik	RAB5B, member RAS oncogene family	protein-coding
cluster_1-3272	chr1	21079174	21079516	+	343	NA	promoter-TSS (NM_177409)	promoter-TSS (NM_177409)	-120	NM_177409	170829	Mm.185680	NM_177409	ENSMUSG00000041779	Tram2	C330003D03Rik	translocating chain-associating membrane protein 2	protein-coding
cluster_1-5041	chr11	80779815	80780261	+	447	NA	promoter-TSS (NM_177390)	promoter-TSS (NM_177390)	-13	NM_177390	338367	Mm.151948	NM_177390	ENSMUSG00000035441	Myo1d	9930104H07Rik|AW544947|D11Ertd9e|myosin-1d	myosin ID	protein-coding
cluster_1-6309	chr1	183369509	183369814	+	306	NA	promoter-TSS (NM_177389)	promoter-TSS (NM_177389)	-96	NM_177389	338366	Mm.41152	NM_177389		Mia3	9130229H14Rik|A930039G15Rik|AU022327|B230399H06Rik|C80126|Gm1525|TANGO1|Tango	melanoma inhibitory activity 3	protein-coding
cluster_1-4890	chr17	24533655	24533873	+	219	NA	promoter-TSS (NM_177375)	promoter-TSS (NM_177375)	-17	NM_177375	328778	Mm.266033	NM_177375	ENSMUSG00000079657	Rab26	A830020M03Rik	RAB26, member RAS oncogene family	protein-coding
cluster_1-2363	chr10	105575363	105575538	+	176	NA	promoter-TSS (NM_177368)	promoter-TSS (NM_177368)	899	NR_038032	327812	Mm.191660	NR_038032	ENSMUSG00000085282	Gm15663	9330159K06	predicted gene 15663	ncRNA
cluster_1-4543	chr7	127244383	127244611	+	229	NA	promoter-TSS (NM_177362)	promoter-TSS (NM_177362)	-29	NM_177362	244216	Mm.41038	NM_177362	ENSMUSG00000054716	Zfp771	G630024C07Rik|Znf771	zinc finger protein 771	protein-coding
cluster_1-2206	chr9	96119165	96119536	+	372	NA	promoter-TSS (NM_177352)	promoter-TSS (NM_177352)	-79	NM_001368879	235533	Mm.213651	NM_177352	ENSMUSG00000041440	Gk5	AV095337|C330018K18Rik|G630067D24Rik	glycerol kinase 5 (putative)	protein-coding
cluster_1-5211	chr9	54917009	54917351	+	343	NA	promoter-TSS (NM_177351)	promoter-TSS (NM_177351)	-110	NM_177351	235386	Mm.259334	NM_177351	ENSMUSG00000035878	Hykk	Agphd1|C630028N24Rik	hydroxylysine kinase 1	protein-coding
cluster_1-7093	chr2	34406685	34406987	+	303	NA	promoter-TSS (NM_177345)	promoter-TSS (NM_177345)	-15	NM_001362921	227743	Mm.270866	NM_177345	ENSMUSG00000038696	Mapkap1	AI591529|D230039K05Rik|Sin1	mitogen-activated protein kinase associated protein 1	protein-coding
cluster_1-8141	chr11	68432011	68432129	+	119	NA	promoter-TSS (NM_177320)	promoter-TSS (NM_177320)	-55	NM_177320	320207	Mm.244960	NM_177320	ENSMUSG00000020901	Pik3r5	AV230647|F730038I15Rik|Foap2|p101	phosphoinositide-3-kinase regulatory subunit 5	protein-coding
cluster_1-5034	chr5	32785554	32785809	+	256	NA	promoter-TSS (NM_177298)	promoter-TSS (NM_177298)	-55	NM_177298	320951	Mm.273765	NM_177298	ENSMUSG00000023452	Pisd	9030221M09Rik	phosphatidylserine decarboxylase	protein-coding
cluster_1-4151	chr6	29609668	29610244	+	577	NA	promoter-TSS (NM_177296)	promoter-TSS (NM_177296)	-107	NM_001347079	320938	Mm.276381	NM_177296	ENSMUSG00000012535	Tnpo3	5730544L10Rik|C430013M08Rik|C81142|D6Ertd313e|Trn-SR|mKIAA4133	transportin 3	protein-coding
cluster_1-2780	chr2	69713086	69713163	+	78	NA	promoter-TSS (NM_177244)	promoter-TSS (NM_177244)	-518	NM_177244	320720	Mm.289566	NM_177244	ENSMUSG00000027086	Fastkd1	5330408N05Rik|mKIAA1800	FAST kinase domains 1	protein-coding
cluster_1-1423	chr4	94978978	94979280	+	303	NA	promoter-TSS (NM_177239)	promoter-TSS (NM_177239)	-29	NM_177239	320713	Mm.208868	NM_177239	ENSMUSG00000062627	Mysm1	C130067A03Rik|C530050H10Rik	myb-like, SWIRM and MPN domains 1	protein-coding
cluster_1-1177	chr2	155956481	155956690	+	210	NA	promoter-TSS (NM_177217)	promoter-TSS (NM_177217)	27	NM_001129999	16328	Mm.288729	NM_008383	ENSMUSG00000038241	Cep250	AW490617|B230210E21Rik|Cep2|Inmp	centrosomal protein 250	protein-coding
cluster_1-1873	chr4	156109593	156110178	+	586	NA	promoter-TSS (NM_177205)	promoter-TSS (NM_177205)	-113	NM_145557	230996	Mm.318925	NM_145557	ENSMUSG00000059939	9430015G10Rik	-	RIKEN cDNA 9430015G10 gene	protein-coding
cluster_1-5845	chr6	29916792	29917076	+	285	NA	promoter-TSS (NM_177204)	promoter-TSS (NM_177204)	-79	NM_001037740	320609	Mm.56097	NM_177204	ENSMUSG00000039629	Strip2	D330017J20Rik|Fam40b	striatin interacting protein 2	protein-coding
cluster_1-768	chr4	155601250	155601486	+	237	NA	promoter-TSS (NM_177186)	promoter-TSS (NM_177186)	-48	NM_177186	320541	Mm.306018	NM_177186	ENSMUSG00000042202	Slc35e2	A530082C11Rik|AI957035|Slc35e2a	solute carrier family 35, member E2	protein-coding
cluster_1-2360	chr6	38433718	38433939	+	222	NA	promoter-TSS (NM_177185)	promoter-TSS (NM_177185)	-97	NM_177185	320538	Mm.302831	NM_177185	ENSMUSG00000038538	Ubn2	2900060J04Rik|6030408G03Rik|BC060116|D130059P03Rik|mKIAA2030	ubinuclein 2	protein-coding
cluster_1-6234	chr8	105851973	105852161	+	189	NA	promoter-TSS (NM_177150)	promoter-TSS (NM_177150)	-59	NM_177150	320394	Mm.334775	NM_177150	ENSMUSG00000036672	Cenpt	G630055P03Rik	centromere protein T	protein-coding
cluster_1-2246	chr3	85887415	85887772	+	358	NA	promoter-TSS (NM_177130)	promoter-TSS (NM_177130)	-75	NM_177130	320302	Mm.482978	NM_177130	ENSMUSG00000031286	Glt28d2	4732486J07Rik|Glt28d1l	glycosyltransferase 28 domain containing 2	protein-coding
cluster_1-1562	chr18	56925322	56925919	+	598	NA	promoter-TSS (NM_177115)	promoter-TSS (NM_177115)	-72	NM_177115	320253	Mm.312623	NM_177115	ENSMUSG00000032656	44623	6330411I15Rik|A530081L18Rik|AI843639|MARCH-III	membrane-associated ring finger (C3HC4) 3	protein-coding
cluster_1-4620	chr16	37868222	37868697	+	476	NA	promoter-TSS (NM_177093)	promoter-TSS (NM_177093)	59	NM_177093	320184	Mm.390882	NM_177093	ENSMUSG00000034158	Lrrc58	1810012N18Rik|C330018J07Rik	leucine rich repeat containing 58	protein-coding
cluster_1-5123	chr17	71672917	71673007	+	91	NA	promoter-TSS (NM_177087)	promoter-TSS (NM_177087)	-299	NM_177087	320159	Mm.187372	NM_177087	ENSMUSG00000045761	Togaram2	4632412N22Rik|Fam179a	TOG array regulator of axonemal microtubules 2	protein-coding
cluster_1-1196	chr4	108619612	108620125	+	514	NA	promoter-TSS (NM_177045)	promoter-TSS (NM_177045)	-88	NM_177045	319965	Mm.151129	NM_177045	ENSMUSG00000028582	Cc2d1b	A830039B04Rik|Freud2	coiled-coil and C2 domain containing 1B	protein-coding
cluster_1-3180	chr9	21852554	21852914	+	361	NA	promoter-TSS (NM_177030)	promoter-TSS (NM_177030)	-99	NM_177030	319899	Mm.128153	NM_177030	ENSMUSG00000032198	Dock6	2410095B20Rik|4931431C02Rik|C330023D02Rik|mKIAA1395	dedicator of cytokinesis 6	protein-coding
cluster_1-278	chr6	127109395	127109891	+	497	NA	promoter-TSS (NM_177003)	promoter-TSS (NM_177003)	-91	NM_177003	319801	Mm.101836	NM_177003	ENSMUSG00000038028	Tigar	9630033F20Rik|AA793651|AI595337|C79710|C85509	Trp53 induced glycolysis regulatory phosphatase	protein-coding
cluster_1-5096	chr7	128237980	128238653	+	674	NA	promoter-TSS (NM_177001)	promoter-TSS (NM_177001)	-285	NM_177001	100043133	Mm.183647	NM_177001	ENSMUSG00000062944	9130023H24Rik	GLI4	RIKEN cDNA 9130023H24 gene	protein-coding
cluster_1-2429	chr9	103305001	103305316	+	316	NA	promoter-TSS (NM_176979)	promoter-TSS (NM_176979)	-169	NM_176979	235559	Mm.259893	NM_176979	ENSMUSG00000032555	Topbp1	1110031N14Rik|2810429C13Rik|AI256758|D430026L04Rik|mKIAA0259	topoisomerase (DNA) II binding protein 1	protein-coding
cluster_1-2603	chr9	15357470	15357989	+	520	NA	promoter-TSS (NM_176976)	promoter-TSS (NM_176976)	59	NM_176976	319675	Mm.218317	NM_176976	ENSMUSG00000046111	Cep295	5830418K08Rik|5832426L23Rik|Gm1131|Kiaa1731	centrosomal protein 295	protein-coding
cluster_1-1707	chr8	9976160	9976605	+	446	NA	promoter-TSS (NM_176953)	promoter-TSS (NM_176953)	-59	NM_176953	319583	Mm.80584	NM_176953	ENSMUSG00000049717	Lig4	5830471N16Rik|tiny	ligase IV, DNA, ATP-dependent	protein-coding
cluster_1-6220	chr17	94749855	94750139	+	285	NA	promoter-TSS (NM_176917)	promoter-TSS (NM_176917)	22	NM_001357137	76781	Mm.139146	NM_176917	ENSMUSG00000055660	Mettl4	2410198H06Rik|A730091E08Rik|AV296509|HsT661	methyltransferase like 4	protein-coding
cluster_1-637	chr11	116433824	116434280	+	457	NA	promoter-TSS (NM_176902)	promoter-TSS (NM_176902)	-42	NM_176902	319370	Mm.258466	NM_176902	ENSMUSG00000050628	Ubald2	1110014K08Rik|D030012E24Rik|Fam100b	UBA-like domain containing 2	protein-coding
cluster_1-979	chr8	8690420	8690654	+	235	NA	promoter-TSS (NM_176849)	promoter-TSS (NM_176849)	0	NM_176849	234023	Mm.251655	NM_176849	ENSMUSG00000040459	Arglu1	9430010O03Rik|C130008N12	arginine and glutamate rich 1	protein-coding
cluster_1-4566	chr16	33184979	33185244	+	266	NA	promoter-TSS (NM_176840)	promoter-TSS (NM_176840)	40	NM_176840	106326	Mm.486405	NM_176840	ENSMUSG00000022807	Osbpl11	9430097N02Rik|AI132306|AU019795|ORP-11	oxysterol binding protein-like 11	protein-coding
cluster_1-2901	chr8	106136870	106137048	+	179	NA	promoter-TSS (NM_176838)	promoter-TSS (NM_176838)	15	NM_176838	77411	Mm.183003	NM_176838	ENSMUSG00000084128	Esrp2	9530027K23Rik|Rbm35b	epithelial splicing regulatory protein 2	protein-coding
cluster_1-4671	chr10	26772356	26772541	+	186	NA	promoter-TSS (NM_176837)	promoter-TSS (NM_176837)	-64	NM_176837	73910	Mm.356496	NM_176837	ENSMUSG00000039031	Arhgap18	4833419J07Rik|AI314906|AI843501	Rho GTPase activating protein 18	protein-coding
cluster_1-3506	chr18	37969748	37969875	+	128	NA	promoter-TSS (NM_175684)	promoter-TSS (NM_175684)	-80	NM_175684	319262	Mm.285060	NM_175684	ENSMUSG00000038524	Fchsd1	A030002D08Rik|NWK2	FCH and double SH3 domains 1	protein-coding
cluster_1-3034	chr2	3423989	3424248	+	260	NA	promoter-TSS (NM_175683)	promoter-TSS (NM_175683)	-13	NM_001302674	227525	Mm.23483	NM_146114	ENSMUSG00000026648	Dclre1c	9930121L06Rik|AI661365|Art|Snm1l	DNA cross-link repair 1C	protein-coding
cluster_1-2906	chr17	71616060	71616539	+	480	NA	promoter-TSS (NM_175639)	promoter-TSS (NM_175639)	84	NM_175639	72515	Mm.257762	NM_175639	ENSMUSG00000041057	Wdr43	2610318G08Rik|AU020887|AV024208|Wrd43|mKIAA0007	WD repeat domain 43	protein-coding
cluster_1-2958	chr9	53706130	53706647	+	518	NA	promoter-TSS (NM_175562)	promoter-TSS (NM_175562)	-156	NM_175562	270160	Mm.290285	NM_175562	ENSMUSG00000055069	Rab39	C230094F14Rik|Rab39a	RAB39, member RAS oncogene family	protein-coding
cluster_1-4253	chr6	57535472	57535774	+	303	NA	promoter-TSS (NM_175523)	promoter-TSS (NM_175523)	-136	NR_156744	243382	Mm.396893	NM_175523	ENSMUSG00000037826	Ppm1k	2900063A19Rik|A930026L03Rik|PP2C-kappa|PP2Cm	protein phosphatase 1K (PP2C domain containing)	protein-coding
cluster_1-5231	chr13	64153049	64153668	+	620	NA	promoter-TSS (NM_175494)	promoter-TSS (NM_175494)	-159	NM_175494	238673	Mm.300065	NM_175494	ENSMUSG00000044934	Zfp367	8030486J21Rik|ZFF29a|ZFF29b|Znf367	zinc finger protein 367	protein-coding
cluster_1-2052	chr10	111164443	111164911	+	469	NA	promoter-TSS (NM_175489)	promoter-TSS (NM_175489)	-125	NM_001003717	237542	Mm.220204	NM_175489	ENSMUSG00000020189	Osbpl8	AA536976|AA536995|C730029P18Rik|D330025H14Rik|ORP-8	oxysterol binding protein-like 8	protein-coding
cluster_1-5644	chr15	76380089	76380606	+	518	NA	promoter-TSS (NM_175457)	promoter-TSS (NM_175457)	-166	NM_175457	223658	Mm.123240	NM_175457	ENSMUSG00000022558	Mroh1	D330001F17Rik|Heatr7a	maestro heat-like repeat family member 1	protein-coding
cluster_1-5309	chr1	133363333	133363569	+	237	NA	promoter-TSS (NM_175443)	promoter-TSS (NM_175443)	-121	NM_175443	214253	Mm.52111	NM_175443	ENSMUSG00000070644	Etnk2	4933417N20Rik|AI197444|EKI 2|Eki2|Tuc1	ethanolamine kinase 2	protein-coding
cluster_1-844	chr1	55237018	55237388	+	371	NA	promoter-TSS (NM_175439)	promoter-TSS (NM_175439)	26	NM_175439	212679	Mm.19223	NM_175439	ENSMUSG00000046994	Mars2	C730026E21Rik|MetRS	methionine-tRNA synthetase 2 (mitochondrial)	protein-coding
cluster_1-2692	chr7	25221299	25221491	+	193	NA	promoter-TSS (NM_175436)	promoter-TSS (NM_175436)	-30	NM_175436	210172	Mm.129371	NM_175436	ENSMUSG00000046541	Zfp526	D030024H03Rik|Znf526	zinc finger protein 526	protein-coding
cluster_1-2865	chr2	158624722	158625025	+	304	NA	promoter-TSS (NM_175419)	promoter-TSS (NM_175419)	-40	NM_175419	109275	Mm.27747	NM_175419	ENSMUSG00000037761	Actr5	AA545173|B430109J19Rik	ARP5 actin-related protein 5	protein-coding
cluster_1-835	chr5	115158112	115158508	+	397	NA	promoter-TSS (NM_175403)	promoter-TSS (NM_175403)	-134	NM_175403	109154	Mm.153963	NM_175403	ENSMUSG00000048578	Mlec	2410014A08Rik|AI850530|ESTM19|X83352|mKIAA0152	malectin	protein-coding
cluster_1-2269	chr9	106886861	106887458	+	598	NA	promoter-TSS (NM_175402)	promoter-TSS (NM_175402)	-159	NM_175402	109095	Mm.431589	NM_175402	ENSMUSG00000074102	Rbm15b	1810017N16Rik	RNA binding motif protein 15B	protein-coding
cluster_1-3285	chr1	85603794	85604592	+	799	NA	promoter-TSS (NM_175397)	promoter-TSS (NM_175397)	-302	NM_175397	109032	Mm.335802	NM_030194	ENSMUSG00000070034	Sp110	5031415C07Rik|52kDa|5830484A20Rik|Ifi75|Ipr1	Sp110 nuclear body protein	protein-coding
cluster_1-623	chr2	30364050	30364306	+	257	NA	promoter-TSS (NM_175392)	promoter-TSS (NM_175392)	-55	NM_001242407	108958	Mm.254974	NM_175392	ENSMUSG00000026858	Miga2	5730472N09Rik|AA408683|AI790341|C9orf54|Fam73b|R74766	mitoguardin 2	protein-coding
cluster_1-843	chr14	67715351	67716215	+	865	NA	promoter-TSS (NM_175384)	promoter-TSS (NM_175384)	58	NM_175384	108912	Mm.33831	NM_175384	ENSMUSG00000048922	Cdca2	2610311M19Rik|AI586158	cell division cycle associated 2	protein-coding
cluster_1-876	chr1	131527154	131527970	+	817	NA	promoter-TSS (NM_175382)	promoter-TSS (NM_175382)	-201	NM_001081011	14270	Mm.276259	NM_019520	ENSMUSG00000026425	Srgap2	9930124L22Rik|AI448945|FBP2|Fnbp2|srGAP3	SLIT-ROBO Rho GTPase activating protein 2	protein-coding
cluster_1-96	chr9	114933736	114934150	+	415	NA	promoter-TSS (NM_175380)	promoter-TSS (NM_175380)	44	NM_175380	333433	Mm.38198	NM_175380	ENSMUSG00000050627	Gpd1l	2210409H23Rik|D9Ertd660e	glycerol-3-phosphate dehydrogenase 1-like	protein-coding
cluster_1-157	chr18	36560138	36560659	+	522	NA	promoter-TSS (NM_175375)	promoter-TSS (NM_175375)	-205	NM_175375	108857	Mm.482287	NM_175375	ENSMUSG00000024483	Ankhd1	1110004O12Rik|4933432B13Rik|9130019P20Rik|A530027J04Rik|A630021B20Rik|AA571404|Mask|mFLJ00246|mKIAA1085	ankyrin repeat and KH domain containing 1	protein-coding
cluster_1-173	chr10	5823859	5824500	+	642	NA	promoter-TSS (NM_175374)	promoter-TSS (NM_175374)	-236	NM_175374	108853	Mm.55082	NM_175374	ENSMUSG00000019774	Mtrf1l	9130004K12Rik	mitochondrial translational release factor 1-like	protein-coding
cluster_1-687	chr7	82867005	82867230	+	226	NA	promoter-TSS (NM_175366)	promoter-TSS (NM_175366)	-216	NM_175366	108797	Mm.306789	NM_175366	ENSMUSG00000057706	Mex3b	4931439A04Rik|M-04814|Rkhd3|mKIAA2009	mex3 RNA binding family member B	protein-coding
cluster_1-5272	chr4	32800174	32800498	+	325	NA	promoter-TSS (NM_175364)	promoter-TSS (NM_175364)	77	NM_175364	108755	Mm.1182	NM_175364	ENSMUSG00000045854	Lyrm2	2610208E05Rik	LYR motif containing 2	protein-coding
cluster_1-4793	chr19	47537001	47537287	+	287	NA	promoter-TSS (NM_175360)	promoter-TSS (NM_175360)	-25	NM_175360	108689	Mm.218048	NM_175360	ENSMUSG00000042694	Stn1	0610009H20Rik|2310057J23Rik|AAF-44|AAF44|AI413458|Obfc1|RPA-32	STN1, CST complex subunit	protein-coding
cluster_1-3790	chr5	115134860	115135072	+	213	NA	promoter-TSS (NM_175352)	promoter-TSS (NM_175352)	9	NM_175352	106840	Mm.29241	NM_175352	ENSMUSG00000046562	Unc119b	AA407659|AI414892	unc-119 lipid binding chaperone B	protein-coding
cluster_1-7349	chr6	13677748	13678338	+	591	NA	promoter-TSS (NM_175312)	promoter-TSS (NM_175312)	-77	NM_175312	101148	Mm.354863	NM_175312	ENSMUSG00000042742	Bmt2	AI666701|B630005N14Rik	base methyltransferase of 25S rRNA 2	protein-coding
cluster_1-140	chr2	25262350	25262746	+	397	NA	promoter-TSS (NM_175286)	promoter-TSS (NM_175286)	-50	NM_175286	97031	Mm.308539	NM_175286	ENSMUSG00000048707	Tprn	C430004E15Rik|C87750	taperin	protein-coding
cluster_1-4763	chr9	111271463	111272038	+	576	NA	promoter-TSS (NM_175266)	promoter-TSS (NM_175266)	-95	NM_175266	77781	Mm.209005	NM_175266	ENSMUSG00000046785	Epm2aip1	A930003G21Rik|mKIAA0766	EPM2A (laforin) interacting protein 1	protein-coding
cluster_1-529	chr14	99046019	99046568	+	550	NA	promoter-TSS (NM_175265)	promoter-TSS (NM_175265)	-84	NM_175265	77744	Mm.23503	NM_175265	ENSMUSG00000022070	Bora	6720463M24Rik|AI317232	bora, aurora kinase A activator	protein-coding
cluster_1-2366	chr11	68691623	68692029	+	407	NA	promoter-TSS (NM_175260)	promoter-TSS (NM_175260)	-89	NM_175260	77579	Mm.218233	NM_175260	ENSMUSG00000020900	Myh10	5730504C04Rik|9330167F11Rik|Fltn|Myhn-2|Myhn2|NMHC II-B|NMHC-B|NMHCII-B|NMMHC II-b|NMMHC-B|NMMHC-IIB|SMemb|mKIAA3005	myosin, heavy polypeptide 10, non-muscle	protein-coding
cluster_1-767	chr11	68691395	68691550	+	156	NA	promoter-TSS (NM_175260)	promoter-TSS (NM_175260)	-443	NM_175260	77579	Mm.218233	NM_175260	ENSMUSG00000020900	Myh10	5730504C04Rik|9330167F11Rik|Fltn|Myhn-2|Myhn2|NMHC II-B|NMHC-B|NMHCII-B|NMMHC II-b|NMMHC-B|NMMHC-IIB|SMemb|mKIAA3005	myosin, heavy polypeptide 10, non-muscle	protein-coding
cluster_1-784	chr11	68691087	68691170	+	84	NA	promoter-TSS (NM_175260)	promoter-TSS (NM_175260)	-787	NM_175260	77579	Mm.218233	NM_175260	ENSMUSG00000020900	Myh10	5730504C04Rik|9330167F11Rik|Fltn|Myhn-2|Myhn2|NMHC II-B|NMHC-B|NMHCII-B|NMMHC II-b|NMMHC-B|NMMHC-IIB|SMemb|mKIAA3005	myosin, heavy polypeptide 10, non-muscle	protein-coding
cluster_1-8270	chr11	54522589	54523087	+	499	NA	promoter-TSS (NM_175258)	promoter-TSS (NM_175258)	-7	NM_001252496	192786	Mm.254404	NM_175258	ENSMUSG00000037533	Rapgef6	A530068K01|AI844632|BB085664|C030018K18Rik|PDZ-GEF2|Pdzgef2|RA-GEF-2|Ragef2|mKIAA4052	Rap guanine nucleotide exchange factor (GEF) 6	protein-coding
cluster_1-1479	chr15	96286765	96287055	+	291	NA	promoter-TSS (NM_175251)	promoter-TSS (NM_175251)	-612	NM_175251	77044	Mm.17166	NM_175251	ENSMUSG00000033237	Arid2	1700124K17Rik|4432409D24Rik|BAF200|zipzap/p200	AT rich interactive domain 2 (ARID, RFX-like)	protein-coding
cluster_1-7251	chr9	59577976	59578488	+	513	NA	promoter-TSS (NM_175235)	promoter-TSS (NM_175235)	-105	NM_175235	76183	Mm.265415	NM_175235	ENSMUSG00000032297	Celf6	6330569O16Rik|Brunol6	CUGBP, Elav-like family member 6	protein-coding
cluster_1-2382	chr17	23802755	23803279	+	525	NA	promoter-TSS (NM_175229)	promoter-TSS (NM_175229)	-170	NM_175229	75956	Mm.5222	NM_175229	ENSMUSG00000039218	Srrm2	5033413A03Rik|AA410130|SRm300|mKIAA0324	serine/arginine repetitive matrix 2	protein-coding
cluster_1-3650	chr15	58888710	58889332	+	623	NA	promoter-TSS (NM_175226)	promoter-TSS (NM_175226)	-208	NM_175226	75841	Mm.4537	NM_175226	ENSMUSG00000037075	Rnf139	4930555P18Rik	ring finger protein 139	protein-coding
cluster_1-2349	chr3	138489244	138489744	+	501	NA	promoter-TSS (NM_175224)	promoter-TSS (NM_175224)	-112	NM_175224	75624	Mm.26833	NM_175224	ENSMUSG00000005813	Metap1	1700029C17Rik|AW047992|mKIAA0094	methionyl aminopeptidase 1	protein-coding
cluster_1-5631	chr15	58823369	58823805	+	437	NA	promoter-TSS (NM_175212)	promoter-TSS (NM_175212)	-160	NM_175212	74868	Mm.293754	NM_175212	ENSMUSG00000062373	Tmem65	2610029O13Rik|4930438D12Rik	transmembrane protein 65	protein-coding
cluster_1-2380	chr12	110978945	110979100	+	156	NA	promoter-TSS (NM_175207)	promoter-TSS (NM_175207)	18	NM_175207	74251	Mm.250989	NM_175207	ENSMUSG00000037904	Ankrd9	2500003O20Rik	ankyrin repeat domain 9	protein-coding
cluster_1-2802	chr4	44167429	44167742	+	314	NA	promoter-TSS (NM_175201)	promoter-TSS (NM_175201)	-47	NM_175201	73469	Mm.262859	NM_175201	ENSMUSG00000035696	Rnf38	1700065B19Rik|2610202O07Rik|AA673263|Oip1	ring finger protein 38	protein-coding
cluster_1-899	chr4	44168221	44168481	+	261	NA	promoter-TSS (NM_175201)	promoter-TSS (NM_175201)	-68	NM_001038993	73469	Mm.262859	NM_175201	ENSMUSG00000035696	Rnf38	1700065B19Rik|2610202O07Rik|AA673263|Oip1	ring finger protein 38	protein-coding
cluster_1-4889	chr16	17489446	17489695	+	250	NA	promoter-TSS (NM_175178)	promoter-TSS (NM_175178)	-107	NM_175178	72168	Mm.40038	NM_175178	ENSMUSG00000022763	Aifm3	2810401C16Rik|AI840249|Aifl	apoptosis-inducing factor, mitochondrion-associated 3	protein-coding
cluster_1-497	chr4	11007433	11008056	+	624	NA	promoter-TSS (NM_175175)	promoter-TSS (NM_175175)	-125	NM_175175	71801	Mm.34351	NM_175175	ENSMUSG00000049969	Plekhf2	1110070J07Rik|AA673237|ZFYVE18	pleckstrin homology domain containing, family F (with FYVE domain) member 2	protein-coding
cluster_1-7090	chr9	64960743	64961020	+	278	NA	promoter-TSS (NM_175153)	promoter-TSS (NM_175153)	49	NM_001077631	69882	Mm.272616	NM_175153	ENSMUSG00000034263	Ints14	2010321M09Rik|Vwa9	integrator complex subunit 14	protein-coding
cluster_1-2613	chr4	41569349	41569787	+	439	NA	promoter-TSS (NM_175138)	promoter-TSS (NM_175138)	-41	NM_027993	71901	Mm.39215	NM_027993	ENSMUSG00000028439	Fam219a	2310028H24Rik	family with sequence similarity 219, member A	protein-coding
cluster_1-7218	chr15	36496618	36496897	+	280	NA	promoter-TSS (NM_175134)	promoter-TSS (NM_175134)	-23	NM_001358006	68839	Mm.396537	NM_175134	ENSMUSG00000048307	Ankrd46	1110054N06Rik|AI314978|AI987733	ankyrin repeat domain 46	protein-coding
cluster_1-2820	chr2	132815954	132816434	+	481	NA	promoter-TSS (NM_175113)	promoter-TSS (NM_175113)	53	NM_001291054	66634	Mm.157070	NM_025676	ENSMUSG00000027353	Mcm8	5730432L01Rik	minichromosome maintenance 8 homologous recombination repair factor	protein-coding
cluster_1-3524	chr16	35770229	35770643	+	415	NA	promoter-TSS (NM_175111)	promoter-TSS (NM_175111)	50	NR_152314	66667	Mm.45272	NM_175111	ENSMUSG00000022849	Hspbap1	3830421G21Rik	Hspb associated protein 1	protein-coding
cluster_1-1754	chr7	27552956	27553340	+	385	NA	promoter-TSS (NM_175107)	promoter-TSS (NM_175107)	70	NM_001317355	18807	Mm.6483	NM_011116	ENSMUSG00000003363	Pld3	Sam-9	phospholipase D family, member 3	protein-coding
cluster_1-4126	chr10	13008265	13008639	+	375	NA	promoter-TSS (NM_175102)	promoter-TSS (NM_175102)	2	NM_175102	66125	Mm.29743	NM_175102	ENSMUSG00000078348	Sf3b5	10kDa|1110005L13Rik|AU043053|Sf3b10	splicing factor 3b, subunit 5	protein-coding
cluster_1-8190	chr3	57651694	57651821	+	128	NA	promoter-TSS (NM_175095)	promoter-TSS (NM_175095)	-73	NM_175095	52245	Mm.21901	NM_175095	ENSMUSG00000036513	Commd2	1190017G07Rik|AI047739|D3Ertd176e|HSPC042	COMM domain containing 2	protein-coding
cluster_1-4782	chr2	152343923	152344182	+	260	NA	promoter-TSS (NM_175093)	promoter-TSS (NM_175093)	8	NM_175093	228775	Mm.276018	NM_144554	ENSMUSG00000032715	Trib3	Ifld2|Nipk|SINK|SKIP3|TRB-3|Trb3	tribbles pseudokinase 3	protein-coding
cluster_1-1875	chr4	101647136	101647914	+	779	NA	promoter-TSS (NM_175036)	promoter-TSS (NM_175036)	-258	NM_175036	230514	Mm.4756	NM_175036	ENSMUSG00000035212	Leprot	LEPR|OB-RGRP|Obrgrp|VPS55	leptin receptor overlapping transcript	protein-coding
cluster_1-1764	chr18	80151411	80151991	+	581	NA	promoter-TSS (NM_175028)	promoter-TSS (NM_175028)	-219	NM_175028	240442	Mm.26594	NM_175028	ENSMUSG00000053950	Adnp2	8430420L05Rik|BC024969|Kiaa0863|Zfp508|mKIAA0863	ADNP homeobox 2	protein-coding
cluster_1-3216	chr5	114128214	114128310	+	97	NA	promoter-TSS (NM_175016)	promoter-TSS (NM_175016)	-44	NM_175016	231642	Mm.332593	NM_175016	ENSMUSG00000044339	Alkbh2	9530023G02|AU016977|Abh2|mABH2	alkB homolog 2, alpha-ketoglutarate-dependent dioxygenase	protein-coding
cluster_1-3021	chr1	93754679	93755021	+	343	NA	promoter-TSS (NM_174874)	promoter-TSS (NM_174874)	-12	NM_025920	67026	Mm.272356	NM_025920	ENSMUSG00000026279	Thap4	2010320B01Rik	THAP domain containing 4	protein-coding
cluster_1-3483	chr11	77982454	77982771	+	318	NA	promoter-TSS (NM_174852)	promoter-TSS (NM_174852)	-204	NM_174852	268448	Mm.274329	NM_174852	ENSMUSG00000037791	Phf12	2410142K10Rik|F630045O13|PF1|mKIAA1523	PHD finger protein 12	protein-coding
cluster_1-2653	chr11	77981712	77981985	+	274	NA	promoter-TSS (NM_174852)	promoter-TSS (NM_174852)	-968	NM_174852	268448	Mm.274329	NM_174852	ENSMUSG00000037791	Phf12	2410142K10Rik|F630045O13|PF1|mKIAA1523	PHD finger protein 12	protein-coding
cluster_1-4225	chr4	140701269	140701390	+	122	NA	promoter-TSS (NM_173867)	promoter-TSS (NM_173867)	-144	NM_173867	108911	Mm.253	NM_173867	ENSMUSG00000040945	Rcc2	2610510H01Rik|2610529N02Rik|AA536646|AA675016|Td60|mKIAA1470	regulator of chromosome condensation 2	protein-coding
cluster_1-3995	chr8	85492411	85492597	+	187	NA	promoter-TSS (NM_173866)	promoter-TSS (NM_173866)	-72	NM_173866	108682	Mm.127905	NM_173866	ENSMUSG00000031700	Gpt2	4631422C05Rik|ALT2|AU014768|AU041193|C87201	glutamic pyruvate transaminase (alanine aminotransferase) 2	protein-coding
cluster_1-1052	chr5	76905382	76905690	+	309	NA	promoter-TSS (NM_173765)	promoter-TSS (NM_173765)	-22	NM_173765	231326	Mm.39271	NM_173765	ENSMUSG00000055923	Aasdh	A230062G08Rik|A830035E16|Acsf4|U26	aminoadipate-semialdehyde dehydrogenase	protein-coding
cluster_1-5862	chr2	180920847	180921163	+	317	NA	promoter-TSS (NM_173761)	promoter-TSS (NM_173761)	-69	NM_173761	228994	Mm.30205	NM_173761	ENSMUSG00000038848	Ythdf1	2210410K23Rik|8030473O16	YTH N6-methyladenosine RNA binding protein 1	protein-coding
cluster_1-8033	chr13	99344641	99344906	+	266	NA	promoter-TSS (NM_173757)	promoter-TSS (NM_173757)	-13	NM_173757	218506	Mm.30208	NM_173757	ENSMUSG00000041632	Mrps27	2610028H14Rik	mitochondrial ribosomal protein S27	protein-coding
cluster_1-3283	chr11	54437866	54438225	+	360	NA	promoter-TSS (NM_173753)	promoter-TSS (NM_173753)	-134	NM_173753	216742	Mm.34087	NM_173753	ENSMUSG00000035992	Fnip1	A730024A03Rik|AI838773|AW557298	folliculin interacting protein 1	protein-coding
cluster_1-3616	chr10	128673878	128674056	+	179	NA	promoter-TSS (NM_173733)	promoter-TSS (NM_173733)	-49	NM_173733	211389	Mm.23352	NM_173733	ENSMUSG00000049858	Suox	SO	sulfite oxidase	protein-coding
cluster_1-658	chr10	127676795	127677149	+	355	NA	promoter-TSS (NM_173732)	promoter-TSS (NM_173732)	-93	NM_001113211	210035	Mm.251075	NM_173732	ENSMUSG00000040195	Nemp1	Tmem194|Tmem194a	nuclear envelope integral membrane protein 1	protein-coding
cluster_1-1377	chr1	60180230	60180778	+	549	NA	promoter-TSS (NM_173444)	promoter-TSS (NM_173444)	-95	NM_173444	269198	Mm.205224	NM_173444	ENSMUSG00000073664	Nbeal1	2310076G13Rik|A530050O19Rik|A530083I02Rik|AI662228|ALS2CR17	neurobeachin like 1	protein-coding
cluster_1-2153	chr1	9748214	9748665	+	452	NA	promoter-TSS (NM_173443)	promoter-TSS (NM_173443)	-57	NM_173443	70675	Mm.274493	NM_173443	ENSMUSG00000045210	Vcpip1	4932442A08|5730421J18Rik|5730538E15Rik|VCIP135|mKIAA1850	valosin containing protein (p97)/p47 complex interacting protein 1	protein-coding
cluster_1-4865	chr16	76372859	76373211	+	353	NA	promoter-TSS (NM_173440)	promoter-TSS (NM_173440)	14	NM_173440	268903	Mm.74711	NM_173440	ENSMUSG00000048490	Nrip1	6030458L20Rik|8430438I05Rik|9630050P12|AA959574|AW456757|RIP140	nuclear receptor interacting protein 1	protein-coding
cluster_1-368	chr18	46525650	46526308	+	659	NA	promoter-TSS (NM_173423)	promoter-TSS (NM_173423)	-8	NM_173423	240263	Mm.38249	NM_173423	ENSMUSG00000033319	Fem1c	2610312A07Rik|3632443A22Rik|AI646567	fem-1 homolog c (C.elegans)	protein-coding
cluster_1-4431	chr12	11150193	11150677	+	485	NA	promoter-TSS (NM_173417)	promoter-TSS (NM_173417)	-62	NM_173417	238076	Mm.113278	NM_173417	ENSMUSG00000043673	Kcns3	-	potassium voltage-gated channel, delayed-rectifier, subfamily S, member 3	protein-coding
cluster_1-5126	chr9	66919532	66919934	+	403	NA	promoter-TSS (NM_173413)	promoter-TSS (NM_173413)	-28	NM_173413	235442	Mm.260376	NM_173413	ENSMUSG00000036943	Rab8b	5930437D16|D330025I23Rik	RAB8B, member RAS oncogene family	protein-coding
cluster_1-4681	chr5	34949330	34949484	+	155	NA	promoter-TSS (NM_173402)	promoter-TSS (NM_173402)	-41	NM_173402	71729	Mm.196208	NM_173402	ENSMUSG00000029101	Rgs12	1200016K18Rik|4632412M04Rik|AI481290|E130309H11	regulator of G-protein signaling 12	protein-coding
cluster_1-1358	chr18	46575075	46575343	+	269	NA	promoter-TSS (NM_173394)	promoter-TSS (NM_173394)	-676	NM_173394	225471	Mm.149280	NM_173394	ENSMUSG00000056130	Ticam2	B430113A10|TICAM-2|TRAM|Tirp|Trif	toll-like receptor adaptor molecule 2	protein-coding
cluster_1-8337	chr5	101764843	101765311	+	469	NA	promoter-TSS (NM_173370)	promoter-TSS (NM_173370)	-53	NM_173370	74596	Mm.46764	NM_173370	ENSMUSG00000029330	Cds1	4833409J18Rik|AI314024|AW125888	CDP-diacylglycerol synthase 1	protein-coding
cluster_1-432	chr2	161109010	161109374	+	365	NA	promoter-TSS (NM_173368)	promoter-TSS (NM_173368)	-106	NR_126509	71389	Mm.122738	NM_173368	ENSMUSG00000057133	Chd6	5430439G14Rik|6330406J24Rik|CHD-6	chromodomain helicase DNA binding protein 6	protein-coding
cluster_1-126	chr16	55973507	55973977	+	471	NA	promoter-TSS (NM_173026)	promoter-TSS (NM_173026)	-62	NM_173026	271377	Mm.282814	NM_173026	ENSMUSG00000022601	Zbtb11	9230110G02Rik|ZNF-U69274	zinc finger and BTB domain containing 11	protein-coding
cluster_1-3704	chr8	25597487	25597697	+	211	NA	promoter-TSS (NM_173012)	promoter-TSS (NM_173012)	2	NM_001364071	270035	Mm.268349	NM_173012	ENSMUSG00000037363	Letm2	6030453H13|D030041N04Rik	leucine zipper-EF-hand containing transmembrane protein 2	protein-coding
cluster_1-6107	chr6	90369398	90369648	+	251	NA	promoter-TSS (NM_173002)	promoter-TSS (NM_173002)	29	NM_173002	80292	Mm.100116	NM_030260	ENSMUSG00000034430	Zxdc	A930012H20|B930086F11Rik|BC003332	ZXD family zinc finger C	protein-coding
cluster_1-235	chr5	20881851	20882519	+	669	NA	promoter-TSS (NM_172992)	promoter-TSS (NM_172992)	-61	NM_172992	68770	Mm.86410	NM_172992	ENSMUSG00000039987	Phtf2	1110054G21Rik|9530062N20Rik|AI447096|C77923	putative homeodomain transcription factor 2	protein-coding
cluster_1-5616	chr17	68003886	68004392	+	507	NA	promoter-TSS (NM_172964)	promoter-TSS (NM_172964)	-31	NM_172964	268970	Mm.9935	NM_172964	ENSMUSG00000024043	Arhgap28	AU044757|AW550892|E130310N06	Rho GTPase activating protein 28	protein-coding
cluster_1-6478	chr11	102185176	102185346	+	171	NA	promoter-TSS (NM_172947)	promoter-TSS (NM_172947)	-5	NM_172947	268490	Mm.259079	NM_172947	ENSMUSG00000020922	Lsm12	1110032E16Rik|1110059P07|2600001B17Rik	LSM12 homolog	protein-coding
cluster_1-1292	chr9	56417992	56418389	+	398	NA	promoter-TSS (NM_172924)	promoter-TSS (NM_172924)	-140	NM_172924	244895	Mm.490331	NM_172924	ENSMUSG00000074305	Peak1	1110049L02Rik|9530046P14|AA690169|BE132841|C230081A13Rik|SGK269|mKIAA2002	pseudopodium-enriched atypical kinase 1	protein-coding
cluster_1-8209	chr9	24502846	24503631	+	786	NA	promoter-TSS (NM_172920)	promoter-TSS (NM_172920)	-98	NM_001359948	244745	Mm.38526	NM_172920	ENSMUSG00000043067	Dpy19l1	1100001I19Rik|6030402K12|AI225861|AW558481	dpy-19-like 1 (C. elegans)	protein-coding
cluster_1-1577	chr4	98817686	98817785	+	100	NA	promoter-TSS (NM_172872)	promoter-TSS (NM_172872)	-198	NM_172872	242553	Mm.440211	NM_172872	ENSMUSG00000035407	Kank4	AU021071|Ankrd38|BC060737|C130031J23	KN motif and ankyrin repeat domains 4	protein-coding
cluster_1-1202	chr4	43578528	43578783	+	256	NA	promoter-TSS (NM_172866)	promoter-TSS (NM_172866)	-80	NM_172866	242406	Mm.259311	NM_172866	ENSMUSG00000028468	Rgp1	1110029E03Rik|AI527196|F730001J03|mKIAA0258	RAB6A GEF compex partner 1	protein-coding
cluster_1-1554	chr18	65430541	65431063	+	523	NA	promoter-TSS (NM_172833)	promoter-TSS (NM_172833)	-188	NM_172833	240354	Mm.132613	NM_172833	ENSMUSG00000032688	Malt1	A630046N12|D430033E09Rik|Pcasp1	MALT1 paracaspase	protein-coding
cluster_1-2480	chr17	17624451	17625252	+	802	NA	promoter-TSS (NM_172827)	promoter-TSS (NM_172827)	-362	NM_172827	240028	Mm.328807	NM_172827	ENSMUSG00000023845	Lnpep	2010309L07Rik|4732490P18Rik|CAP|IRAP|PLAP|gp160|vp165	leucyl/cystinyl aminopeptidase	protein-coding
cluster_1-2043	chr16	33062144	33062772	+	629	NA	promoter-TSS (NM_172823)	promoter-TSS (NM_172823)	-63	NM_172823	239833	Mm.131951	NM_172823	ENSMUSG00000022802	Lmln	5330415H22Rik|AI465495	leishmanolysin-like (metallopeptidase M8 family)	protein-coding
cluster_1-5047	chr12	102878350	102878634	+	285	NA	promoter-TSS (NM_172806)	promoter-TSS (NM_172806)	-86	NM_172806	238386	Mm.63456	NM_172806	ENSMUSG00000041702	Btbd7	5730507E09Rik|8030448M07|E130118E17Rik|FUP1|mKIAA1525	BTB (POZ) domain containing 7	protein-coding
cluster_1-1999	chr11	78497660	78497926	+	267	NA	promoter-TSS (NM_172795)	promoter-TSS (NM_172795)	-39	NM_001168521	237868	Mm.210332	NM_172795	ENSMUSG00000050132	Sarm1	A830091I15Rik|C78606|MyD885|Sarm	sterile alpha and HEAT/Armadillo motif containing 1	protein-coding
cluster_1-4613	chr10	128377054	128377142	+	89	NA	promoter-TSS (NM_172790)	promoter-TSS (NM_172790)	-26	NM_172790	237615	Mm.440177	NM_172790	ENSMUSG00000014498	Ankrd52	6430544C07|G431002C21Rik	ankyrin repeat domain 52	protein-coding
cluster_1-8132	chr9	42264103	42264546	+	444	NA	promoter-TSS (NM_172769)	promoter-TSS (NM_172769)	-24	NM_172769	235293	Mm.32700	NM_172769	ENSMUSG00000032018	Sc5d	A830037K02|A830073K23Rik|Sc5dl	sterol-C5-desaturase	protein-coding
cluster_1-7159	chr8	105305410	105305653	+	244	NA	promoter-TSS (NM_172760)	promoter-TSS (NM_172760)	-70	NM_172760	234683	Mm.237966	NM_172760	ENSMUSG00000014791	Elmo3	9930107J06|BC058752|CED-12|Ced12	engulfment and cell motility 3	protein-coding
cluster_1-7711	chr8	13254179	13254411	+	233	NA	promoter-TSS (NM_172750)	promoter-TSS (NM_172750)	-133	NM_172750	234072	Mm.132785	NM_172750	ENSMUSG00000031448	Adprhl1	Arh2|D330008N11Rik	ADP-ribosylhydrolase like 1	protein-coding
cluster_1-4372	chr7	126928754	126929028	+	275	NA	promoter-TSS (NM_172747)	promoter-TSS (NM_172747)	12	NM_172747	233877	Mm.245897	NM_172747	ENSMUSG00000030685	Kctd13	1500003N18Rik|AV259508|PDIP1alpha|Pdip1|Poldip1	potassium channel tetramerisation domain containing 13	protein-coding
cluster_1-909	chr7	16615075	16615599	+	525	NA	promoter-TSS (NM_172739)	promoter-TSS (NM_172739)	-344	NM_172739	232906	Mm.28646	NM_172739	ENSMUSG00000058230	Arhgap35	6430596G11Rik|AI841135|Grlf1|mKIAA1722|p190A|p190RhoGAP	Rho GTPase activating protein 35	protein-coding
cluster_1-1244	chr5	115565076	115565303	+	228	NA	promoter-TSS (NM_172719)	promoter-TSS (NM_172719)	-74	NM_172719	231659	Mm.153014	NM_172719	ENSMUSG00000041638	Gcn1	4932409G22|AL022764|G431004K08Rik|GCN1L|Gcn1l1|mKIAA0219	GCN1 activator of EIF2AK4	protein-coding
cluster_1-2392	chr5	108461009	108461294	+	286	NA	promoter-TSS (NM_172716)	promoter-TSS (NM_172716)	-181	NM_172716	69587	Mm.261218	NM_172716	ENSMUSG00000033623	Pcgf3	2310035N15Rik|AI662857|D630042K08Rik|DONG1|E430039C14|RNF3A|Rnf3	polycomb group ring finger 3	protein-coding
cluster_1-2709	chr5	86172374	86173087	+	714	NA	promoter-TSS (NM_172712)	promoter-TSS (NM_172712)	13	NM_172712	231380	Mm.34012	NM_172712	ENSMUSG00000035898	Uba6	4930542H01|5730469D23Rik|AU021846|AW124799|E1-L2|Ube1l2	ubiquitin-like modifier activating enzyme 6	protein-coding
cluster_1-1610	chr4	151996146	151996624	+	479	NA	promoter-TSS (NM_172705)	promoter-TSS (NM_172705)	-206	NM_172705	230936	Mm.25582	NM_172705	ENSMUSG00000047777	Phf13	BC029632|Phf5|SPOC1	PHD finger protein 13	protein-coding
cluster_1-8281	chr4	151933482	151933777	+	296	NA	promoter-TSS (NM_172704)	promoter-TSS (NM_172704)	-91	NM_172704	230935	Mm.21353	NM_172704	ENSMUSG00000039768	Dnajc11	E030019A03Rik	DnaJ heat shock protein family (Hsp40) member C11	protein-coding
cluster_1-3378	chr4	70534717	70535326	+	610	NA	promoter-TSS (NM_172694)	promoter-TSS (NM_172694)	-93	NM_172694	230316	Mm.251188	NM_172694	ENSMUSG00000039270	Megf9	4933405H16Rik|9630025C07|Egfl5|mKIAA0818	multiple EGF-like-domains 9	protein-coding
cluster_1-4927	chr4	43046003	43046326	+	324	NA	promoter-TSS (NM_172691)	promoter-TSS (NM_172691)	56	NM_172691	230088	Mm.260162	NM_172691	ENSMUSG00000036002	Fam214b	B230312A22Rik	family with sequence similarity 214, member B	protein-coding
cluster_1-8026	chr4	31963722	31964265	+	544	NA	promoter-TSS (NM_172688)	promoter-TSS (NM_172688)	-114	NM_009316	26409	Mm.258589	NM_009316	ENSMUSG00000028284	Map3k7	B430101B05|C87327|Tak1	mitogen-activated protein kinase kinase kinase 7	protein-coding
cluster_1-3885	chr3	36862781	36863299	+	519	NA	promoter-TSS (NM_172679)	promoter-TSS (NM_172679)	-66	NM_172679	229227	Mm.207907	NM_172679	ENSMUSG00000037270	4932438A13Rik	4732443H21|B830039D19Rik|D630029K19Rik|FSA|Kiaa1109|Tweek	RIKEN cDNA 4932438A13 gene	protein-coding
cluster_1-1973	chr2	109917438	109917693	+	256	NA	promoter-TSS (NM_172671)	promoter-TSS (NM_172671)	-82	NM_172671	107515	Mm.277351	NM_172671	ENSMUSG00000050199	Lgr4	9130225G07|A330106J01Rik|A930009A08Rik|Gpr48	leucine-rich repeat-containing G protein-coupled receptor 4	protein-coding
cluster_1-3903	chr2	75831862	75832565	+	704	NA	promoter-TSS (NM_172666)	promoter-TSS (NM_172666)	36	NM_172666	228061	Mm.31227	NM_172666	ENSMUSG00000042410	Agps	5832437L22|9930035G10Rik|AW123847|Adaps|Adas|Adhaps|Adps|Aldhpsy|bs2	alkylglycerone phosphate synthase	protein-coding
cluster_1-6417	chr2	71872959	71873434	+	476	NA	promoter-TSS (NM_172665)	promoter-TSS (NM_172665)	-28	NM_172665	228026	Mm.34411	NM_172665	ENSMUSG00000006494	Pdk1	B830012B01|D530020C15Rik	pyruvate dehydrogenase kinase, isoenzyme 1	protein-coding
cluster_1-1831	chr2	30178347	30178633	+	287	NA	promoter-TSS (NM_172660)	promoter-TSS (NM_172660)	-31	NM_172660	227695	Mm.4449	NM_172660	ENSMUSG00000039660	Spout1	9930028P05|AL033358|CENP-32|D2Wsu81e	SPOUT domain containing methyltransferase 1	protein-coding
cluster_1-3807	chr1	46853337	46854070	+	734	NA	promoter-TSS (NM_172653)	promoter-TSS (NM_172653)	-85	NM_001356416	227059	Mm.233889	NM_172653	ENSMUSG00000025986	Slc39a10	2900042E17Rik|5430433I10|Zip10|mKIAA1265	solute carrier family 39 (zinc transporter), member 10	protein-coding
cluster_1-7911	chr19	44930857	44931226	+	370	NA	promoter-TSS (NM_172638)	promoter-TSS (NM_172638)	-78	NM_001081225	226151	Mm.212609	NM_172638	ENSMUSG00000036097	Slf2	3632432H19|Fam178a	SMC5-SMC6 complex localization factor 2	protein-coding
cluster_1-5981	chr19	11912117	11912441	+	325	NA	promoter-TSS (NM_172635)	promoter-TSS (NM_172635)	-120	NM_172635	225929	Mm.42711	NM_172635	ENSMUSG00000046139	Patl1	AV312086|Pat1b	protein associated with topoisomerase II homolog 1 (yeast)	protein-coding
cluster_1-1119	chr15	79670289	79670571	+	283	NA	promoter-TSS (NM_172609)	promoter-TSS (NM_172609)	-438	NM_172609	223696	Mm.246435	NM_172609	ENSMUSG00000022427	Tomm22	2310047D01|Tom22	translocase of outer mitochondrial membrane 22	protein-coding
cluster_1-2011	chr14	87415806	87416104	+	299	NA	promoter-TSS (NM_172605)	promoter-TSS (NM_172605)	-628	NM_001253755	219249	Mm.35168	NM_172605	ENSMUSG00000022019	Tdrd3	4732418C03Rik|6720468N18	tudor domain containing 3	protein-coding
cluster_1-2658	chr14	47568234	47568661	+	428	NA	promoter-TSS (NM_172599)	promoter-TSS (NM_172599)	-13	NM_172599	100504663	Mm.287279	NM_172599	ENSMUSG00000037526	Atg14	4832427M01|Atg14L|D14Ertd114e|D14Ertd436e	autophagy related 14	protein-coding
cluster_1-2588	chr13	113794026	113794779	+	754	NA	promoter-TSS (NM_172595)	promoter-TSS (NM_172595)	-106	NM_172595	218639	Mm.79837	NM_172595	ENSMUSG00000042348	Arl15	A430036I03|Arfrp2|C230032K13Rik	ADP-ribosylation factor-like 15	protein-coding
cluster_1-2675	chr13	98815160	98815690	+	531	NA	promoter-TSS (NM_172591)	promoter-TSS (NM_172591)	24	NM_172591	218503	Mm.23928	NM_172591	ENSMUSG00000041685	Fcho2	5832424M12Rik|AA387320	FCH domain only 2	protein-coding
cluster_1-2823	chr13	92610882	92611237	+	356	NA	promoter-TSS (NM_172588)	promoter-TSS (NM_172588)	-79	NM_172588	218442	Mm.297970	NM_172588	ENSMUSG00000021703	Serinc5	A130038L21Rik|AIGP3|C86123|TPO1	serine incorporator 5	protein-coding
cluster_1-1350	chr13	64274853	64275194	+	342	NA	promoter-TSS (NM_172587)	promoter-TSS (NM_172587)	-35	NM_172587	218294	Mm.25335	NM_172587	ENSMUSG00000033102	Cdc14b	2810432N10Rik|A530086E13Rik|AA472821|CDC14B3|Cdc14B1	CDC14 cell division cycle 14B	protein-coding
cluster_1-350	chr13	9093491	9093985	+	495	NA	promoter-TSS (NM_172585)	promoter-TSS (NM_172585)	-143	NM_001311117	217980	Mm.234944	NM_172585	ENSMUSG00000033499	Larp4b	A630096F19|AI256361|D13Wsu64e|Larp5	La ribonucleoprotein domain family, member 4B	protein-coding
cluster_1-6004	chr12	65172439	65172865	+	427	NA	promoter-TSS (NM_172578)	promoter-TSS (NM_172578)	-72	NM_172578	217653	Mm.21144	NM_172578	ENSMUSG00000047534	Mis18bp1	6720403H11|C79407|Knl2|mKIAA1903	MIS18 binding protein 1	protein-coding
cluster_1-6762	chr12	17000019	17000230	+	212	NA	promoter-TSS (NM_172574)	promoter-TSS (NM_172574)	-6	NM_172574	217430	Mm.379451	NM_172574	ENSMUSG00000045679	Pqlc3	C78076|E030024M05Rik	PQ loop repeat containing	protein-coding
cluster_1-5525	chr12	17000252	17000405	+	154	NA	promoter-TSS (NM_172574)	promoter-TSS (NM_172574)	-210	NM_172574	217430	Mm.379451	NM_172574	ENSMUSG00000045679	Pqlc3	C78076|E030024M05Rik	PQ loop repeat containing	protein-coding
cluster_1-4847	chr11	84129499	84129776	+	278	NA	promoter-TSS (NM_172562)	promoter-TSS (NM_172562)	-69	NM_172562	217031	Mm.45159	NM_172562	ENSMUSG00000018651	Tada2a	AV319371|D030022J10Rik|Tada2l	transcriptional adaptor 2A	protein-coding
cluster_1-6454	chr11	23895185	23895402	+	218	NA	promoter-TSS (NM_172555)	promoter-TSS (NM_172555)	-23	NM_172555	216578	Mm.470599	NM_172555	ENSMUSG00000020273	Papolg	9630006B20Rik	poly(A) polymerase gamma	protein-coding
cluster_1-1306	chr10	79746546	79746646	+	101	NA	promoter-TSS (NM_172551)	promoter-TSS (NM_172551)	-15	NM_172551	216151	Mm.39001	NM_172551	ENSMUSG00000020329	Polrmt	1110018N15Rik|4932416K13	polymerase (RNA) mitochondrial (DNA directed)	protein-coding
cluster_1-3663	chr10	75764155	75764503	+	349	NA	promoter-TSS (NM_172549)	promoter-TSS (NM_172549)	28	NM_172549	104248	Mm.257404	NM_172549	ENSMUSG00000020196	Cabin1	A330070M20Rik|Cain|Ppp3in	calcineurin binding protein 1	protein-coding
cluster_1-5710	chr3	121953054	121953407	+	354	NA	promoter-TSS (NM_172525)	promoter-TSS (NM_172525)	1	NM_172525	214137	Mm.229287	NM_172525	ENSMUSG00000039831	Arhgap29	6720461J18Rik|A830014I19|AU040217|B130017I01Rik|C76601|Parg1	Rho GTPase activating protein 29	protein-coding
cluster_1-6198	chr5	130144418	130145094	+	677	NA	promoter-TSS (NM_172509)	promoter-TSS (NM_172509)	-127	NM_172509	212919	Mm.55812	NM_172509	ENSMUSG00000034110	Kctd7	4932409E18|9430010P06Rik	potassium channel tetramerisation domain containing 7	protein-coding
cluster_1-87	chr1	88277235	88277799	+	565	NA	promoter-TSS (NM_172505)	promoter-TSS (NM_172505)	40	NM_172505	212427	Mm.384762	NM_172505		A730008H23Rik	Fleg1	RIKEN cDNA A730008H23 gene	protein-coding
cluster_1-5178	chr8	84237006	84237448	+	443	NA	promoter-TSS (NM_172503)	promoter-TSS (NM_172503)	-185	NM_172503	212168	Mm.117094	NM_172503	ENSMUSG00000035671	Zswim4	D330002I24|E130119J17Rik	zinc finger SWIM-type containing 4	protein-coding
cluster_1-4049	chrX	129749545	129749867	+	323	NA	promoter-TSS (NM_172493)	promoter-TSS (NM_172493)	-36	NM_172493	54004	Mm.10763	NM_017398	ENSMUSG00000034480	Diaph2	Dia3|Diap2|Drf2|E430022I22Rik	diaphanous related formin 2	protein-coding
cluster_1-6339	chrX	48208620	48208830	+	211	NA	promoter-TSS (NM_172465)	promoter-TSS (NM_172465)	-23	NM_172465	208884	Mm.207367	NM_172465	ENSMUSG00000036985	Zdhhc9	6430508G22|9530098M12Rik	zinc finger, DHHC domain containing 9	protein-coding
cluster_1-611	chr12	3426602	3427196	+	595	NA	promoter-TSS (NM_172421)	promoter-TSS (NM_172421)	42	NM_172421	75302	Mm.120475	NM_172421	ENSMUSG00000037486	Asxl2	4930556B16Rik|mKIAA1685	additional sex combs like 2, transcriptional regulator	protein-coding
cluster_1-7577	chr10	42678756	42679060	+	305	NA	promoter-TSS (NM_172416)	promoter-TSS (NM_172416)	-8	NM_172416	14628	Mm.46636	NM_172416	ENSMUSG00000038280	Ostm1	1200002H13Rik|HSPC019|gl	osteopetrosis associated transmembrane protein 1	protein-coding
cluster_1-1341	chr5	138279987	138280552	+	566	NA	promoter-TSS (NM_172412)	promoter-TSS (NM_172412)	-240	NM_016964	50878	Mm.285609	NM_016964	ENSMUSG00000036928	Stag3	SA-2	stromal antigen 3	protein-coding
cluster_1-7512	chr8	47713800	47714347	+	548	NA	promoter-TSS (NM_172407)	promoter-TSS (NM_172407)	-142	NM_172407	70925	Mm.393807	NM_172407	ENSMUSG00000038069	Cdkn2aip	4921511I16Rik|AW208986|CARF	CDKN2A interacting protein	protein-coding
cluster_1-3874	chr5	100821585	100821824	+	240	NA	promoter-TSS (NM_172405)	promoter-TSS (NM_172405)	-769	NM_172405	70681	Mm.486560	NM_172405	ENSMUSG00000035234	Abraxas1	3830405G04Rik|5630400M01Rik|AI506069|AL024423|AV118690|Ccdc98|Fam175a	BRCA1 A complex subunit	protein-coding
cluster_1-2497	chr15	39112452	39112979	+	528	NA	promoter-TSS (NM_172402)	promoter-TSS (NM_172402)	1	NM_172402	69906	Mm.17875	NM_172402	ENSMUSG00000022299	Slc25a32	2610043O12Rik|Mftc	solute carrier family 25, member 32	protein-coding
cluster_1-1164	chr15	39113650	39113729	+	80	NA	promoter-TSS (NM_172402)	promoter-TSS (NM_172402)	815	NM_198606	223499	Mm.321937	NM_198606	ENSMUSG00000022300	Dcaf13	Gm83|Wdsof1	DDB1 and CUL4 associated factor 13	protein-coding
cluster_1-4906	chr11	23497949	23498312	+	364	NA	promoter-TSS (NM_172391)	promoter-TSS (NM_172391)	-91	NM_172391	268390	Mm.13148	NM_172391	ENSMUSG00000020288	Ahsa2	-	AHA1, activator of heat shock protein ATPase 2	protein-coding
cluster_1-4781	chr4	141790668	141790938	+	271	NA	promoter-TSS (NM_172338)	promoter-TSS (NM_172338)	-159	NM_172338	214063	Mm.39102	NM_172338	ENSMUSG00000040697	Dnajc16	2900037O03Rik|4732437J24Rik|D030060M24|mKIAA0962	DnaJ heat shock protein family (Hsp40) member C16	protein-coding
cluster_1-94	chr13	100786469	100786798	+	330	NA	promoter-TSS (NM_172301)	promoter-TSS (NM_172301)	-147	NM_172301	268697	Mm.260114	NM_172301	ENSMUSG00000041431	Ccnb1	Ccnb1-rs1|Ccnb1-rs13|CycB1|Cycb-4|Cycb-5|Cycb1-rs1	cyclin B1	protein-coding
cluster_1-6424	chr11	96065175	96065535	+	361	NA	promoter-TSS (NM_172300)	promoter-TSS (NM_172300)	9	NM_172300	268470	Mm.38802	NM_172300	ENSMUSG00000014349	Ube2z	AW049199|C030047H17Rik|D11Moh35	ubiquitin-conjugating enzyme E2Z	protein-coding
cluster_1-4837	chr2	119288512	119288783	+	272	NA	promoter-TSS (NM_172269)	promoter-TSS (NM_172269)	-95	NM_172269	228545	Mm.294761	NM_172269	ENSMUSG00000034216	Vps18	9930024E13Rik	VPS18 CORVET/HOPS core subunit	protein-coding
cluster_1-5736	chr11	20249355	20249678	+	324	NA	promoter-TSS (NM_172260)	promoter-TSS (NM_172260)	-92	NM_172260	216543	Mm.260314	NM_172260	ENSMUSG00000044066	Cep68	6030463E10Rik|AI481761|BC027174|Kiaa0582	centrosomal protein 68	protein-coding
cluster_1-6714	chr10	128498670	128498977	+	308	NA	promoter-TSS (NM_172259)	promoter-TSS (NM_172259)	-138	NM_172259	216459	Mm.291688	NM_172259	ENSMUSG00000039824	Myl6b	5730437E04Rik|BC037527|MLC1SA	myosin, light polypeptide 6B	protein-coding
cluster_1-6574	chr19	3282878	3283160	+	283	NA	promoter-TSS (NM_172252)	promoter-TSS (NM_172252)	-9	NM_009212	20589	Mm.3179	NM_009212	ENSMUSG00000024831	Ighmbp2	AEP|Catf1|RIPE3b1|Smbp-2|Smbp2|Smubp2|nmd|sma	immunoglobulin mu binding protein 2	protein-coding
cluster_1-621	chr9	44305492	44306002	+	511	NA	promoter-TSS (NM_172162)	promoter-TSS (NM_172162)	-76	NM_172162	102423	Mm.24570	NM_172162	ENSMUSG00000032119	Hinfp	AA589481|HiNF-P|Mizf	histone H4 transcription factor	protein-coding
cluster_1-1699	chr6	113638283	113638519	+	237	NA	promoter-TSS (NM_172161)	promoter-TSS (NM_172161)	-66	NM_001113553	108960	Mm.152142	NM_172161	ENSMUSG00000060477	Irak2	6330415L08Rik|AI649099|IRAK-2	interleukin-1 receptor-associated kinase 2	protein-coding
cluster_1-158	chr10	78464877	78465250	+	374	NA	promoter-TSS (NM_172134)	promoter-TSS (NM_172134)	-115	NM_172134	216134	Mm.206159	NM_172134	ENSMUSG00000032788	Pdxk	2310036D04Rik|AA119688|C77999	pyridoxal (pyridoxine, vitamin B6) kinase	protein-coding
cluster_1-6834	chr11	80153919	80154137	+	219	NA	promoter-TSS (NM_172133)	promoter-TSS (NM_172133)	-134	NM_172133	216991	Mm.341520	NM_172133	ENSMUSG00000020709	Adap2	Centa2	ArfGAP with dual PH domains 2	protein-coding
cluster_1-524	chr17	56325577	56326177	+	601	NA	promoter-TSS (NM_172132)	promoter-TSS (NM_172132)	-173	NM_172132	193796	Mm.45047	NM_172132	ENSMUSG00000024201	Kdm4b	4732474L06Rik|Jmjd2b	lysine (K)-specific demethylase 4B	protein-coding
cluster_1-450	chr1	37997106	37997431	+	326	NA	promoter-TSS (NM_172054)	promoter-TSS (NM_172054)	-60	NM_172054	98258	Mm.28438	NM_172054	ENSMUSG00000058407	Txndc9	AI098020|APACD	thioredoxin domain containing 9	protein-coding
cluster_1-135	chr1	37997940	37998191	+	252	NA	promoter-TSS (NM_172054)	promoter-TSS (NM_172054)	55	NM_198303	226982	Mm.260943	NM_198303	ENSMUSG00000026083	Eif5b	A030003E17Rik|BC018347|IF2	eukaryotic translation initiation factor 5B	protein-coding
cluster_1-5205	chr13	49681951	49682247	+	297	NA	promoter-TSS (NM_172015)	promoter-TSS (NM_172015)	-31	NM_172015	105148	Mm.21118	NM_172015	ENSMUSG00000037851	Iars	2510016L12Rik|AI327140|AU044614|E430001P04Rik|ILRS	isoleucine-tRNA synthetase	protein-coding
cluster_1-2205	chr8	124434271	124434761	+	491	NA	promoter-TSS (NM_171824)	promoter-TSS (NM_171824)	-580	NM_171824	209966	Mm.234233	NM_171824	ENSMUSG00000050751	Pgbd5	2900019M05Rik|AI854313	piggyBac transposable element derived 5	protein-coding
cluster_1-5453	chr19	56822055	56822410	+	356	NA	promoter-TSS (NM_170757)	promoter-TSS (NM_170757)	-33	NM_170757	213993	Mm.469677	NM_170757	ENSMUSG00000035173	Ccdc186	1810028B20Rik|A630007B06Rik|AI159700|Otg1	coiled-coil domain containing 186	protein-coding
cluster_1-5580	chr2	167492752	167493047	+	296	NA	promoter-TSS (NM_170756)	promoter-TSS (NM_170756)	-25	NM_001356523	263876	Mm.34342	NM_170756	ENSMUSG00000047030	Spata2	AI504642|mKIAA0757	spermatogenesis associated 2	protein-coding
cluster_1-6709	chr6	113281568	113281858	+	291	NA	promoter-TSS (NM_170673)	promoter-TSS (NM_170673)	-594	NM_170673	211232	Mm.65597	NM_170673	ENSMUSG00000030270	Cpne9	A730016F12Rik|mKIAA4217	copine family member IX	protein-coding
cluster_1-8564	chr16	38902101	38902462	+	362	NA	promoter-TSS (NM_170599)	promoter-TSS (NM_170599)	-64	NM_170599	207683	Mm.245564	NM_170599	ENSMUSG00000022790	Igsf11	1700025L02Rik|BT-IgSF|Igsf13	immunoglobulin superfamily, member 11	protein-coding
cluster_1-5821	chr9	26806267	26806760	+	494	NA	promoter-TSS (NM_153803)	promoter-TSS (NM_153803)	-45	NM_153803	244757	Mm.293696	NM_153803	ENSMUSG00000036395	Glb1l2	-	galactosidase, beta 1-like 2	protein-coding
cluster_1-345	chr5	77310019	77310266	+	248	NA	promoter-TSS (NM_153798)	promoter-TSS (NM_153798)	-56	NM_019836	56412	Mm.129136	NM_019836	ENSMUSG00000036285	Noa1	2610024G14Rik|AU022345|AtNOS1|mAtNOS1	nitric oxide associated 1	protein-coding
cluster_1-2383	chr18	68300132	68300503	+	372	NA	promoter-TSS (NM_153794)	promoter-TSS (NM_153794)	16	NM_153794	108654	Mm.125857	NM_153794	ENSMUSG00000038121	Fam210a	4933403F05Rik|AA987140|AV134576|AW491926	family with sequence similarity 210, member A	protein-coding
cluster_1-8336	chr18	37954930	37955113	+	184	NA	promoter-TSS (NM_153793)	promoter-TSS (NM_153793)	-33	NM_010411	15183	Mm.20521	NM_010411	ENSMUSG00000024454	Hdac3	AW537363	histone deacetylase 3	protein-coding
cluster_1-5472	chr17	23771552	23771826	+	275	NA	promoter-TSS (NM_153791)	promoter-TSS (NM_153791)	-87	NM_001357994	224613	Mm.328835	NM_153791	ENSMUSG00000040097	Flywch1	E030034P13Rik|mKIAA1552	FLYWCH-type zinc finger 1	protein-coding
cluster_1-6776	chr8	27023573	27023803	+	231	NA	promoter-TSS (NM_153592)	promoter-TSS (NM_153592)	-111	NM_153592	244373	Mm.277699	NM_153592	ENSMUSG00000031483	Erlin2	BC036333|C87251|Spfh2	ER lipid raft associated 2	protein-coding
cluster_1-6439	chr9	114639937	114640358	+	422	NA	promoter-TSS (NM_153585)	promoter-TSS (NM_153585)	53	NM_153585	78893	Mm.283708	NM_153585	ENSMUSG00000056167	Cnot10	2600001P13Rik	CCR4-NOT transcription complex, subunit 10	protein-coding
cluster_1-3548	chr9	21265121	21265369	+	249	NA	promoter-TSS (NM_153583)	promoter-TSS (NM_153583)	-40	NM_153583	235040	Mm.440165	NM_153583	ENSMUSG00000002820	Atg4d	9830134P12Rik|APG4-D|Apg4d|Atg4dl|Autl4	autophagy related 4D, cysteine peptidase	protein-coding
cluster_1-816	chr3	87930115	87930337	+	223	NA	promoter-TSS (NM_153562)	promoter-TSS (NM_153562)	-31	NM_153562	229503	Mm.296008	NM_153562	ENSMUSG00000004896	Rrnad1	-	ribosomal RNA adenine dimethylase domain containing 1	protein-coding
cluster_1-8361	chr1	53296797	53297356	+	560	NA	promoter-TSS (NM_153556)	promoter-TSS (NM_153556)	-19	NM_145517	227102	Mm.212846	NM_145517	ENSMUSG00000026097	Ormdl1	C730042F17Rik	ORM1-like 1 (S. cerevisiae)	protein-coding
cluster_1-255	chr1	172147931	172148232	+	302	NA	promoter-TSS (NM_153555)	promoter-TSS (NM_153555)	66	NR_151641	98193	Mm.159915	NM_153555	ENSMUSG00000026554	Dcaf8	AA408877|AA433120|AA792214|AU018973|C76055|D1Dau35e|D1Ucla4|H326|Wdr42a	DDB1 and CUL4 associated factor 8	protein-coding
cluster_1-2517	chr11	120713659	120714003	+	345	NA	promoter-TSS (NM_153545)	promoter-TSS (NM_153545)	-23	NM_001347612	20892	Mm.259716	NM_016665	ENSMUSG00000025144	Cenpx	Stra13	centromere protein X	protein-coding
cluster_1-5258	chr10	61475595	61476085	+	491	NA	promoter-TSS (NM_153542)	promoter-TSS (NM_153542)	7	NM_153542	216011	Mm.136116	NM_153542	ENSMUSG00000037151	Lrrc20	BC036304	leucine rich repeat containing 20	protein-coding
cluster_1-1768	chr13	59822954	59823331	+	378	NA	promoter-TSS (NM_153538)	promoter-TSS (NM_153538)	5	NM_153538	214290	Mm.233082	NM_153538	ENSMUSG00000035248	Tut7	6030448M23Rik|AA420405|Tent3b|Zcchc6	terminal uridylyl transferase 7	protein-coding
cluster_1-3253	chr5	28070880	28071496	+	617	NA	promoter-TSS (NM_153526)	promoter-TSS (NM_153526)	-224	NM_153526	231070	Mm.30221	NM_153526	ENSMUSG00000045294	Insig1	1810013C12Rik|Insig-1	insulin induced gene 1	protein-coding
cluster_1-1353	chr7	109985933	109986544	+	612	NA	promoter-TSS (NM_153525)	promoter-TSS (NM_153525)	-8	NM_153525	233724	Mm.43212	NM_153525	ENSMUSG00000047554	Tmem41b	1500015G02Rik|1500031M19Rik|AU018901|D7Ertd70e|D7Ertd743e	transmembrane protein 41B	protein-coding
cluster_1-5942	chr4	116075022	116075169	+	148	NA	promoter-TSS (NM_153521)	promoter-TSS (NM_153521)	-25	NM_025641	66576	Mm.181721	NM_025641	ENSMUSG00000063882	Uqcrh	2210416J04Rik|2310021J10Rik|2610041P16Rik	ubiquinol-cytochrome c reductase hinge protein	protein-coding
cluster_1-5796	chr6	120835967	120836299	+	333	NA	promoter-TSS (NM_153516)	promoter-TSS (NM_153516)	-97	NM_153516	94044	Mm.27990	NM_153516	ENSMUSG00000009112	Bcl2l13	BCL-RAMBO|E430016C20Rik|Mil-1|Mil1	BCL2-like 13 (apoptosis facilitator)	protein-coding
cluster_1-4828	chr14	69805614	69805789	+	176	NA	promoter-TSS (NM_153514)	promoter-TSS (NM_153514)	-156	NM_153514	246710	Mm.102367	NM_153514	ENSMUSG00000022075	Rhobtb2	Dbc2|E130206H14Rik|mKIAA0717	Rho-related BTB domain containing 2	protein-coding
cluster_1-910	chr2	131262264	131262760	+	497	NA	promoter-TSS (NM_153501)	promoter-TSS (NM_153501)	12	NR_149747	74450	Mm.101264	NM_153501	ENSMUSG00000037514	Pank2	4933409I19Rik|AI642621	pantothenate kinase 2	protein-coding
cluster_1-4062	chr9	106367700	106368009	+	310	NA	promoter-TSS (NM_153459)	promoter-TSS (NM_153459)	-778	NM_153459	235584	Mm.275584	NM_153459	ENSMUSG00000053716	Dusp7	AU015694|Mkpx|Pyst2	dual specificity phosphatase 7	protein-coding
cluster_1-3684	chr9	106368435	106368673	+	239	NA	promoter-TSS (NM_153459)	promoter-TSS (NM_153459)	-78	NM_153459	235584	Mm.275584	NM_153459	ENSMUSG00000053716	Dusp7	AU015694|Mkpx|Pyst2	dual specificity phosphatase 7	protein-coding
cluster_1-3164	chr10	123076246	123076598	+	353	NA	promoter-TSS (NM_153395)	promoter-TSS (NM_153395)	83	NM_153395	67074	Mm.169924	NM_153395	ENSMUSG00000034602	Mon2	2610528O22Rik|AW495628|Sf21|mKIAA1040	MON2 homolog, regulator of endosome to Golgi trafficking	protein-coding
cluster_1-6700	chr5	72203159	72203464	+	306	NA	promoter-TSS (NM_153389)	promoter-TSS (NM_153389)	-18	NR_003966	231287	Mm.32775	NM_153389	ENSMUSG00000046808	Atp10d	9830145H18Rik|ATPVD|D5Buc24e	ATPase, class V, type 10D	protein-coding
cluster_1-3203	chr19	4615767	4615951	+	185	NA	promoter-TSS (NM_153388)	promoter-TSS (NM_153388)	-192	NM_153388	225875	Mm.329675	NM_153388	ENSMUSG00000045045	Lrfn4	BC023156|Salm3	leucine rich repeat and fibronectin type III domain containing 4	protein-coding
cluster_1-2201	chr12	31950135	31950745	+	611	NA	promoter-TSS (NM_153198)	promoter-TSS (NM_153198)	-195	NM_153198	73389	Mm.390461	NM_153198	ENSMUSG00000002996	Hbp1	1700058O05Rik|BE629963|C330012F01Rik|C86454	high mobility group box transcription factor 1	protein-coding
cluster_1-123	chr4	125127784	125128115	+	332	NA	promoter-TSS (NM_153159)	promoter-TSS (NM_153159)	-68	NM_153159	230738	Mm.402	NM_153159	ENSMUSG00000042677	Zc3h12a	BC036563|MCPIP|MCPIP-1|Mcpip1|Reg1	zinc finger CCCH type containing 12A	protein-coding
cluster_1-5656	chr4	59625966	59626208	+	243	NA	promoter-TSS (NM_153158)	promoter-TSS (NM_153158)	-124	NM_001015681	230259	Mm.45688	NM_153158	ENSMUSG00000045071	E130308A19Rik	-	RIKEN cDNA E130308A19 gene	protein-coding
cluster_1-8019	chr16	17928148	17928376	+	229	NA	promoter-TSS (NM_153150)	promoter-TSS (NM_153150)	-43	NM_153150	13358	Mm.229291	NM_153150	ENSMUSG00000003528	Slc25a1	1300019P08Rik|2610100G11Rik|AI194714|Ctp|Dgsj|Slc20a3	solute carrier family 25 (mitochondrial carrier, citrate transporter), member 1	protein-coding
cluster_1-258	chr9	21546236	21547042	+	807	NA	promoter-TSS (NM_153141)	promoter-TSS (NM_153141)	-255	NM_153141	59035	Mm.178115	NM_021531	ENSMUSG00000032185	Carm1	Prmt4	coactivator-associated arginine methyltransferase 1	protein-coding
cluster_1-110	chr9	21545817	21545977	+	161	NA	promoter-TSS (NM_153141)	promoter-TSS (NM_153141)	-997	NM_153141	59035	Mm.178115	NM_021531	ENSMUSG00000032185	Carm1	Prmt4	coactivator-associated arginine methyltransferase 1	protein-coding
cluster_1-2895	chr2	103760938	103761449	+	512	NA	promoter-TSS (NM_153126)	promoter-TSS (NM_153126)	77	NM_153126	98956	Mm.288005	NM_153126	ENSMUSG00000027185	Nat10	AI429152	N-acetyltransferase 10	protein-coding
cluster_1-2082	chr16	10192701	10193048	+	348	NA	promoter-TSS (NM_153123)	promoter-TSS (NM_153123)	-32	NM_153123	75329	Mm.108729	NM_029253	ENSMUSG00000039200	Atf7ip2	4930558K11Rik|BC018510|Get-1|PSM2	activating transcription factor 7 interacting protein 2	protein-coding
cluster_1-5603	chr2	158665777	158666040	+	264	NA	promoter-TSS (NM_153089)	promoter-TSS (NM_153089)	-825	NM_153089	228852	Mm.150540	NM_153089	ENSMUSG00000037754	Ppp1r16b	ANKRD4|C130078N17Rik|TIMAP|Wdt4	protein phosphatase 1, regulatory subunit 16B	protein-coding
cluster_1-2487	chr7	15967454	15967619	+	166	NA	promoter-TSS (NM_153068)	promoter-TSS (NM_153068)	-1	NM_153068	259300	Mm.138215	NM_153068	ENSMUSG00000074364	Ehd2	BC027084|C130052H20Rik	EH-domain containing 2	protein-coding
cluster_1-265	chr10	122096963	122097544	+	582	NA	promoter-TSS (NM_153059)	promoter-TSS (NM_153059)	-83	NM_153059	216395	Mm.236764	NM_153059	ENSMUSG00000034620	Rxylt1	6330415D21Rik|Tmem5	ribitol xylosyltransferase 1	protein-coding
cluster_1-5269	chr7	46033554	46033921	+	368	NA	promoter-TSS (NM_153057)	promoter-TSS (NM_153057)	41	NM_153057	211548	Mm.274811	NM_153057	ENSMUSG00000030835	Nomo1	D7Ertd156e|Nomo|pM5	nodal modulator 1	protein-coding
cluster_1-1623	chr2	11603014	11603390	+	377	NA	promoter-TSS (NM_152824)	promoter-TSS (NM_152824)	-3	NM_152824	76938	Mm.182769	NM_152824	ENSMUSG00000037197	Rbm17	2700027J02Rik	RNA binding motif protein 17	protein-coding
cluster_1-7776	chr7	30090280	30090621	+	342	NA	promoter-TSS (NM_152814)	promoter-TSS (NM_152814)	60	NM_152814	72556	Mm.441512	NM_152814	ENSMUSG00000078768	Zfp566	2700043M03Rik|mszf4	zinc finger protein 566	protein-coding
cluster_1-834	chr4	14826229	14826720	+	492	NA	promoter-TSS (NM_152812)	promoter-TSS (NM_152812)	-61	NM_152812	72201	Mm.387724	NM_152812	ENSMUSG00000040550	Otud6b	2600013N14Rik|AU015433	OTU domain containing 6B	protein-coding
cluster_1-672	chr18	53861828	53862140	+	313	NA	promoter-TSS (NM_152809)	promoter-TSS (NM_152809)	-129	NM_152809	70425	Mm.368668	NM_152809	ENSMUSG00000073563	Csnk1g3	3300002K07Rik|C330049O21Rik	casein kinase 1, gamma 3	protein-coding
cluster_1-5787	chr13	110394762	110395240	+	479	NA	promoter-TSS (NM_152804)	promoter-TSS (NM_152804)	-43	NM_152804	20620	Mm.380	NM_152804	ENSMUSG00000021701	Plk2	Snk	polo like kinase 2	protein-coding
cluster_1-1059	chr12	104752827	104752998	+	172	NA	promoter-TSS (NM_148948)	promoter-TSS (NM_148948)	-960	NM_148948	192119	Mm.21135	NM_148948	ENSMUSG00000041415	Dicer1	1110006F08Rik|D12Ertd7e|mKIAA0928	dicer 1, ribonuclease type III	protein-coding
cluster_1-5079	chr17	30004559	30004780	+	222	NA	promoter-TSS (NM_148926)	promoter-TSS (NM_148926)	-370	NR_151442	21769	Mm.220972	NM_148926	ENSMUSG00000044477	Zfand3	AW539211|TEG-27|Tex27	zinc finger, AN1-type domain 3	protein-coding
cluster_1-1649	chr10	118141491	118141939	+	449	NA	promoter-TSS (NM_148922)	promoter-TSS (NM_148922)	-72	NM_010785	17245	Mm.101191	NM_010785	ENSMUSG00000020212	Mdm1	Arrd2|Mdm-1	transformed mouse 3T3 cell double minute 1	protein-coding
cluster_1-7738	chr11	110337459	110337882	+	424	NA	promoter-TSS (NM_147219)	promoter-TSS (NM_147219)	46	NM_147219	217265	Mm.41942	NM_147219	ENSMUSG00000018800	Abca5	ABC13|B930033A02Rik|mKIAA1888	ATP-binding cassette, sub-family A (ABC1), member 5	protein-coding
cluster_1-5536	chr4	103114231	103114983	+	753	NA	promoter-TSS (NM_146254)	promoter-TSS (NM_146254)	217	NM_001286222	71148	Mm.288721	NM_027696	ENSMUSG00000028522	Mier1	4933425I22Rik|5830411K19Rik|er1	MEIR1 treanscription regulator	protein-coding
cluster_1-4968	chrX	102156986	102157205	+	220	NA	promoter-TSS (NM_146235)	promoter-TSS (NM_146235)	-4	NM_146235	236930	Mm.31911	NM_146235	ENSMUSG00000051220	Ercc6l	BC004701|D330021P09Rik	excision repair cross-complementing rodent repair deficiency complementation group 6 like	protein-coding
cluster_1-6122	chr9	114688522	114688927	+	406	NA	promoter-TSS (NM_146229)	promoter-TSS (NM_146229)	-107	NM_146229	235661	Mm.128627	NM_146229	ENSMUSG00000032435	Dync1li1	1110053F02Rik|Dnclic1|LIC-1	dynein cytoplasmic 1 light intermediate chain 1	protein-coding
cluster_1-5860	chr9	72274678	72275298	+	621	NA	promoter-TSS (NM_146224)	promoter-TSS (NM_146224)	100	NM_001311105	235469	Mm.242791	NM_146224	ENSMUSG00000038535	Zfp280d	A930005F02Rik|BC027163|Suhw4|ZNF634|Znf280d	zinc finger protein 280D	protein-coding
cluster_1-4113	chr8	111300127	111300614	+	488	NA	promoter-TSS (NM_146218)	promoter-TSS (NM_146218)	-148	NM_146218	234736	Mm.334816	NM_146218	ENSMUSG00000033596	Rfwd3	BC027246	ring finger and WD repeat domain 3	protein-coding
cluster_1-6983	chr8	111033659	111034069	+	411	NA	promoter-TSS (NM_146217)	promoter-TSS (NM_146217)	22	NM_146217	234734	Mm.24174	NM_146217	ENSMUSG00000031960	Aars	AI316495|C76919|sti	alanyl-tRNA synthetase	protein-coding
cluster_1-6060	chr8	110217707	110218132	+	426	NA	promoter-TSS (NM_146215)	promoter-TSS (NM_146215)	-41	NM_146215	234728	Mm.275341	NM_146215	ENSMUSG00000046441	Cmtr2	AU022703|C730036L12Rik|Ftsjd1|MTr2	cap methyltransferase 2	protein-coding
cluster_1-8407	chr8	53638731	53639209	+	479	NA	promoter-TSS (NM_146208)	promoter-TSS (NM_146208)	95	NM_146208	234258	Mm.281749	NM_146208	ENSMUSG00000039396	Neil3	AI449477|BC034753|C85903	nei like 3 (E. coli)	protein-coding
cluster_1-141	chr8	13105407	13105779	+	373	NA	promoter-TSS (NM_146207)	promoter-TSS (NM_146207)	-30	NM_001363450	99375	Mm.212861	NM_146207	ENSMUSG00000031446	Cul4a	2810470J21Rik|AW495282	cullin 4A	protein-coding
cluster_1-4080	chr7	90129990	90130439	+	450	NA	promoter-TSS (NM_146194)	promoter-TSS (NM_146194)	1	NM_001252520	233489	Mm.235175	NM_146194	ENSMUSG00000039361	Picalm	CALM|CLTH|PAP180|fit-1|fit1|mKIAA4114	phosphatidylinositol binding clathrin assembly protein	protein-coding
cluster_1-1153	chr7	3644574	3645530	+	957	NA	promoter-TSS (NM_146176)	promoter-TSS (NM_146176)	-217	NM_146176	232791	Mm.358731	NM_146176	ENSMUSG00000035632	Cnot3	A930039N10Rik	CCR4-NOT transcription complex, subunit 3	protein-coding
cluster_1-846	chr6	125191454	125191918	+	465	NA	promoter-TSS (NM_146171)	promoter-TSS (NM_146171)	-100	NM_146171	68298	Mm.257590	NM_146171	ENSMUSG00000038252	Ncapd2	2810406C15Rik|2810465G24Rik|CAP-D2|CNAP1|mKIAA0159	non-SMC condensin I complex, subunit D2	protein-coding
cluster_1-2276	chr6	83831444	83832127	+	684	NA	promoter-TSS (NM_146169)	promoter-TSS (NM_146169)	-44	NM_146169	232164	Mm.404420	NM_146169	ENSMUSG00000045896	Paip2b	-	poly(A) binding protein interacting protein 2B	protein-coding
cluster_1-7611	chr5	34169255	34169855	+	601	NA	promoter-TSS (NM_146159)	promoter-TSS (NM_146159)	-29	NM_181857	272158	Mm.319286	NM_181857	ENSMUSG00000045102	Poln	POL4P	DNA polymerase N	protein-coding
cluster_1-7713	chr4	132843117	132843374	+	258	NA	promoter-TSS (NM_146154)	promoter-TSS (NM_146154)	-76	NM_001290725	100336	Mm.105230	NM_146154	ENSMUSG00000028882	Ppp1r8	6330548N22Rik|AU044684|NIPP1	protein phosphatase 1, regulatory subunit 8	protein-coding
cluster_1-2666	chr4	116720687	116721139	+	453	NA	promoter-TSS (NM_146151)	promoter-TSS (NM_146151)	-42	NM_146151	230661	Mm.482431	NM_146151	ENSMUSG00000033985	Tesk2	-	testis-specific kinase 2	protein-coding
cluster_1-5922	chr4	106733765	106733884	+	120	NA	promoter-TSS (NM_146149)	promoter-TSS (NM_146149)	-91	NM_146149	230579	Mm.222956	NM_146149	ENSMUSG00000034871	Fam151a	2010309H15Rik	family with sequence simliarity 151, member A	protein-coding
cluster_1-1232	chr2	122234631	122234947	+	317	NA	promoter-TSS (NM_146126)	promoter-TSS (NM_146126)	-50	NM_146126	20322	Mm.371580	NM_146126	ENSMUSG00000027227	Sord	SDH|Sdh-1|Sdh1|Sodh-1|XDH	sorbitol dehydrogenase	protein-coding
cluster_1-7416	chr2	32876051	32876255	+	205	NA	promoter-TSS (NM_146119)	promoter-TSS (NM_146119)	19	NM_146119	227737	Mm.301646	NM_146119	ENSMUSG00000026796	Fam129b	9130404D14Rik	family with sequence similarity 129, member B	protein-coding
cluster_1-915	chr2	32451932	32452252	+	321	NA	promoter-TSS (NM_146118)	promoter-TSS (NM_146118)	-622	NM_001164357	227731	Mm.37395	NM_146118	ENSMUSG00000026819	Slc25a25	1110030N17Rik|MCSC|mKIAA1896	solute carrier family 25 (mitochondrial carrier, phosphate carrier), member 25	protein-coding
cluster_1-813	chr2	32451365	32451660	+	296	NA	promoter-TSS (NM_146118)	promoter-TSS (NM_146118)	-42	NM_001164357	227731	Mm.37395	NM_146118	ENSMUSG00000026819	Slc25a25	1110030N17Rik|MCSC|mKIAA1896	solute carrier family 25 (mitochondrial carrier, phosphate carrier), member 25	protein-coding
cluster_1-125	chr2	25224573	25225072	+	500	NA	promoter-TSS (NM_146116)	promoter-TSS (NM_146116)	-120	NM_146116	227613	Mm.227260	NM_146116	ENSMUSG00000036752	Tubb4b	4930542G03Rik|Tubb2c|Tubb2c1	tubulin, beta 4B class IVB	protein-coding
cluster_1-562	chr1	74284640	74285056	+	417	NA	promoter-TSS (NM_146110)	promoter-TSS (NM_146110)	-110	NM_001190444	227290	Mm.379371	NM_146110	ENSMUSG00000006299	Aamp	AU040907|Aamp-rs	angio-associated migratory protein	protein-coding
cluster_1-142	chr1	52844754	52845126	+	373	NA	promoter-TSS (NM_146108)	promoter-TSS (NM_146108)	-98	NM_146108	227095	Mm.222063	NM_146108	ENSMUSG00000041426	Hibch	2610509I15Rik|HIBYL-COA-H	3-hydroxyisobutyryl-Coenzyme A hydrolase	protein-coding
cluster_1-7237	chr1	36709845	36710178	+	334	NA	promoter-TSS (NM_146107)	promoter-TSS (NM_146107)	-86	NM_146107	226977	Mm.28521	NM_146107	ENSMUSG00000037351	Actr1b	2310066K23Rik|AA960180|AI851923|Arp1b	ARP1 actin-related protein 1B, centractin beta	protein-coding
cluster_1-4176	chr3	95893733	95893960	+	228	NA	promoter-TSS (NM_146104)	promoter-TSS (NM_146104)	-75	NM_146134	226548	Mm.306954	NM_146104	ENSMUSG00000015750	Aph1a	6530402N02Rik|APH-1a	aph1 homolog A, gamma secretase subunit	protein-coding
cluster_1-1156	chr19	8786017	8786586	+	570	NA	promoter-TSS (NM_146092)	promoter-TSS (NM_146092)	15	NM_146092	225895	Mm.220886	NM_146092	ENSMUSG00000003680	Taf6l	2810417N14Rik|BB223262|C530024J06Rik|Paf65a	TATA-box binding protein associated factor 6 like	protein-coding
cluster_1-8381	chr18	77767695	77767912	+	218	NA	promoter-TSS (NM_146089)	promoter-TSS (NM_146089)	-4	NM_146089	225745	Mm.39293	NM_146089	ENSMUSG00000041840	Haus1	BC024400|Ccdc5|HEI-C	HAUS augmin-like complex, subunit 1	protein-coding
cluster_1-7304	chr16	16146539	16146977	+	439	NA	promoter-TSS (NM_146068)	promoter-TSS (NM_146068)	93	NM_001355731	224008	Mm.244703	NM_146068	ENSMUSG00000041974	Spidr	2310008H04Rik|Kiaa0146	scaffolding protein involved in DNA repair	protein-coding
cluster_1-6809	chr13	73603891	73604143	+	253	NA	promoter-TSS (NM_146047)	promoter-TSS (NM_146047)	15	NM_146047	218335	Mm.30099	NM_146047	ENSMUSG00000021610	Clptm1l	C130052I12Rik|Crr9	CLPTM1-like	protein-coding
cluster_1-6882	chr13	32338203	32338975	+	773	NA	promoter-TSS (NM_146041)	promoter-TSS (NM_146041)	-45	NM_146041	218138	Mm.247143	NM_146041	ENSMUSG00000038372	Gmds	BC031788|C87208	GDP-mannose 4, 6-dehydratase	protein-coding
cluster_1-4778	chr12	36157041	36157211	+	171	NA	promoter-TSS (NM_146033)	promoter-TSS (NM_146033)	2	NM_146033	217473	Mm.130422	NM_146033	ENSMUSG00000036188	Ankmy2	AI035571|ZMYND20	ankyrin repeat and MYND domain containing 2	protein-coding
cluster_1-3939	chr11	6546685	6546962	+	278	NA	promoter-TSS (NM_146014)	promoter-TSS (NM_146014)	-64	NM_146014	216527	Mm.221271	NM_146014	ENSMUSG00000000378	Ccm2	BC029157	cerebral cavernous malformation 2	protein-coding
cluster_1-7047	chr10	84576441	84576666	+	226	NA	promoter-TSS (NM_146008)	promoter-TSS (NM_146008)	-394	NM_146008	216198	Mm.296142	NM_146008	ENSMUSG00000020034	Tcp11l2	E430026E19Rik	t-complex 11 (mouse) like 2	protein-coding
cluster_1-4707	chr10	76531261	76531837	+	577	NA	promoter-TSS (NM_146006)	promoter-TSS (NM_146006)	-56	NM_146006	16987	Mm.55075	NM_146006	ENSMUSG00000033105	Lss	2810025N20Rik|D10Ertd116e|Osc	lanosterol synthase	protein-coding
cluster_1-6493	chr5	135545342	135545696	+	355	NA	promoter-TSS (NM_146001)	promoter-TSS (NM_146001)	-397	NM_146001	215114	Mm.280805	NM_146001	ENSMUSG00000039959	Hip1	2610109B09Rik|A930014B11Rik|E130315I21Rik|mKIAA4113	huntingtin interacting protein 1	protein-coding
cluster_1-2956	chr1	143702740	143703053	+	314	NA	promoter-TSS (NM_145991)	promoter-TSS (NM_145991)	-3	NM_145991	214498	Mm.156727	NM_145991	ENSMUSG00000026361	Cdc73	8430414L16Rik|C130030P16Rik|C81219|Hrpt2	cell division cycle 73, Paf1/RNA polymerase II complex component	protein-coding
cluster_1-7195	chr2	121442552	121442717	+	166	NA	promoter-TSS (NM_145973)	promoter-TSS (NM_145973)	-33	NM_145973	269344	Mm.330522	NM_145973	ENSMUSG00000027246	Ell3	A930015D22Rik	elongation factor RNA polymerase II-like 3	protein-coding
cluster_1-315	chr11	35769247	35769927	+	681	NA	promoter-TSS (NM_145962)	promoter-TSS (NM_145962)	92	NM_145962	211347	Mm.255044	NM_145962	ENSMUSG00000018846	Pank3	-	pantothenate kinase 3	protein-coding
cluster_1-7067	chrX	75416301	75416883	+	583	NA	promoter-TSS (NM_145956)	promoter-TSS (NM_145956)	-8	NM_001294277	105886298	Mm.16366	NM_010839	ENSMUSG00000090110	Cmc4	Mtcp1nb|p8MTCP1	C-x(9)-C motif containing 4	protein-coding
cluster_1-2343	chr7	128740416	128740627	+	212	NA	promoter-TSS (NM_145955)	promoter-TSS (NM_145955)	-92	NM_145955	210711	Mm.58882	NM_145955	ENSMUSG00000048170	Mcmbp	1110007A13Rik|AU017382|BC025641|MCM-BP	minichromosome maintenance complex binding protein	protein-coding
cluster_1-1027	chr3	157924992	157925377	+	386	NA	promoter-TSS (NM_145953)	promoter-TSS (NM_145953)	-121	NM_145953	107869	Mm.28301	NM_145953	ENSMUSG00000028179	Cth	0610010I13Rik|AI314617|BC019483|CSE|Cys3	cystathionase (cystathionine gamma-lyase)	protein-coding
cluster_1-1834	chr4	16013640	16014068	+	429	NA	promoter-TSS (NM_145950)	promoter-TSS (NM_145950)	-16	NM_001355615	209212	Mm.46455	NM_145950	ENSMUSG00000041153	Osgin2	BC010311|C230027H09Rik	oxidative stress induced growth inhibitor family member 2	protein-coding
cluster_1-3876	chr1	180850671	180851218	+	548	NA	promoter-TSS (NM_145943)	promoter-TSS (NM_145943)	-207	NM_145943	208768	Mm.272625	NM_145943	ENSMUSG00000038806	Sde2	-	SDE2 telomere maintenance homolog (S. pombe)	protein-coding
cluster_1-510	chr11	109611333	109612111	+	779	NA	promoter-TSS (NM_145940)	promoter-TSS (NM_145940)	-333	NM_145940	52639	Mm.35817	NM_145940	ENSMUSG00000041895	Wipi1	4930533H01Rik|AW411817|D11Ertd498e	WD repeat domain, phosphoinositide interacting 1	protein-coding
cluster_1-328	chr14	40966849	40967377	+	529	NA	promoter-TSS (NM_145928)	promoter-TSS (NM_145928)	-217	NM_145928	52588	Mm.28876	NM_145928	ENSMUSG00000037824	Tspan14	AA958793|D14Ertd226e|Tm4sf14|tspan-14	tetraspanin 14	protein-coding
cluster_1-6112	chr5	63968840	63969235	+	396	NA	promoter-TSS (NM_145923)	promoter-TSS (NM_145923)	-140	NM_145923	100532	Mm.243632	NM_145923	ENSMUSG00000047881	Rell1	AA536743	RELT-like 1	protein-coding
cluster_1-3722	chr2	180273373	180273808	+	436	NA	promoter-TSS (NM_145851)	promoter-TSS (NM_145851)	-125	NM_145851	252966	Mm.386884	NM_145851	ENSMUSG00000038990	Cables2	ik3-2	CDK5 and Abl enzyme substrate 2	protein-coding
cluster_1-6783	chr11	94677412	94677585	+	174	NA	promoter-TSS (NM_145828)	promoter-TSS (NM_145828)	-5	NM_145828	217119	Mm.100638	NM_145828	ENSMUSG00000020868	Xylt2	E030002B02Rik|XT-II|XT2|xylT-II	xylosyltransferase II	protein-coding
cluster_1-7630	chr6	113458658	113458861	+	204	NA	promoter-TSS (NM_145826)	promoter-TSS (NM_145826)	-12	NM_001034031	57890	Mm.131781	NM_145826	ENSMUSG00000043088	Il17re	AA589509|IL-17RE|Il25r	interleukin 17 receptor E	protein-coding
cluster_1-3747	chr11	107470555	107470901	+	347	NA	promoter-TSS (NM_145823)	promoter-TSS (NM_145823)	-8	NM_001359616	71795	Mm.397413	NM_145823	ENSMUSG00000040430	Pitpnc1	1110020B03Rik|5830436L09Rik|AI662802|AI851387|C330017I21Rik|Dnr411|RDGBB|RDGBB1|mrdgBbeta|rdgB-beta	phosphatidylinositol transfer protein, cytoplasmic 1	protein-coding
cluster_1-4434	chr16	20717464	20717862	+	399	NA	promoter-TSS (NM_145632)	promoter-TSS (NM_145632)	-163	NM_145632	245841	Mm.288730	NM_145632	ENSMUSG00000021018	Polr2h	-	polymerase (RNA) II (DNA directed) polypeptide H	protein-coding
cluster_1-802	chr9	106476934	106477423	+	490	NA	promoter-TSS (NM_145619)	promoter-TSS (NM_145619)	-131	NM_145620	27966	Mm.239997	NM_145620	ENSMUSG00000041506	Rrp9	55kDa|D19435|D9Wsu10e|Rnu3ip2|U3-55k	RRP9, small subunit (SSU) processome component, homolog (yeast)	protein-coding
cluster_1-3946	chr9	4376207	4376639	+	433	NA	promoter-TSS (NM_145609)	promoter-TSS (NM_145609)	-129	NM_145609	78100	Mm.206549	NM_145609	ENSMUSG00000041124	Msantd4	8430410K20Rik|Mysantd4	Myb/SANT-like DNA-binding domain containing 4 with coiled-coils	protein-coding
cluster_1-1578	chr8	105225055	105225384	+	330	NA	promoter-TSS (NM_145604)	promoter-TSS (NM_145604)	31	NM_145604	234678	Mm.27186	NM_145604	ENSMUSG00000031889	D230025D16Rik	BC006874|Lin10	RIKEN cDNA D230025D16 gene	protein-coding
cluster_1-1850	chr8	69996163	69996833	+	671	NA	promoter-TSS (NM_145596)	promoter-TSS (NM_145596)	-114	NM_145596	234366	Mm.270044	NM_145596	ENSMUSG00000036180	Gatad2a	1110066C11Rik|BC031407|C80248	GATA zinc finger domain containing 2A	protein-coding
cluster_1-5308	chr8	4612982	4613372	+	391	NA	promoter-TSS (NM_145591)	promoter-TSS (NM_145591)	7	NM_145591	233987	Mm.102799	NM_145591	ENSMUSG00000058748	Zfp958	-	zinc finger protein 958	protein-coding
cluster_1-2856	chr7	120102190	120102388	+	199	NA	promoter-TSS (NM_145586)	promoter-TSS (NM_145586)	-137	NM_145586	233806	Mm.257952	NM_145586	ENSMUSG00000030917	Tmem159	8430420C20Rik	transmembrane protein 159	protein-coding
cluster_1-6141	chr6	52640210	52640549	+	340	NA	promoter-TSS (NM_145567)	promoter-TSS (NM_145567)	-79	NM_145567	58875	Mm.286458	NM_145567	ENSMUSG00000029776	Hibadh	6430402H10Rik|AI265272	3-hydroxyisobutyrate dehydrogenase	protein-coding
cluster_1-7996	chr5	109996417	109996569	+	153	NA	promoter-TSS (NM_145563)	promoter-TSS (NM_145563)	-34	NM_145563	69504	Mm.441438	NM_145563	ENSMUSG00000066613	Zfp932	2310001H12Rik|Znf431	zinc finger protein 932	protein-coding
cluster_1-3975	chr4	125029842	125030086	+	245	NA	promoter-TSS (NM_145552)	promoter-TSS (NM_145552)	-50	NM_145552	230737	Mm.90760	NM_145552	ENSMUSG00000028869	Gnl2	BC003262|HUMAUANTIG|Ngp-1	guanine nucleotide binding protein-like 2 (nucleolar)	protein-coding
cluster_1-6559	chr4	49520985	49521288	+	304	NA	promoter-TSS (NM_145547)	promoter-TSS (NM_145547)	-40	NM_145547	230162	Mm.186994	NM_145547	ENSMUSG00000039634	Zfp189	BB131811|C430015I23Rik	zinc finger protein 189	protein-coding
cluster_1-5592	chr3	105801254	105801427	+	174	NA	promoter-TSS (NM_145541)	promoter-TSS (NM_145541)	41	NM_145541	109905	Mm.101922	NM_145541	ENSMUSG00000068798	Rap1a	AI848598|G-22K|Krev-1|Rap1	RAS-related protein 1a	protein-coding
cluster_1-445	chr3	90433440	90433890	+	451	NA	promoter-TSS (NM_145540)	promoter-TSS (NM_145540)	-29	NM_178876	229543	Mm.268564	NM_145540	ENSMUSG00000027933	Ints3	C77668	integrator complex subunit 3	protein-coding
cluster_1-4844	chr2	122118153	122118587	+	435	NA	promoter-TSS (NM_145531)	promoter-TSS (NM_145531)	16	NM_145531	214585	Mm.222303	NM_145531	ENSMUSG00000033396	Spg11	6030465E24Rik|A330015I11|C530005A01Rik	SPG11, spatacsin vesicle trafficking associated	protein-coding
cluster_1-856	chr2	104590134	104590552	+	419	NA	promoter-TSS (NM_145529)	promoter-TSS (NM_145529)	-141	NM_145529	228410	Mm.259876	NM_145529	ENSMUSG00000027176	Cstf3	4732468G05Rik|C79532|CstF-77	cleavage stimulation factor, 3' pre-RNA, subunit 3	protein-coding
cluster_1-2374	chr2	62664115	62664623	+	509	NA	promoter-TSS (NM_145523)	promoter-TSS (NM_145523)	42	NM_145523	227960	Mm.219877	NM_145523	ENSMUSG00000026893	Gca	5133401E04Rik|AI573844	grancalcin	protein-coding
cluster_1-5277	chr2	34799721	34799912	+	192	NA	promoter-TSS (NM_145522)	promoter-TSS (NM_145522)	96	NM_145522	227746	Mm.158705	NM_145522	ENSMUSG00000070953	Rabepk	8430412M01Rik|9530020D24Rik|AV073337|C87311|Rab9p40	Rab9 effector protein with kelch motifs	protein-coding
cluster_1-4623	chr1	93511601	93512222	+	622	NA	promoter-TSS (NM_145519)	promoter-TSS (NM_145519)	-193	NM_145519	227377	Mm.243091	NM_145519	ENSMUSG00000034066	Farp2	AI465173|BC009153|D030026M03Rik|Fir|mKIAA0793	FERM, RhoGEF and pleckstrin domain protein 2	protein-coding
cluster_1-5875	chr1	165236592	165237208	+	617	NA	promoter-TSS (NM_145513)	promoter-TSS (NM_145513)	58	NM_145513	226591	Mm.21520	NM_145513	ENSMUSG00000040843	Tiprl	1810011K17Rik	TIP41, TOR signalling pathway regulator-like (S. cerevisiae)	protein-coding
cluster_1-4375	chr1	131138048	131138404	+	357	NA	promoter-TSS (NM_145508)	promoter-TSS (NM_145508)	8	NM_145508	226419	Mm.39299	NM_145508	ENSMUSG00000016526	Dyrk3	BC006704	dual-specificity tyrosine-(Y)-phosphorylation regulated kinase 3	protein-coding
cluster_1-1572	chr19	42090143	42090508	+	366	NA	promoter-TSS (NM_145501)	promoter-TSS (NM_145501)	-110	NM_145501	84095	Mm.117037	NM_145501	ENSMUSG00000025178	Pi4k2a	Pi4k2	phosphatidylinositol 4-kinase type 2 alpha	protein-coding
cluster_1-5880	chr18	73815273	73815837	+	565	NA	promoter-TSS (NM_145494)	promoter-TSS (NM_145494)	-117	NM_145494	107029	Mm.36817	NM_145494	ENSMUSG00000024556	Me2	AW120568|D030040L20Rik|NAD-ME	malic enzyme 2, NAD(+)-dependent, mitochondrial	protein-coding
cluster_1-5144	chr17	47436456	47436676	+	221	NA	promoter-TSS (NM_145489)	promoter-TSS (NM_145489)	-73	NM_145489	224833	Mm.218444	NM_145489	ENSMUSG00000034382	AI661453	-	expressed sequence AI661453	protein-coding
cluster_1-1018	chr15	88819352	88819695	+	344	NA	promoter-TSS (NM_145477)	promoter-TSS (NM_145477)	-123	NM_029720	76737	Mm.292567	NM_029720	ENSMUSG00000023272	Creld2	5730592L21Rik|C85758	cysteine-rich with EGF-like domains 2	protein-coding
cluster_1-3109	chr15	55112228	55112497	+	270	NA	promoter-TSS (NM_145470)	promoter-TSS (NM_145470)	45	NM_145470	97998	Mm.295397	NM_145470	ENSMUSG00000022419	Deptor	Depdc6	DEP domain containing MTOR-interacting protein	protein-coding
cluster_1-3445	chr13	107889955	107890327	+	373	NA	promoter-TSS (NM_145456)	promoter-TSS (NM_145456)	-77	NM_145456	67263	Mm.490418	NM_145456		Zswim6	2900036G02Rik|mKIAA1577	zinc finger SWIM-type containing 6	protein-coding
cluster_1-2124	chr12	4907301	4907802	+	502	NA	promoter-TSS (NM_145441)	promoter-TSS (NM_145441)	-31	NM_145441	217379	Mm.259170	NM_145441	ENSMUSG00000020634	Ubxn2a	6330407P03Rik|Ubxd4	UBX domain protein 2A	protein-coding
cluster_1-964	chr11	115823724	115824126	+	403	NA	promoter-TSS (NM_145438)	promoter-TSS (NM_145438)	-133	NM_145438	217325	Mm.290450	NM_145438	ENSMUSG00000020782	Llgl2	9130006H11Rik|Llglh2	LLGL2 scribble cell polarity complex component	protein-coding
cluster_1-6721	chr11	82908320	82908481	+	162	NA	promoter-TSS (NM_145431)	promoter-TSS (NM_145431)	-5	NM_145431	217011	Mm.29176	NM_145431	ENSMUSG00000020692	Nle1	AL022765|BC018399|Nle|l11Jus1|l11Jus4	notchless homolog 1	protein-coding
cluster_1-1892	chr10	80590290	80590783	+	494	NA	promoter-TSS (NM_145421)	promoter-TSS (NM_145421)	-195	NM_145421	216169	Mm.29802	NM_145421	ENSMUSG00000003346	Abhd17a	1700013O15Rik|BC005632|D10Bwg1364e|Fam108a	abhydrolase domain containing 17A	protein-coding
cluster_1-643	chr9	21287901	21288167	+	267	NA	promoter-TSS (NM_145416)	promoter-TSS (NM_145416)	-65	NM_145416	215194	Mm.290690	NM_145416	ENSMUSG00000035047	Kri1	-	KRI1 homolog	protein-coding
cluster_1-749	chr1	156718783	156719244	+	462	NA	promoter-TSS (NM_145413)	promoter-TSS (NM_145413)	-103	NM_145413	215015	Mm.229107	NM_145413	ENSMUSG00000033557	Fam20b	C530043G21Rik|mKIAA0475	family with sequence similarity 20, member B	protein-coding
cluster_1-3239	chr17	25727315	25727800	+	486	NA	promoter-TSS (NM_145409)	promoter-TSS (NM_145409)	-142	NM_145409	214901	Mm.102540	NM_145409	ENSMUSG00000019214	Chtf18	6030457M03Rik|CTF18|Chl12	CTF18, chromosome transmission fidelity factor 18	protein-coding
cluster_1-886	chr1	13660238	13660761	+	524	NA	promoter-TSS (NM_145381)	promoter-TSS (NM_145381)	10	NM_145381	212442	Mm.89572	NM_145381	ENSMUSG00000025937	Lactb2	Cgi-83|E430032H21Rik	lactamase, beta 2	protein-coding
cluster_1-825	chr6	8209027	8209452	+	426	NA	promoter-TSS (NM_145374)	promoter-TSS (NM_145374)	12	NM_145374	252875	Mm.257151	NM_145374	ENSMUSG00000042447	Mios	C81488	meiosis regulator for oocyte development	protein-coding
cluster_1-1476	chr16	4880462	4880774	+	313	NA	promoter-TSS (NM_145359)	promoter-TSS (NM_145359)	-767	NM_145359	207740	Mm.268895	NM_145359	ENSMUSG00000039568	Ubald1	1500031H01Rik|BC013706|Fam100a	UBA-like domain containing 1	protein-coding
cluster_1-412	chr13	69611266	69611843	+	578	NA	promoter-TSS (NM_145354)	promoter-TSS (NM_145354)	-91	NM_175283	78925	Mm.451912	NM_175283	ENSMUSG00000021594	Srd5a1	0610031P22Rik|4930435F02Rik|S5AR 1|Srd5a-1	steroid 5 alpha-reductase 1	protein-coding
cluster_1-7011	chr17	46247931	46248125	+	195	NA	promoter-TSS (NM_145353)	promoter-TSS (NM_145353)	17	NM_009085	20016	Mm.3458	NM_009085	ENSMUSG00000067148	Polr1c	40kDa|AA409007|AA959927|AL024089|Polr1e|RPA40|Rpo1-1	polymerase (RNA) I polypeptide C	protein-coding
cluster_1-1617	chr14	26970175	26970786	+	612	NA	promoter-TSS (NM_145221)	promoter-TSS (NM_145221)	71	NM_145221	72993	Mm.202322	NM_145221	ENSMUSG00000040760	Appl1	2900057D21Rik|7330406P05Rik|AI585782|AW209077|BB022931|C88264|DIP13	adaptor protein, phosphotyrosine interaction, PH domain and leucine zipper containing 1	protein-coding
cluster_1-1725	chr5	135008891	135009481	+	591	NA	promoter-TSS (NM_145215)	promoter-TSS (NM_145215)	34	NM_001190437	68758	Mm.389700	NM_145215	ENSMUSG00000040532	Abhd11	1110054D16Rik|A630008N09Rik|Wbscr21	abhydrolase domain containing 11	protein-coding
cluster_1-1588	chr9	97018691	97019024	+	334	NA	promoter-TSS (NM_145134)	promoter-TSS (NM_145134)	-502	NM_145134	211949	Mm.491271	NM_145134	ENSMUSG00000046997	Spsb4	D030068E18Rik|SSB-4|Ssb4	splA/ryanodine receptor domain and SOCS box containing 4	protein-coding
cluster_1-1963	chr13	6547907	6548286	+	380	NA	promoter-TSS (NM_145131)	promoter-TSS (NM_145131)	-61	NM_145131	69617	Mm.41933	NM_145131	ENSMUSG00000021193	Pitrm1	2310012C15Rik|AA410010|MP-1|MP1|Ntup1|PreP|mKIAA1104	pitrilysin metallepetidase 1	protein-coding
cluster_1-403	chr6	124662778	124663120	+	343	NA	promoter-TSS (NM_145130)	promoter-TSS (NM_145130)	-155	NM_145130	14792	Mm.273915	NM_145130	ENSMUSG00000004270	Lpcat3	C3f|Grcc3f|Lpcat|Lpeat|Lplat5|Lpsat|Mboat5|Moact5|Oact5|PTG	lysophosphatidylcholine acyltransferase 3	protein-coding
cluster_1-203	chr6	37870457	37870928	+	472	NA	promoter-TSS (NM_145076)	promoter-TSS (NM_145076)	-119	NM_145076	21848	Mm.41063	NM_145076	ENSMUSG00000029833	Trim24	A130082H20Rik|AI447469|D430004I05Rik|TIF1|TIF1-alpha|TIF1alpha|Tif1a	tripartite motif-containing 24	protein-coding
cluster_1-7795	chr9	48495039	48495505	+	467	NA	promoter-TSS (NM_144948)	promoter-TSS (NM_144948)	58	NM_144948	67010	Mm.76911	NM_144948	ENSMUSG00000042396	Rbm7	1200007M24Rik|1500011D06Rik|AU041934|AW554393	RNA binding motif protein 7	protein-coding
cluster_1-4840	chr6	91156560	91156830	+	271	NA	promoter-TSS (NM_144919)	promoter-TSS (NM_144919)	-120	NM_144919	232232	Mm.206218	NM_144919	ENSMUSG00000034245	Hdac11	-	histone deacetylase 11	protein-coding
cluster_1-6912	chr6	85431799	85432084	+	286	NA	promoter-TSS (NM_144918)	promoter-TSS (NM_144918)	-35	NM_144918	232187	Mm.219946	NM_144918	ENSMUSG00000033706	Smyd5	AW536703|NN8-4AG|Rai15|Rrg1	SET and MYND domain containing 5	protein-coding
cluster_1-3957	chr4	132510363	132510748	+	386	NA	promoter-TSS (NM_144907)	promoter-TSS (NM_144907)	-99	NM_144907	230784	Mm.23608	NM_144907	ENSMUSG00000028893	Sesn2	HI95|SEST2|Ses2	sestrin 2	protein-coding
cluster_1-5788	chr3	101604626	101604876	+	251	NA	promoter-TSS (NM_144900)	promoter-TSS (NM_144900)	-44	NM_144900	11928	Mm.193670	NM_144900	ENSMUSG00000033161	Atp1a1	Atpa-1|BC010319	ATPase, Na+/K+ transporting, alpha 1 polypeptide	protein-coding
cluster_1-4452	chr3	88913805	88914116	+	312	NA	promoter-TSS (NM_144898)	promoter-TSS (NM_144898)	-10	NM_144898	229524	Mm.440405	NM_144898	ENSMUSG00000068922	Msto1	BC008103|mst	misato 1, mitochondrial distribution and morphology regulator	protein-coding
cluster_1-4401	chr3	85573877	85574264	+	388	NA	promoter-TSS (NM_144896)	promoter-TSS (NM_144896)	-59	NM_144896	229487	Mm.52275	NM_144896	ENSMUSG00000028085	Gatb	9430026F02Rik|Pet112|Pet112l	glutamyl-tRNA(Gln) amidotransferase, subunit B	protein-coding
cluster_1-257	chr2	84714982	84715515	+	534	NA	promoter-TSS (NM_144887)	promoter-TSS (NM_144887)	-84	NM_144887	228136	Mm.288508	NM_144887	ENSMUSG00000034075	Zdhhc5	1110032A17Rik|AI451382|Zisp	zinc finger, DHHC domain containing 5	protein-coding
cluster_1-3715	chr1	162548490	162548752	+	263	NA	promoter-TSS (NM_144877)	promoter-TSS (NM_144877)	-276	NM_144877	71449	Mm.270569	NM_144877	ENSMUSG00000026694	Eef1aknmt	5630401D24Rik|Mettl13	EEF1A lysine and N-terminal methyltransferase	protein-coding
cluster_1-2681	chr19	3912693	3913099	+	407	NA	promoter-TSS (NM_144870)	promoter-TSS (NM_144870)	-122	NM_001271443	225887	Mm.44227	NM_144870	ENSMUSG00000059734	Ndufs8	BC021616|CI-23kD|TYKY	NADH:ubiquinone oxidoreductase core subunit S8	protein-coding
cluster_1-717	chr18	34931763	34932342	+	580	NA	promoter-TSS (NM_144866)	promoter-TSS (NM_144866)	-49	NM_144866	225363	Mm.329353	NM_144866	ENSMUSG00000024360	Etf1	AI463371|D6Ertd109e|ERF|ERF1|SUP45L1|TB3-1	eukaryotic translation termination factor 1	protein-coding
cluster_1-1700	chr15	79062816	79063260	+	445	NA	promoter-TSS (NM_144849)	promoter-TSS (NM_144849)	-179	NM_144849	223690	Mm.24262	NM_144849	ENSMUSG00000033055	Ankrd54	C730048E16Rik|EST1068184|EST475269|Liar	ankyrin repeat domain 54	protein-coding
cluster_1-6256	chr14	122534154	122534415	+	262	NA	promoter-TSS (NM_144844)	promoter-TSS (NM_144844)	-44	NM_144844	110821	Mm.23876	NM_144844	ENSMUSG00000041650	Pcca	C79630	propionyl-Coenzyme A carboxylase, alpha polypeptide	protein-coding
cluster_1-447	chr13	12394920	12395391	+	472	NA	promoter-TSS (NM_144835)	promoter-TSS (NM_144835)	-220	NM_144835	217995	Mm.171186	NM_144835	ENSMUSG00000050244	Heatr1	AA517551|B130016L12Rik|BC019693	HEAT repeat containing 1	protein-coding
cluster_1-6034	chr11	77607682	77608157	+	476	NA	promoter-TSS (NM_144825)	promoter-TSS (NM_144825)	-104	NM_001364134	216965	Mm.340436	NM_144825	ENSMUSG00000017291	Taok1	2810468K05Rik|AU020252|D130018F14Rik|Map3k16|Markk|Psk2	TAO kinase 1	protein-coding
cluster_1-3861	chr11	69579193	69579511	+	319	NA	promoter-TSS (NM_144824)	promoter-TSS (NM_144824)	-103	NM_144824	216853	Mm.31586	NM_144824	ENSMUSG00000041346	Wrap53	BC021790|Wdr79	WD repeat containing, antisense to Trp53	protein-coding
cluster_1-1557	chr2	104742620	104743073	+	454	NA	promoter-TSS (NM_144804)	promoter-TSS (NM_144804)	11	NM_144804	211896	Mm.288805	NM_144804	ENSMUSG00000027173	Depdc7	AV216087	DEP domain containing 7	protein-coding
cluster_1-4286	chr12	51829484	51829721	+	238	NA	promoter-TSS (NM_144788)	promoter-TSS (NM_144788)	-66	NM_144788	207304	Mm.249391	NM_144788	ENSMUSG00000035247	Hectd1	A630086P08Rik|AI844876|b2b327Clo|opm	HECT domain E3 ubiquitin protein ligase 1	protein-coding
cluster_1-1465	chr4	74251679	74252209	+	531	NA	promoter-TSS (NM_144787)	promoter-TSS (NM_144787)	65	NM_144787	76804	Mm.209059	NM_144787	ENSMUSG00000028397	Kdm4c	2410141F18Rik|AA517467|Gasc1|Jmjd2c	lysine (K)-specific demethylase 4C	protein-coding
cluster_1-272	chr9	53610259	53610469	+	211	NA	promoter-TSS (NM_144784)	promoter-TSS (NM_144784)	-14	NM_144784	110446	Mm.293233	NM_144784	ENSMUSG00000032047	Acat1	6330585C21Rik|Acat	acetyl-Coenzyme A acetyltransferase 1	protein-coding
cluster_1-7791	chr14	47418175	47418447	+	273	NA	promoter-TSS (NM_144553)	promoter-TSS (NM_144553)	96	NM_144553	218977	Mm.240543	NM_144553	ENSMUSG00000037544	Dlgap5	C77459|C86398|Dap-5|Dlg7|Hurp|mKIAA0008	DLG associated protein 5	protein-coding
cluster_1-3444	chr15	59648081	59648665	+	585	NA	promoter-TSS (NM_144549)	promoter-TSS (NM_144549)	-281	NM_144549	211770	Mm.40298	NM_144549	ENSMUSG00000032501	Trib1	A530090O15Rik|TRB-1|Trb1	tribbles pseudokinase 1	protein-coding
cluster_1-2884	chr2	122028304	122028704	+	401	NA	promoter-TSS (NM_144545)	promoter-TSS (NM_144545)	-76	NM_144545	78655	Mm.458184	NM_144545	ENSMUSG00000027236	Eif3j1	1810016I04Rik|2700079K05Rik|AA409117|AA409446|C78575|Eif3j|Eif3j-1|Eif3j-2|Eif3j2|Eif3s1|eIF-3-alpha-A|eIF-3-alpha-B|eIF3-alpha|eIF3-p35|eIF3j-A|eIF3j-B	eukaryotic translation initiation factor 3, subunit J1	protein-coding
cluster_1-2765	chr8	72570657	72571368	+	712	NA	promoter-TSS (NM_144534)	promoter-TSS (NM_144534)	36	NM_172396	66818	Mm.22565	NM_172396	ENSMUSG00000044600	Smim7	9130011J15Rik	small integral membrane protein 7	protein-coding
cluster_1-5392	chr4	134187012	134187495	+	484	NA	promoter-TSS (NM_144527)	promoter-TSS (NM_144527)	-168	NM_144527	70012	Mm.26542	NM_144527	ENSMUSG00000037443	Cep85	2410030J07Rik|AI173272|AI173504|Ccdc21	centrosomal protein 85	protein-coding
cluster_1-347	chr2	180118983	180119438	+	456	NA	promoter-TSS (NM_144500)	promoter-TSS (NM_144500)	-96	NM_144500	228983	Mm.253578	NM_144500	ENSMUSG00000039050	Osbpl2	C130070J12Rik|ORP-2|Orp2	oxysterol binding protein-like 2	protein-coding
cluster_1-674	chr2	109280530	109280928	+	399	NA	promoter-TSS (NM_139303)	promoter-TSS (NM_139303)	-9	NM_139303	228421	Mm.274086	NM_139303	ENSMUSG00000027115	Kif18a	AU024633|B130001M12Rik|gcd2	kinesin family member 18A	protein-coding
cluster_1-4309	chr19	7557335	7557476	+	142	NA	promoter-TSS (NM_139269)	promoter-TSS (NM_139269)	-54	NM_139269	225845	Mm.274810	NM_139269	ENSMUSG00000060675	Plaat3	AdPLA|C78643|HRSL3|Hrasls3|Hrev107|MLP-3|Pla2g16	phospholipase A and acyltransferase 3	protein-coding
cluster_1-4001	chr4	41124215	41124552	+	338	NA	promoter-TSS (NM_139236)	promoter-TSS (NM_139236)	-44	NM_139236	230082	Mm.285797	NM_139236	ENSMUSG00000028430	Nol6	AA410091|Nrap	nucleolar protein family 6 (RNA-associated)	protein-coding
cluster_1-3804	chr6	122626051	122626397	+	347	NA	promoter-TSS (NM_139218)	promoter-TSS (NM_139218)	-200	NM_139218	73708	Mm.27982	NM_139218	ENSMUSG00000046323	Dppa3	2410075G02Rik|PCG7|PGC7|Stella	developmental pluripotency-associated 3	protein-coding
cluster_1-3631	chr7	127967111	127967667	+	557	NA	promoter-TSS (NM_139149)	promoter-TSS (NM_139149)	-90	NM_139149	233908	Mm.277680	NM_139149	ENSMUSG00000030795	Fus	D430004D17Rik|D930039C12Rik|Fus1|Tls	fused in sarcoma	protein-coding
cluster_1-4584	chr11	121388227	121388539	+	313	NA	promoter-TSS (NM_139147)	promoter-TSS (NM_139147)	-132	NM_139147	217371	Mm.281639	NM_139147	ENSMUSG00000025170	Rab40b	SEC4L|rar	Rab40B, member RAS oncogene family	protein-coding
cluster_1-1964	chr16	94313289	94313703	+	415	NA	promoter-TSS (NM_139145)	promoter-TSS (NM_139145)	67	NM_139145	110948	Mm.30921	NM_139145	ENSMUSG00000040820	Hlcs	410I21.SP6|D16Jhu34	holocarboxylase synthetase (biotin- [propriony-Coenzyme A-carboxylase (ATP-hydrolysing)] ligase)	protein-coding
cluster_1-2993	chr5	34513918	34514191	+	274	NA	promoter-TSS (NM_139064)	promoter-TSS (NM_139064)	-75	NM_139064	231130	Mm.28615	NM_139064	ENSMUSG00000059866	Tnip2	1810020H16Rik|ABIN-2|AI428870	TNFAIP3 interacting protein 2	protein-coding
cluster_1-2053	chr10	121476223	121476825	+	603	NA	promoter-TSS (NM_138956)	promoter-TSS (NM_138956)	-274	NM_138956	192678	Mm.41265	NM_138956	ENSMUSG00000025795	Rassf3	AW212023|AW322379	Ras association (RalGDS/AF-6) domain family member 3	protein-coding
cluster_1-393	chr13	75707080	75707637	+	558	NA	promoter-TSS (NM_138953)	promoter-TSS (NM_138953)	-126	NM_138953	192657	Mm.21288	NM_138953	ENSMUSG00000001542	Ell2	-	elongation factor RNA polymerase II 2	protein-coding
cluster_1-1163	chr11	75454668	75454822	+	155	NA	promoter-TSS (NM_138950)	promoter-TSS (NM_138950)	-28	NM_138950	192652	Mm.340378	NM_138950	ENSMUSG00000045374	Wdr81	BC054822|Gm883|mFLJ00182|nur5	WD repeat domain 81	protein-coding
cluster_1-1167	chr9	97111045	97111413	+	369	NA	promoter-TSS (NM_138756)	promoter-TSS (NM_138756)	-188	NM_138756	192287	Mm.228067	NM_138756	ENSMUSG00000032449	Slc25a36	C330005L02Rik	solute carrier family 25, member 36	protein-coding
cluster_1-574	chr9	97111652	97111829	+	178	NA	promoter-TSS (NM_138756)	promoter-TSS (NM_138756)	-699	NM_138756	192287	Mm.228067	NM_138756	ENSMUSG00000032449	Slc25a36	C330005L02Rik	solute carrier family 25, member 36	protein-coding
cluster_1-4476	chr12	76255056	76255368	+	313	NA	promoter-TSS (NM_138745)	promoter-TSS (NM_138745)	-20	NM_138745	108156	Mm.29584	NM_138745	ENSMUSG00000021048	Mthfd1	Dcs|E430024A07Rik|Mthfd	methylenetetrahydrofolate dehydrogenase (NADP+ dependent), methenyltetrahydrofolate cyclohydrolase, formyltetrahydrofolate synthase	protein-coding
cluster_1-583	chr6	108828225	108828682	+	458	NA	promoter-TSS (NM_138677)	promoter-TSS (NM_138677)	-188	NM_138677	192193	Mm.21596	NM_138677	ENSMUSG00000030104	Edem1	A130059K23Rik|EDEM|mKIAA0212	ER degradation enhancer, mannosidase alpha-like 1	protein-coding
cluster_1-6591	chr11	119300003	119300340	+	338	NA	promoter-TSS (NM_138669)	promoter-TSS (NM_138669)	-128	NM_138669	192170	Mm.197555	NM_138669	ENSMUSG00000025580	Eif4a3	2400003O03Rik|Ddx48|eIF4A-III|mKIAA0111	eukaryotic translation initiation factor 4A3	protein-coding
cluster_1-1521	chr13	17694773	17695304	+	532	NA	promoter-TSS (NM_138654)	promoter-TSS (NM_138654)	-273	NM_138654	192136	Mm.364180	NM_138654	ENSMUSG00000055137	Sugct	5033411D12Rik|D17907	succinyl-CoA glutarate-CoA transferase	protein-coding
cluster_1-3290	chr2	132262905	132263315	+	411	NA	promoter-TSS (NM_138651)	promoter-TSS (NM_138651)	-38	NM_138651	110911	Mm.284503	NM_138651	ENSMUSG00000058793	Cds2	5730450N06Rik|5730460C18Rik|AI854580|D2Wsu127e	CDP-diacylglycerol synthase (phosphatidate cytidylyltransferase) 2	protein-coding
cluster_1-5989	chr16	57121281	57121941	+	661	NA	promoter-TSS (NM_138599)	promoter-TSS (NM_138599)	-103	NM_138599	28185	Mm.196933	NM_138599	ENSMUSG00000022752	Tomm70a	2610044B22Rik|D16Ium22|D16Ium22e|D16Wsu109e|Tom70|Tomm70|mKIAA0719	translocase of outer mitochondrial membrane 70A	protein-coding
cluster_1-6187	chr13	69809766	69809918	+	153	NA	promoter-TSS (NM_138596)	promoter-TSS (NM_138596)	-40	NM_138596	28077	Mm.52583	NM_138596	ENSMUSG00000021598	Med10	AA959813|AI385605|C78613|D13Wsu50e	mediator complex subunit 10	protein-coding
cluster_1-2623	chr19	30175401	30175604	+	204	NA	promoter-TSS (NM_138595)	promoter-TSS (NM_138595)	-61	NM_138595	104174	Mm.274852	NM_138595	ENSMUSG00000024827	Gldc	D030049L12Rik|D19Wsu57e|b2b2679Clo	glycine decarboxylase	protein-coding
cluster_1-3503	chr3	127553231	127553501	+	271	NA	promoter-TSS (NM_138593)	promoter-TSS (NM_138593)	-17	NM_138593	28036	Mm.291032	NM_138593	ENSMUSG00000027968	Larp7	C330027G06Rik|D3Wsu161e	La ribonucleoprotein domain family, member 7	protein-coding
cluster_1-2904	chr7	122066820	122067607	+	788	NA	promoter-TSS (NM_138589)	promoter-TSS (NM_138589)	15	NM_138589	28018	Mm.282122	NM_138589	ENSMUSG00000030870	Ubfd1	AI467302|D7Wsu105e|D7Wsu128e|Ubph	ubiquitin family domain containing 1	protein-coding
cluster_1-439	chr8	72475094	72475390	+	297	NA	promoter-TSS (NM_138585)	promoter-TSS (NM_138585)	-9	NM_001359024	27967	Mm.30136	NM_138585	ENSMUSG00000052488	Cherp	5730408I11Rik|D8Wsu96e|DAN16|Scaf6	calcium homeostasis endoplasmic reticulum protein	protein-coding
cluster_1-1762	chr17	34850172	34850456	+	285	NA	promoter-TSS (NM_138580)	promoter-TSS (NM_138580)	-77	NM_001045864	27632	Mm.653	NM_138580	ENSMUSG00000024369	Nelfe	D17H6S45|NELF-E|RD|Rdbp	negative elongation factor complex member E, Rdbp	protein-coding
cluster_1-2874	chr2	91963485	91963872	+	388	NA	promoter-TSS (NM_138306)	promoter-TSS (NM_138306)	-115	NM_138306	104418	Mm.314923	NM_138306	ENSMUSG00000040479	Dgkz	E130307B02Rik|F730209L11Rik|mDGK[z]	diacylglycerol kinase zeta	protein-coding
cluster_1-3893	chr14	27038846	27039190	+	345	NA	promoter-TSS (NM_134437)	promoter-TSS (NM_134437)	17	NM_134437	171463	Mm.206726	NM_027265	ENSMUSG00000040717	Il17rd	2810004A10Rik|AI428510|Sef|Sef-S	interleukin 17 receptor D	protein-coding
cluster_1-3194	chr8	94838221	94838495	+	275	NA	promoter-TSS (NM_134141)	promoter-TSS (NM_134141)	-18	NM_134141	109006	Mm.27582	NM_134141	ENSMUSG00000031781	Ciapin1	2810413N20Rik|AA617265|AU021794|anamorsin	cytokine induced apoptosis inhibitor 1	protein-coding
cluster_1-3072	chr10	81037066	81037439	+	374	NA	promoter-TSS (NM_134135)	promoter-TSS (NM_134135)	63	NM_134135	106947	Mm.5353	NM_134135	ENSMUSG00000046822	Slc39a3	AI845814|ZIP-3|Zip3	solute carrier family 39 (zinc transporter), member 3	protein-coding
cluster_1-5441	chr18	61176952	61177376	+	425	NA	promoter-TSS (NM_134134)	promoter-TSS (NM_134134)	-114	NM_134134	106894	Mm.22574	NM_134134	ENSMUSG00000024622	Hmgxb3	2510002C16Rik|A630042L21Rik|AI413166|mKIAA0194	HMG box domain containing 3	protein-coding
cluster_1-7919	chr16	36874801	36875449	+	649	NA	promoter-TSS (NM_134111)	promoter-TSS (NM_134111)	-299	NM_134111	106389	Mm.432078	NM_134111	ENSMUSG00000022838	Eaf2	AW048865|FESTA-L|FESTA-S|Festa|Traits|U19	ELL associated factor 2	protein-coding
cluster_1-2411	chr15	102279326	102279650	+	325	NA	promoter-TSS (NM_134100)	promoter-TSS (NM_134100)	32	NM_134100	106073	Mm.287740	NM_134100	ENSMUSG00000045665	Mfsd5	AA409375|AW556797|D15Mgi27	major facilitator superfamily domain containing 5	protein-coding
cluster_1-5143	chr4	40269639	40269988	+	350	NA	promoter-TSS (NM_134097)	promoter-TSS (NM_134097)	28	NM_134097	106021	Mm.251548	NM_134097	ENSMUSG00000036822	Topors	AW105885|LUN|TP53BPL|p53BP3/LUN	topoisomerase I binding, arginine/serine-rich	protein-coding
cluster_1-3932	chr14	25693964	25694348	+	385	NA	promoter-TSS (NM_134084)	promoter-TSS (NM_134084)	-14	NM_134084	105675	Mm.41656	NM_134084	ENSMUSG00000021868	Ppif	AW457192|CyP-D|CyP-F|CypD|PPIase	peptidylprolyl isomerase F (cyclophilin F)	protein-coding
cluster_1-1670	chr14	121797487	121798009	+	523	NA	promoter-TSS (NM_134074)	promoter-TSS (NM_134074)	-14	NM_134074	105445	Mm.378591	NM_134074	ENSMUSG00000025558	Dock9	AA959601|AW538057|B230309H04Rik|D14Wsu89e|Zizimin1|mKIAA1058	dedicator of cytokinesis 9	protein-coding
cluster_1-638	chr14	121798530	121798755	+	226	NA	promoter-TSS (NM_134074)	promoter-TSS (NM_134074)	-908	NM_134074	105445	Mm.378591	NM_134074	ENSMUSG00000025558	Dock9	AA959601|AW538057|B230309H04Rik|D14Wsu89e|Zizimin1|mKIAA1058	dedicator of cytokinesis 9	protein-coding
cluster_1-1345	chr13	3610962	3611370	+	409	NA	promoter-TSS (NM_134063)	promoter-TSS (NM_134063)	-58	NM_134063	105203	Mm.221609	NM_134063	ENSMUSG00000033799	Tasor2	AI645998|Fam208b|Pap20|mKIAA2006	transcription activation suppressor family member 2	protein-coding
cluster_1-1302	chr12	54656438	54656867	+	430	NA	promoter-TSS (NM_134054)	promoter-TSS (NM_134054)	-80	NM_134054	104725	Mm.485026	NM_134054	ENSMUSG00000044408	Sptssa	1110002B05Rik|AA407909|AA409588|AU041967|Ssspta	serine palmitoyltransferase, small subunit A	protein-coding
cluster_1-2618	chr12	28675133	28675396	+	264	NA	promoter-TSS (NM_134052)	promoter-TSS (NM_134052)	57	NM_134052	104923	Mm.291504	NM_134052	ENSMUSG00000020629	Adi1	AL024210|Fe-ARD|MTCBP-1|Ni-ARD	acireductone dioxygenase 1	protein-coding
cluster_1-571	chr12	84450941	84451548	+	608	NA	promoter-TSS (NM_134042)	promoter-TSS (NM_134042)	-220	NM_134042	104776	Mm.247510	NM_134042	ENSMUSG00000021238	Aldh6a1	1110038I05Rik|Mmsdh	aldehyde dehydrogenase family 6, subfamily A1	protein-coding
cluster_1-651	chr12	113156018	113156536	+	519	NA	promoter-TSS (NM_134041)	promoter-TSS (NM_134041)	-144	NM_134041	104732	Mm.87616	NM_134041	ENSMUSG00000037466	Tedc1	4930427A07Rik|AA536649|mFLJ00116	tubulin epsilon and delta complex 1	protein-coding
cluster_1-2902	chr11	4186523	4186937	+	415	NA	promoter-TSS (NM_134023)	promoter-TSS (NM_134023)	-103	NM_134023	103724	Mm.28140	NM_134023	ENSMUSG00000034412	Tbc1d10a	AI447804|EPI64|Tbc1d10|mFLJ00288	TBC1 domain family, member 10a	protein-coding
cluster_1-1111	chr11	40692457	40692811	+	355	NA	promoter-TSS (NM_134017)	promoter-TSS (NM_134017)	48	NM_134017	108645	Mm.293771	NM_134017	ENSMUSG00000042032	Mat2b	1110064C04Rik|2410018D16Rik|AI182287|AU022853|MAT-II|MATIIbeta|TGR	methionine adenosyltransferase II, beta	protein-coding
cluster_1-156	chr11	23255378	23255969	+	592	NA	promoter-TSS (NM_134014)	promoter-TSS (NM_134014)	-368	NM_001035226	103573	Mm.217547	NM_134014	ENSMUSG00000020290	Xpo1	AA420417|Crm1|Exp1	exportin 1	protein-coding
cluster_1-2358	chr10	117792591	117793012	+	422	NA	promoter-TSS (NM_134010)	promoter-TSS (NM_134010)	-96	NM_134010	103468	Mm.12568	NM_134010	ENSMUSG00000052798	Nup107	AW541137|C76801	nucleoporin 107	protein-coding
cluster_1-4527	chr10	71344648	71345086	+	439	NA	promoter-TSS (NM_134007)	promoter-TSS (NM_134007)	-18	NM_134007	52637	Mm.254114	NM_134007	ENSMUSG00000037710	Cisd1	AU043990|AW743335|D10Ertd214e|Zcd1|mitoNEET	CDGSH iron sulfur domain 1	protein-coding
cluster_1-5687	chr10	80621987	80622731	+	745	NA	promoter-TSS (NM_134002)	promoter-TSS (NM_134002)	-421	NM_134002	103236	Mm.29873	NM_134002	ENSMUSG00000003345	Csnk1g2	2810429I12Rik|AI463719	casein kinase 1, gamma 2	protein-coding
cluster_1-3734	chr10	77515741	77515988	+	248	NA	promoter-TSS (NM_133998)	promoter-TSS (NM_133998)	-34	NR_163865
cluster_1-4651	chrX	73672164	73672333	+	170	NA	promoter-TSS (NM_133987)	promoter-TSS (NM_133987)	-885	NM_001142809	102857	Mm.274553	NM_133987	ENSMUSG00000019558	Slc6a8	AA589632|CRT|CRTR|CT1|CTR5|Creat	solute carrier family 6 (neurotransmitter transporter, creatine), member 8	protein-coding
cluster_1-7083	chr8	3392902	3393142	+	241	NA	promoter-TSS (NM_133962)	promoter-TSS (NM_133962)	14	NM_133962	102098	Mm.170461	NM_133962	ENSMUSG00000004568	Arhgef18	A430078G23Rik|AI467246|D030053O22Rik	rho/rac guanine nucleotide exchange factor (GEF) 18	protein-coding
cluster_1-5431	chr7	80340131	80340377	+	247	NA	promoter-TSS (NM_133952)	promoter-TSS (NM_133952)	-35	NM_133952	101869	Mm.243024	NM_133952	ENSMUSG00000030533	Unc45a	AW538196	unc-45 myosin chaperone A	protein-coding
cluster_1-5452	chr7	133776677	133776934	+	258	NA	promoter-TSS (NM_133941)	promoter-TSS (NM_133941)	-2	NM_001357685	101437	Mm.199223	NM_133941	ENSMUSG00000030986	Dhx32	3110079L04Rik|4732469F02Rik|AA408140|Ddx32|muDDX32	DEAH (Asp-Glu-Ala-His) box polypeptide 32	protein-coding
cluster_1-8364	chr6	25809153	25809482	+	330	NA	promoter-TSS (NM_133931)	promoter-TSS (NM_133931)	-99	NM_133931	101185	Mm.274589	NM_133931	ENSMUSG00000029676	Pot1a	1500031H18Rik|AI851169|Pot1	protection of telomeres 1A	protein-coding
cluster_1-4312	chr6	113483183	113483451	+	269	NA	promoter-TSS (NM_133930)	promoter-TSS (NM_133930)	-39	NM_133930	171508	Mm.41593	NM_133930	ENSMUSG00000030284	Creld1	AI843811|i11E7	cysteine-rich with EGF-like domains 1	protein-coding
cluster_1-8624	chr5	136083775	136083972	+	198	NA	promoter-TSS (NM_133914)	promoter-TSS (NM_133914)	-43	NM_133914	54153	Mm.290655	NM_133914	ENSMUSG00000004952	Rasa4	AA793972|AW112107|BB079060|CAPRI|GAPL	RAS p21 protein activator 4	protein-coding
cluster_1-5087	chr5	29568964	29569491	+	528	NA	promoter-TSS (NM_133907)	promoter-TSS (NM_133907)	-15	NM_133907	100763	Mm.137746	NM_133907	ENSMUSG00000039000	Ube3c	AI853514|mKIAA0010	ubiquitin protein ligase E3C	protein-coding
cluster_1-1651	chr13	93192373	93192647	+	275	NA	promoter-TSS (NM_133905)	promoter-TSS (NM_133905)	-93	NR_154997	100715	Mm.242865	NM_133905	ENSMUSG00000042167	Tent2	8030446C20Rik|AI649009|GLD-2|Gld2|Papd4	terminal nucleotidyltransferase 2	protein-coding
cluster_1-4994	chr5	129786973	129787543	+	571	NA	promoter-TSS (NM_133900)	promoter-TSS (NM_133900)	-5	NM_133900	100678	Mm.271784	NM_133900	ENSMUSG00000029446	Psph	AI480570|PSP|PSPase	phosphoserine phosphatase	protein-coding
cluster_1-8623	chr5	105519250	105519475	+	226	NA	promoter-TSS (NM_133897)	promoter-TSS (NM_133897)	-109	NM_133897	100604	Mm.319847	NM_133897	ENSMUSG00000054720	Lrrc8c	AD158|AI326115|E430036I04Rik|fad158	leucine rich repeat containing 8 family, member C	protein-coding
cluster_1-4387	chr5	127617265	127617555	+	291	NA	promoter-TSS (NM_133895)	promoter-TSS (NM_133895)	-18	NM_133895	100561	Mm.28506	NM_133895	ENSMUSG00000029416	Slc15a4	AA987064|AW742963|C130069N12Rik|PHT1|PTR4	solute carrier family 15, member 4	protein-coding
cluster_1-1854	chr4	129461265	129461692	+	428	NA	promoter-TSS (NM_133889)	promoter-TSS (NM_133889)	-201	NM_133889	100383	Mm.17918	NM_133889	ENSMUSG00000040859	Bsdc1	1110063F24Rik|AW011758	BSD domain containing 1	protein-coding
cluster_1-1225	chr4	152027534	152027846	+	313	NA	promoter-TSS (NM_133879)	promoter-TSS (NM_133879)	-19	NM_133879	100090	Mm.24661	NM_133879	ENSMUSG00000028952	Zbtb48	0610011D15Rik|AI327031|Hkr3|TZAP	zinc finger and BTB domain containing 48	protein-coding
cluster_1-2450	chr3	122984305	122984788	+	484	NA	promoter-TSS (NM_133857)	promoter-TSS (NM_133857)	-99	NM_133857	99526	Mm.491248	NM_133857	ENSMUSG00000039701	Usp53	AA939927|Phxr3|Sp6|mKIAA1350|mbo	ubiquitin specific peptidase 53	protein-coding
cluster_1-3337	chr3	90490762	90491189	+	428	NA	promoter-TSS (NM_133854)	promoter-TSS (NM_133854)	38	NM_133854	20615	Mm.331182	NM_133854	ENSMUSG00000001018	Snapin	25kDa|AA407989|AV026596|Bloc1s7|Snap25bp|Snapap	SNAP-associated protein	protein-coding
cluster_1-1248	chr3	104220233	104220882	+	650	NA	promoter-TSS (NM_133853)	promoter-TSS (NM_133853)	-151	NM_133853	99470	Mm.264849	NM_133853	ENSMUSG00000052539	Magi3	4732496O19Rik|6530407C02Rik|AA407180|AI120132|mKIAA1634	membrane associated guanylate kinase, WW and PDZ domain containing 3	protein-coding
cluster_1-6807	chr2	120154399	120154840	+	442	NA	promoter-TSS (NM_133838)	promoter-TSS (NM_133838)	-44	NM_133838	98878	Mm.132226	NM_133838	ENSMUSG00000027293	Ehd4	2210022F10Rik|AI197390|AI846352|AV006278|Past2	EH-domain containing 4	protein-coding
cluster_1-3409	chr1	133131051	133131454	+	404	NA	promoter-TSS (NM_133819)	promoter-TSS (NM_133819)	86	NM_133819	108954	Mm.293628	NM_133819	ENSMUSG00000046062	Ppp1r15b	1810033K10Rik|AI606441|C530022L24Rik|CReP	protein phosphatase 1, regulatory subunit 15B	protein-coding
cluster_1-5072	chr1	43098420	43098943	+	524	NA	promoter-TSS (NM_133818)	promoter-TSS (NM_133818)	-29	NM_133818	98404	Mm.28817	NM_133818	ENSMUSG00000010290	AI597479	-	expressed sequence AI597479	protein-coding
cluster_1-2414	chr1	89069950	89070448	+	499	NA	promoter-TSS (NM_133816)	promoter-TSS (NM_133816)	-216	NM_133816	98402	Mm.170983	NM_133816	ENSMUSG00000036206	Sh3bp4	AI594717|AW227605|BOG25	SH3-domain binding protein 4	protein-coding
cluster_1-1858	chr1	181842179	181842718	+	540	NA	promoter-TSS (NM_133815)	promoter-TSS (NM_133815)	-47	NM_133815	98386	Mm.4538	NM_133815	ENSMUSG00000004880	Lbr	AI505894|C14SR|ic	lamin B receptor	protein-coding
cluster_1-5375	chr1	53784993	53785420	+	428	NA	promoter-TSS (NM_133810)	promoter-TSS (NM_133810)	9	NM_133810	98267	Mm.25559	NM_133810	ENSMUSG00000026094	Stk17b	3110009A03Rik|AI120141|Drak2	serine/threonine kinase 17b (apoptosis-inducing)	protein-coding
cluster_1-7749	chr11	94629645	94629895	+	251	NA	promoter-TSS (NM_133807)	promoter-TSS (NM_133807)	-7	NM_133807	98238	Mm.172720	NM_133807	ENSMUSG00000020869	Lrrc59	AA959742|C78668	leucine rich repeat containing 59	protein-coding
cluster_1-1007	chr11	43747856	43748217	+	362	NA	promoter-TSS (NM_133795)	promoter-TSS (NM_133795)	-28	NM_133795	66827	Mm.271974	NM_133795	ENSMUSG00000041278	Ttc1	4833412C19Rik|C79328|TPR1	tetratricopeptide repeat domain 1	protein-coding
cluster_1-4507	chr9	108507813	108508273	+	461	NA	promoter-TSS (NM_133794)	promoter-TSS (NM_133794)	38	NM_133794	97541	Mm.272427	NM_133794	ENSMUSG00000032604	Qars	1110018N24Rik|1200016L19Rik|C80286|GLNRS	glutaminyl-tRNA synthetase	protein-coding
cluster_1-4364	chr8	106150203	106150618	+	416	NA	promoter-TSS (NM_133792)	promoter-TSS (NM_133792)	56	NM_133792	192654	Mm.284770	NM_133792	ENSMUSG00000031903	Pla2g15	ACS|C87498|LLPL|Lpla2|Lypla3	phospholipase A2, group XV	protein-coding
cluster_1-1140	chr8	47990355	47990769	+	415	NA	promoter-TSS (NM_133791)	promoter-TSS (NM_133791)	-18	NM_133791	52357	Mm.235074	NM_133791	ENSMUSG00000031563	Wwc2	5330431C14Rik|AU022508|C85457|D8Ertd594e	WW, C2 and coiled-coil domain containing 2	protein-coding
cluster_1-4446	chr3	69721755	69722436	+	682	NA	promoter-TSS (NM_133787)	promoter-TSS (NM_133787)	40	NM_133787	97112	Mm.21062	NM_133787	ENSMUSG00000027787	Nmd3	C87860	NMD3 ribosome export adaptor	protein-coding
cluster_1-1265	chr17	74294790	74295102	+	313	NA	promoter-TSS (NM_133771)	promoter-TSS (NM_133771)	-83	NM_133771	76890	Mm.311874	NM_133771	ENSMUSG00000058704	Memo1	0610016J10Rik|D930048L02Rik	mediator of cell motility 1	protein-coding
cluster_1-7938	chr7	27232848	27233074	+	227	NA	promoter-TSS (NM_133770)	promoter-TSS (NM_133770)	-52	NM_133770	76889	Mm.124728	NM_133770	ENSMUSG00000003762	Coq8b	0610012P18Rik|Adck4	coenzyme Q8B	protein-coding
cluster_1-620	chr19	8802222	8802562	+	341	NA	promoter-TSS (NM_133759)	promoter-TSS (NM_133759)	-121	NM_133759	75291	Mm.23423	NM_133759	ENSMUSG00000071661	Zbtb3	4930563M09Rik	zinc finger and BTB domain containing 3	protein-coding
cluster_1-2984	chr11	117986781	117986878	+	98	NA	promoter-TSS (NM_133757)	promoter-TSS (NM_133757)	-28	NR_151726	74451	Mm.28864	NM_133757	ENSMUSG00000017715	Pgs1	2610019F11Rik|4933424M23Rik|SAF	phosphatidylglycerophosphate synthase 1	protein-coding
cluster_1-4936	chr5	31494557	31494795	+	239	NA	promoter-TSS (NM_133756)	promoter-TSS (NM_133756)	-65	NM_133756	74254	Mm.348649	NM_133756	ENSMUSG00000064037	Gpn1	2410004J02Rik|AI449615|MBDIN|NTPBP|Xab1	GPN-loop GTPase 1	protein-coding
cluster_1-1626	chr4	121017172	121017418	+	247	NA	promoter-TSS (NM_133716)	promoter-TSS (NM_133716)	-48	NM_133716	69780	Mm.271819	NM_133716	ENSMUSG00000032870	Smap2	1810031K02Rik|AA408614|Smap1l	small ArfGAP 2	protein-coding
cluster_1-4261	chr11	78550587	78550968	+	382	NA	promoter-TSS (NM_133706)	promoter-TSS (NM_133706)	-42	NM_133706	69071	Mm.29431	NM_133706	ENSMUSG00000037278	Tmem97	1810014L12Rik|AI115531|AL022956|D11Bhm182e	transmembrane protein 97	protein-coding
cluster_1-3648	chr11	107189111	107189484	+	374	NA	promoter-TSS (NM_133702)	promoter-TSS (NM_133702)	84	NM_001363078	68979	Mm.294617	NM_133702	ENSMUSG00000018433	Nol11	1500002M01Rik|AU015220|AU019874	nucleolar protein 11	protein-coding
cluster_1-6991	chr7	113369210	113369853	+	644	NA	promoter-TSS (NM_133700)	promoter-TSS (NM_133700)	-192	NM_133700	68815	Mm.238034	NM_133700	ENSMUSG00000038187	Btbd10	1110056N09Rik|Gmrp1	BTB (POZ) domain containing 10	protein-coding
cluster_1-4169	chr7	30650072	30650491	+	420	NA	promoter-TSS (NM_133693)	promoter-TSS (NM_133693)	-53	NM_133693	68035	Mm.401747	NM_133693	ENSMUSG00000036733	Rbm42	1700003D06Rik|3100004P22Rik	RNA binding motif protein 42	protein-coding
cluster_1-4661	chr10	91123721	91124207	+	487	NA	promoter-TSS (NM_133668)	promoter-TSS (NM_133668)	3	NM_133668	18674	Mm.298	NM_133668	ENSMUSG00000061904	Slc25a3	5730556H19Rik|PTP|Phc	solute carrier family 25 (mitochondrial carrier, phosphate carrier), member 3	protein-coding
cluster_1-7561	chr19	4012494	4012968	+	475	NA	promoter-TSS (NM_133666)	promoter-TSS (NM_133666)	24	NM_133666	17995	Mm.29842	NM_133666	ENSMUSG00000037916	Ndufv1	CI-51kD	NADH:ubiquinone oxidoreductase core subunit V1	protein-coding
cluster_1-4344	chr2	112265436	112265681	+	246	NA	promoter-TSS (NM_133649)	promoter-TSS (NM_133649)	-756	NM_001362700	107723	Mm.491155	NM_133648	ENSMUSG00000027130	Slc12a6	9530023I19Rik|KCC3|gaxp	solute carrier family 12, member 6	protein-coding
cluster_1-197	chr2	144011066	144011639	+	574	NA	promoter-TSS (NM_133626)	promoter-TSS (NM_133626)	-89	NM_133626	81910	Mm.13705	NM_024281	ENSMUSG00000027422	Rrbp1	1700087N07Rik|5730465C04Rik|ES/130|mKIAA1398|mRRp0|mRRp1.8|mRRp10|mRRp15a|mRRp15b|mRRp16.8|mRRp2|mRRp41|mRRp47|mRRp5.4|p180	ribosome binding protein 1	protein-coding
cluster_1-5102	chr8	71922624	71923000	+	377	NA	promoter-TSS (NM_133358)	promoter-TSS (NM_133358)	-13	NM_133358	170938	Mm.480419	NM_133358	ENSMUSG00000066880	Zfp617	Zfps11-6	zinc finger protein 617	protein-coding
cluster_1-884	chr11	115536046	115536550	+	505	NA	promoter-TSS (NM_133354)	promoter-TSS (NM_133354)	-68	NM_133354	170930	Mm.29923	NM_133354	ENSMUSG00000020738	Sumo2	SUMO-2|Smt3A|Smt3b|Smt3h2	small ubiquitin-like modifier 2	protein-coding
cluster_1-8264	chr4	152177862	152178391	+	530	NA	promoter-TSS (NM_133348)	promoter-TSS (NM_133348)	26	NM_133348	70025	Mm.296191	NM_133348	ENSMUSG00000028937	Acot7	2410041A17Rik|Ach1|Act|Bach|CTE-IIa|Cte-II|Lach1	acyl-CoA thioesterase 7	protein-coding
cluster_1-686	chr3	152346330	152346688	+	359	NA	promoter-TSS (NM_133247)	promoter-TSS (NM_133247)	31	NM_001076676	170822	Mm.258320	NM_133247	ENSMUSG00000025437	Usp33	9830169D19Rik|AA409780|Vdu1	ubiquitin specific peptidase 33	protein-coding
cluster_1-2440	chr6	8509094	8509770	+	677	NA	promoter-TSS (NM_133236)	promoter-TSS (NM_133236)	-168	NM_133236	170772	Mm.210787	NM_133236	ENSMUSG00000029638	Glcci1	2310047L21Rik|A130036A18Rik|Fam117c|Gig18|Tssn1	glucocorticoid induced transcript 1	protein-coding
cluster_1-267	chr2	11502002	11502237	+	236	NA	promoter-TSS (NM_133232)	promoter-TSS (NM_133232)	-29	NM_001177752	170768	Mm.19669	NM_133232	ENSMUSG00000026773	Pfkfb3	E330010H22Rik|iPFK-2|uPFK-2	6-phosphofructo-2-kinase/fructose-2,6-biphosphatase 3	protein-coding
cluster_1-1301	chr19	53038504	53038869	+	366	NA	promoter-TSS (NM_133216)	promoter-TSS (NM_133216)	-32	NM_133216	170750	Mm.99776	NM_133216	ENSMUSG00000025027	Xpnpep1	D230045I08Rik|sAMP	X-prolyl aminopeptidase (aminopeptidase P) 1, soluble	protein-coding
cluster_1-663	chr11	87591742	87592375	+	634	NA	promoter-TSS (NM_133215)	promoter-TSS (NM_133215)	-108	NM_001357901	170749	Mm.399376	NM_133215	ENSMUSG00000018401	Mtmr4	AA596759|ESTM44|FYVE-DSP2|ZFYVE11|mKIAA0647	myotubularin related protein 4	protein-coding
cluster_1-6069	chr7	27473252	27473506	+	255	NA	promoter-TSS (NM_133210)	promoter-TSS (NM_133210)	-461	NM_133210	170742	Mm.200120	NM_133210	ENSMUSG00000055200	Sertad3	AW124805|D1Mgi51|Rbt1|Sei3	SERTA domain containing 3	protein-coding
cluster_1-1646	chr16	5013312	5013842	+	531	NA	promoter-TSS (NM_133185)	promoter-TSS (NM_133185)	-24	NM_133185	66049	Mm.27792	NM_133185	ENSMUSG00000022540	Rogdi	0610011C19Rik|AU020118|C76152|Lzf	rogdi homolog	protein-coding
cluster_1-1222	chr4	46450802	46451138	+	337	NA	promoter-TSS (NM_130889)	promoter-TSS (NM_130889)	44	NM_130889	67628	Mm.263913	NM_130889	ENSMUSG00000028333	Anp32b	2410015B15Rik|PAL31|PHAPI2a|Ssp29	acidic (leucine-rich) nuclear phosphoprotein 32 family, member B	protein-coding
cluster_1-2970	chr4	123282584	123282772	+	189	NA	promoter-TSS (NM_130881)	promoter-TSS (NM_130881)	-233	NM_130881	230721	Mm.277091	NM_130881	ENSMUSG00000011257	Pabpc4	-	poly(A) binding protein, cytoplasmic 4	protein-coding
cluster_1-4490	chr11	119942764	119943129	+	366	NA	promoter-TSS (NM_130862)	promoter-TSS (NM_130862)	-146	NM_001037755	108100	Mm.197534	NM_130862	ENSMUSG00000025372	Baiap2	IRSp53|R75030	brain-specific angiogenesis inhibitor 1-associated protein 2	protein-coding
cluster_1-7608	chr11	115933456	115933678	+	223	NA	promoter-TSS (NM_130454)	promoter-TSS (NM_130454)	-75	NM_130454	170472	Mm.379351	NM_130454	ENSMUSG00000020752	Recql5	RecQ5|Recq5b|Recql5b	RecQ protein-like 5	protein-coding
cluster_1-7640	chr6	134792796	134792895	+	100	NA	promoter-TSS (NM_130447)	promoter-TSS (NM_130447)	-217	NM_130447	70686	Mm.491182	NM_130447	ENSMUSG00000030203	Dusp16	3830417M17Rik|AW558566|D6Ertd213e|MKP-7|MKP7|Mkpm	dual specificity phosphatase 16	protein-coding
cluster_1-4585	chr8	107030995	107031416	+	422	NA	promoter-TSS (NM_126165)	promoter-TSS (NM_126165)	-64	NM_126165	116733	Mm.236004	NM_126165	ENSMUSG00000031913	Vps4a	4930589C15Rik|AI325971|AW553189	vacuolar protein sorting 4A	protein-coding
cluster_1-3226	chr2	27515037	27515271	+	235	NA	promoter-TSS (NM_080848)	promoter-TSS (NM_080848)	7	NM_080848	140858	Mm.28265	NM_080848	ENSMUSG00000026917	Wdr5	2410008O07Rik|AA408785|AA960360|Big|Big-3	WD repeat domain 5	protein-coding
cluster_1-3902	chr17	56183848	56184092	+	245	NA	promoter-TSS (NM_080837)	promoter-TSS (NM_080837)	-50	NM_080837	28106	Mm.294870	NM_080837	ENSMUSG00000019579	Mydgf	D17Wsu104e|Il25|Ly6elg	myeloid derived growth factor	protein-coding
cluster_1-256	chr5	147076512	147076729	+	218	NA	promoter-TSS (NM_080795)	promoter-TSS (NM_080795)	-48	NM_080795	140887	Mm.272203	NM_080795	ENSMUSG00000016520	Lnx2	9630046H24|AW209022	ligand of numb-protein X 2	protein-coding
cluster_1-5690	chr12	26415272	26415385	+	114	NA	promoter-TSS (NM_080563)	promoter-TSS (NM_080563)	-66	NM_080563	108089	Mm.214932	NM_080563	ENSMUSG00000020642	Rnf144a	Rnf144|UIP4|Ubce7ip4	ring finger protein 144A	protein-coding
cluster_1-3705	chr5	143112890	143113208	+	319	NA	promoter-TSS (NM_080561)	promoter-TSS (NM_080561)	-29	NM_080561	108086	Mm.381440	NM_080561	ENSMUSG00000045078	Rnf216	2810055G22Rik|AI647468|AU019462|C86502|F830018F18Rik|TRIAD3|UIP83|Ubce7ip1	ring finger protein 216	protein-coding
cluster_1-4842	chr10	95514792	95515261	+	470	NA	promoter-TSS (NM_080560)	promoter-TSS (NM_080560)	-136	NM_080560	93765	Mm.371667	NM_080560	ENSMUSG00000074781	Ube2n	1500026J17Rik|AL022654|BB101821|UBC13	ubiquitin-conjugating enzyme E2N	protein-coding
cluster_1-2145	chr2	79635030	79635366	+	337	NA	promoter-TSS (NM_080558)	promoter-TSS (NM_080558)	-227	NM_080558	70599	Mm.272881	NM_080558	ENSMUSG00000027007	Itprid2	5730488C15Rik|CS-1|CS1|KRAP|SPAG13|Ssfa2|mKIAA1927	ITPR interacting domain containing 2	protein-coding
cluster_1-1864	chr14	122106932	122107150	+	219	NA	promoter-TSS (NM_080556)	promoter-TSS (NM_080556)	-41	NM_080556	68059	Mm.275191	NM_080556	ENSMUSG00000025544	Tm9sf2	1500001N15Rik|AA536814|D14Ertd64e|P76	transmembrane 9 superfamily member 2	protein-coding
cluster_1-4633	chr4	105156722	105156892	+	171	NA	promoter-TSS (NM_080555)	promoter-TSS (NM_080555)	-540	NM_080555	67916	Mm.348326	NM_080555	ENSMUSG00000028517	Plpp3	1110003O22Rik|2610002D05Rik|AV025606|D4Bwg0538e|D4Bwg1535e|Lpp3|PRG-2|Ppab2b|Ppap2b	phospholipid phosphatase 3	protein-coding
cluster_1-4132	chr10	120112814	120113107	+	294	NA	promoter-TSS (NM_080446)	promoter-TSS (NM_080446)	5	NM_080446	117599	Mm.214703	NM_080446	ENSMUSG00000020228	Helb	AI447783|D10Ertd664e	helicase (DNA) B	protein-coding
cluster_1-867	chr10	80577700	80578009	+	310	NA	promoter-TSS (NM_078477)	promoter-TSS (NM_078477)	-270	NR_155863	102633244	Mm.415444	NR_155863		Gm26710	-	predicted gene, 26710	ncRNA
cluster_1-488	chr10	80577288	80577499	+	212	NA	promoter-TSS (NM_078477)	promoter-TSS (NM_078477)	-97	NM_078477	118445	Mm.41513	NM_078477	ENSMUSG00000035397	Klf16	AI843742|BTEB4|DRRF	Kruppel-like factor 16	protein-coding
cluster_1-1369	chr10	127211525	127211797	+	273	NA	promoter-TSS (NM_054097)	promoter-TSS (NM_054097)	-39	NM_001359280	117150	Mm.22682	NM_054097	ENSMUSG00000025417	Pip4k2c	Pip5k2c	phosphatidylinositol-5-phosphate 4-kinase, type II, gamma	protein-coding
cluster_1-917	chr5	53998191	53998579	+	389	NA	promoter-TSS (NM_054083)	promoter-TSS (NM_054083)	-138	NM_001081103	116873	Mm.265985	NM_054083	ENSMUSG00000039156	Stim2	-	stromal interaction molecule 2	protein-coding
cluster_1-847	chr10	128092632	128092809	+	178	NA	promoter-TSS (NM_054078)	promoter-TSS (NM_054078)	-63	NM_054078	116848	Mm.252213	NM_054078	ENSMUSG00000040054	Baz2a	AA415431|C030005G16Rik|C78388|Tip5|Walp3|mKIAA0314	bromodomain adjacent to zinc finger domain, 2A	protein-coding
cluster_1-6262	chr5	108693925	108694318	+	394	NA	promoter-TSS (NM_054071)	promoter-TSS (NM_054071)	-108	NM_054071	116701	Mm.35691	NM_054071	ENSMUSG00000008090	Fgfrl1	FGFR5|FGFR5beta|FGFR5gamma	fibroblast growth factor receptor-like 1	protein-coding
cluster_1-2441	chr10	108331793	108332209	+	417	NA	promoter-TSS (NM_054056)	promoter-TSS (NM_054056)	-188	NM_054056	114774	Mm.391419	NM_054056	ENSMUSG00000035873	Pawr	2310001G03Rik|PAR4|Par-4	PRKC, apoptosis, WT1, regulator	protein-coding
cluster_1-1272	chr5	107330947	107331294	+	348	NA	promoter-TSS (NM_054054)	promoter-TSS (NM_054054)	-74	NM_054054	114642	Mm.182836	NM_054054	ENSMUSG00000029279	Brdt	7420412D09Rik|Brd6|Fsrg3	bromodomain, testis-specific	protein-coding
cluster_1-5814	chr15	35295899	35296226	+	328	NA	promoter-TSS (NM_054049)	promoter-TSS (NM_054049)	-36	NM_054049	107587	Mm.46336	NM_054049	ENSMUSG00000022330	Osr2	5430409I15Rik|Osr2A|Osr2B	odd-skipped related 2	protein-coding
cluster_1-2266	chr11	114675333	114675527	+	195	NA	promoter-TSS (NM_053273)	promoter-TSS (NM_053273)	-38	NM_053273	117160	Mm.271934	NM_053273	ENSMUSG00000034714	Ttyh2	1110001A03Rik	tweety family member 2	protein-coding
cluster_1-6929	chr4	106560724	106561150	+	427	NA	promoter-TSS (NM_053272)	promoter-TSS (NM_053272)	-101	NM_053272	74754	Mm.133370	NM_053272	ENSMUSG00000034926	Dhcr24	2310076D10Rik|5830417J06Rik|mKIAA0018	24-dehydrocholesterol reductase	protein-coding
cluster_1-911	chr9	96631381	96631684	+	304	NA	promoter-TSS (NM_053268)	promoter-TSS (NM_053268)	-29	NM_053268	114713	Mm.124502	NM_053268	ENSMUSG00000032413	Rasa2	5430433H21Rik|AA517451|AU023900|GAP1m	RAS p21 protein activator 2	protein-coding
cluster_1-7038	chr5	104021912	104022015	+	104	NA	promoter-TSS (NM_053262)	promoter-TSS (NM_053262)	-167	NM_053262	114664	Mm.46019	NM_053262	ENSMUSG00000029311	Hsd17b11	Dhrs8|Pan1b|SDR2|retSDR2	hydroxysteroid (17-beta) dehydrogenase 11	protein-coding
cluster_1-2156	chr18	67288826	67289320	+	495	NA	promoter-TSS (NM_053261)	promoter-TSS (NM_053261)	-174	NM_053261	114663	Mm.34079	NM_053261	ENSMUSG00000024525	Impa2	2210415D20Rik|AI326924|AW259601|IMP 2|IMPase 2	inositol (myo)-1(or 4)-monophosphatase 2	protein-coding
cluster_1-2224	chr8	124949153	124949596	+	444	NA	promoter-TSS (NM_053207)	promoter-TSS (NM_053207)	-120	NM_001363475	112405	Mm.140619	NM_053207	ENSMUSG00000031987	Egln1	AI503754|C1orf12|HIF-PH2|HPH-2|Hif-p4h-2|ORF13|Phd2|SM-20	egl-9 family hypoxia-inducible factor 1	protein-coding
cluster_1-2323	chr10	52381977	52382330	+	354	NA	promoter-TSS (NM_053187)	promoter-TSS (NM_053187)	-29	NM_053187	94221	Mm.390258	NM_053187	ENSMUSG00000019861	Gopc	2210402P09Rik|AI844555|CAL|FIG|GOPC1|PIST	golgi associated PDZ and coiled-coil motif containing	protein-coding
cluster_1-500	chr1	36511677	36511981	+	305	NA	promoter-TSS (NM_053186)	promoter-TSS (NM_053186)	-38	NM_053186	94218	Mm.256323	NM_053186	ENSMUSG00000001138	Cnnm3	Acdp3|Clp3|mACDP3	cyclin M3	protein-coding
cluster_1-1819	chr13	64432223	64432614	+	392	NA	promoter-TSS (NM_053180)	promoter-TSS (NM_053180)	-135	NM_053180	105278	Mm.74982	NM_053180	ENSMUSG00000021483	Cdk20	4932702G04Rik|AU019450|AW558027|CDCH|Ccrk|PNQLARE|p42	cyclin-dependent kinase 20	protein-coding
cluster_1-1000	chr4	46489128	46489378	+	251	NA	promoter-TSS (NM_053179)	promoter-TSS (NM_053179)	-76	NM_053179	94181	Mm.249349	NM_053179	ENSMUSG00000028334	Nans	4632418E04Rik|BB056474|Sas	N-acetylneuraminic acid synthase (sialic acid synthase)	protein-coding
cluster_1-4952	chr17	26916767	26917240	+	474	NA	promoter-TSS (NM_053173)	promoter-TSS (NM_053173)	-88	NM_053173	16580	Mm.491138	NM_016761	ENSMUSG00000024301	Kifc5b	Hset|KNSL2|Kifc5a	kinesin family member C5B	protein-coding
cluster_1-1738	chr8	71464657	71464963	+	307	NA	promoter-TSS (NM_053162)	promoter-TSS (NM_053162)	-116	NM_053162	94065	Mm.29489	NM_053162	ENSMUSG00000034880	Mrpl34	0610007O17Rik|D8Bwg1484e	mitochondrial ribosomal protein L34	protein-coding
cluster_1-5417	chr8	80739038	80739816	+	779	NA	promoter-TSS (NM_053124)	promoter-TSS (NM_053124)	32	NM_053124	93762	Mm.246803	NM_053124	ENSMUSG00000031715	Smarca5	4933427E24Rik|D030040M08Rik|D330027N15Rik|MommeD4|Snf2h	SWI/SNF related, matrix associated, actin dependent regulator of chromatin, subfamily a, member 5	protein-coding
cluster_1-3128	chr12	41023835	41024339	+	505	NA	promoter-TSS (NM_053122)	promoter-TSS (NM_053122)	-3	NM_053122	93757	Mm.363813	NM_053122	ENSMUSG00000056899	Immp2l	AI853880|IMP2|Tg(HLA-A/H2-D)2Enge	IMP2 inner mitochondrial membrane peptidase-like (S. cerevisiae)	protein-coding
cluster_1-7021	chr19	43689488	43689854	+	367	NA	promoter-TSS (NM_053103)	promoter-TSS (NM_053103)	-18	NM_053103	93685	Mm.248237	NM_053103	ENSMUSG00000025192	Entpd7	1810012B13Rik|1810020C02Rik|2810003F23Rik|LALP1|Lysal2	ectonucleoside triphosphate diphosphohydrolase 7	protein-coding
cluster_1-1708	chr3	144570044	144570519	+	476	NA	promoter-TSS (NM_053102)	promoter-TSS (NM_053102)	-65	NM_001355234	23908	Mm.12863	NM_011828	ENSMUSG00000040151	Hs2st1	2OST|AW214369|Hs2st|mKIAA0448	heparan sulfate 2-O-sulfotransferase 1	protein-coding
cluster_1-7993	chr3	51415795	51416028	+	234	NA	promoter-TSS (NM_053089)	promoter-TSS (NM_053089)	-105	NM_053089	74838	Mm.275281	NM_053089	ENSMUSG00000063273	Naa15	5730450D16Rik|6330400I15|ASTBDN|Narg1|Tbdn-1|mNAT1	N(alpha)-acetyltransferase 15, NatA auxiliary subunit	protein-coding
cluster_1-853	chr19	46075670	46076094	+	425	NA	promoter-TSS (NM_053086)	promoter-TSS (NM_053086)	35	NM_001039352	70769	Mm.402190	NM_053086	ENSMUSG00000015176	Nolc1	NOPP130|NOPP140|P130	nucleolar and coiled-body phosphoprotein 1	protein-coding
cluster_1-2665	chr5	24842566	24843031	+	466	NA	promoter-TSS (NM_053075)	promoter-TSS (NM_053075)	-437	NM_053075	19744	Mm.319175	NM_053075	ENSMUSG00000028945	Rheb	Rheb1	Ras homolog enriched in brain	protein-coding
cluster_1-4378	chr7	44815635	44815986	+	352	NA	promoter-TSS (NM_053074)	promoter-TSS (NM_053074)	-152	NM_030693	107503	Mm.389890	NM_030693	ENSMUSG00000038539	Atf5	AFTA|Atf7|Atfx|ODA-10	activating transcription factor 5	protein-coding
cluster_1-2028	chr6	7844460	7844927	+	468	NA	promoter-TSS (NM_052993)	promoter-TSS (NM_052993)	-531	NM_052993	94192	Mm.102752	NM_052993	ENSMUSG00000042460	C1galt1	2210410E06Rik|AV284120|T-synthase	core 1 synthase, glycoprotein-N-acetylgalactosamine 3-beta-galactosyltransferase, 1	protein-coding
cluster_1-4082	chr14	52197059	52197593	+	535	NA	promoter-TSS (NM_033618)	promoter-TSS (NM_033618)	-87	NM_033618	114741	Mm.21662	NM_033618	ENSMUSG00000035726	Supt16	Cdc68|Fact140|Spt16|Supt16h	suppressor of Ty 16	protein-coding
cluster_1-2995	chr4	117887226	117887479	+	254	NA	promoter-TSS (NM_033617)	promoter-TSS (NM_033617)	-23	NM_033617	114143	Mm.207052	NM_033617	ENSMUSG00000033379	Atp6v0b	2310024H13Rik|Atp6f|VMA16	ATPase, H+ transporting, lysosomal V0 subunit B	protein-coding
cluster_1-5715	chr9	70503544	70503959	+	416	NA	promoter-TSS (NM_033604)	promoter-TSS (NM_033604)	24	NM_033604	93836	Mm.29783	NM_033604	ENSMUSG00000032217	Rnf111	ARK|Arkadia	ring finger 111	protein-coding
cluster_1-3379	chr3	87885517	87885922	+	406	NA	promoter-TSS (NM_033573)	promoter-TSS (NM_033573)	-157	NM_033573	94315	Mm.35089	NM_033573	ENSMUSG00000004895	Prcc	-	papillary renal cell carcinoma (translocation-associated)	protein-coding
cluster_1-2272	chr15	76671474	76671764	+	291	NA	promoter-TSS (NM_033371)	promoter-TSS (NM_033371)	-24	NM_033371	73062	Mm.322901	NM_033371	ENSMUSG00000033819	Ppp1r16a	2900084E10Rik|Mypt3|R75527	protein phosphatase 1, regulatory subunit 16A	protein-coding
cluster_1-6217	chr7	114254598	114254750	+	153	NA	promoter-TSS (NM_033370)	promoter-TSS (NM_033370)	6	NM_033370	70349	Mm.277024	NM_033370	ENSMUSG00000030754	Copb1	2610019B04Rik	coatomer protein complex, subunit beta 1	protein-coding
cluster_1-376	chr16	18289129	18289563	+	435	NA	promoter-TSS (NM_033324)	promoter-TSS (NM_033324)	-178	NM_033324	94223	Mm.447352	NM_033324	ENSMUSG00000022718	Dgcr8	D16H22S1742E|D16H22S788E|D16Wis2|Gy1|N41|Vo59c07|mir-1306	DGCR8, microprocessor complex subunit	protein-coding
cluster_1-8198	chr13	12340469	12340917	+	449	NA	promoter-TSS (NM_033268)	promoter-TSS (NM_033268)	39	NM_033268	11472	Mm.37638	NM_033268	ENSMUSG00000052374	Actn2	1110008F24Rik	actinin alpha 2	protein-coding
cluster_1-7163	chr14	55585242	55585448	+	207	NA	promoter-TSS (NM_033146)	promoter-TSS (NM_033146)	-91	NM_033146	85308	Mm.40667	NM_033146	ENSMUSG00000022217	Emc9	1500005A01Rik|Cgi112|Fam158a	ER membrane protein complex subunit 9	protein-coding
cluster_1-7466	chr15	11399472	11399897	+	426	NA	promoter-TSS (NM_033074)	promoter-TSS (NM_033074)	-26	NM_033074	110960	Mm.286061	NM_033074	ENSMUSG00000022241	Tars	D15Wsu59e|ThrRS	threonyl-tRNA synthetase	protein-coding
cluster_1-4292	chr8	69901631	69901844	+	214	NA	promoter-TSS (NM_032004)	promoter-TSS (NM_032004)	-447	NM_032004	83984	Mm.432504	NM_032004	ENSMUSG00000047654	Tssk6	Sstk|TSK-6|TSSK-6	testis-specific serine kinase 6	protein-coding
cluster_1-3751	chr19	21778127	21778676	+	550	NA	promoter-TSS (NM_031997)	promoter-TSS (NM_031997)	61	NM_031997	83921	Mm.329776	NM_031997	ENSMUSG00000024754	Cemip2	Tmem2	cell migration inducing hyaluronidase 2	protein-coding
cluster_1-6698	chr19	4191822	4192264	+	443	NA	promoter-TSS (NM_031868)	promoter-TSS (NM_031868)	-131	NM_031868	19045	Mm.1970	NM_031868	ENSMUSG00000040385	Ppp1ca	Ppp1c|dism2	protein phosphatase 1 catalytic subunit alpha	protein-coding
cluster_1-2483	chr12	91589878	91590524	+	647	NA	promoter-TSS (NM_031391)	promoter-TSS (NM_031391)	286	NM_175335	83602	Mm.275728	NM_031391	ENSMUSG00000020962	Gtf2a1	6330549H03Rik|AA536742|AA959775|AW060250|TfIIAa/b|Tfiia1	general transcription factor II A, 1	protein-coding
cluster_1-1026	chr19	31082129	31082218	+	90	NA	promoter-TSS (NM_031249)	promoter-TSS (NM_031249)	-668	NM_031249	83410	Mm.22031	NM_031249	ENSMUSG00000053536	Cstf2t	64kDa|C77975|tCstF-64|tauCstF-64	cleavage stimulation factor, 3' pre-RNA subunit 2, tau	protein-coding
cluster_1-3655	chr13	48260788	48261160	+	373	NA	promoter-TSS (NM_031166)	promoter-TSS (NM_031166)	-142	NM_031166	15904	Mm.458006	NM_031166	ENSMUSG00000021379	Id4	Idb4|bHLHb27	inhibitor of DNA binding 4	protein-coding
cluster_1-349	chr9	40800720	40801507	+	788	NA	promoter-TSS (NM_031165)	promoter-TSS (NM_031165)	-163	NM_031165	15481	Mm.290774	NM_031165	ENSMUSG00000015656	Hspa8	2410008N15Rik|Hsc70|Hsc71|Hsc73|Hsp73|Hspa10	heat shock protein 8	protein-coding
cluster_1-2071	chr5	36398047	36398261	+	215	NA	promoter-TSS (NM_030889)	promoter-TSS (NM_030889)	-15	NM_030889	81840	Mm.34113	NM_030889	ENSMUSG00000029093	Sorcs2	N28137|mKIAA1329	sortilin-related VPS10 domain containing receptor 2	protein-coding
cluster_1-665	chr1	167284814	167285323	+	510	NA	promoter-TSS (NM_030724)	promoter-TSS (NM_030724)	59	NM_030724	80914	Mm.280895	NM_030724	ENSMUSG00000026558	Uck2	AA407809|AI481316|AU018180|AU020720|TSA903|UK|UMK|Umpk	uridine-cytidine kinase 2	protein-coding
cluster_1-3915	chr3	58525544	58526060	+	517	NA	promoter-TSS (NM_030685)	promoter-TSS (NM_030685)	-19	NM_001005509	229317	Mm.21617	NM_001005509	ENSMUSG00000027810	Eif2a	D030048D22|D3Ertd194e	eukaryotic translation initiation factor 2A	protein-coding
cluster_1-2447	chr9	14275915	14276508	+	594	NA	promoter-TSS (NM_030261)	promoter-TSS (NM_030261)	-90	NM_030261	75747	Mm.325126	NM_030261	ENSMUSG00000032009	Sesn3	5630400E15Rik|BC003348|SEST3	sestrin 3	protein-coding
cluster_1-6818	chr5	139380492	139380692	+	201	NA	promoter-TSS (NM_030258)	promoter-TSS (NM_030258)	-47	NM_030258	80290	Mm.270003	NM_030258	ENSMUSG00000044197	Gpr146	BC003323|D830046C22Rik|PGR8	G protein-coupled receptor 146	protein-coding
cluster_1-5222	chr13	81657487	81657901	+	415	NA	promoter-TSS (NM_030257)	promoter-TSS (NM_030257)	-112	NM_030257	80289	Mm.259969	NM_030257	ENSMUSG00000035840	Lysmd3	1110030H10Rik|BC003322	LysM, putative peptidoglycan-binding, domain containing 3	protein-coding
cluster_1-4810	chr10	52417295	52417902	+	608	NA	promoter-TSS (NM_030250)	promoter-TSS (NM_030250)	51	NM_030250	52014	Mm.199964	NM_030250	ENSMUSG00000023068	Nus1	1600027K07Rik|AU019165|AW538011|BC003223|D10Ertd438e	NUS1 dehydrodolichyl diphosphate synthase subunit	protein-coding
cluster_1-2688	chr12	83520309	83520596	+	288	NA	promoter-TSS (NM_030246)	promoter-TSS (NM_030246)	-14	NM_030246	73828	Mm.38238	NM_030246	ENSMUSG00000021222	Dcaf4	1110018E21Rik|Wdr21	DDB1 and CUL4 associated factor 4	protein-coding
cluster_1-1945	chr1	166378854	166379330	+	477	NA	promoter-TSS (NM_030245)	promoter-TSS (NM_030245)	-75	NM_030245	27878	Mm.100665	NM_030245	ENSMUSG00000026563	Tada1	2900026B15Rik|D1Ertd251e|Staf42|Tada1l	transcriptional adaptor 1	protein-coding
cluster_1-534	chr6	56714598	56715085	+	488	NA	promoter-TSS (NM_030235)	promoter-TSS (NM_030235)	-64	NM_030235	78937	Mm.105343	NM_030235	ENSMUSG00000029787	Avl9	5830411G16Rik|D730049P16Rik|mKIAA0241	AVL9 cell migration associated	protein-coding
cluster_1-6565	chr7	143822773	143823101	+	329	NA	promoter-TSS (NM_030221)	promoter-TSS (NM_030221)	-85	NM_030221	78914	Mm.35104	NM_030221	ENSMUSG00000031090	Nadsyn1	9130012B15Rik	NAD synthetase 1	protein-coding
cluster_1-1035	chr11	96977627	96978119	+	493	NA	promoter-TSS (NM_030220)	promoter-TSS (NM_030220)	-185	NM_001080964	78912	Mm.491183	NM_030220	ENSMUSG00000018678	Sp2	4930480I16Rik|mKIAA0048	Sp2 transcription factor	protein-coding
cluster_1-3837	chr13	32801810	32802278	+	469	NA	promoter-TSS (NM_030215)	promoter-TSS (NM_030215)	14	NM_030215	78903	Mm.286680	NM_030215	ENSMUSG00000021400	Wrnip1	4833444L21Rik|WHIP|Wrnip	Werner helicase interacting protein 1	protein-coding
cluster_1-12	chr11	3194197	3194383	+	187	NA	promoter-TSS (NM_030207)	promoter-TSS (NM_030207)	-687	NM_030207	78887	Mm.394071	NM_030207	ENSMUSG00000023764	Sfi1	-	Sfi1 homolog, spindle assembly associated (yeast)	protein-coding
cluster_1-4509	chr16	4679586	4680018	+	433	NA	promoter-TSS (NM_030205)	promoter-TSS (NM_030205)	-82	NM_030205	78885	Mm.325512	NM_030205	ENSMUSG00000039637	Coro7	0610011B16Rik|AW048373|AW556392	coronin 7	protein-coding
cluster_1-2804	chr1	85599410	85599578	+	169	NA	promoter-TSS (NM_030194)	promoter-TSS (NM_030194)	-684	NM_030194	109032	Mm.335802	NM_030194	ENSMUSG00000070034	Sp110	5031415C07Rik|52kDa|5830484A20Rik|Ifi75|Ipr1	Sp110 nuclear body protein	protein-coding
cluster_1-4365	chr12	105705880	105706129	+	250	NA	promoter-TSS (NM_030187)	promoter-TSS (NM_030187)	22	NM_030187	78801	Mm.36006	NM_030187	ENSMUSG00000041323	Ak7	4930502N02Rik|AK 7	adenylate kinase 7	protein-coding
cluster_1-5168	chr13	59585051	59585498	+	448	NA	promoter-TSS (NM_030153)	promoter-TSS (NM_030153)	-51	NR_045633	319469	Mm.437992	NR_045633	ENSMUSG00000021557	A230056J06Rik	-	RIKEN cDNA A230056J06 gene	ncRNA
cluster_1-5360	chr18	34624833	34625135	+	303	NA	promoter-TSS (NM_030147)	promoter-TSS (NM_030147)	48	NM_009004	19348	Mm.258846	NM_009004	ENSMUSG00000003779	Kif20a	AA415432|Rab6kifl	kinesin family member 20A	protein-coding
cluster_1-5692	chr15	51877263	51877529	+	267	NA	promoter-TSS (NM_030132)	promoter-TSS (NM_030132)	-45	NM_030132	78581	Mm.176347	NM_030132	ENSMUSG00000022313	Utp23	1700010I21Rik|AI662478|BB238373|D530033C11Rik	UTP23 small subunit processome component	protein-coding
cluster_1-6305	chr10	63243639	63244033	+	395	NA	promoter-TSS (NM_030114)	promoter-TSS (NM_030114)	39	NM_030114	67345	Mm.234437	NM_026101	ENSMUSG00000020064	Herc4	1700056O17Rik|4921531D01Rik|9530080M15Rik|mKIAA1593	hect domain and RLD 4	protein-coding
cluster_1-7147	chr2	119674849	119675105	+	257	NA	promoter-TSS (NM_030112)	promoter-TSS (NM_030112)	-91	NM_030112	76246	Mm.33437	NM_030112	ENSMUSG00000027304	Rtf1	2900005O08Rik|6530416A09Rik|AI853581|AU043144|AW553985|Gtl7|cbp82	RTF1, Paf1/RNA polymerase II complex component	protein-coding
cluster_1-310	chr2	73214271	73214668	+	398	NA	promoter-TSS (NM_030091)	promoter-TSS (NM_030091)	-22	NM_030091	67059	Mm.22661	NM_025942	ENSMUSG00000027108	Ola1	2510025G09Rik|2810405J23Rik|2810409H07Rik|Gtpbp9|PTD004	Obg-like ATPase 1	protein-coding
cluster_1-2150	chr6	92214820	92215048	+	229	NA	promoter-TSS (NM_030081)	promoter-TSS (NM_030081)	-64	NM_030081	78287	Mm.290734	NM_030081	ENSMUSG00000014550	Rbsn	5330426D11Rik|Zfyve20	rabenosyn, RAB effector	protein-coding
cluster_1-129	chr3	95015430	95015768	+	339	NA	promoter-TSS (NM_030074)	promoter-TSS (NM_030074)	-142	NM_001357863	78266	Mm.389478	NM_030074	ENSMUSG00000019338	Zfp687	4931408L03Rik|Znf687|mKIAA1441	zinc finger protein 687	protein-coding
cluster_1-5397	chr2	3336008	3336171	+	164	NA	promoter-TSS (NM_030063)	promoter-TSS (NM_030063)	-79	NM_030063	78245	Mm.99733	NM_030063	ENSMUSG00000026644	Acbd7	9230116B18Rik	acyl-Coenzyme A binding domain containing 7	protein-coding
cluster_1-2350	chr12	59061345	59061588	+	244	NA	promoter-TSS (NM_030057)	promoter-TSS (NM_030057)	6	NM_001306218	78232	Mm.290070	NM_030057	ENSMUSG00000020993	Trappc6b	5830498C14Rik|C79212	trafficking protein particle complex 6B	protein-coding
cluster_1-206	chr15	10470322	10470797	+	476	NA	promoter-TSS (NM_030046)	promoter-TSS (NM_030046)	-43	NM_030046	78244	Mm.297862	NM_030046	ENSMUSG00000044224	Dnajc21	4930461P20Rik|9930116P15Rik	DnaJ heat shock protein family (Hsp40) member C21	protein-coding
cluster_1-286	chr13	100015531	100015841	+	311	NA	promoter-TSS (NM_030026)	promoter-TSS (NM_030026)	-47	NM_030026	78038	Mm.137327	NM_030026	ENSMUSG00000021646	Mccc2	4930552N12Rik|MCCB	methylcrotonoyl-Coenzyme A carboxylase 2 (beta)	protein-coding
cluster_1-7541	chr1	54250544	54250862	+	319	NA	promoter-TSS (NM_030025)	promoter-TSS (NM_030025)	20	NM_030025	78016	Mm.67455	NM_030025	ENSMUSG00000025983	Ccdc150	4930511H11Rik	coiled-coil domain containing 150	protein-coding
cluster_1-253	chr16	91597490	91598014	+	525	NA	promoter-TSS (NM_030018)	promoter-TSS (NM_030018)	-72	NM_030018	77975	Mm.290341	NM_030018	ENSMUSG00000022964	Tmem50b	AU015466|AU019872|B230114J08Rik	transmembrane protein 50B	protein-coding
cluster_1-7235	chr4	107253281	107254049	+	769	NA	promoter-TSS (NM_029985)	promoter-TSS (NM_029985)	-27	NM_001355460	72938	Mm.21787	NM_028394	ENSMUSG00000063172	Hspb11	2900042B11Rik|IFT25|PP25	heat shock protein family B (small), member 11	protein-coding
cluster_1-2574	chr11	6444280	6444795	+	516	NA	promoter-TSS (NM_029938)	promoter-TSS (NM_029938)	-94	NM_001347064	77605	Mm.27624	NM_029938	ENSMUSG00000041126	H2afv	C530002L11Rik|H2A.Z2|H2a.z-2|H2av|Tg(Wnt1-cre)11Rth|Wnt1-Cre|Wnt1::Cre|Wnt1cre	H2A histone family, member V	protein-coding
cluster_1-4523	chr9	53248045	53248324	+	280	NA	promoter-TSS (NM_029936)	promoter-TSS (NM_029936)	-72	NM_029936	77591	Mm.133560	NM_029936	ENSMUSG00000053289	Ddx10	4632415A01Rik|AI646054	DEAD (Asp-Glu-Ala-Asp) box polypeptide 10	protein-coding
cluster_1-8513	chr18	56975208	56975634	+	427	NA	promoter-TSS (NM_029909)	promoter-TSS (NM_029909)	-42	NM_029909	77422	Mm.256874	NM_029909	ENSMUSG00000024592	C330018D20Rik	AU018666	RIKEN cDNA C330018D20 gene	protein-coding
cluster_1-2941	chr7	137410423	137411203	+	781	NA	promoter-TSS (NM_029886)	promoter-TSS (NM_029886)	-57	NM_029886	77252	Mm.29184	NM_029886	ENSMUSG00000040139	9430038I01Rik	-	RIKEN cDNA 9430038I01 gene	protein-coding
cluster_1-8321	chr11	121451738	121451881	+	144	NA	promoter-TSS (NM_029878)	promoter-TSS (NM_029878)	-182	NM_029878	108903	Mm.23686	NM_029878	ENSMUSG00000039230	Tbcd	2310057L06Rik|A030005L14Rik|mKIAA0988	tubulin-specific chaperone d	protein-coding
cluster_1-799	chr13	58128229	58129120	+	892	NA	promoter-TSS (NM_029872)	promoter-TSS (NM_029872)	-118	NM_029872	77134	Mm.490274	NM_029872	ENSMUSG00000007836	Hnrnpa0	1110055B05Rik|3010025E17Rik|Hnrpa0|hnRNP A0	heterogeneous nuclear ribonucleoprotein A0	protein-coding
cluster_1-2732	chr4	116557365	116557837	+	473	NA	promoter-TSS (NM_029868)	promoter-TSS (NM_029868)	-57	NM_029868	77110	Mm.41715	NM_029868	ENSMUSG00000034042	Gpbp1l1	5330440M15Rik|BC002292	GC-rich promoter binding protein 1-like 1	protein-coding
cluster_1-229	chr4	116557036	116557204	+	169	NA	promoter-TSS (NM_029868)	promoter-TSS (NM_029868)	-538	NM_029868	77110	Mm.41715	NM_029868	ENSMUSG00000034042	Gpbp1l1	5330440M15Rik|BC002292	GC-rich promoter binding protein 1-like 1	protein-coding
cluster_1-6213	chrX	152342356	152342833	+	478	NA	promoter-TSS (NM_029836)	promoter-TSS (NM_029836)	-110	NM_029836	52808	Mm.9997	NM_029836	ENSMUSG00000041096	Tspyl2	CDA1|CINAP|DENTT|DXBwg1396e|DXHXS1008E|E130307F10Rik	TSPY-like 2	protein-coding
cluster_1-2398	chr7	79659918	79660372	+	455	NA	promoter-TSS (NM_029835)	promoter-TSS (NM_029835)	-51	NM_029835	77011	Mm.28132	NM_029835	ENSMUSG00000046591	Ticrr	5730590G19Rik|BC028450|Lrrk1	TOPBP1-interacting checkpoint and replication regulator	protein-coding
cluster_1-7845	chr12	51377293	51377696	+	404	NA	promoter-TSS (NM_029825)	promoter-TSS (NM_029825)	-19	NR_157117	76983	Mm.216511	NM_029825	ENSMUSG00000020952	Scfd1	3110021P21Rik|RA410|STXBP1L2	Sec1 family domain containing 1	protein-coding
cluster_1-4557	chr4	40948115	40948642	+	528	NA	promoter-TSS (NM_029814)	promoter-TSS (NM_029814)	-84	NM_001171739	12017	Mm.688	NM_009736	ENSMUSG00000028416	Bag1	BAG-1|Rap46	BCL2-associated athanogene 1	protein-coding
cluster_1-4698	chr19	46962255	46962355	+	101	NA	promoter-TSS (NM_029810)	promoter-TSS (NM_029810)	46	NR_028353	76952	Mm.40965	NM_029810	ENSMUSG00000025041	Nt5c2	2010002I23Rik|CnII|Gm9751|Gmp|Nt5b|Pnt5|cN-II	5'-nucleotidase, cytosolic II	protein-coding
cluster_1-3108	chr7	12927274	12927421	+	148	NA	promoter-TSS (NM_029809)	promoter-TSS (NM_029809)	-69	NM_029809	381845	Mm.439896	NM_029809	ENSMUSG00000033967	Rnf225	2310014L17Rik|AV237412|C77118	ring finger protein 225	protein-coding
cluster_1-5425	chr17	33685360	33685581	+	222	NA	promoter-TSS (NM_029804)	promoter-TSS (NM_029804)	-12	NM_001109913	76936	Mm.311439	NM_029804	ENSMUSG00000059208	Hnrnpm	2610023M21Rik|AA409009|Hnrpm|mKIAA4193	heterogeneous nuclear ribonucleoprotein M	protein-coding
cluster_1-375	chr11	86484344	86484800	+	457	NA	promoter-TSS (NM_029788)	promoter-TSS (NM_029788)	-85	NM_029788	76892	Mm.262707	NM_029788	ENSMUSG00000020521	Rnft1	0610013E23Rik|AV007605	ring finger protein, transmembrane 1	protein-coding
cluster_1-5926	chr4	116150396	116150587	+	192	NA	promoter-TSS (NM_029786)	promoter-TSS (NM_029786)	-27	NM_029786	68273	Mm.196045	NM_026651	ENSMUSG00000028700	Pomgnt1	0610016I07Rik|4930467B06Rik	protein O-linked mannose beta 1,2-N-acetylglucosaminyltransferase	protein-coding
cluster_1-3890	chr6	115676420	115676826	+	407	NA	promoter-TSS (NM_029780)	promoter-TSS (NM_029780)	12	NM_001356333	110157	Mm.184163	NM_029780	ENSMUSG00000000441	Raf1	6430402F14Rik|AA990557|BB129353|Craf1|D830050J10Rik|Raf-1|c-Raf|cRaf|v-Raf	v-raf-leukemia viral oncogene 1	protein-coding
cluster_1-1085	chr8	70897328	70897645	+	318	NA	promoter-TSS (NM_029751)	promoter-TSS (NM_029751)	-43	NM_029751	76808	Mm.379251	NM_029751	ENSMUSG00000045128	Rpl18a	2510019J09Rik	ribosomal protein L18A	protein-coding
cluster_1-5764	chr5	143732100	143732710	+	611	NA	promoter-TSS (NM_029749)	promoter-TSS (NM_029749)	-125	NM_029749	76800	Mm.259620	NM_029749	ENSMUSG00000051306	Usp42	2410140K03Rik|3110031A07Rik|A630018G05Rik|D5Ertd591e	ubiquitin specific peptidase 42	protein-coding
cluster_1-6575	chr8	124520598	124520896	+	299	NA	promoter-TSS (NM_029746)	promoter-TSS (NM_029746)	-20	NM_029746	76332	Mm.240108	NM_029746	ENSMUSG00000031979	Cog2	1190002B08Rik|2700012E02Rik|C86089|Ldlc	component of oligomeric golgi complex 2	protein-coding
cluster_1-7266	chr6	30401638	30401956	+	319	NA	promoter-TSS (NM_029742)	promoter-TSS (NM_029742)	-58	NM_029742	76788	Mm.277308	NM_029742	ENSMUSG00000029775	Klhdc10	2410127E18Rik|AI593221|mKIAA0265	kelch domain containing 10	protein-coding
cluster_1-2622	chr1	185362789	185363271	+	483	NA	promoter-TSS (NM_029735)	promoter-TSS (NM_029735)	-14	NM_029735	107508	Mm.154511	NM_029735	ENSMUSG00000026615	Eprs	2410081F06Rik|3010002K18Rik|C79379|Qprs	glutamyl-prolyl-tRNA synthetase	protein-coding
cluster_1-2818	chr12	101958153	101958432	+	280	NA	promoter-TSS (NM_029705)	promoter-TSS (NM_029705)	-49	NM_001167914	110616	Mm.271914	NM_029705	ENSMUSG00000021189	Atxn3	2210008M02Rik|AI463012|AI647473|ATX3|MJD1|Mjd|Sca3|ataxin-3	ataxin 3	protein-coding
cluster_1-434	chr2	38997928	38998262	+	335	NA	promoter-TSS (NM_029687)	promoter-TSS (NM_029687)	-214	NM_029687	76646	Mm.358777	NM_029687	ENSMUSG00000035295	Wdr38	1700123D08Rik	WD repeat domain 38	protein-coding
cluster_1-1307	chr15	76538724	76538954	+	231	NA	promoter-TSS (NM_029643)	promoter-TSS (NM_029643)	9	NM_029643	52710	Mm.28597	NM_029643	ENSMUSG00000022560	Slc52a2	2010003P03Rik|D15Ertd747e|GPCR42|Gpr172b|PAR2|RFT1|mRFT1	solute carrier protein 52, member 2	protein-coding
cluster_1-8011	chr17	36951644	36951932	+	289	NA	promoter-TSS (NM_029632)	promoter-TSS (NM_029632)	4	NM_029632	76497	Mm.46176	NM_029632	ENSMUSG00000036398	Ppp1r11	1500041B02Rik|AV117883|Hcgv|Tcte5|Tctex-5|Tctex5	protein phosphatase 1, regulatory inhibitor subunit 11	protein-coding
cluster_1-963	chr7	119895636	119895977	+	342	NA	promoter-TSS (NM_029610)	promoter-TSS (NM_029610)	-55	NM_001285959	73919	Mm.46381	NM_029610	ENSMUSG00000030922	Lyrm1	1110065L10Rik|2310004B22Rik|4930404J24Rik	LYR motif containing 1	protein-coding
cluster_1-3017	chr7	119896095	119896399	+	305	NA	promoter-TSS (NM_029610)	promoter-TSS (NM_029610)	-45	NM_029610	73919	Mm.46381	NM_029610	ENSMUSG00000030922	Lyrm1	1110065L10Rik|2310004B22Rik|4930404J24Rik	LYR motif containing 1	protein-coding
cluster_1-7856	chr8	121541927	121542162	+	236	NA	promoter-TSS (NM_029597)	promoter-TSS (NM_029597)	-90	NM_001357260	76405	Mm.165697	NM_029597	ENSMUSG00000031809	1700018B08Rik	1700084O22Rik	RIKEN cDNA 1700018B08 gene	protein-coding
cluster_1-6184	chr16	11134332	11134975	+	644	NA	promoter-TSS (NM_029582)	promoter-TSS (NM_029582)	-121	NM_029582	106200	Mm.291015	NM_029582	ENSMUSG00000022498	Txndc11	2810408E11Rik|AI427833|EFP1|Txdc11	thioredoxin domain containing 11	protein-coding
cluster_1-5420	chr19	5106961	5107170	+	210	NA	promoter-TSS (NM_029576)	promoter-TSS (NM_029576)	-69	NM_029576	76308	Mm.182563	NM_029576	ENSMUSG00000024870	Rab1b	1110011F09Rik	RAB1B, member RAS oncogene family	protein-coding
cluster_1-5305	chr3	35753820	35754170	+	351	NA	promoter-TSS (NM_029570)	promoter-TSS (NM_029570)	-68	NR_151627	76295	Mm.239416	NM_029570	ENSMUSG00000037400	Atp11b	1110019I14Rik|ATPIF|ATPIR|mKIAA0956	ATPase, class VI, type 11B	protein-coding
cluster_1-385	chr14	122181444	122181899	+	456	NA	promoter-TSS (NM_029556)	promoter-TSS (NM_029556)	-23	NM_029556	69634	Mm.34608	NM_029556	ENSMUSG00000025545	Clybl	0610033J05Rik|2310014M14Rik|AI256068|Clb	citrate lyase beta like	protein-coding
cluster_1-8518	chr3	159495235	159495542	+	308	NA	promoter-TSS (NM_029523)	promoter-TSS (NM_029523)	-45	NM_001172092	76131	Mm.371655	NM_029523	ENSMUSG00000028175	Depdc1a	5830484J08Rik|Depdc1	DEP domain containing 1a	protein-coding
cluster_1-7503	chr3	108722097	108722487	+	391	NA	promoter-TSS (NM_029522)	promoter-TSS (NM_029522)	7	NM_029522	76123	Mm.226941	NM_029522	ENSMUSG00000027883	Gpsm2	6230410J09Rik|LGN|Pins	G-protein signalling modulator 2 (AGS3-like, C. elegans)	protein-coding
cluster_1-3618	chr14	120477414	120478587	+	1174	NA	promoter-TSS (NM_029519)	promoter-TSS (NM_029519)	-461	NM_029519	76108	Mm.261448	NM_029519	ENSMUSG00000051615	Rap2a	5830461H18Rik	RAS related protein 2a	protein-coding
cluster_1-7197	chr2	163602182	163602371	+	190	NA	promoter-TSS (NM_029512)	promoter-TSS (NM_029512)	-38	NM_029512	76080	Mm.89828	NM_029512	ENSMUSG00000017679	Ttpal	3110080A02Rik|5830472M02Rik	tocopherol (alpha) transfer protein-like	protein-coding
cluster_1-6348	chr7	92741249	92741778	+	530	NA	promoter-TSS (NM_029494)	promoter-TSS (NM_029494)	-54	NR_015510	666737	Mm.473620	NR_015510	ENSMUSG00000074024	4632427E13Rik	AU015482	RIKEN cDNA 4632427E13 gene	ncRNA
cluster_1-198	chr14	57890243	57890572	+	330	NA	promoter-TSS (NM_029492)	promoter-TSS (NM_029492)	-71	NM_029492	75965	Mm.29044	NM_029492	ENSMUSG00000021969	Zdhhc20	4930542A17Rik|5033406L14Rik|AI448102|B230110O18Rik|HK11	zinc finger, DHHC domain containing 20	protein-coding
cluster_1-5722	chr11	106276521	106276693	+	173	NA	promoter-TSS (NM_029467)	promoter-TSS (NM_029467)	-65	NM_029467	75870	Mm.159608	NM_029467	ENSMUSG00000020712	Tcam1	4930570F09Rik|AI429105	testicular cell adhesion molecule 1	protein-coding
cluster_1-1386	chr2	15055032	15055530	+	499	NA	promoter-TSS (NM_029466)	promoter-TSS (NM_029466)	-39	NM_029466	75869	Mm.174068	NM_029466	ENSMUSG00000017418	Arl5b	4930587A11Rik|AW146430|Arl8	ADP-ribosylation factor-like 5B	protein-coding
cluster_1-8320	chr2	126151924	126152524	+	601	NA	promoter-TSS (NM_029455)	promoter-TSS (NM_029455)	83	NM_001355583	69185	Mm.29019	NM_026981	ENSMUSG00000023330	Dtwd1	1810033A06Rik	DTW domain containing 1	protein-coding
cluster_1-4165	chr13	104109275	104109954	+	680	NA	promoter-TSS (NM_029447)	promoter-TSS (NM_029447)	0	NM_029447	75805	Mm.127692	NM_029447	ENSMUSG00000021710	Nln	4930472G13Rik|C79345	neurolysin (metallopeptidase M3 family)	protein-coding
cluster_1-3242	chr16	20097382	20097761	+	380	NA	promoter-TSS (NM_029436)	promoter-TSS (NM_029436)	17	NM_029436	75785	Mm.392450	NM_029436	ENSMUSG00000062901	Klhl24	1110046J11Rik|4930429H24Rik|6530402O20Rik|C85082	kelch-like 24	protein-coding
cluster_1-3651	chr3	94309967	94310301	+	335	NA	promoter-TSS (NM_029431)	promoter-TSS (NM_029431)	2	NM_029431	75778	Mm.45092	NM_029431	ENSMUSG00000028145	Them4	2700077M13Rik|4921507I02Rik	thioesterase superfamily member 4	protein-coding
cluster_1-2326	chr8	27174550	27174772	+	223	NA	promoter-TSS (NM_029423)	promoter-TSS (NM_029423)	-15	NM_001080813	75767	Mm.205335	NM_029423	ENSMUSG00000031488	Rab11fip1	2010200K21Rik|4833414G05Rik|Rcp	RAB11 family interacting protein 1 (class I)	protein-coding
cluster_1-1592	chr7	126695732	126696034	+	303	NA	promoter-TSS (NM_029420)	promoter-TSS (NM_029420)	-100	NR_033446	75764	Mm.280573	NM_029420	ENSMUSG00000059772	Slx1b	1110030E23Rik|2410170E21Rik|4833422P03Rik|AI853643|Giyd1|Giyd2	SLX1 structure-specific endonuclease subunit homolog B (S. cerevisiae)	protein-coding
cluster_1-2459	chr15	58034221	58034410	+	190	NA	promoter-TSS (NM_029418)	promoter-TSS (NM_029418)	-21	NM_029418	75758	Mm.455792	NM_029418	ENSMUSG00000101892	9130401M01Rik	AI849328	RIKEN cDNA 9130401M01 gene	protein-coding
cluster_1-3688	chr4	117765435	117765755	+	321	NA	promoter-TSS (NM_029416)	promoter-TSS (NM_029416)	71	NM_029416	75753	Mm.3848	NM_029416	ENSMUSG00000048626	Klf17	7420700M05Rik|AA420409|AU043468|C85123|D4Ertd561e|Gzf|Zfp393	Kruppel-like factor 17	protein-coding
cluster_1-6713	chr5	120588593	120589042	+	450	NA	promoter-TSS (NM_029408)	promoter-TSS (NM_029408)	-204	NM_145853	252972	Mm.114054	NM_145853	ENSMUSG00000032741	Tpcn1	5730403B01Rik|Tpc1|mKIAA1169	two pore channel 1	protein-coding
cluster_1-7241	chr1	44102187	44102671	+	485	NA	promoter-TSS (NM_029368)	promoter-TSS (NM_029368)	12	NM_029368	75623	Mm.348017	NM_029368	ENSMUSG00000026049	Tex30	1700029F09Rik|3110030D08Rik	testis expressed 30	protein-coding
cluster_1-5154	chr8	70523016	70523282	+	267	NA	promoter-TSS (NM_029366)	promoter-TSS (NM_029366)	31	NM_029366	75620	Mm.482129	NM_029366	ENSMUSG00000055553	Kxd1	0610030B01Rik|2810422J05Rik|C78305	KxDL motif containing 1	protein-coding
cluster_1-845	chr2	154656885	154657081	+	197	NA	promoter-TSS (NM_029362)	promoter-TSS (NM_029362)	-43	NM_029362	75608	Mm.262480	NM_029362	ENSMUSG00000038467	Chmp4b	2010012F05Rik|C76846|Snf7-2	charged multivesicular body protein 4B	protein-coding
cluster_1-2335	chr1	105663617	105664135	+	519	NA	promoter-TSS (NM_029349)	promoter-TSS (NM_029349)	15	NM_173187	227446	Mm.337339	NM_029349	ENSMUSG00000026319	Relch	2310035C23Rik|6430401N10|Kiaa1468|mKIAA1468	RAB11 binding and LisH domain, coiled-coil and HEAT repeat containing	protein-coding
cluster_1-1586	chr5	110770471	110771124	+	654	NA	promoter-TSS (NM_029337)	promoter-TSS (NM_029337)	-80	NM_029337	75560	Mm.270487	NM_029337	ENSMUSG00000029505	Ep400	1700020J09Rik|AU023439|mDomino|mKIAA1498|p400	E1A binding protein p400	protein-coding
cluster_1-4855	chr7	75455286	75455737	+	452	NA	promoter-TSS (NM_029332)	promoter-TSS (NM_029332)	-23	NM_029332	75547	Mm.216107	NM_029332	ENSMUSG00000066406	Akap13	1700026G02Rik|5730522G15Rik|5830460E08Rik|AKAP-13|AKAP-Lbc|BRX|Ht31|LBC|PROTO-LB|PROTO-LBC	A kinase (PRKA) anchor protein 13	protein-coding
cluster_1-5039	chr2	25574851	25575079	+	229	NA	promoter-TSS (NM_029293)	promoter-TSS (NM_029293)	-94	NM_029293	75454	Mm.458079	NM_029293	ENSMUSG00000036504	Phpt1	1700008C22Rik|PHP|Php14	phosphohistidine phosphatase 1	protein-coding
cluster_1-698	chr18	6135796	6136411	+	616	NA	promoter-TSS (NM_029277)	promoter-TSS (NM_029277)	-5	NM_001039692	75415	Mm.239675	NM_029277	ENSMUSG00000041225	Arhgap12	2810011M08Rik	Rho GTPase activating protein 12	protein-coding
cluster_1-1620	chr6	143167056	143167479	+	424	NA	promoter-TSS (NM_029250)	promoter-TSS (NM_029250)	37	NM_029250	75320	Mm.272548	NM_029250	ENSMUSG00000030275	Etnk1	1110061E11Rik|4930555L11Rik|AI195356|AI841245|C80956|D6Ertd3e|EKI1	ethanolamine kinase 1	protein-coding
cluster_1-604	chr6	143166880	143167018	+	139	NA	promoter-TSS (NM_029250)	promoter-TSS (NM_029250)	-281	NM_029250	75320	Mm.272548	NM_029250	ENSMUSG00000030275	Etnk1	1110061E11Rik|4930555L11Rik|AI195356|AI841245|C80956|D6Ertd3e|EKI1	ethanolamine kinase 1	protein-coding
cluster_1-1549	chr9	15306057	15306379	+	323	NA	promoter-TSS (NM_029248)	promoter-TSS (NM_029248)	4	NM_027261	75316	Mm.354115	NM_026541	ENSMUSG00000031939	Taf1d	2810003M17Rik|4930553M18Rik|5930426I11Rik|Josd3|TAF(I)41|TAFI41	TATA-box binding protein associated factor, RNA polymerase I, D	protein-coding
cluster_1-712	chr11	70410867	70411023	+	157	NA	promoter-TSS (NM_029231)	promoter-TSS (NM_029231)	-914	NM_029231	75273	Mm.340601	NM_029231	ENSMUSG00000018921	Pelp1	4930563C04Rik|MNAR	proline, glutamic acid and leucine rich protein 1	protein-coding
cluster_1-5882	chr8	75212966	75213259	+	294	NA	promoter-TSS (NM_029182)	promoter-TSS (NM_029182)	-832	NM_029182	75141	Mm.179267	NM_029182	ENSMUSG00000034472	Rasd2	4930526B11Rik|AU045414|Rhes|TEM-2|TEM2	RASD family, member 2	protein-coding
cluster_1-6951	chr13	94285200	94285610	+	411	NA	promoter-TSS (NM_029153)	promoter-TSS (NM_029153)	-124	NM_029153	107767	Mm.201455	NM_029153	ENSMUSG00000021687	Scamp1	4930505M11Rik|AI415563|AW122395	secretory carrier membrane protein 1	protein-coding
cluster_1-4131	chr2	134643922	134644284	+	363	NA	promoter-TSS (NM_029148)	promoter-TSS (NM_029148)	18	NM_029148	52837	Mm.264096	NM_029148	ENSMUSG00000034723	Tmx4	2810417D04Rik|4930500L08Rik|AI843224|AW046784|D2Bwg1356e|Txndc13|mKIAA1162	thioredoxin-related transmembrane protein 4	protein-coding
cluster_1-718	chr9	106891875	106892442	+	568	NA	promoter-TSS (NM_029103)	promoter-TSS (NM_029103)	-220	NM_029103	74840	Mm.29778	NM_029103	ENSMUSG00000032575	Manf	3230402M22Rik|AA407711|AA408789|AA673178|Armet|D17914|D18Mgi17	mesencephalic astrocyte-derived neurotrophic factor	protein-coding
cluster_1-6753	chr15	83122690	83122905	+	216	NA	promoter-TSS (NM_029101)	promoter-TSS (NM_029101)	4	NM_001358061	74778	Mm.30056	NM_029101	ENSMUSG00000018040	Rrp7a	1110014J01Rik|AA408146|Kheg1	ribosomal RNA processing 7 homolog A (S. cerevisiae)	protein-coding
cluster_1-3543	chr9	99140080	99140461	+	382	NA	promoter-TSS (NM_029094)	promoter-TSS (NM_029094)	-59	NM_029094	74769	Mm.213128	NM_029094	ENSMUSG00000032462	Pik3cb	1110001J02Rik|AI447572|p110beta	phosphatidylinositol-4,5-bisphosphate 3-kinase catalytic subunit beta	protein-coding
cluster_1-3311	chr16	56037683	56037924	+	242	NA	promoter-TSS (NM_029092)	promoter-TSS (NM_029092)	-17	NM_029092	52575	Mm.288742	NM_029092	ENSMUSG00000044763	Trmt10c	1300018J16Rik|D16Ertd454e|Rg9mtd1|Rnmtd1	tRNA methyltransferase 10C, mitochondrial RNase P subunit	protein-coding
cluster_1-3879	chr16	3884482	3884725	+	244	NA	promoter-TSS (NM_029090)	promoter-TSS (NM_029090)	-16	NM_001290689	74763	Mm.28403	NM_029090	ENSMUSG00000005982	Naa60	1200013P24Rik|AI315146|HAT4|Nat15|NatF	N(alpha)-acetyltransferase 60, NatF catalytic subunit	protein-coding
cluster_1-3470	chr10	59951745	59952013	+	269	NA	promoter-TSS (NM_029083)	promoter-TSS (NM_029083)	-109	NM_029083	74747	Mm.21697	NM_029083	ENSMUSG00000020108	Ddit4	5830413E08Rik|AA415483|REDD1|Rtp801|dig2	DNA-damage-inducible transcript 4	protein-coding
cluster_1-1991	chr7	92669862	92670500	+	639	NA	promoter-TSS (NM_029078)	promoter-TSS (NM_029078)	-269	NM_029078	74737	Mm.288645	NM_029078	ENSMUSG00000041328	Pcf11	2500001H09Rik|5730417B17Rik|C77803	PCF11 cleavage and polyadenylation factor subunit	protein-coding
cluster_1-3974	chr3	10439945	10440195	+	251	NA	promoter-TSS (NM_029068)	promoter-TSS (NM_029068)	60	NM_001127191	74718	Mm.440548	NM_029068	ENSMUSG00000027534	Snx16	4930522N22Rik|AI117577|AI747675	sorting nexin 16	protein-coding
cluster_1-5896	chr11	60352834	60353310	+	477	NA	promoter-TSS (NM_029044)	promoter-TSS (NM_029044)	-167	NM_001039093	216810	Mm.218875	NM_153080	ENSMUSG00000000538	Tom1l2	2900016I08Rik|A730055F12Rik|AU042072|Srebf1	target of myb1-like 2 (chicken)	protein-coding
cluster_1-4313	chr11	88955293	88955570	+	278	NA	promoter-TSS (NM_029023)	promoter-TSS (NM_029023)	11	NM_029023	74617	Mm.34126	NM_029023	ENSMUSG00000000278	Scpep1	2410018F01Rik|4833411K15Rik|AI957256|Risc	serine carboxypeptidase 1	protein-coding
cluster_1-6562	chr12	14151969	14152283	+	315	NA	promoter-TSS (NM_029007)	promoter-TSS (NM_029007)	-88	NM_029007	105005	Mm.227253	NM_029007	ENSMUSG00000020607	Lratd1	2310003N02Rik|4731402F03Rik|AW125753|Fam84a|Nse1	LRAT domain containing 1	protein-coding
cluster_1-5187	chr2	148680894	148681216	+	323	NA	promoter-TSS (NM_028986)	promoter-TSS (NM_028986)	-65	NM_028986	74533	Mm.136913	NM_028986	ENSMUSG00000027439	Gzf1	8430437G08Rik|Zfp336|mGZF1	GDNF-inducible zinc finger protein 1	protein-coding
cluster_1-1296	chr2	144270452	144271110	+	659	NA	promoter-TSS (NM_028984)	promoter-TSS (NM_028984)	121	NM_001199188	69178	Mm.273379	NM_024225	ENSMUSG00000027423	Snx5	0910001N05Rik|1810032P22Rik|AU019504|D2Ertd52e	sorting nexin 5	protein-coding
cluster_1-6258	chr12	103532122	103532526	+	405	NA	promoter-TSS (NM_028980)	promoter-TSS (NM_028980)	-241	NM_028980	74521	Mm.248619	NM_028980	ENSMUSG00000021209	Ppp4r4	8430415E04Rik|mKIAA1622	protein phosphatase 4, regulatory subunit 4	protein-coding
cluster_1-7643	chr11	96777388	96777923	+	536	NA	promoter-TSS (NM_028965)	promoter-TSS (NM_028965)	-100	NM_001163389	74479	Mm.270781	NM_028965	ENSMUSG00000020876	Snx11	4933439F10Rik|A930041K09Rik|AI117694	sorting nexin 11	protein-coding
cluster_1-1051	chr16	11322819	11323130	+	312	NA	promoter-TSS (NM_028964)	promoter-TSS (NM_028964)	70	NM_028964	74478	Mm.325831	NM_028964	ENSMUSG00000071669	Snx29	4933437K13Rik|Gm11170|Gm1737|Gm930|Rundc2a	sorting nexin 29	protein-coding
cluster_1-3889	chr14	27428425	27429262	+	838	NA	promoter-TSS (NM_028945)	promoter-TSS (NM_028945)	9	NM_028945	218850	Mm.247767	NM_028945	ENSMUSG00000040651	Tasor	4732418E12|4933409E02Rik|D14Abb1e|Fam208a|MommeD6	transcription activation suppressor	protein-coding
cluster_1-8156	chr11	101119773	101120189	+	417	NA	promoter-TSS (NM_028933)	promoter-TSS (NM_028933)	-136	NM_134024	103733	Mm.479145	NM_134024	ENSMUSG00000035198	Tubg1	1500010O08Rik|AI451582|AI503389|GCP-1|Tubg	tubulin, gamma 1	protein-coding
cluster_1-7863	chr9	65032283	65032652	+	370	NA	promoter-TSS (NM_028906)	promoter-TSS (NM_028906)	9	NM_028906	74388	Mm.202749	NM_028906	ENSMUSG00000032393	Dpp8	2310004I03Rik|4932434F09Rik|AI666706|DPP VIII	dipeptidylpeptidase 8	protein-coding
cluster_1-2827	chr6	28421505	28421952	+	448	NA	promoter-TSS (NM_028900)	promoter-TSS (NM_028900)	-4	NM_028900	74375	Mm.332950	NM_028900	ENSMUSG00000029708	Gcc1	4932417P04Rik	golgi coiled coil 1	protein-coding
cluster_1-2263	chr17	71475372	71475672	+	301	NA	promoter-TSS (NM_028887)	promoter-TSS (NM_028887)	-179	NM_028887	74355	Mm.194450	NM_028887	ENSMUSG00000024054	Smchd1	4931400A14Rik|AW554188|MommeD1|mKIAA0650	SMC hinge domain containing 1	protein-coding
cluster_1-754	chr12	111813850	111814251	+	402	NA	promoter-TSS (NM_028875)	promoter-TSS (NM_028875)	-120	NM_026752	68520	Mm.390497	NM_026752	ENSMUSG00000021286	Zfyve21	1110013H04Rik|AW558780|C85416	zinc finger, FYVE domain containing 21	protein-coding
cluster_1-4583	chr4	136310725	136311181	+	457	NA	promoter-TSS (NM_028871)	promoter-TSS (NM_028871)	11	NM_028871	74326	Mm.31051	NM_028871	ENSMUSG00000066037	Hnrnpr	2610003J05Rik|2610528B01Rik|Hnrpr	heterogeneous nuclear ribonucleoprotein R	protein-coding
cluster_1-5442	chr18	74215903	74216332	+	430	NA	promoter-TSS (NM_028868)	promoter-TSS (NM_028868)	-95	NM_028868	74322	Mm.17537	NM_028868	ENSMUSG00000024560	Cxxc1	2410002I16Rik|5830420C16Rik|AI426635|Cfp1|Cgbp|PHF18	CXXC finger 1 (PHD domain)	protein-coding
cluster_1-4248	chr12	84772828	84773347	+	520	NA	promoter-TSS (NM_028863)	promoter-TSS (NM_028863)	25	NM_023409	67963	Mm.282556	NM_023409	ENSMUSG00000021242	Npc2	2700012J19Rik|AA408070|AU045843|HE1	NPC intracellular cholesterol transporter 2	protein-coding
cluster_1-7877	chr11	44518879	44519030	+	152	NA	promoter-TSS (NM_028862)	promoter-TSS (NM_028862)	-2	NM_028862	74315	Mm.156771	NM_028862	ENSMUSG00000019189	Rnf145	3732413I11Rik|TMRF1	ring finger protein 145	protein-coding
cluster_1-271	chr2	30981862	30982458	+	597	NA	promoter-TSS (NM_028846)	promoter-TSS (NM_028846)	-119	NM_028846	74270	Mm.346654	NM_028846	ENSMUSG00000026854	Usp20	1700055M05Rik|AI467231|Vdu2	ubiquitin specific peptidase 20	protein-coding
cluster_1-2838	chr13	54789022	54789526	+	505	NA	promoter-TSS (NM_028841)	promoter-TSS (NM_028841)	-131	NM_028841	74257	Mm.32883	NM_028841	ENSMUSG00000025875	Tspan17	2210021G21Rik|AI047581|Fbxo23|Tm4sf17	tetraspanin 17	protein-coding
cluster_1-6537	chr14	30825418	30825819	+	402	NA	promoter-TSS (NM_028839)	promoter-TSS (NM_028839)	24	NM_028839	69179	Mm.143025	NM_028839	ENSMUSG00000006526	Stimate	1810038N08Rik|2310014H19Rik|AW554125|Tmem110	STIM activating enhancer	protein-coding
cluster_1-6729	chr2	51149124	51149365	+	242	NA	promoter-TSS (NM_028810)	promoter-TSS (NM_028810)	-133	NM_028810	74194	Mm.46497	NM_028810	ENSMUSG00000017144	Rnd3	2610017M01Rik|AI661404|Arhe|Rhoe	Rho family GTPase 3	protein-coding
cluster_1-1278	chr2	39007924	39008208	+	285	NA	promoter-TSS (NM_028809)	promoter-TSS (NM_028809)	-73	NM_028809	74192	Mm.38155	NM_028809	ENSMUSG00000026755	Arpc5l	2010015J01Rik|AI852867|ARC16-2|AW555592|AW742746	actin related protein 2/3 complex, subunit 5-like	protein-coding
cluster_1-2215	chr17	29660544	29660828	+	285	NA	promoter-TSS (NM_028791)	promoter-TSS (NM_028791)	91	NM_028791	74157	Mm.390979	NM_028791	ENSMUSG00000024019	Cmtr1	1300018I05Rik|AI451264|Ftsjd2|MTr1	cap methyltransferase 1	protein-coding
cluster_1-5923	chr6	91473310	91473801	+	492	NA	promoter-TSS (NM_028766)	promoter-TSS (NM_028766)	-132	NM_133928	72170	Mm.41622	NM_133928	ENSMUSG00000034203	Chchd4	2410012P20Rik|2810014D17Rik|AI838740	coiled-coil-helix-coiled-coil-helix domain containing 4	protein-coding
cluster_1-1853	chr16	45158602	45159019	+	418	NA	promoter-TSS (NM_028756)	promoter-TSS (NM_028756)	-19	NM_001356366	67841	Mm.41775	NM_026402	ENSMUSG00000022663	Atg3	2610016C12Rik|APG3|Apg3l|Atg3l|PC3-96	autophagy related 3	protein-coding
cluster_1-4239	chr12	116280699	116281640	+	942	NA	promoter-TSS (NM_028731)	promoter-TSS (NM_028731)	-53	NM_028731	52635	Mm.273755	NM_028731	ENSMUSG00000021171	Esyt2	2410017M09Rik|4921504I16Rik|CHR2SYT|D12Ertd551e|Fam62b	extended synaptotagmin-like protein 2	protein-coding
cluster_1-970	chr9	104002374	104002770	+	397	NA	promoter-TSS (NM_028721)	promoter-TSS (NM_028721)	28	NM_172460	74025	Mm.479273	NM_028721	ENSMUSG00000032558	Nphp3	3632410F03Rik|AI550417|C230078J01|D330020E01Rik|pcy	nephronophthisis 3 (adolescent)	protein-coding
cluster_1-8426	chr8	71725545	71725832	+	288	NA	promoter-TSS (NM_028715)	promoter-TSS (NM_028715)	-7	NM_028715	74015	Mm.22025	NM_028715	ENSMUSG00000070000	Fcho1	3322402E17Rik|N28152	FCH domain only 1	protein-coding
cluster_1-1890	chr3	61363605	61363968	+	364	NA	promoter-TSS (NM_028712)	promoter-TSS (NM_028712)	-721	NM_028712	74012	Mm.422674	NM_028712	ENSMUSG00000036894	Rap2b	4021402C18Rik|AA408554	RAP2B, member of RAS oncogene family	protein-coding
cluster_1-5873	chr17	88529947	88530241	+	295	NA	promoter-TSS (NM_028658)	promoter-TSS (NM_028658)	-30	NM_028658	73825	Mm.271817	NM_028658	ENSMUSG00000034709	Ppp1r21	1110018J12Rik|AI426045|AW550781|Ccdc128|Klraq1	protein phosphatase 1, regulatory subunit 21	protein-coding
cluster_1-1956	chr10	81357388	81357615	+	228	NA	promoter-TSS (NM_028657)	promoter-TSS (NM_028657)	10	NM_028657	73822	Mm.182281	NM_028657	ENSMUSG00000034854	Mfsd12	C19orf28|F630110N24Rik|Wdt1|gr	major facilitator superfamily domain containing 12	protein-coding
cluster_1-3412	chr11	121145921	121146352	+	432	NA	promoter-TSS (NM_028602)	promoter-TSS (NM_028602)	-7	NM_028602	73679	Mm.390423	NM_028602	ENSMUSG00000039329	Tex19.1	2410081M02Rik|Tex19|Tex19a|mTex19.1	testis expressed gene 19.1	protein-coding
cluster_1-7356	chr8	109962136	109962338	+	203	NA	promoter-TSS (NM_028584)	promoter-TSS (NM_028584)	-32	NM_212447	73608	Mm.86833	NM_028584	ENSMUSG00000001672	Marveld3	1810006A16Rik|AI642133|Marvd3|Mrvldc3	MARVEL (membrane-associating) domain containing 3	protein-coding
cluster_1-1820	chr16	58408250	58408683	+	434	NA	promoter-TSS (NM_028523)	promoter-TSS (NM_028523)	-69	NM_001356484	73379	Mm.373589	NM_028523	ENSMUSG00000035107	Dcbld2	1700055P21Rik|AW146002|CLCP1|Esdn	discoidin, CUB and LCCL domain containing 2	protein-coding
cluster_1-454	chr1	184034058	184034441	+	384	NA	promoter-TSS (NM_028516)	promoter-TSS (NM_028516)	-132	NM_022019	63953	Mm.404024	NM_022019	ENSMUSG00000039384	Dusp10	2610306G15Rik|AI158871|MKP-5|MKP5	dual specificity phosphatase 10	protein-coding
cluster_1-280	chr6	85451842	85452009	+	168	NA	promoter-TSS (NM_028505)	promoter-TSS (NM_028505)	45	NR_028081	73327	Mm.379221	NM_028505	ENSMUSG00000030008	Pradc1	1700040I03Rik|Pap21	protease-associated domain containing 1	protein-coding
cluster_1-5554	chr5	139460444	139460768	+	325	NA	promoter-TSS (NM_028469)	promoter-TSS (NM_028469)	-72	NM_028469	73212	Mm.84294	NM_028469	ENSMUSG00000053553	3110082I17Rik	AW411904	RIKEN cDNA 3110082I17 gene	protein-coding
cluster_1-8258	chr17	49428265	49428432	+	168	NA	promoter-TSS (NM_028464)	promoter-TSS (NM_028464)	-16	NM_028464	56738	Mm.22256	NM_020042	ENSMUSG00000064120	Mocs1	3110045D15Rik|AI043170|AW536397	molybdenum cofactor synthesis 1	protein-coding
cluster_1-2173	chr11	58008654	58009134	+	481	NA	promoter-TSS (NM_028451)	promoter-TSS (NM_028451)	-170	NM_028451	73158	Mm.248843	NM_028451	ENSMUSG00000037331	Larp1	1810024J12Rik|3110040D16Rik|Larp|mKIAA0731	La ribonucleoprotein domain family, member 1	protein-coding
cluster_1-6391	chr5	21737088	21737279	+	192	NA	promoter-TSS (NM_028431)	promoter-TSS (NM_028431)	23	NM_028431	73078	Mm.301655	NM_028431	ENSMUSG00000029017	Pmpcb	3110004O18Rik|MPP11|MPPB|MPPP52	peptidase (mitochondrial processing) beta	protein-coding
cluster_1-1486	chr12	105032191	105032708	+	518	NA	promoter-TSS (NM_028419)	promoter-TSS (NM_028419)	-169	NM_028419	73046	Mm.29128	NM_028419	ENSMUSG00000021102	Glrx5	-	glutaredoxin 5	protein-coding
cluster_1-6718	chr15	75679352	75679500	+	149	NA	promoter-TSS (NM_028404)	promoter-TSS (NM_028404)	-626	NM_028404	72960	Mm.182401	NM_028404	ENSMUSG00000000934	Top1mt	2900052H09Rik	DNA topoisomerase 1, mitochondrial	protein-coding
cluster_1-5563	chr11	51584414	51585138	+	725	NA	promoter-TSS (NM_028398)	promoter-TSS (NM_028398)	19	NM_028398	72947	Mm.256875	NM_028398	ENSMUSG00000020359	Phykpl	2900006B13Rik|Agxt2l2	5-phosphohydroxy-L-lysine phospholyase	protein-coding
cluster_1-3894	chr9	22388990	22389463	+	474	NA	promoter-TSS (NM_028390)	promoter-TSS (NM_028390)	-20	NM_028390	68743	Mm.282751	NM_028390	ENSMUSG00000036777	Anln	1110037A17Rik|2900037I21Rik|C78101|Scraps	anillin, actin binding protein	protein-coding
cluster_1-4426	chr17	66101476	66101818	+	343	NA	promoter-TSS (NM_028388)	promoter-TSS (NM_028388)	-88	NM_028388	72900	Mm.2206	NM_028388	ENSMUSG00000024099	Ndufv2	2900010C23Rik	NADH:ubiquinone oxidoreductase core subunit V2	protein-coding
cluster_1-800	chr2	140395090	140395564	+	475	NA	promoter-TSS (NM_028387)	promoter-TSS (NM_028387)	-103	NM_001013802	72899	Mm.229466	NM_028387	ENSMUSG00000068205	Macrod2	1110033L15Rik|2610107G07Rik|2900006F19Rik	MACRO domain containing 2	protein-coding
cluster_1-154	chr6	113077139	113077529	+	391	NA	promoter-TSS (NM_028385)	promoter-TSS (NM_028385)	-90	NR_027008	14910	Mm.280950	NR_027008	ENSMUSG00000086429	Gt(ROSA)26Sor	AV258896|Gtrgeo26|Gtrosa26|R26|ROSA26|Thumpd3as1	gene trap ROSA 26, Philippe Soriano	ncRNA
cluster_1-1283	chr12	4768912	4769508	+	597	NA	promoter-TSS (NM_028376)	promoter-TSS (NM_028376)	57	NM_175431	207921	Mm.184898	NM_175431	ENSMUSG00000050545	Fam228b	A830093I24Rik	family with sequence similarity 228, member B	protein-coding
cluster_1-1092	chr13	81710882	81711543	+	662	NA	promoter-TSS (NM_028372)	promoter-TSS (NM_028372)	-199	NM_001081176	67486	Mm.279781	NM_001081176	ENSMUSG00000035834	Polr3g	2310047G20Rik|AV275904|RPC32|RPC7	polymerase (RNA) III (DNA directed) polypeptide G	protein-coding
cluster_1-6282	chr9	107888025	107888197	+	173	NA	promoter-TSS (NM_028369)	promoter-TSS (NM_028369)	-18	NM_028369	72825	Mm.38037	NM_028369	ENSMUSG00000032583	Mon1a	2810468K17Rik	MON1 homolog A, secretory traffciking associated	protein-coding
cluster_1-1657	chr12	76369366	76369690	+	325	NA	promoter-TSS (NM_028356)	promoter-TSS (NM_028356)	32	NM_028356	109929	Mm.41880	NM_028356	ENSMUSG00000056459	Zbtb25	2810462M08Rik|2900064P18Rik|AI842128|Kup|Zfp-50|Zfp50	zinc finger and BTB domain containing 25	protein-coding
cluster_1-7582	chr10	88146788	88147115	+	328	NA	promoter-TSS (NM_028334)	promoter-TSS (NM_028334)	-10	NM_029249	75317	Mm.179378	NM_029249	ENSMUSG00000035365	Parpbp	4930547N16Rik|AI503644|PARI	PARP1 binding protein	protein-coding
cluster_1-656	chr1	134415210	134415639	+	430	NA	promoter-TSS (NM_028320)	promoter-TSS (NM_028320)	46	NM_028320	72674	Mm.259976	NM_028320	ENSMUSG00000026457	Adipor1	2810031L11Rik|ACDCR1|CGI-45|Paqr1	adiponectin receptor 1	protein-coding
cluster_1-4960	chr14	99099576	99100008	+	433	NA	promoter-TSS (NM_028315)	promoter-TSS (NM_028315)	-22	NM_028315	72662	Mm.163339	NM_028315	ENSMUSG00000033166	Dis3	2810028N01Rik	DIS3 homolog, exosome endoribonuclease and 3'-5' exoribonuclease	protein-coding
cluster_1-5237	chr3	94412940	94413352	+	413	NA	promoter-TSS (NM_028307)	promoter-TSS (NM_028307)	-98	NM_001357712	72634	Mm.331198	NM_028307	ENSMUSG00000041912	Tdrkh	2700091C21Rik|Tdrd2	tudor and KH domain containing protein	protein-coding
cluster_1-7959	chr13	55727148	55727531	+	384	NA	promoter-TSS (NM_028281)	promoter-TSS (NM_028281)	-29	NM_028281	72562	Mm.28145	NM_028281	ENSMUSG00000021496	Pcbd2	2700061N24Rik|Dcoh2|Dcohm	pterin 4 alpha carbinolamine dehydratase/dimerization cofactor of hepatocyte nuclear factor 1 alpha (TCF1) 2	protein-coding
cluster_1-793	chr12	108179156	108179841	+	686	NA	promoter-TSS (NM_028262)	promoter-TSS (NM_028262)	-214	NM_028262	52690	Mm.159185	NM_028262	ENSMUSG00000056770	Setd3	2610102I01Rik|2610305M23Rik|6030490B17Rik|D12Ertd771e	SET domain containing 3	protein-coding
cluster_1-7433	chr2	105904297	105904765	+	469	NA	promoter-TSS (NM_028260)	promoter-TSS (NM_028260)	33	NM_023876	77766	Mm.3608	NM_023876	ENSMUSG00000027167	Elp4	A330107A17Rik|Paxneb	elongator acetyltransferase complex subunit 4	protein-coding
cluster_1-6446	chr2	128817800	128818622	+	823	NA	promoter-TSS (NM_028248)	promoter-TSS (NM_028248)	-92	NM_001355629	72477	Mm.259688	NM_028248	ENSMUSG00000014353	Tmem87b	2610301K12Rik|2810431I02Rik|AU014804	transmembrane protein 87B	protein-coding
cluster_1-1406	chr10	40142089	40142499	+	411	NA	promoter-TSS (NM_028247)	promoter-TSS (NM_028247)	-40	NM_028247	72472	Mm.186778	NM_028247	ENSMUSG00000019838	Slc16a10	2610103N14Rik|9830169E08|Mct10|PRO0813|TAT1	solute carrier family 16 (monocarboxylic acid transporters), member 10	protein-coding
cluster_1-5476	chr17	53689202	53689826	+	625	NA	promoter-TSS (NM_028232)	promoter-TSS (NM_028232)	-199	NM_028232	72415	Mm.153202	NM_028232	ENSMUSG00000023940	Sgo1	3300001M08Rik|C81037|Sgol1	shugoshin 1	protein-coding
cluster_1-1774	chr14	46760310	46760793	+	484	NA	promoter-TSS (NM_028222)	promoter-TSS (NM_028222)	10	NM_028222	72391	Mm.272394	NM_028222	ENSMUSG00000037628	Cdkn3	2410006H10Rik|KAP	cyclin-dependent kinase inhibitor 3	protein-coding
cluster_1-2427	chr12	75669385	75669912	+	528	NA	promoter-TSS (NM_028203)	promoter-TSS (NM_028203)	-111	NM_028203	72338	Mm.341719	NM_028203	ENSMUSG00000045690	Wdr89	2600001A11Rik	WD repeat domain 89	protein-coding
cluster_1-1113	chr10	62578225	62578617	+	393	NA	promoter-TSS (NM_028197)	promoter-TSS (NM_028197)	36	NM_028197	72320	Mm.258955	NM_028197	ENSMUSG00000036955	Kif1bp	0710007C18Rik|2510003E04Rik|KBP|mKIAA1279	KIF1 binding protein	protein-coding
cluster_1-3657	chr5	73256542	73256965	+	424	NA	promoter-TSS (NM_028194)	promoter-TSS (NM_028194)	-135	NM_028194	72313	Mm.260594	NM_028194	ENSMUSG00000070733	Fryl	2010313D22Rik|2310004H21Rik|2510002A14Rik|9030227G01Rik|mKIAA0826	FRY like transcription coactivator	protein-coding
cluster_1-5116	chr12	113000398	113001005	+	608	NA	promoter-TSS (NM_028193)	promoter-TSS (NM_028193)	-80	NM_028193	72308	Mm.196721	NM_028193	ENSMUSG00000011158	Brf1	2510002F24Rik|GTF3B|TAF3C|TAFIII90|TFIIIB90|mTFIIIB90	BRF1, RNA polymerase III transcription initiation factor 90 kDa subunit	protein-coding
cluster_1-6595	chr3	36475599	36476137	+	539	NA	promoter-TSS (NM_028183)	promoter-TSS (NM_028183)	19	NM_009673	11747	Mm.1620	NM_009673	ENSMUSG00000027712	Anxa5	Anx5|R74653	annexin A5	protein-coding
cluster_1-1467	chr19	41980919	41981737	+	819	NA	promoter-TSS (NM_028152)	promoter-TSS (NM_028152)	-192	NM_028152	72199	Mm.218940	NM_028152	ENSMUSG00000025159	Mms19	2410001K24Rik|2610042O15Rik|AI316855|C79368|C86341|Mms19l	MMS19 cytosolic iron-sulfur assembly component	protein-coding
cluster_1-5769	chr13	112927405	112927758	+	354	NA	promoter-TSS (NM_028151)	promoter-TSS (NM_028151)	-99	NM_172594	218629	Mm.35094	NM_172594	ENSMUSG00000042426	Dhx29	3732415M03|AU043276|Ddxx|E130202M19Rik	DEAH (Asp-Glu-Ala-His) box polypeptide 29	protein-coding
cluster_1-2176	chr11	98150341	98150659	+	319	NA	promoter-TSS (NM_028149)	promoter-TSS (NM_028149)	-884	NM_028149	72194	Mm.218350	NM_028149	ENSMUSG00000020883	Fbxl20	2610511F20Rik|4632423N09Rik|AI849362|AL117906|C86145|Fbl2|Scr|mKIAA4147	F-box and leucine-rich repeat protein 20	protein-coding
cluster_1-1273	chr11	98149497	98149767	+	271	NA	promoter-TSS (NM_028149)	promoter-TSS (NM_028149)	-16	NM_028149	72194	Mm.218350	NM_028149	ENSMUSG00000020883	Fbxl20	2610511F20Rik|4632423N09Rik|AI849362|AL117906|C86145|Fbl2|Scr|mKIAA4147	F-box and leucine-rich repeat protein 20	protein-coding
cluster_1-3187	chr15	96460778	96461409	+	632	NA	promoter-TSS (NM_028148)	promoter-TSS (NM_028148)	-250	NM_028148	72193	Mm.324474	NM_028148	ENSMUSG00000033228	Scaf11	1110061H03Rik|2610510E10Rik|AI462454|CASP11|SIP1|SRRP129|Sfrs2ip|Srsf2ip|mKIAA3013	SR-related CTD-associated factor 11	protein-coding
cluster_1-4560	chr3	40846533	40847094	+	562	NA	promoter-TSS (NM_028140)	promoter-TSS (NM_028140)	41	NM_028140	72175	Mm.130610	NM_028140	ENSMUSG00000025759	Mfsd8	2810423E13Rik|AI836898|AV142426|Cln7	major facilitator superfamily domain containing 8	protein-coding
cluster_1-2900	chr2	181459447	181459611	+	165	NA	promoter-TSS (NM_028125)	promoter-TSS (NM_028125)	-103	NM_028125	72147	Mm.486504	NM_027656	ENSMUSG00000027583	Zbtb46	2610019F01Rik|4933406L05Rik|BZEL|Btbd4	zinc finger and BTB domain containing 46	protein-coding
cluster_1-6961	chr19	57452849	57453138	+	290	NA	promoter-TSS (NM_028115)	promoter-TSS (NM_028115)	87	NM_028115	72133	Mm.258404	NM_028115	ENSMUSG00000025086	Trub1	2610009I02Rik|9030425C13Rik|AI448235|BB118943|C76870	TruB pseudouridine (psi) synthase family member 1	protein-coding
cluster_1-5107	chr18	67774673	67775159	+	487	NA	promoter-TSS (NM_028112)	promoter-TSS (NM_028112)	40	NM_001360934	72124	Mm.307315	NM_028112	ENSMUSG00000079614	Seh1l	2610007A16Rik|AW540070|SEC13L|SEH1A|SEH1B|Seh1	SEH1-like (S. cerevisiae	protein-coding
cluster_1-1340	chr16	44139652	44139893	+	242	NA	promoter-TSS (NM_028108)	promoter-TSS (NM_028108)	-19	NM_001347239	72117	Mm.278726	NM_028108	ENSMUSG00000022698	Naa50	2600005K24Rik|2810441M03Rik|AW112078|Mak3|Mak3p|Nat13|Nat5|San	N(alpha)-acetyltransferase 50, NatE catalytic subunit	protein-coding
cluster_1-2792	chr16	44138920	44139135	+	216	NA	promoter-TSS (NM_028108)	promoter-TSS (NM_028108)	232	NM_007508	11964	Mm.217787	NM_007508	ENSMUSG00000052459	Atp6v1a	AI647066|Atp6a1|Atp6a2|Atp6v1a1|VA68|VPP2	ATPase, H+ transporting, lysosomal V1 subunit A	protein-coding
cluster_1-1136	chr16	93883606	93884012	+	407	NA	promoter-TSS (NM_028083)	promoter-TSS (NM_028083)	-92	NM_028083	110749	Mm.274222	NM_028083	ENSMUSG00000022945	Chaf1b	2600017H24Rik|C76145|CAF-I p60|CAF-Ip60|CAF1|CAF1A|CAF1P60|MPHOSPH7	chromatin assembly factor 1, subunit B (p60)	protein-coding
cluster_1-6569	chr19	3708093	3708329	+	237	NA	promoter-TSS (NM_028077)	promoter-TSS (NM_028077)	-82	NM_028077	72056	Mm.23780	NM_028077	ENSMUSG00000035372	1810055G02Rik	AI256204	RIKEN cDNA 1810055G02 gene	protein-coding
cluster_1-7868	chr11	68967954	68968196	+	243	NA	promoter-TSS (NM_028048)	promoter-TSS (NM_028048)	-56	NM_028048	71998	Mm.298622	NM_028048	ENSMUSG00000018740	Slc25a35	1810012H11Rik	solute carrier family 25, member 35	protein-coding
cluster_1-2944	chr3	121426283	121426586	+	304	NA	promoter-TSS (NM_028044)	promoter-TSS (NM_028044)	-107	NM_028044	71994	Mm.275555	NM_028044	ENSMUSG00000053931	Cnn3	1600014M03Rik|C85854|Calpo3	calponin 3, acidic	protein-coding
cluster_1-399	chr14	65833803	65834174	+	372	NA	promoter-TSS (NM_028039)	promoter-TSS (NM_028039)	-19	NM_028039	71988	Mm.249280	NM_028039	ENSMUSG00000022034	Esco2	2410004I17Rik|D030072L07Rik	establishment of sister chromatid cohesion N-acetyltransferase 2	protein-coding
cluster_1-8470	chr7	35537633	35537854	+	222	NA	promoter-TSS (NM_028034)	promoter-TSS (NM_028034)	1	NM_028034	71981	Mm.47904	NM_028034	ENSMUSG00000030491	Tdrd12	2410004F06Rik|2410070K17Rik|ECAT8|EG434165|G1-476-14|repro23	tudor domain containing 12	protein-coding
cluster_1-4363	chr14	67072302	67072685	+	384	NA	promoter-TSS (NM_028032)	promoter-TSS (NM_028032)	-22	NM_001360034	71978	Mm.273997	NM_028032	ENSMUSG00000022052	Ppp2r2a	2410004D02Rik|mKIAA1541	protein phosphatase 2, regulatory subunit B, alpha	protein-coding
cluster_1-3240	chr9	65630343	65630618	+	276	NA	promoter-TSS (NM_028030)	promoter-TSS (NM_028030)	-102	NM_028030	71973	Mm.29148	NM_028030	ENSMUSG00000032387	Rbpms2	2400008B06Rik|AI316523	RNA binding protein with multiple splicing 2	protein-coding
cluster_1-6922	chrX	79671350	79671749	+	400	NA	promoter-TSS (NM_028025)	promoter-TSS (NM_028025)	-114	NM_028025	71967	Mm.379207	NM_028025	ENSMUSG00000046942	Mageb16	2410003J06Rik	melanoma antigen family B, 16	protein-coding
cluster_1-601	chr11	4217834	4218338	+	505	NA	promoter-TSS (NM_028022)	promoter-TSS (NM_028022)	-139	NM_028022	71962	Mm.7852	NM_028022	ENSMUSG00000020424	Castor1	2410008K03Rik|Gatsl3	cytosolic arginine sensor for mTORC1 subunit 1	protein-coding
cluster_1-2769	chr4	155869382	155869692	+	311	NA	promoter-TSS (NM_028020)	promoter-TSS (NM_028020)	-30	NM_028020	71957	Mm.475640	NM_028020	ENSMUSG00000029034	Ints11	2410006F12Rik|AU044035|Cpsf3l	integrator complex subunit 11	protein-coding
cluster_1-758	chr8	109693218	109693587	+	370	NA	promoter-TSS (NM_028018)	promoter-TSS (NM_028018)	-108	NR_155034	71955	Mm.290036	NM_028018	ENSMUSG00000031729	Ist1	2400003C14Rik|AW536298|mKIAA0174	increased sodium tolerance 1 homolog (yeast)	protein-coding
cluster_1-2813	chr13	90089460	90089932	+	473	NA	promoter-TSS (NM_028012)	promoter-TSS (NM_028012)	29	NM_025335	66074	Mm.241387	NM_025335	ENSMUSG00000012422	Tmem167	0610041E09Rik|5730424F14Rik|AU041184|AW537806|Gm10085|Tmem167a	transmembrane protein 167	protein-coding
cluster_1-3020	chr11	69059479	69059764	+	286	NA	promoter-TSS (NM_028005)	promoter-TSS (NM_028005)	-154	NM_028005	71923	Mm.340257	NM_028005	ENSMUSG00000045176	Borcs6	2310047M10Rik	BLOC-1 related complex subunit 6	protein-coding
cluster_1-5760	chr15	97705716	97705887	+	172	NA	promoter-TSS (NM_028003)	promoter-TSS (NM_028003)	21	NM_028003	71919	Mm.12255	NM_028003	ENSMUSG00000022466	Rpap3	2310042P20Rik|D15Ertd682e	RNA polymerase II associated protein 3	protein-coding
cluster_1-5726	chr8	35826569	35826887	+	319	NA	promoter-TSS (NM_027998)	promoter-TSS (NM_027998)	-169	NM_027998	71908	Mm.37817	NM_027998	ENSMUSG00000055976	Cldn23	2310014B08Rik	claudin 23	protein-coding
cluster_1-153	chr10	119239744	119240394	+	651	NA	promoter-TSS (NM_027994)	promoter-TSS (NM_027994)	-14	NM_027994	71902	Mm.203965	NM_027994	ENSMUSG00000020114	Cand1	2310038O07Rik|6330512O03Rik|AI195005|AI846556|D10Ertd516e|Tp120a|mKIAA0829	cullin associated and neddylation disassociated 1	protein-coding
cluster_1-4747	chr4	148140307	148140777	+	471	NA	promoter-TSS (NM_027985)	promoter-TSS (NM_027985)	52	NM_027985	71890	Mm.9648	NM_027985	ENSMUSG00000029003	Mad2l2	2310033C13Rik|G1-453-4|MAD2B|REV7|repro22	MAD2 mitotic arrest deficient-like 2	protein-coding
cluster_1-3417	chr11	120378647	120378928	+	282	NA	promoter-TSS (NM_027980)	promoter-TSS (NM_027980)	-41	NM_027980	71885	Mm.274890	NM_027980	ENSMUSG00000025384	Faap100	2310003H01Rik	Fanconi anemia core complex associated protein 100	protein-coding
cluster_1-1322	chr2	158767756	158768239	+	484	NA	promoter-TSS (NM_027975)	promoter-TSS (NM_027975)	-102	NM_027975	71878	Mm.85162	NM_027975	ENSMUSG00000027654	Fam83d	2310007D09Rik|BB104611	family with sequence similarity 83, member D	protein-coding
cluster_1-3505	chr12	17266363	17266749	+	387	NA	promoter-TSS (NM_027959)	promoter-TSS (NM_027959)	-33	NM_027959	71853	Mm.222825	NM_027959	ENSMUSG00000020571	Pdia6	1700015E05Rik|AL023058|C77895|CaBP5|P5|Txndc7	protein disulfide isomerase associated 6	protein-coding
cluster_1-2562	chr11	106036649	106036996	+	348	NA	promoter-TSS (NM_027946)	promoter-TSS (NM_027946)	-50	NM_027946	71833	Mm.307455	NM_027946	ENSMUSG00000049354	Dcaf7	1700012F10Rik|2610037L01Rik|C86529|HAN11|Wdr68	DDB1 and CUL4 associated factor 7	protein-coding
cluster_1-3984	chr10	20347678	20347959	+	282	NA	promoter-TSS (NM_027930)	promoter-TSS (NM_027930)	-1	NM_027930	71804	Mm.262151	NM_027930	ENSMUSG00000019992	Mtfr2	2610016C23Rik|4933412C16Rik|Dufd1|Fam54a	mitochondrial fission regulator 2	protein-coding
cluster_1-8035	chr10	111298336	111299004	+	669	NA	promoter-TSS (NM_027914)	promoter-TSS (NM_027914)	-9	NM_027914	71769	Mm.45256	NM_027914	ENSMUSG00000035759	Bbs10	1300007O09Rik|AI452285	Bardet-Biedl syndrome 10 (human)	protein-coding
cluster_1-8663	chr14	78848970	78849376	+	407	NA	promoter-TSS (NM_027906)	promoter-TSS (NM_027906)	-5	NM_173758	219189	Mm.159651	NM_027906	ENSMUSG00000058997	Vwa8	1300010F03Rik|4932416F07Rik|AI957255|Kiaa0564|mKIAA0564	von Willebrand factor A domain containing 8	protein-coding
cluster_1-5517	chr15	89088966	89089136	+	171	NA	promoter-TSS (NM_027905)	promoter-TSS (NM_027905)	13	NM_027905	223776	Mm.44763	NM_027905	ENSMUSG00000035757	Selenoo	1300018J18Rik|Selo	selenoprotein O	protein-coding
cluster_1-2979	chr5	31179969	31180227	+	259	NA	promoter-TSS (NM_027901)	promoter-TSS (NM_027901)	46	NM_027901	71752	Mm.271923	NM_027901	ENSMUSG00000106864	Gtf3c2	1300004C11Rik|2610510G03Rik|AI225816|AU041069|TFIIIC110|mKIAA0011	general transcription factor IIIC, polypeptide 2, beta	protein-coding
cluster_1-1319	chr7	35333782	35334292	+	511	NA	promoter-TSS (NM_027897)	promoter-TSS (NM_027897)	-200	NM_027897	52428	Mm.286600	NM_027897	ENSMUSG00000030494	Rhpn2	1300002E07Rik|AA536890|C85860|D7Ertd784e	rhophilin, Rho GTPase binding protein 2	protein-coding
cluster_1-252	chr7	25281885	25282247	+	363	NA	promoter-TSS (NM_027882)	promoter-TSS (NM_027882)	-113	NM_027882	71722	Mm.28833	NM_027882	ENSMUSG00000005442	Cic	1200010B10Rik|mKIAA0306	capicua transcriptional repressor	protein-coding
cluster_1-2733	chr19	5489108	5489254	+	147	NA	promoter-TSS (NM_027877)	promoter-TSS (NM_027877)	-802	NR_153769	71711	Mm.27697	NM_027877	ENSMUSG00000024906	Mus81	1200008A18Rik|AI182501|AW045863	MUS81 structure-specific endonuclease subunit	protein-coding
cluster_1-6860	chr11	115419891	115420196	+	306	NA	promoter-TSS (NM_027862)	promoter-TSS (NM_027862)	-83	NM_183285	70382	Mm.276299	NM_183285	ENSMUSG00000016940	Kctd2	2310012I15Rik	potassium channel tetramerisation domain containing 2	protein-coding
cluster_1-1987	chr10	53629772	53630262	+	491	NA	promoter-TSS (NM_027830)	promoter-TSS (NM_027830)	-60	NM_027830	71567	Mm.278221	NM_027830	ENSMUSG00000058298	Mcm9	9030408O17Rik|Gm235|Mcmdc1	minichromosome maintenance 9 homologous recombination repair factor	protein-coding
cluster_1-2534	chr10	80701845	80702750	+	906	NA	promoter-TSS (NM_027829)	promoter-TSS (NM_027829)	-396	NM_027829	71564	Mm.35802	NM_027829	ENSMUSG00000055862	Izumo4	9030607L17Rik|AI550407	IZUMO family member 4	protein-coding
cluster_1-7754	chr12	31073808	31073932	+	125	NA	promoter-TSS (NM_027828)	promoter-TSS (NM_027828)	-98	NM_027828	104943	Mm.248938	NM_027828	ENSMUSG00000036136	Fam110c	9030611O19Rik|AU019489	family with sequence similarity 110, member C	protein-coding
cluster_1-6914	chr4	19569944	19570217	+	274	NA	promoter-TSS (NM_027769)	promoter-TSS (NM_027769)	28	NM_027769	70568	Mm.38390	NM_027769	ENSMUSG00000028228	Cpne3	5430428M23Rik|5730450C07Rik|C85108|CPN3	copine III	protein-coding
cluster_1-3762	chr6	145746152	145746947	+	796	NA	promoter-TSS (NM_027760)	promoter-TSS (NM_027760)	-238	NM_027760	71323	Mm.158669	NM_027760	ENSMUSG00000030259	Rassf8	5133400D11Rik|AA815821|AW123240|Hoj1|mHoj-1	Ras association (RalGDS/AF-6) domain family (N-terminal) member 8	protein-coding
cluster_1-6399	chr8	60632570	60633067	+	498	NA	promoter-TSS (NM_027756)	promoter-TSS (NM_027756)	-7	NM_027756	71306	Mm.23242	NM_027756	ENSMUSG00000031647	Mfap3l	4933428A15Rik|5430405D20Rik|AI461995|AW125052|NYD-sp9|mKIAA0626	microfibrillar-associated protein 3-like	protein-coding
cluster_1-1901	chr2	10048530	10048791	+	262	NA	promoter-TSS (NM_027748)	promoter-TSS (NM_027748)	-51	NM_027748	209361	Mm.86343	NM_027748	ENSMUSG00000025782	Taf3	140kDa|4933439M23Rik|AW539625|TAF140|TAFII-140|TAFII140|mTAFII140	TATA-box binding protein associated factor 3	protein-coding
cluster_1-8616	chr7	24869855	24870142	+	288	NA	promoter-TSS (NM_027732)	promoter-TSS (NM_027732)	-59	NM_027732	71241	Mm.66855	NM_027732	ENSMUSG00000011349	Dmrtc2	4933432E21Rik|Dmrt7	doublesex and mab-3 related transcription factor like family C2	protein-coding
cluster_1-920	chr10	95563991	95564212	+	222	NA	promoter-TSS (NM_027722)	promoter-TSS (NM_027722)	45	NM_027722	71207	Mm.24397	NM_027722	ENSMUSG00000020029	Nudt4	4933436C10Rik|DIPP-2|DIPP2|DIPP2alpha|DIPP2beta|HDCMB47P	nudix (nucleoside diphosphate linked moiety X)-type motif 4	protein-coding
cluster_1-3883	chr18	77047236	77047524	+	289	NA	promoter-TSS (NM_027721)	promoter-TSS (NM_027721)	-83	NM_001368657	71206	Mm.35803	NM_027721	ENSMUSG00000025420	Katnal2	3110023G01Rik|4933439B08Rik	katanin p60 subunit A-like 2	protein-coding
cluster_1-5883	chr18	12741166	12741553	+	388	NA	promoter-TSS (NM_027687)	promoter-TSS (NM_027687)	4	NM_001042419	71132	Mm.179740	NM_027687	ENSMUSG00000024430	Cabyr	1700016C01Rik|4933421A18Rik|CBP86|FSP-2	calcium-binding tyrosine-(Y)-phosphorylation regulated (fibrousheathin 2)	protein-coding
cluster_1-1500	chr1	128102693	128102905	+	213	NA	promoter-TSS (NM_027678)	promoter-TSS (NM_027678)	202	NM_001357573	226409	Mm.425048	NM_027678	ENSMUSG00000036086	Zranb3	4933425L19Rik|AH2|AI316834|C730006D09	zinc finger, RAN-binding domain containing 3	protein-coding
cluster_1-7532	chr5	33378415	33378838	+	424	NA	promoter-TSS (NM_027674)	promoter-TSS (NM_027674)	-70	NM_027674	71101	Mm.132178	NM_027674	ENSMUSG00000037355	Uvssa	4933407H18Rik|D330017J19Rik|Kiaa1530|mKIAA1530	UV stimulated scaffold protein A	protein-coding
cluster_1-6210	chr19	41801919	41802257	+	339	NA	promoter-TSS (NM_027667)	promoter-TSS (NM_027667)	-4	NM_027667	71085	Mm.21646	NM_027667	ENSMUSG00000025154	Arhgap19	4933411B03Rik|AI120128|AW546831|mFLJ00368	Rho GTPase activating protein 19	protein-coding
cluster_1-4592	chr5	30232323	30232821	+	499	NA	promoter-TSS (NM_027652)	promoter-TSS (NM_027652)	-9	NM_027652	28042	Mm.168854	NM_027652	ENSMUSG00000075703	Selenoi	4933402G07Rik|AI448296|AI452230|C79563|D5Wsu178e|Ept1|SELI|mKIAA1724	selenoprotein I	protein-coding
cluster_1-7683	chr19	7240981	7241359	+	379	NA	promoter-TSS (NM_027643)	promoter-TSS (NM_027643)	52	NM_027643	70999	Mm.329605	NM_027643	ENSMUSG00000024764	Naa40	4931433E08Rik|AU023197|Nat11|NatD	N(alpha)-acetyltransferase 40, NatD catalytic subunit	protein-coding
cluster_1-6840	chr14	75131028	75131198	+	171	NA	promoter-TSS (NM_027581)	promoter-TSS (NM_027581)	-10	NM_001247984	18826	Mm.153911	NM_008879	ENSMUSG00000021998	Lcp1	AW536232|D14Ertd310e|LCP-1|Pls2|pp65	lymphocyte cytosolic protein 1	protein-coding
cluster_1-3243	chr11	93995824	93996314	+	491	NA	promoter-TSS (NM_027569)	promoter-TSS (NM_027569)	-22	NM_001199203	70834	Mm.260737	NM_027569	ENSMUSG00000020859	Spag9	3110018C07Rik|4733401I23Rik|4831406C20Rik|AW552012|JIP-4|JLP|JSAP2|JSAP2a|Jip4|Mapk8ip4|syd1	sperm associated antigen 9	protein-coding
cluster_1-3262	chr8	70839461	70840104	+	644	NA	promoter-TSS (NM_027560)	promoter-TSS (NM_027560)	-62	NM_027560	70807	Mm.24215	NM_027560	ENSMUSG00000002910	Arrdc2	4632416I05Rik|Ilad1	arrestin domain containing 2	protein-coding
cluster_1-1838	chr3	41082850	41083659	+	810	NA	promoter-TSS (NM_027558)	promoter-TSS (NM_027558)	-208	NM_027558	70804	Mm.40321	NM_027558	ENSMUSG00000049940	Pgrmc2	4631434O19Rik|5730409G06Rik|DG6|PMBP	progesterone receptor membrane component 2	protein-coding
cluster_1-1953	chr18	67799860	67800152	+	293	NA	promoter-TSS (NM_027556)	promoter-TSS (NM_027556)	-63	NR_045376	75286	Mm.307315	NR_045376	ENSMUSG00000118134	4930549G23Rik	-	RIKEN cDNA 4930549G23 gene	ncRNA
cluster_1-1021	chr8	81014817	81015305	+	489	NA	promoter-TSS (NM_027554)	promoter-TSS (NM_027554)	-155	NM_027554	74841	Mm.246018	NM_027554	ENSMUSG00000038250	Usp38	4631402N15Rik|4833420O05Rik|AA536967|AU044701|AW544820|mKIAA1891	ubiquitin specific peptidase 38	protein-coding
cluster_1-8012	chr7	19921129	19921236	+	108	NA	promoter-TSS (NM_027514)	promoter-TSS (NM_027514)	-39	NM_027514	52118	Mm.227506	NM_027514	ENSMUSG00000040511	Pvr	3830421F03Rik|CD155|D7Ertd458e|HVED|PVS|Taa1|Tage4|mE4|necl-5	poliovirus receptor	protein-coding
cluster_1-7969	chr5	123720911	123721128	+	218	NA	promoter-TSS (NM_027494)	promoter-TSS (NM_027494)	25	NM_027494	70650	Mm.279427	NM_027494	ENSMUSG00000029427	Zcchc8	5730565F05Rik	zinc finger, CCHC domain containing 8	protein-coding
cluster_1-5489	chr8	72548192	72548569	+	378	NA	promoter-TSS (NM_027485)	promoter-TSS (NM_027485)	-70	NM_027485	70625	Mm.235885	NM_027485	ENSMUSG00000045248	Med26	5730493L18Rik|AI414941|AW495270|Crsp7	mediator complex subunit 26	protein-coding
cluster_1-6529	chr3	127896122	127896520	+	399	NA	promoter-TSS (NM_027482)	promoter-TSS (NM_027482)	2	NM_027482	70617	Mm.317049	NM_027482	ENSMUSG00000050549	Fam241a	2700063A17Rik|5730508B09Rik|C80506	family with sequence similarity 241, member A	protein-coding
cluster_1-8164	chr2	132247572	132248028	+	457	NA	promoter-TSS (NM_027478)	promoter-TSS (NM_027478)	-12	NM_027478	70612	Mm.30116	NM_027478	ENSMUSG00000027341	Tmem230	5730494N06Rik|AA407821	transmembrane protein 230	protein-coding
cluster_1-5405	chr6	47835567	47835902	+	336	NA	promoter-TSS (NM_027477)	promoter-TSS (NM_027477)	73	NM_027477	272347	Mm.169059	NM_027477	ENSMUSG00000062519	Zfp398	5730513I23Rik	zinc finger protein 398	protein-coding
cluster_1-4115	chr4	149774016	149774425	+	410	NA	promoter-TSS (NM_027460)	promoter-TSS (NM_027460)	47	NM_027460	70556	Mm.41877	NM_027460	ENSMUSG00000028982	Slc25a33	5730438N18Rik|Pnc1	solute carrier family 25, member 33	protein-coding
cluster_1-1131	chr4	108833445	108833830	+	386	NA	promoter-TSS (NM_027453)	promoter-TSS (NM_027453)	3	NM_027453	70533	Mm.379178	NM_027453	ENSMUSG00000028568	Btf3l4	4632412E09Rik|5730434I03Rik|AI316863|AU022207|AW552446	basic transcription factor 3-like 4	protein-coding
cluster_1-3608	chr4	43957323	43957492	+	170	NA	promoter-TSS (NM_027450)	promoter-TSS (NM_027450)	-295	NM_027450	384009	Mm.22213	NM_027450	ENSMUSG00000028480	Glipr2	5730414A08Rik|C77180|GAPR-1	GLI pathogenesis-related 2	protein-coding
cluster_1-441	chr16	5255752	5256236	+	485	NA	promoter-TSS (NM_027446)	promoter-TSS (NM_027446)	-38	NM_027446	70511	Mm.45780	NM_027446	ENSMUSG00000022544	Eef2kmt	5730409G15Rik|Fam86|Fam86a|eEF2-KMT	eukaryotic elongation factor 2 lysine methyltransferase	protein-coding
cluster_1-3373	chrX	12587549	12587857	+	309	NA	promoter-TSS (NM_027439)	promoter-TSS (NM_027439)	-56	NM_027439	70495	Mm.25148	NM_027439	ENSMUSG00000031007	Atp6ap2	(P)RR|5730403E06Rik|APT6M8-9|ATP6M8-9|Atp6ip2|M8-9|PRR	ATPase, H+ transporting, lysosomal accessory protein 2	protein-coding
cluster_1-92	chr1	165460936	165461372	+	437	NA	promoter-TSS (NM_027430)	promoter-TSS (NM_027430)	-106	NM_027430	70456	Mm.195625	NM_027430	ENSMUSG00000026568	Mpc2	0610006C01Rik|2010002I07Rik|2610205H19Rik|AA108335|Brp44|ESTM43	mitochondrial pyruvate carrier 2	protein-coding
cluster_1-100	chr1	165460367	165460723	+	357	NA	promoter-TSS (NM_027430)	promoter-TSS (NM_027430)	-82	NM_028759	74106	Mm.227605	NM_028759	ENSMUSG00000026571	Dcaf6	1200006M05Rik|Iqwd1|PC326	DDB1 and CUL4 associated factor 6	protein-coding
cluster_1-565	chr11	83472830	83473173	+	344	NA	promoter-TSS (NM_027427)	promoter-TSS (NM_027427)	-107	NM_027427	70439	Mm.181050	NM_027427	ENSMUSG00000020680	Taf15	2610111C21Rik|68kDa|TAFII68|Taf2n	TATA-box binding protein associated factor 15	protein-coding
cluster_1-828	chr19	8819763	8820245	+	483	NA	promoter-TSS (NM_027412)	promoter-TSS (NM_027412)	603	NM_001081196	68693	Mm.476519	NM_001081196	ENSMUSG00000071659	Hnrnpul2	1110031M08Rik|AI465155|Hnrpul2	heterogeneous nuclear ribonucleoprotein U-like 2	protein-coding
cluster_1-6871	chr5	144223494	144223827	+	334	NA	promoter-TSS (NM_027410)	promoter-TSS (NM_027410)	-45	NM_027410	70381	Mm.239412	NM_027410	ENSMUSG00000066621	Tecpr1	2210010N04Rik|mKIAA1358	tectonin beta-propeller repeat containing 1	protein-coding
cluster_1-3908	chr12	86241674	86241992	+	319	NA	promoter-TSS (NM_027405)	promoter-TSS (NM_027405)	-25	NM_001324488	70373	Mm.252967	NM_027405	ENSMUSG00000021254	Gpatch2l	1700020O03Rik|4732487G21Rik|A630090I05Rik|Kiaa1152	G patch domain containing 2 like	protein-coding
cluster_1-6452	chr5	5749246	5749665	+	420	NA	promoter-TSS (NM_027399)	promoter-TSS (NM_027399)	-138	NM_027399	70358	Mm.85429	NM_027399	ENSMUSG00000015652	Steap1	2410007B19Rik|Prss24|Steap	six transmembrane epithelial antigen of the prostate 1	protein-coding
cluster_1-3246	chr9	86464605	86465076	+	472	NA	promoter-TSS (NM_027394)	promoter-TSS (NM_027394)	76	NM_027394	70348	Mm.53469	NM_027394	ENSMUSG00000032415	Ube2cbp	2610018I03Rik|Ube3d	ubiquitin-conjugating enzyme E2C binding protein	protein-coding
cluster_1-4303	chr11	84880192	84880532	+	341	NA	promoter-TSS (NM_027388)	promoter-TSS (NM_027388)	-77	NM_001077636	70325	Mm.390414	NM_027388	ENSMUSG00000045140	Pigw	2610044A17Rik|Gwt1|PIG-W	phosphatidylinositol glycan anchor biosynthesis, class W	protein-coding
cluster_1-1691	chr10	81320462	81321018	+	557	NA	promoter-TSS (NM_027381)	promoter-TSS (NM_027381)	-363	NM_027381	70312	Mm.87628	NM_027381	ENSMUSG00000034889	Cactin	2510012J08Rik	cactin, spliceosome C complex subunit	protein-coding
cluster_1-7283	chr10	58255319	58255667	+	349	NA	promoter-TSS (NM_027375)	promoter-TSS (NM_027375)	-33	NM_027375	70297	Mm.25531	NM_027375	ENSMUSG00000038039	Gcc2	0610043A03Rik|2210420P05Rik|2600014C01Rik|AW112121|mKIAA0336	GRIP and coiled-coil domain containing 2	protein-coding
cluster_1-4000	chr16	32277410	32277549	+	140	NA	promoter-TSS (NM_027355)	promoter-TSS (NM_027355)	18	NM_027355	70238	Mm.228263	NM_027355	ENSMUSG00000014074	Rnf168	3110001H15Rik	ring finger protein 168	protein-coding
cluster_1-5838	chr10	24869700	24870110	+	411	NA	promoter-TSS (NM_027347)	promoter-TSS (NM_027347)	-81	NM_001166416	70208	Mm.28020	NM_027347	ENSMUSG00000019984	Med23	130kDa|3000002A17Rik|Crsp3|ESTM7|Sur2|X83317|mKIAA1216	mediator complex subunit 23	protein-coding
cluster_1-2805	chr16	48993850	48994251	+	402	NA	promoter-TSS (NM_027341)	promoter-TSS (NM_027341)	62	NM_027341	224170	Mm.275138	NM_027341	ENSMUSG00000064061	Dzip3	2310047C04Rik|2A-HUB|6430549P11Rik|A230104G20	DAZ interacting protein 3, zinc finger	protein-coding
cluster_1-8230	chr8	88521056	88521481	+	426	NA	promoter-TSS (NM_027280)	promoter-TSS (NM_027280)	-76	NM_027280	93960	Mm.30219	NM_027280	ENSMUSG00000031661	Nkd1	2810434J10Rik|9030215G15Rik|Nkd	naked cuticle 1	protein-coding
cluster_1-1327	chr10	128409724	128410012	+	289	NA	promoter-TSS (NM_027257)	promoter-TSS (NM_027257)	-18	NM_027257	69917	Mm.46614	NM_027257	ENSMUSG00000025374	Nabp2	2610036N15Rik|Obfc2b|SSB1	nucleic acid binding protein 2	protein-coding
cluster_1-2609	chr17	56716638	56717406	+	769	NA	promoter-TSS (NM_027244)	promoter-TSS (NM_027244)	-101	NM_178926	106639	Mm.37290	NM_178926	ENSMUSG00000054723	Vmac	AI662250	vimentin-type intermediate filament associated coiled-coil protein	protein-coding
cluster_1-1346	chr5	137778666	137778921	+	256	NA	promoter-TSS (NM_027242)	promoter-TSS (NM_027242)	-111	NM_027242	69871	Mm.276058	NM_027242	ENSMUSG00000029725	Ppp1r35	2010007H12Rik|2010011D20Rik|AL024004	protein phosphatase 1, regulatory subunit 35	protein-coding
cluster_1-3193	chr12	110889086	110889567	+	482	NA	promoter-TSS (NM_027223)	promoter-TSS (NM_027223)	62	NM_001081057	104859	Mm.35583	NM_175336	ENSMUSG00000021275	Tecpr2	4930573I19Rik|AI604920|mKIAA0297	tectonin beta-propeller repeat containing 2	protein-coding
cluster_1-422	chr8	25016967	25017359	+	393	NA	promoter-TSS (NM_027194)	promoter-TSS (NM_027194)	-48	NM_027194	69742	Mm.28626	NM_027194	ENSMUSG00000031556	Tm2d2	2410018G23Rik|Blp1	TM2 domain containing 2	protein-coding
cluster_1-2518	chr13	73937519	73938123	+	605	NA	promoter-TSS (NM_027182)	promoter-TSS (NM_027182)	10	NM_001308041	105246	Mm.278509	NM_001024508	ENSMUSG00000057649	Brd9	AL022779	bromodomain containing 9	protein-coding
cluster_1-1642	chr2	151996398	151996519	+	122	NA	promoter-TSS (NM_027172)	promoter-TSS (NM_027172)	-53	NM_027172	69698	Mm.258262	NM_027172	ENSMUSG00000027463	Slc52a3	2310046K01Rik|RFT2	solute carrier protein family 52, member 3	protein-coding
cluster_1-301	chr17	72836203	72836843	+	641	NA	promoter-TSS (NM_027166)	promoter-TSS (NM_027166)	-105	NM_027166	383295	Mm.277533	NM_027166	ENSMUSG00000039770	Ypel5	2310076K21Rik|CGI-127	yippee like 5	protein-coding
cluster_1-6856	chr17	24886322	24886896	+	575	NA	promoter-TSS (NM_027141)	promoter-TSS (NM_027141)	-34	NR_152137	79043	Mm.274794	NM_027141	ENSMUSG00000024160	Spsb3	2310012N15Rik|3300001M01Rik|SSB3|Tce1|mKIAA4204	splA/ryanodine receptor domain and SOCS box containing 3	protein-coding
cluster_1-8223	chr9	65435671	65435872	+	202	NA	promoter-TSS (NM_027134)	promoter-TSS (NM_027134)	-11	NM_027134	69606	Mm.287956	NM_027134	ENSMUSG00000059183	Mtfmt	2310020P08Rik	mitochondrial methionyl-tRNA formyltransferase	protein-coding
cluster_1-6265	chr2	74578645	74579166	+	522	NA	promoter-TSS (NM_027133)	promoter-TSS (NM_027133)	43	NM_001110209	69605	Mm.156113	NM_027133	ENSMUSG00000009207	Lnpk	2310011O18Rik|4921514L11Rik|9530051D01Rik|AI666268|Lnp|Lnpk1|Ul|ulnaless	lunapark, ER junction formation factor	protein-coding
cluster_1-4801	chr18	67449096	67449524	+	429	NA	promoter-TSS (NM_027130)	promoter-TSS (NM_027130)	-118	NM_027130	69597	Mm.426052	NM_027130	ENSMUSG00000024527	Afg3l2	2310036I02Rik|AW260507|Emv66|par	AFG3-like AAA ATPase 2	protein-coding
cluster_1-1636	chr5	129941427	129942146	+	720	NA	promoter-TSS (NM_027121)	promoter-TSS (NM_027121)	-323	NM_027121	69568	Mm.288718	NM_027121	ENSMUSG00000066735	Vkorc1l1	2310024K08Rik	vitamin K epoxide reductase complex, subunit 1-like 1	protein-coding
cluster_1-4508	chr13	17804949	17805668	+	720	NA	promoter-TSS (NM_027118)	promoter-TSS (NM_027118)	-211	NM_001081058	69562	Mm.193924	NM_027118	ENSMUSG00000041297	Cdk13	2310015O17Rik|Cdc2l5	cyclin-dependent kinase 13	protein-coding
cluster_1-2775	chr19	42128886	42129327	+	442	NA	promoter-TSS (NM_027106)	promoter-TSS (NM_027106)	-113	NM_027106	69534	Mm.30060	NM_027106	ENSMUSG00000018821	Avpi1	2310008N12Rik|AA410041|VIT32|esu|mVIT32	arginine vasopressin-induced 1	protein-coding
cluster_1-3395	chr8	116978640	116979154	+	515	NA	promoter-TSS (NM_027103)	promoter-TSS (NM_027103)	62	NM_027103	69528	Mm.272846	NM_027103	ENSMUSG00000031847	1700030J22Rik	-	RIKEN cDNA 1700030J22 gene	protein-coding
cluster_1-897	chr2	80637865	80638195	+	331	NA	promoter-TSS (NM_027091)	promoter-TSS (NM_027091)	-782	NM_027091	69482	Mm.29200	NM_027091	ENSMUSG00000026999	Nup35	2310006I24Rik|35kDa|5330402E05Rik|MP44|NO44	nucleoporin 35	protein-coding
cluster_1-3540	chr2	25456716	25456846	+	131	NA	promoter-TSS (NM_027085)	promoter-TSS (NM_027085)	-62	NM_027085	69454	Mm.44194	NM_027085	ENSMUSG00000015093	Clic3	2300003G24Rik	chloride intracellular channel 3	protein-coding
cluster_1-2964	chr15	89196467	89196700	+	234	NA	promoter-TSS (NM_027081)	promoter-TSS (NM_027081)	-109	NM_027081	69440	Mm.482128	NM_027081	ENSMUSG00000015377	Dennd6b	1700027J05Rik|AI414881|Fam116b	DENN/MADD domain containing 6B	protein-coding
cluster_1-7734	chr9	35175954	35176141	+	188	NA	promoter-TSS (NM_027030)	promoter-TSS (NM_027030)	-60	NM_027030	69305	Mm.229110	NM_027030	ENSMUSG00000032040	Dcps	1700001E16Rik|AA408441	decapping enzyme, scavenger	protein-coding
cluster_1-5870	chr3	145758523	145758785	+	263	NA	promoter-TSS (NM_026993)	promoter-TSS (NM_026993)	-38	NM_026993	69219	Mm.234247	NM_026993	ENSMUSG00000028194	Ddah1	2410006N07Rik|2510015N06Rik|AI987801|AW050362	dimethylarginine dimethylaminohydrolase 1	protein-coding
cluster_1-3919	chr5	100416110	100416721	+	612	NA	promoter-TSS (NM_026969)	promoter-TSS (NM_026969)	-181	NM_026969	69162	Mm.18634	NM_026969	ENSMUSG00000035325	Sec31a	1810024J13Rik|ABP125|ABP130|AU042160|HSPC275|Sec31l1	Sec31 homolog A (S. cerevisiae)	protein-coding
cluster_1-2330	chr14	21848685	21849110	+	426	NA	promoter-TSS (NM_026965)	promoter-TSS (NM_026965)	13	NM_026965	69156	Mm.11827	NM_026965	ENSMUSG00000021773	Comtd1	1810030M08Rik|MT773	catechol-O-methyltransferase domain containing 1	protein-coding
cluster_1-3498	chr7	19149076	19149559	+	484	NA	promoter-TSS (NM_026943)	promoter-TSS (NM_026943)	-121	NM_026111	67369	Mm.234876	NM_026111	ENSMUSG00000030407	Qpctl	1810019P04Rik|BB101812|gQC	glutaminyl-peptide cyclotransferase-like	protein-coding
cluster_1-1474	chr7	19149716	19149907	+	192	NA	promoter-TSS (NM_026943)	promoter-TSS (NM_026943)	-27	NM_026943	107686	Mm.29135	NM_026943	ENSMUSG00000040824	Snrpd2	1810009A06Rik|SMD2	small nuclear ribonucleoprotein D2	protein-coding
cluster_1-3746	chr9	58253015	58253304	+	290	NA	promoter-TSS (NM_026942)	promoter-TSS (NM_026942)	-5	NR_028146	69106	Mm.216502	NM_026942	ENSMUSG00000032333	Stoml1	1810015E19Rik|AI847431|SLP1|STORP|UNC24|WPB72	stomatin-like 1	protein-coding
cluster_1-1254	chr2	83644319	83644608	+	290	NA	promoter-TSS (NM_026934)	promoter-TSS (NM_026934)	-115	NM_026934	69082	Mm.27804	NM_026934	ENSMUSG00000027091	Zc3h15	1700006A17Rik|1810012H02Rik|2610312B22Rik|FM22|Ierepo4	zinc finger CCCH-type containing 15	protein-coding
cluster_1-6095	chr2	144332030	144332149	+	120	NA	promoter-TSS (NM_026924)	promoter-TSS (NM_026924)	-9	NM_026924	107586	Mm.252750	NM_026924	ENSMUSG00000037279	Ovol2	1700108N11Rik|1810007D21Rik|M-OVO|M-OVO-A|M-OVO-B|MOVO|Ovo2|Zfp339|movo2	ovo like zinc finger 2	protein-coding
cluster_1-3335	chr13	59769685	59770060	+	376	NA	promoter-TSS (NM_026921)	promoter-TSS (NM_026921)	-83	NM_026921	69046	Mm.7884	NM_026921	ENSMUSG00000044792	Isca1	1810010A06Rik|Hbld2	iron-sulfur cluster assembly 1	protein-coding
cluster_1-4242	chr6	115037676	115038001	+	326	NA	promoter-TSS (NM_026894)	promoter-TSS (NM_026894)	36	NM_026894	68971	Mm.24937	NM_026894	ENSMUSG00000030316	Tamm41	1500001M20Rik|TAM41	TAM41 mitochondrial translocator assembly and maintenance homolog	protein-coding
cluster_1-2090	chr4	41314818	41315143	+	326	NA	promoter-TSS (NM_026893)	promoter-TSS (NM_026893)	-79	NM_026893	68970	Mm.28891	NM_026893	ENSMUSG00000028436	Dcaf12	1500001L20Rik|5830424K06Rik|AA420338|AI851081|Wdr40a	DDB1 and CUL4 associated factor 12	protein-coding
cluster_1-3787	chr2	120731210	120731699	+	490	NA	promoter-TSS (NM_026891)	promoter-TSS (NM_026891)	63	NM_026891	68968	Mm.2289	NM_026891	ENSMUSG00000027284	Cdan1	1500015A01Rik|AI448026|AW492297|CDA-I|CDA1|CDAI	congenital dyserythropoietic anemia, type I (human)	protein-coding
cluster_1-5016	chrX	163908485	163909313	+	829	NA	promoter-TSS (NM_026887)	promoter-TSS (NM_026887)	-118	NM_026887	108012	Mm.426783	NM_026887	ENSMUSG00000031367	Ap1s2	1500012A13Rik|AI853648|EST1	adaptor-related protein complex 1, sigma 2 subunit	protein-coding
cluster_1-1049	chr1	151428298	151428803	+	506	NA	promoter-TSS (NM_026876)	promoter-TSS (NM_026876)	8	NM_001357570	98685	Mm.289373	NM_026876	ENSMUSG00000053286	Trmt1l	1190005F20Rik|AW226554|C1orf25|Trm1-like|Trm1l	tRNA methyltransferase 1 like	protein-coding
cluster_1-6177	chr10	126901201	126901475	+	275	NA	promoter-TSS (NM_026858)	promoter-TSS (NM_026858)	33	NM_026858	68876	Mm.276769	NM_026858	ENSMUSG00000025436	Atp23	1110068E08Rik|2410012H02Rik|Xrcc6bp1	ATP23 metallopeptidase and ATP synthase assembly factor homolog	protein-coding
cluster_1-6453	chr7	80342999	80343161	+	163	NA	promoter-TSS (NM_026812)	promoter-TSS (NM_026812)	-57	NM_026812	68695	Mm.21171	NM_026812	ENSMUSG00000030532	Hddc3	1110033O09Rik|C86475|MESH1	HD domain containing 3	protein-coding
cluster_1-3675	chr9	121710154	121710516	+	363	NA	promoter-TSS (NM_026794)	promoter-TSS (NM_026794)	-54	NM_026794	26901	Mm.24848	NM_026794	ENSMUSG00000032526	Ss18l2	1110020I04Rik|AI463209|Deb1	SS18, nBAF chromatin remodeling complex subunit like 2	protein-coding
cluster_1-953	chr19	5924772	5924987	+	216	NA	promoter-TSS (NM_026772)	promoter-TSS (NM_026772)	-63	NM_026772	104252	Mm.491103	NM_026772	ENSMUSG00000045664	Cdc42ep2	1110008C05Rik|Borg1|Cep2|D19Bwg1013e	CDC42 effector protein (Rho GTPase binding) 2	protein-coding
cluster_1-1603	chr8	85026690	85026951	+	262	NA	promoter-TSS (NM_026760)	promoter-TSS (NM_026760)	-13	NM_026760	68544	Mm.196005	NM_026760	ENSMUSG00000041203	Trir	1110002H14Rik|2310036O22Rik|AI854688	telomerase RNA component interacting RNase	protein-coding
cluster_1-2719	chr5	88720688	88721092	+	405	NA	promoter-TSS (NM_026735)	promoter-TSS (NM_026735)	19	NM_026735	68473	Mm.35764	NM_026735	ENSMUSG00000006262	Mob1b	1110003E08Rik|AU015450|B230364F10|Mobkl1a	MOB kinase activator 1B	protein-coding
cluster_1-2081	chr11	78177889	78178048	+	160	NA	promoter-TSS (NM_026708)	promoter-TSS (NM_026708)	-162	NM_001291235	68385	Mm.390375	NM_026708	ENSMUSG00000019437	Tlcd1	-	TLC domain containing 1	protein-coding
cluster_1-4397	chr16	93711464	93712042	+	579	NA	promoter-TSS (NM_026700)	promoter-TSS (NM_026700)	-154	NM_026700	70028	Mm.23230	NM_026700	ENSMUSG00000022946	Dop1b	0610038M01Rik|2610510B01Rik|AI503246|C21orf5|Dopey2|mKIAA0933	DOP1 leucine zipper like protein B	protein-coding
cluster_1-97	chr8	111940499	111940793	+	295	NA	promoter-TSS (NM_026693)	promoter-TSS (NM_026693)	-57	NM_026693	93739	Mm.371666	NM_026693	ENSMUSG00000031950	Gabarapl2	0610012F20Rik|2900019O08Rik|AI173605|GATE-16|Gef2	gamma-aminobutyric acid (GABA) A receptor-associated protein-like 2	protein-coding
cluster_1-177	chr8	111939852	111940139	+	288	NA	promoter-TSS (NM_026693)	promoter-TSS (NM_026693)	-708	NM_026693	93739	Mm.371666	NM_026693	ENSMUSG00000031950	Gabarapl2	0610012F20Rik|2900019O08Rik|AI173605|GATE-16|Gef2	gamma-aminobutyric acid (GABA) A receptor-associated protein-like 2	protein-coding
cluster_1-6055	chr2	127070542	127070800	+	259	NA	promoter-TSS (NM_026678)	promoter-TSS (NM_026678)	14	NM_026678	109778	Mm.22028	NM_026678	ENSMUSG00000001999	Blvra	0610006A11Rik|2500001N03Rik|Blvr	biliverdin reductase A	protein-coding
cluster_1-726	chr9	66834630	66835052	+	423	NA	promoter-TSS (NM_026674)	promoter-TSS (NM_026674)	-135	NM_026674	68318	Mm.284229	NM_026674	ENSMUSG00000053040	Aph1c	0610008A10Rik|APH-1b|Aph1b	aph1 homolog C, gamma secretase subunit	protein-coding
cluster_1-6652	chrX	94366668	94367133	+	466	NA	promoter-TSS (NM_026673)	promoter-TSS (NM_026673)	-123	NM_001362881	631145	Mm.159201	NM_001362881		Fam90a1b	4932442L08Rik|CXorf58	family with sequence similarity 90, member A1B	protein-coding
cluster_1-460	chr16	5049793	5050173	+	381	NA	promoter-TSS (NM_026666)	promoter-TSS (NM_026666)	-73	NM_028720	74022	Mm.21652	NM_028720	ENSMUSG00000022536	Glyr1	2810419J22Rik|3930401K13Rik|AW545332|Npac	glyoxylate reductase 1 homolog (Arabidopsis)	protein-coding
cluster_1-4369	chr11	75348289	75348554	+	266	NA	promoter-TSS (NM_026653)	promoter-TSS (NM_026653)	-12	NM_001102611	319822	Mm.340377	NM_177009	ENSMUSG00000018809	Smyd4	G430029E23Rik	SET and MYND domain containing 4	protein-coding
cluster_1-5119	chr6	54992842	54993204	+	363	NA	promoter-TSS (NM_026637)	promoter-TSS (NM_026637)	-156	NM_026637	110175	Mm.294708	NM_026637	ENSMUSG00000002797	Ggct	A030007L17Rik|AA673177|Gctg|Ggc	gamma-glutamyl cyclotransferase	protein-coding
cluster_1-2601	chr11	51619454	51619845	+	392	NA	promoter-TSS (NM_026631)	promoter-TSS (NM_026631)	-124	NM_026631	52530	Mm.28203	NM_026631	ENSMUSG00000001056	Nhp2	2410130M07Rik|D11Ertd175e|Nola2	NHP2 ribonucleoprotein	protein-coding
cluster_1-4271	chr19	47865597	47865912	+	316	NA	promoter-TSS (NM_026619)	promoter-TSS (NM_026619)	-40	NM_026619	68214	Mm.63791	NM_026619	ENSMUSG00000025069	Gsto2	1700020F09Rik|4930425C18Rik|GSTO 2-2	glutathione S-transferase omega 2	protein-coding
cluster_1-1799	chr7	19024146	19024442	+	297	NA	promoter-TSS (NM_026605)	promoter-TSS (NM_026605)	-83	NM_001360713	68188	Mm.130902	NM_026605	ENSMUSG00000023118	Sympk	1500016F02Rik|4632415H16Rik|AA125406|AI449890|SPK|SYM	symplekin	protein-coding
cluster_1-2890	chr1	24100066	24100787	+	722	NA	promoter-TSS (NM_026604)	promoter-TSS (NM_026604)	-85	NM_026604	68187	Mm.87130	NM_026604	ENSMUSG00000026153	Fam135a	4921533L14Rik|AI256732|AI835491	family with sequence similarity 135, member A	protein-coding
cluster_1-5895	chr5	123906985	123907477	+	493	NA	promoter-TSS (NM_026603)	promoter-TSS (NM_026603)	-44	NM_026603	68184	Mm.28549	NM_026603	ENSMUSG00000023106	Denr	1500003K04Rik	density-regulated protein	protein-coding
cluster_1-6426	chr10	83359969	83360280	+	312	NA	promoter-TSS (NM_026579)	promoter-TSS (NM_026579)	-97	NM_026579	28109	Mm.196210	NM_026579	ENSMUSG00000020255	D10Wsu102e	AI747614|C430041I18Rik	DNA segment, Chr 10, Wayne State University 102, expressed	protein-coding
cluster_1-7696	chr16	62846862	62847280	+	419	NA	promoter-TSS (NM_026577)	promoter-TSS (NM_026577)	-31	NM_026577	68146	Mm.96833	NM_026577	ENSMUSG00000022911	Arl13b	A530097K21Rik|A930014M17Rik|Arl2l1|C530009C10Rik|hnn	ADP-ribosylation factor-like 13B	protein-coding
cluster_1-4462	chr2	119477599	119478237	+	639	NA	promoter-TSS (NM_026574)	promoter-TSS (NM_026574)	-231	NM_026574	68142	Mm.330496	NM_026574	ENSMUSG00000034154	Ino80	2310079N15Rik|4632409L19Rik|Inoc1	INO80 complex subunit	protein-coding
cluster_1-118	chr8	116993269	116993840	+	572	NA	promoter-TSS (NM_026572)	promoter-TSS (NM_026572)	-56	NR_157137	68133	Mm.258462	NM_026572	ENSMUSG00000034424	Gcsh	1100001L02Rik|5730591C18Rik	glycine cleavage system protein H (aminomethyl carrier)	protein-coding
cluster_1-5194	chr16	31948313	31948615	+	303	NA	promoter-TSS (NM_026554)	promoter-TSS (NM_026554)	57	NR_027897	106264	Mm.347369	NM_025320	ENSMUSG00000107002	0610012G03Rik	AI839730	RIKEN cDNA 0610012G03 gene	ncRNA
cluster_1-3001	chr19	5088238	5088622	+	385	NA	promoter-TSS (NM_026553)	promoter-TSS (NM_026553)	-108	NM_026553	68090	Mm.44202	NM_026553	ENSMUSG00000024875	Yif1a	5330422J23Rik|54TM|Yif1|Yif1p	Yip1 interacting factor homolog A (S. cerevisiae)	protein-coding
cluster_1-2759	chr7	116333986	116334432	+	447	NA	promoter-TSS (NM_026533)	promoter-TSS (NM_026533)	-19	NM_026533	68052	Mm.14798	NM_026533	ENSMUSG00000090862	Rps13	2700063M04Rik	ribosomal protein S13	protein-coding
cluster_1-654	chr8	105860211	105860740	+	530	NA	promoter-TSS (NM_026532)	promoter-TSS (NM_026532)	-58	NM_026532	68051	Mm.455474	NM_026532	ENSMUSG00000008450	Nutf2	2700067I02Rik|AI115459|AI413596|AW546000|Ntf2|Ntf3|PP15	nuclear transport factor 2	protein-coding
cluster_1-728	chr17	56008374	56008585	+	212	NA	promoter-TSS (NM_026530)	promoter-TSS (NM_026530)	-343	NM_145934	106766	Mm.204991	NM_145934	ENSMUSG00000038781	Stap2	AW049765|STAP-2	signal transducing adaptor family member 2	protein-coding
cluster_1-2371	chr14	57571488	57571683	+	196	NA	promoter-TSS (NM_026526)	promoter-TSS (NM_026526)	-3	NM_026526	68043	Mm.45225	NM_026526	ENSMUSG00000021951	Eef1akmt1	2510005D08Rik|AW045965|Ayu21-96|Gt(pU21)96Imeg|GtAyu21-96|N6amt2	EEF1A alpha lysine methyltransferase 1	protein-coding
cluster_1-185	chr15	37007166	37007679	+	514	NA	promoter-TSS (NM_026521)	promoter-TSS (NM_026521)	-20	NM_026521	68036	Mm.371631	NM_026521	ENSMUSG00000062397	Zfp706	3110006P09Rik|AA793007|AW536850|C77232|Znf706	zinc finger protein 706	protein-coding
cluster_1-6930	chr3	28805327	28805698	+	372	NA	promoter-TSS (NM_026517)	promoter-TSS (NM_026517)	4	NR_154888	68028	Mm.21724	NM_026517	ENSMUSG00000039221	Rpl22l1	3110001N18Rik|AU041196	ribosomal protein L22 like 1	protein-coding
cluster_1-1347	chr18	3507674	3508184	+	511	NA	promoter-TSS (NM_026505)	promoter-TSS (NM_026505)	-28	NM_026505	68010	Mm.284863	NM_026505	ENSMUSG00000024232	Bambi	2610003H06Rik	BMP and activin membrane-bound inhibitor	protein-coding
cluster_1-1797	chr1	136415158	136415476	+	319	NA	promoter-TSS (NM_026500)	promoter-TSS (NM_026500)	46	NM_026500	67997	Mm.385462	NM_026500	ENSMUSG00000026404	Ddx59	1210002B07Rik|4833411G06Rik	DEAD (Asp-Glu-Ala-Asp) box polypeptide 59	protein-coding
cluster_1-6892	chr17	59013167	59013446	+	280	NA	promoter-TSS (NM_026497)	promoter-TSS (NM_026497)	16	NM_001368393	67993	Mm.36507	NM_026497	ENSMUSG00000024228	Nudt12	0610016O18Rik	nudix (nucleoside diphosphate linked moiety X)-type motif 12	protein-coding
cluster_1-2628	chr15	37232904	37233068	+	165	NA	promoter-TSS (NM_026496)	promoter-TSS (NM_026496)	-50	NM_026496	252973	Mm.244612	NM_026496	ENSMUSG00000022286	Grhl2	0610015A08Rik|BOM|Tcfcp2l3|clft3	grainyhead like transcription factor 2	protein-coding
cluster_1-1478	chr18	9449901	9450444	+	544	NA	promoter-TSS (NM_026484)	promoter-TSS (NM_026484)	-18	NM_026484	67974	Mm.86523	NM_026484	ENSMUSG00000024286	Ccny	1700025H17Rik|3110050L10Rik|4631402G10Rik|5730405I09Rik	cyclin Y	protein-coding
cluster_1-3007	chr7	64392547	64392827	+	281	NA	promoter-TSS (NM_026483)	promoter-TSS (NM_026483)	65	NM_001355124	73724	Mm.10093	NM_028626	ENSMUSG00000033429	Mcee	1110007A04Rik	methylmalonyl CoA epimerase	protein-coding
cluster_1-3599	chr10	98914014	98914770	+	757	NA	promoter-TSS (NM_026482)	promoter-TSS (NM_026482)	-250	NM_001359508	67972	Mm.166944	NM_026482	ENSMUSG00000019943	Atp2b1	2810442I22Rik|E130111D10Rik|Pmca1	ATPase, Ca++ transporting, plasma membrane 1	protein-coding
cluster_1-1874	chr14	79587243	79587811	+	569	NA	promoter-TSS (NM_026474)	promoter-TSS (NM_026474)	-133	NM_026474	67955	Mm.18972	NM_026474	ENSMUSG00000022024	Sugt1	2410174K12Rik|SGT1	SGT1, suppressor of G2 allele of SKP1 (S. cerevisiae)	protein-coding
cluster_1-6008	chr8	72219596	72219815	+	220	NA	promoter-TSS (NM_026455)	promoter-TSS (NM_026455)	-40	NM_026455	67922	Mm.28327	NM_026455	ENSMUSG00000003039	Fam32a	2510049I19Rik|AW822030|OTAG-12|Otag12	family with sequence similarity 32, member A	protein-coding
cluster_1-2485	chr8	31168636	31168908	+	273	NA	promoter-TSS (NM_026453)	promoter-TSS (NM_026453)	-48	NM_026453	67920	Mm.289818	NM_026453	ENSMUSG00000031578	Mak16	2600016B03Rik|AI314911|Rbm13	MAK16 homolog	protein-coding
cluster_1-4544	chr5	129846774	129847047	+	274	NA	promoter-TSS (NM_026445)	promoter-TSS (NM_026445)	-80	NM_026445	67902	Mm.103546	NM_026445	ENSMUSG00000025538	Sumf2	2610040F05Rik	sulfatase modifying factor 2	protein-coding
cluster_1-3006	chr10	128337527	128338114	+	588	NA	promoter-TSS (NM_026444)	promoter-TSS (NM_026444)	93	NM_026444	12974	Mm.58836	NM_026444	ENSMUSG00000005683	Cs	2610511A05Rik|9030605P22Rik|Ahl4|BB234005|Cis	citrate synthase	protein-coding
cluster_1-5196	chr9	118149918	118150353	+	436	NA	promoter-TSS (NM_026442)	promoter-TSS (NM_026442)	61	NM_026442	67899	Mm.9953	NM_026442	ENSMUSG00000039163	Cmc1	2010110K16Rik|2010312P05Rik|AI596001	COX assembly mitochondrial protein 1	protein-coding
cluster_1-2471	chr18	68299837	68300026	+	190	NA	promoter-TSS (NM_026440)	promoter-TSS (NM_026440)	402	NM_153794	108654	Mm.125857	NM_153794	ENSMUSG00000038121	Fam210a	4933403F05Rik|AA987140|AV134576|AW491926	family with sequence similarity 210, member A	protein-coding
cluster_1-972	chr19	60811429	60811801	+	373	NA	promoter-TSS (NM_026437)	promoter-TSS (NM_026437)	60	NM_001167829	67894	Mm.26148	NM_026437	ENSMUSG00000024993	Fam45a	1810055E12Rik	family with sequence similarity 45, member A	protein-coding
cluster_1-1685	chr7	47050471	47050723	+	253	NA	promoter-TSS (NM_026436)	promoter-TSS (NM_026436)	-43	NM_026436	67893	Mm.27338	NM_026436	ENSMUSG00000010307	Tmem86a	1810054O13Rik|AI414959|AW742698	transmembrane protein 86A	protein-coding
cluster_1-3162	chr8	34154430	34154874	+	445	NA	promoter-TSS (NM_026432)	promoter-TSS (NM_026432)	73	NM_026432	67887	Mm.290353	NM_026432	ENSMUSG00000031532	Saraf	1810045K07Rik|Tmem66	store-operated calcium entry-associated regulatory factor	protein-coding
cluster_1-7731	chr10	77978433	77978751	+	319	NA	promoter-TSS (NM_026431)	promoter-TSS (NM_026431)	-58	NM_026431	67884	Mm.297512	NM_026431	ENSMUSG00000020284	Cfap410	1810043G02Rik|AV026620|D10Jhu13e	cilia and flagella associated protein 410	protein-coding
cluster_1-3999	chr2	145903135	145903407	+	273	NA	promoter-TSS (NM_026425)	promoter-TSS (NM_026425)	30	NM_026425	67877	Mm.151168	NM_026425	ENSMUSG00000002728	Naa20	1500004D14Rik|2900026I01Rik|AU041458|D2Ertd186e|Nat5	N(alpha)-acetyltransferase 20, NatB catalytic subunit	protein-coding
cluster_1-283	chr1	55052549	55052900	+	352	NA	promoter-TSS (NM_026424)	promoter-TSS (NM_026424)	-46	NM_001039710	67876	Mm.281019	NM_026424	ENSMUSG00000025981	Coq10b	1500041J02Rik|1700030I21Rik|9530077A17Rik|AV002237|AW742641	coenzyme Q10B	protein-coding
cluster_1-1206	chr17	74489359	74489766	+	408	NA	promoter-TSS (NM_026417)	promoter-TSS (NM_026417)	69	NM_026417	67864	Mm.41891	NM_026417	ENSMUSG00000024072	Yipf4	2310034L04Rik	Yip1 domain family, member 4	protein-coding
cluster_1-1887	chr10	43540857	43541113	+	257	NA	promoter-TSS (NM_026411)	promoter-TSS (NM_026411)	33	NM_026411	67851	Mm.209953	NM_026411	ENSMUSG00000019797	1700021F05Rik	-	RIKEN cDNA 1700021F05 gene	protein-coding
cluster_1-2934	chr19	6084891	6085115	+	225	NA	promoter-TSS (NM_026410)	promoter-TSS (NM_026410)	-28	NM_024231	81909	Mm.289471	NM_024231	ENSMUSG00000024792	Zfpl1	-	zinc finger like protein 1	protein-coding
cluster_1-6918	chr3	96727449	96727809	+	361	NA	promoter-TSS (NM_026406)	promoter-TSS (NM_026406)	18	NM_026406	67845	Mm.386792	NM_026406	ENSMUSG00000028098	Rnf115	2610028E05Rik|AU042696|Zfp364	ring finger protein 115	protein-coding
cluster_1-3709	chr14	57826082	57826347	+	266	NA	promoter-TSS (NM_026401)	promoter-TSS (NM_026401)	-25	NM_026401	67840	Mm.319530	NM_026401	ENSMUSG00000021967	Mrpl57	2610025P17Rik|AV005697|Mrp63	mitochondrial ribosomal protein L57	protein-coding
cluster_1-7308	chr13	38204761	38205228	+	468	NA	promoter-TSS (NM_026382)	promoter-TSS (NM_026382)	55	NM_026382	67797	Mm.250783	NM_026382	ENSMUSG00000021431	Snrnp48	1110050F08Rik|6530403A03Rik|C6orf151	small nuclear ribonucleoprotein 48 (U11/U12)	protein-coding
cluster_1-2285	chr19	47731256	47731925	+	670	NA	promoter-TSS (NM_026377)	promoter-TSS (NM_026377)	-166	NM_026377	67788	Mm.181610	NM_026377	ENSMUSG00000025066	Sfr1	6330577E15Rik|Meir5	SWI5 dependent recombination repair 1	protein-coding
cluster_1-2770	chr3	90475852	90476230	+	379	NA	promoter-TSS (NM_026374)	promoter-TSS (NM_026374)	-160	NM_026374	67781	Mm.227258	NM_026374	ENSMUSG00000001016	Ilf2	6230405A16Rik|TEG-267|Tex261|Tex267	interleukin enhancer binding factor 2	protein-coding
cluster_1-670	chr19	4096863	4097444	+	582	NA	promoter-TSS (NM_026373)	promoter-TSS (NM_026373)	-198	NM_026373	52004	Mm.29609	NM_026373	ENSMUSG00000024856	Cdk2ap2	5830466O21Rik|D19Ertd144e|Doc-1r	CDK2-associated protein 2	protein-coding
cluster_1-1888	chr6	134640841	134641164	+	324	NA	promoter-TSS (NM_026371)	promoter-TSS (NM_026371)	62	NM_026371	67774	Mm.41892	NM_026371	ENSMUSG00000042992	Borcs5	5830457J20Rik|AW124643|Loh12cr1	BLOC-1 related complex subunit 5	protein-coding
cluster_1-5807	chr4	94556585	94556942	+	358	NA	promoter-TSS (NM_026368)	promoter-TSS (NM_026368)	33	NM_026368	67770	Mm.35170	NM_026368	ENSMUSG00000028578	Caap1	5830433M19Rik|AI536248|CAAP	caspase activity and apoptosis inhibitor 1	protein-coding
cluster_1-4128	chr12	21316313	21316481	+	169	NA	promoter-TSS (NM_026347)	promoter-TSS (NM_026347)	5	NM_026347	67732	Mm.335830	NM_026347	ENSMUSG00000062054	Iah1	1500019E20Rik|4833421E05Rik	isoamyl acetate-hydrolyzing esterase 1 homolog	protein-coding
cluster_1-5826	chr4	48124800	48125069	+	270	NA	promoter-TSS (NM_026343)	promoter-TSS (NM_026343)	15	NM_026343	67727	Mm.171334	NM_026343	ENSMUSG00000061455	Stx17	4833418L03Rik|6330411F21Rik|9030425C21Rik|AW048351	syntaxin 17	protein-coding
cluster_1-3358	chr19	8798515	8798662	+	148	NA	promoter-TSS (NM_026329)	promoter-TSS (NM_026329)	-31	NM_026329	67710	Mm.22117	NM_026329	ENSMUSG00000071662	Polr2g	2410046K11Rik|A230108L04Rik|C76415|RBP7|Rpo2-7l	polymerase (RNA) II (DNA directed) polypeptide G	protein-coding
cluster_1-2304	chr12	72536059	72536542	+	484	NA	promoter-TSS (NM_026327)	promoter-TSS (NM_026327)	-57	NM_026327	67708	Mm.11233	NM_026327	ENSMUSG00000034501	Pcnx4	1810048J11Rik|4932413O10|AU017192|Pcnxl4	pecanex homolog 4	protein-coding
cluster_1-3504	chr1	95313480	95313914	+	435	NA	promoter-TSS (NM_026321)	promoter-TSS (NM_026321)	69	NM_026321	67698	Mm.272705	NM_026321	ENSMUSG00000051185	Fam174a	2310044D20Rik|Fam174|Naa6|Tmem157	family with sequence similarity 174, member A	protein-coding
cluster_1-5180	chr17	36257788	36257908	+	121	NA	promoter-TSS (NM_026308)	promoter-TSS (NM_026308)	-2	NM_026308	67676	Mm.27131	NM_026308	ENSMUSG00000024446	Rpp21	0610037N01Rik	ribonuclease P 21 subunit	protein-coding
cluster_1-1985	chr19	6909581	6909784	+	204	NA	promoter-TSS (NM_026306)	promoter-TSS (NM_026306)	-16	NM_001166370	67674	Mm.318804	NM_026306	ENSMUSG00000038812	Trmt112	0610038D11Rik|Trm112p	tRNA methyltransferase 11-2	protein-coding
cluster_1-4808	chr17	23829002	23829310	+	309	NA	promoter-TSS (NM_026305)	promoter-TSS (NM_026305)	-47	NM_026305	67673	Mm.153758	NM_026305	ENSMUSG00000055839	Elob	0610040H15Rik|Tceb2	elongin B	protein-coding
cluster_1-1538	chr8	107424981	107425209	+	229	NA	promoter-TSS (NM_026277)	promoter-TSS (NM_026277)	-57	NM_026277	67619	Mm.334793	NM_026277	ENSMUSG00000003848	Nob1	1700021I09Rik|ART-4|Nob1p|Psmd8bp1	NIN1/RPN12 binding protein 1 homolog	protein-coding
cluster_1-4022	chr4	41135471	41135597	+	127	NA	promoter-TSS (NM_026275)	promoter-TSS (NM_026275)	-487	NM_026275	67615	Mm.389540	NM_026275	ENSMUSG00000036241	Ube2r2	1200003M11Rik|Cdc34b|Ubc3b	ubiquitin-conjugating enzyme E2R 2	protein-coding
cluster_1-2099	chr4	41135934	41136011	+	78	NA	promoter-TSS (NM_026275)	promoter-TSS (NM_026275)	-49	NM_026275	67615	Mm.389540	NM_026275	ENSMUSG00000036241	Ube2r2	1200003M11Rik|Cdc34b|Ubc3b	ubiquitin-conjugating enzyme E2R 2	protein-coding
cluster_1-5781	chr11	121236812	121237307	+	496	NA	promoter-TSS (NM_026272)	promoter-TSS (NM_026272)	-177	NM_026272	67608	Mm.291832	NM_026272	ENSMUSG00000000056	Narf	4430402O11Rik	nuclear prelamin A recognition factor	protein-coding
cluster_1-4665	chr10	99263054	99263363	+	310	NA	promoter-TSS (NM_026268)	promoter-TSS (NM_026268)	-23	NM_026268	67603	Mm.1791	NM_026268	ENSMUSG00000019960	Dusp6	1300019I03Rik|MKP-3|MKP3|PYST1	dual specificity phosphatase 6	protein-coding
cluster_1-6607	chr19	40611991	40612465	+	475	NA	promoter-TSS (NM_026260)	promoter-TSS (NM_026260)	3	NM_026260	67590	Mm.60758	NM_026260	ENSMUSG00000025008	Tctn3	4930521E07Rik|AI197391|Tect3	tectonic family member 3	protein-coding
cluster_1-896	chr10	128411349	128411779	+	431	NA	promoter-TSS (NM_026259)	promoter-TSS (NM_026259)	-52	NR_104288	67588	Mm.294120	NM_026259	ENSMUSG00000025373	Rnf41	2210404G21Rik|4930511A05Rik|4933415P08Rik|D10Ertd722e|FLRF|Nrdp1	ring finger protein 41	protein-coding
cluster_1-1877	chr16	57231419	57231767	+	349	NA	promoter-TSS (NM_026254)	promoter-TSS (NM_026254)	-127	NM_001358433	67581	Mm.257819	NM_026254	ENSMUSG00000022749	Tbc1d23	4930451A13Rik|AU015720|AU043671|AU043778|D030022P07Rik|W51689	TBC1 domain family, member 23	protein-coding
cluster_1-4827	chr1	172376268	172376663	+	396	NA	promoter-TSS (NM_026234)	promoter-TSS (NM_026234)	-66	NM_026234	67556	Mm.26612	NM_026234	ENSMUSG00000050229	Pigm	4933437L05Rik|AI644422|AV302080|C920011G20Rik	phosphatidylinositol glycan anchor biosynthesis, class M	protein-coding
cluster_1-4317	chr14	75786906	75787235	+	330	NA	promoter-TSS (NM_026232)	promoter-TSS (NM_026232)	-33	NM_026232	67554	Mm.46067	NM_026232	ENSMUSG00000022003	Slc25a30	4933433D23Rik|AV025504|AV221431|AW319655|KMCP1	solute carrier family 25, member 30	protein-coding
cluster_1-1728	chr11	62879258	62879661	+	404	NA	promoter-TSS (NM_026210)	promoter-TSS (NM_026210)	4	NM_001356521	67510	Mm.9806	NM_026210	ENSMUSG00000014177	Tvp23b	1810036I24Rik|Fam18b|Fam18b1	trans-golgi network vesicle protein 23B	protein-coding
cluster_1-7652	chr11	74770696	74770993	+	298	NA	promoter-TSS (NM_026197)	promoter-TSS (NM_026197)	-19	NM_026197	67493	Mm.45748	NM_026197	ENSMUSG00000010554	Mettl16	2610100D03Rik|2810013M15Rik|A830095F14Rik|AI846133|Mett10d	methyltransferase like 16	protein-coding
cluster_1-7745	chr11	86807557	86807813	+	257	NA	promoter-TSS (NM_026191)	promoter-TSS (NM_026191)	-25	NM_026191	67487	Mm.260627	NM_026191	ENSMUSG00000018425	Dhx40	2410016C14Rik|ARG147|DDX40|PAD	DEAH (Asp-Glu-Ala-His) box polypeptide 40	protein-coding
cluster_1-6162	chr9	25481350	25481733	+	384	NA	promoter-TSS (NM_026189)	promoter-TSS (NM_026189)	-56	NM_026189	67484	Mm.112977	NM_026189	ENSMUSG00000036611	Eepd1	2310005P05Rik|AI481005	endonuclease/exonuclease/phosphatase family domain containing 1	protein-coding
cluster_1-1527	chr1	75191886	75192270	+	385	NA	promoter-TSS (NM_026187)	promoter-TSS (NM_026187)	-68	NM_001003917	245860	Mm.238266	NM_001003917	ENSMUSG00000033124	Atg9a	AU019532|Apg9l1|Atg9|Atg9l1	autophagy related 9A	protein-coding
cluster_1-1171	chr3	19188005	19188358	+	354	NA	promoter-TSS (NM_026182)	promoter-TSS (NM_026182)	71	NR_045575	67472	Mm.45125	NM_026182	ENSMUSG00000027601	Mtfr1	1300002C08Rik|1700080D04Rik|2810026O10Rik|4930579E05Rik|Chppr|Fam54a2	mitochondrial fission regulator 1	protein-coding
cluster_1-3870	chr11	90249158	90249697	+	540	NA	promoter-TSS (NM_026178)	promoter-TSS (NM_026178)	-49	NM_026178	67468	Mm.277518	NM_026178	ENSMUSG00000003948	Mmd	1200017E07Rik|1810073C06Rik|AA690185	monocyte to macrophage differentiation-associated	protein-coding
cluster_1-873	chr10	91082619	91083089	+	471	NA	promoter-TSS (NM_026166)	promoter-TSS (NM_026166)	-111	NM_001042558	11783	Mm.220289	NM_009684	ENSMUSG00000019979	Apaf1	6230400I06Rik|Apaf-1|Apaf1l|fog|mKIAA0413	apoptotic peptidase activating factor 1	protein-coding
cluster_1-3016	chr12	44268797	44269318	+	522	NA	promoter-TSS (NM_026164)	promoter-TSS (NM_026164)	-97	NM_026164	67452	Mm.54126	NM_026164	ENSMUSG00000036257	Pnpla8	1200006O19Rik|AI467579|Ipla2(gamma)	patatin-like phospholipase domain containing 8	protein-coding
cluster_1-264	chr8	121590265	121590539	+	275	NA	promoter-TSS (NM_026160)	promoter-TSS (NM_026160)	-36	NM_001364358	67443	Mm.28357	NM_026160	ENSMUSG00000031812	Map1lc3b	1010001C15Rik|Atg8|LC3b|MAP1A/MAP1B|Map1lc3	microtubule-associated protein 1 light chain 3 beta	protein-coding
cluster_1-6181	chr7	4866159	4866380	+	222	NA	promoter-TSS (NM_026158)	promoter-TSS (NM_026158)	-90	NM_026158	67441	Mm.41385	NM_026158	ENSMUSG00000052605	Isoc2b	0610042E07Rik|AI553388|Isoc2	isochorismatase domain containing 2b	protein-coding
cluster_1-3315	chr3	65392449	65392822	+	374	NA	promoter-TSS (NM_026155)	promoter-TSS (NM_026155)	-82	NM_026155	67437	Mm.232728	NM_026155	ENSMUSG00000027828	Ssr3	0610038P07Rik|AL022999|AU022074|AW553833|TRAPG	signal sequence receptor, gamma	protein-coding
cluster_1-483	chr10	58322972	58323627	+	656	NA	promoter-TSS (NM_026148)	promoter-TSS (NM_026148)	-248	NM_026148	110829	Mm.57734	NM_026148	ENSMUSG00000019920	Lims1	2310016J22Rik|4921524A02Rik|AI507642|AU021743|AW551584|C430041B13Rik|Lims1l|PINCH|PINCH1	LIM and senescent cell antigen-like domains 1	protein-coding
cluster_1-763	chr4	3835434	3835845	+	412	NA	promoter-TSS (NM_026147)	promoter-TSS (NM_026147)	16	NM_026147	67427	Mm.21938	NM_026147	ENSMUSG00000028234	Rps20	4632426K06Rik|Dsk4	ribosomal protein S20	protein-coding
cluster_1-3809	chr10	7792814	7792954	+	141	NA	promoter-TSS (NM_026141)	promoter-TSS (NM_026141)	-10	NM_026141	67418	Mm.38927	NM_026141	ENSMUSG00000015757	Ppil4	3732410E19Rik|3830425H19Rik|AI788954|AW146233|PPIase	peptidylprolyl isomerase (cyclophilin)-like 4	protein-coding
cluster_1-3953	chr2	156862838	156863192	+	355	NA	promoter-TSS (NM_026124)	promoter-TSS (NM_026124)	-70	NR_015591	74487	Mm.490465	NR_015591	ENSMUSG00000085741	5430405H02Rik	2610307N17Rik	RIKEN cDNA 5430405H02 gene	ncRNA
cluster_1-695	chr19	18670555	18670983	+	429	NA	promoter-TSS (NM_026120)	promoter-TSS (NM_026120)	-11	NM_026120	67383	Mm.306602	NM_026120	ENSMUSG00000024726	Carnmt1	2410127L17Rik	carnosine N-methyltransferase 1	protein-coding
cluster_1-3233	chr2	71389038	71389275	+	238	NA	promoter-TSS (NM_026115)	promoter-TSS (NM_026115)	-104	NM_026115	107435	Mm.272472	NM_026115	ENSMUSG00000027018	Hat1	2410071B14Rik|AA536933|Hat-1|KAT1	histone aminotransferase 1	protein-coding
cluster_1-5053	chr10	80538873	80539534	+	662	NA	promoter-TSS (NM_026094)	promoter-TSS (NM_026094)	-79	NM_026094	67331	Mm.52511	NM_026094	ENSMUSG00000003341	Atp8b3	1700042F02Rik|1700056N23Rik|ATPIK|SAPLT	ATPase, class I, type 8B, member 3	protein-coding
cluster_1-238	chr15	5116231	5116681	+	451	NA	promoter-TSS (NM_026069)	promoter-TSS (NM_026069)	-157	NM_026069	67281	Mm.10474	NM_026069	ENSMUSG00000041841	Rpl37	3110005M08Rik	ribosomal protein L37	protein-coding
cluster_1-4150	chr5	107987014	107987231	+	218	NA	promoter-TSS (NM_026062)	promoter-TSS (NM_026062)	-45	NM_026062	67266	Mm.277897	NM_026062	ENSMUSG00000029270	Dipk1a	2900024C23Rik|AI315274|Fam69a	divergent protein kinase domain 1A	protein-coding
cluster_1-6202	chr17	80224361	80224541	+	181	NA	promoter-TSS (NM_026053)	promoter-TSS (NM_026053)	0	NM_026053	67242	Mm.279985	NM_026053	ENSMUSG00000055760	Gemin6	2610019B15Rik|2810470M17Rik	gem nuclear organelle associated protein 6	protein-coding
cluster_1-1079	chr7	28392615	28393059	+	445	NA	promoter-TSS (NM_026042)	promoter-TSS (NM_026042)	-147	NM_026042	67224	Mm.41647	NM_026042	ENSMUSG00000003444	Med29	2810405O22Rik|AU020902|Ixl	mediator complex subunit 29	protein-coding
cluster_1-6445	chr8	25785033	25785634	+	602	NA	promoter-TSS (NM_026032)	promoter-TSS (NM_026032)	-124	NM_026121	67384	Mm.118400	NM_026121	ENSMUSG00000037316	Bag4	2410112I15Rik|SODD	BCL2-associated athanogene 4	protein-coding
cluster_1-2367	chr6	120357367	120357550	+	184	NA	promoter-TSS (NM_026028)	promoter-TSS (NM_026028)	11	NM_026028	67200	Mm.45767	NM_026028	ENSMUSG00000030177	Ccdc77	2400002C23Rik|2700091N06Rik|AV168274	coiled-coil domain containing 77	protein-coding
cluster_1-4121	chr11	40733404	40733742	+	339	NA	promoter-TSS (NM_026023)	promoter-TSS (NM_026023)	-88	NM_001290697	52653	Mm.276504	NM_026023	ENSMUSG00000020328	Nudcd2	-	NudC domain containing 2	protein-coding
cluster_1-2743	chr7	141447207	141447787	+	581	NA	promoter-TSS (NM_026020)	promoter-TSS (NM_026020)	-154	NM_026020	67186	Mm.380435	NM_026020	ENSMUSG00000025508	Rplp2	2700049I22Rik	ribosomal protein, large P2	protein-coding
cluster_1-2167	chr8	122567663	122568111	+	449	NA	promoter-TSS (NM_026014)	promoter-TSS (NM_026014)	-128	NM_026014	67177	Mm.21873	NM_026014	ENSMUSG00000006585	Cdt1	2610318F11Rik|AW545653|C76791|DUP|Ris2	chromatin licensing and DNA replication factor 1	protein-coding
cluster_1-3370	chr9	110624956	110625122	+	167	NA	promoter-TSS (NM_026012)	promoter-TSS (NM_026012)	-646	NM_026012	67169	Mm.46680	NM_026012	ENSMUSG00000032491	Nradd	2610311B09Rik|BB104149|NRDD|NRH2|PLAIDD	neurotrophin receptor associated death domain	protein-coding
cluster_1-2888	chr11	106216777	106217105	+	329	NA	promoter-TSS (NM_026009)	promoter-TSS (NM_026009)	15	NM_028074	72047	Mm.41367	NM_028074	ENSMUSG00000020705	Ddx42	1810047H21Rik|AW319508|AW556242|B430002H05Rik|RHELP|RNAHP|SF3b125	DEAD (Asp-Glu-Ala-Asp) box polypeptide 42	protein-coding
cluster_1-3151	chr11	106216324	106216545	+	222	NA	promoter-TSS (NM_026009)	promoter-TSS (NM_026009)	-67	NM_026009	67163	Mm.22109	NM_026009	ENSMUSG00000078622	Ccdc47	2610204L23Rik|C88307|asp4|calumin	coiled-coil domain containing 47	protein-coding
cluster_1-3717	chr19	8966821	8967218	+	398	NA	promoter-TSS (NM_026007)	promoter-TSS (NM_026007)	-22	NM_026007	67160	Mm.247762	NM_026007	ENSMUSG00000071644	Eef1g	2610301D06Rik|AA407312|EF1G	eukaryotic translation elongation factor 1 gamma	protein-coding
cluster_1-1282	chr10	5805240	5806147	+	908	NA	promoter-TSS (NM_025995)	promoter-TSS (NM_025995)	-228	NM_025995	67141	Mm.197520	NM_025995	ENSMUSG00000019773	Fbxo5	2510044I10Rik|C85305|Emi1|Fbxo31	F-box protein 5	protein-coding
cluster_1-3880	chr11	71019157	71019824	+	668	NA	promoter-TSS (NM_025993)	promoter-TSS (NM_025993)	-121	NM_025993	67139	Mm.28227	NM_025993	ENSMUSG00000040599	Mis12	2510025F08Rik|AU044651|Misc12	MIS12 kinetochore complex component	protein-coding
cluster_1-7983	chr15	82354080	82354581	+	502	NA	promoter-TSS (NM_025987)	promoter-TSS (NM_025987)	-39	NM_025987	67130	Mm.27570	NM_025987	ENSMUSG00000022450	Ndufa6	14kDa|2700038D15Rik|B230217P19Rik	NADH:ubiquinone oxidoreductase subunit A6	protein-coding
cluster_1-2711	chr11	72606954	72607405	+	452	NA	promoter-TSS (NM_025985)	promoter-TSS (NM_025985)	-82	NM_025985	67128	Mm.458052	NM_025985	ENSMUSG00000020794	Ube2g1	2700059C12Rik|AI256795|AU014992|AW552068|D130023C12Rik	ubiquitin-conjugating enzyme E2G 1	protein-coding
cluster_1-2917	chr2	174463984	174464319	+	336	NA	promoter-TSS (NM_025983)	promoter-TSS (NM_025983)	-50	NM_025983	67126	Mm.20841	NM_025983	ENSMUSG00000016252	Atp5e	2410043G19Rik|ATPE|AV000645|Atp5f1e	ATP synthase, H+ transporting, mitochondrial F1 complex, epsilon subunit	protein-coding
cluster_1-3581	chr2	25180526	25180730	+	205	NA	promoter-TSS (NM_025980)	promoter-TSS (NM_025980)	-130	NM_025980	67122	Mm.46539	NM_025980	ENSMUSG00000078202	Nrarp	2700054M22Rik	Notch-regulated ankyrin repeat protein	protein-coding
cluster_1-7394	chr9	21927318	21927630	+	313	NA	promoter-TSS (NM_025977)	promoter-TSS (NM_025977)	3	NM_025977	67119	Mm.154305	NM_025977	ENSMUSG00000006241	Ccdc159	2510048L02Rik	coiled-coil domain containing 159	protein-coding
cluster_1-1492	chr9	120571325	120571636	+	312	NA	promoter-TSS (NM_025974)	promoter-TSS (NM_025974)	-37	NM_025974	67115	Mm.289810	NM_025974	ENSMUSG00000025794	Rpl14	3100001N19Rik|AA407502|AL022816|CAG-ISL-7|CTG-B33|L14	ribosomal protein L14	protein-coding
cluster_1-5066	chr16	78576591	78576961	+	371	NA	promoter-TSS (NM_025967)	promoter-TSS (NM_025967)	-88	NM_001252438	67102	Mm.37332	NM_025967	ENSMUSG00000022864	D16Ertd472e	1700010I10Rik|2310009O17Rik|E330003K22Rik|Eurl	DNA segment, Chr 16, ERATO Doi 472, expressed	protein-coding
cluster_1-3820	chr4	116708315	116708465	+	151	NA	promoter-TSS (NM_025962)	promoter-TSS (NM_025962)	-5	NM_025962	67096	Mm.252785	NM_025962	ENSMUSG00000028690	Mmachc	1810037K07Rik|CblC	methylmalonic aciduria cblC type, with homocystinuria	protein-coding
cluster_1-918	chr7	19508588	19508811	+	224	NA	promoter-TSS (NM_025960)	promoter-TSS (NM_025960)	29	NM_001331181	67091	Mm.44213	NM_025960	ENSMUSG00000002043	Trappc6a	1810073E21Rik|4930519D19Rik|AI480686|TRS33|mhyp	trafficking protein particle complex 6A	protein-coding
cluster_1-2691	chr14	45329582	45330031	+	450	NA	promoter-TSS (NM_025959)	promoter-TSS (NM_025959)	-18	NM_025959	67089	Mm.18472	NM_025959	ENSMUSG00000021832	Psmc6	2300001E01Rik|AI451058	proteasome (prosome, macropain) 26S subunit, ATPase, 6	protein-coding
cluster_1-1570	chr17	24469990	24470547	+	558	NA	promoter-TSS (NM_025954)	promoter-TSS (NM_025954)	-158	NM_025954	67078	Mm.28541	NM_025954	ENSMUSG00000043445	Pgp	1700012G19Rik|AI481330|AUM|G3PP	phosphoglycolate phosphatase	protein-coding
cluster_1-3814	chrX	162888351	162888521	+	171	NA	promoter-TSS (NM_025932)	promoter-TSS (NM_025932)	26	NM_025932	67043	Mm.44207	NM_025932	ENSMUSG00000031357	Syap1	2010110O17Rik|AW011796|BSTA	synapse associated protein 1	protein-coding
cluster_1-5647	chr2	130667633	130667840	+	208	NA	promoter-TSS (NM_025922)	promoter-TSS (NM_025922)	-66	NM_001362648	16434	Mm.21399	NM_025922	ENSMUSG00000074797	Itpa	2010016I08Rik|AU020102|ITPase|Itp|NTPase	inosine triphosphatase (nucleoside triphosphate pyrophosphatase)	protein-coding
cluster_1-7309	chrX	107816179	107816517	+	339	NA	promoter-TSS (NM_025921)	promoter-TSS (NM_025921)	-14	NM_025921	67028	Mm.37274	NM_025921	ENSMUSG00000031242	2610002M06Rik	8430408J07Rik|AI876413|Chmp1b2	RIKEN cDNA 2610002M06 gene	protein-coding
cluster_1-960	chr2	172345295	172345810	+	516	NA	promoter-TSS (NM_025912)	promoter-TSS (NM_025912)	-25	NM_025912	67017	Mm.30013	NM_025912	ENSMUSG00000027495	Fam210b	2010011I20Rik|AI430961|AV108736	family with sequence similarity 210, member B	protein-coding
cluster_1-566	chr16	59471659	59472048	+	390	NA	promoter-TSS (NM_025910)	promoter-TSS (NM_025910)	78	NM_025910	67014	Mm.289150	NM_025910	ENSMUSG00000022724	Riox2	1810047J07Rik|2410057H13Rik|3830408E23Rik|AI449204|Mina	ribosomal oxygenase 2	protein-coding
cluster_1-2614	chr9	107587461	107587782	+	322	NA	promoter-TSS (NM_025903)	promoter-TSS (NM_025903)	-97	NM_025903	15983	Mm.215335	NM_025903	ENSMUSG00000010048	Ifrd2	1810034A24Rik|AA470234|AI838527|SKMc15	interferon-related developmental regulator 2	protein-coding
cluster_1-2322	chr2	181864156	181864553	+	398	NA	promoter-TSS (NM_025901)	promoter-TSS (NM_025901)	-6	NM_025901	67005	Mm.271986	NM_025901	ENSMUSG00000038628	Polr3k	12.3kDa|1500004O14Rik|AI196849|AU014893|C11|RPC10|RPC11	polymerase (RNA) III (DNA directed) polypeptide K	protein-coding
cluster_1-6829	chr7	120634987	120635451	+	465	NA	promoter-TSS (NM_025899)	promoter-TSS (NM_025899)	30	NM_025899	67003	Mm.334206	NM_025899	ENSMUSG00000030884	Uqcrc2	1500004O06Rik	ubiquinol cytochrome c reductase core protein 2	protein-coding
cluster_1-3986	chr7	16098107	16098797	+	691	NA	promoter-TSS (NM_025898)	promoter-TSS (NM_025898)	-128	NM_025898	108124	Mm.104540	NM_025898	ENSMUSG00000006024	Napa	1500039N14Rik|AW209189|RA81|SNAP-alpha|SNAPA|SNARE|a-SNAP|hyh	N-ethylmaleimide sensitive fusion protein attachment protein alpha	protein-coding
cluster_1-4839	chr17	53478864	53479493	+	630	NA	promoter-TSS (NM_025887)	promoter-TSS (NM_025887)	-56	NM_025887	271457	Mm.329123	NM_025887	ENSMUSG00000017831	Rab5a	2410015H04Rik|AI663973|AU021172|nnyRab5a	RAB5A, member RAS oncogene family	protein-coding
cluster_1-790	chr7	141215579	141215953	+	375	NA	promoter-TSS (NM_025886)	promoter-TSS (NM_025886)	-94	NM_025886	66985	Mm.21202	NM_025886	ENSMUSG00000038618	Rassf7	2400009B11Rik|AW210608	Ras association (RalGDS/AF-6) domain family (N-terminal) member 7	protein-coding
cluster_1-1922	chr6	82652503	82653123	+	621	NA	promoter-TSS (NM_025882)	promoter-TSS (NM_025882)	52	NM_025882	66979	Mm.195753	NM_025882	ENSMUSG00000030042	Pole4	2400007P05Rik|5830430F06Rik	polymerase (DNA-directed), epsilon 4 (p12 subunit)	protein-coding
cluster_1-426	chr17	35916681	35916943	+	263	NA	promoter-TSS (NM_025878)	promoter-TSS (NM_025878)	-372	NM_001347380	66973	Mm.29484	NM_025878	ENSMUSG00000024436	Mrps18b	2400002C15Rik|MRP-S18-2|S18mt-b	mitochondrial ribosomal protein S18B	protein-coding
cluster_1-5189	chr3	69044418	69045060	+	643	NA	promoter-TSS (NM_025863)	promoter-TSS (NM_025863)	3	NM_025863	66949	Mm.176695	NM_025863	ENSMUSG00000034317	Trim59	2310035M22Rik|2700022F13Rik|Mrf1|TSBF1	tripartite motif-containing 59	protein-coding
cluster_1-1816	chr9	26999485	26999824	+	340	NA	promoter-TSS (NM_025862)	promoter-TSS (NM_025862)	-23	NM_144543	77862	Mm.16925	NM_144543	ENSMUSG00000035443	Thyn1	D730042P09Rik|HSPC144|MDS012|MY105|Thy28	thymocyte nuclear protein 1	protein-coding
cluster_1-8379	chr10	29313188	29313679	+	492	NA	promoter-TSS (NM_025855)	promoter-TSS (NM_025855)	-67	NM_025855	52665	Mm.28930	NM_025855	ENSMUSG00000019883	Echdc1	1700028A24Rik|AI314462|AI930038|D10Ertd667e|MMCD	enoyl Coenzyme A hydratase domain containing 1	protein-coding
cluster_1-3074	chr17	56291159	56291403	+	245	NA	promoter-TSS (NM_025836)	promoter-TSS (NM_025836)	-770	NM_025836	66905	Mm.311696	NM_025836	ENSMUSG00000024197	Plin3	1300012C15Rik|M6prbp1|Tip47	perilipin 3	protein-coding
cluster_1-2271	chr13	55362565	55363063	+	499	NA	promoter-TSS (NM_025828)	promoter-TSS (NM_025828)	-31	NM_025828	66890	Mm.38868	NM_025828	ENSMUSG00000021484	Lman2	1110003H06Rik|1300009F09Rik|AA408240|AL023023|AU040819|GP36B|VIP36	lectin, mannose-binding 2	protein-coding
cluster_1-4172	chr8	86623874	86624227	+	354	NA	promoter-TSS (NM_025827)	promoter-TSS (NM_025827)	7	NM_025827	66887	Mm.324550	NM_025827	ENSMUSG00000047866	Lonp2	1300002A08Rik|AU015403|Lonp	lon peptidase 2, peroxisomal	protein-coding
cluster_1-2750	chr16	8672132	8672443	+	312	NA	promoter-TSS (NM_025821)	promoter-TSS (NM_025821)	-134	NM_025821	52502	Mm.142095	NM_025821	ENSMUSG00000008393	Carhsp1	1200011K09Rik|Crhsp-24|D16Ertd465e	calcium regulated heat stable protein 1	protein-coding
cluster_1-2032	chr2	145934656	145935000	+	345	NA	promoter-TSS (NM_025820)	promoter-TSS (NM_025820)	44	NM_175280	78774	Mm.136347	NM_175280	ENSMUSG00000037143	Cfap61	4930529M08Rik|BB178539|BC024760	cilia and flagella associated protein 61	protein-coding
cluster_1-3916	chr8	123373434	123373893	+	460	NA	promoter-TSS (NM_025804)	promoter-TSS (NM_025804)	-48	NM_001359076	66855	Mm.178818	NM_025804	ENSMUSG00000001472	Tcf25	1100001J13Rik|1810041K11Rik|D8Ertd325e|Nulp1|mKIAA1049	transcription factor 25 (basic helix-loop-helix)	protein-coding
cluster_1-789	chr10	30618098	30618623	+	526	NA	promoter-TSS (NM_025798)	promoter-TSS (NM_025798)	6	NM_025798	66847	Mm.46218	NM_025798	ENSMUSG00000019791	Hint3	0610010I17Rik|AV009015|HINT-3|HINT-4|HINT4	histidine triad nucleotide binding protein 3	protein-coding
cluster_1-1591	chr18	84851130	84851385	+	256	NA	promoter-TSS (NM_025797)	promoter-TSS (NM_025797)	-81	NM_025797	109672	Mm.31018	NM_025797	ENSMUSG00000024646	Cyb5a	0610009N12Rik|Cyb5	cytochrome b5 type A (microsomal)	protein-coding
cluster_1-6097	chr3	79628687	79629151	+	465	NA	promoter-TSS (NM_025794)	promoter-TSS (NM_025794)	-152	NM_025794	66841	Mm.28336	NM_025794	ENSMUSG00000027809	Etfdh	0610010I20Rik|AV001013	electron transferring flavoprotein, dehydrogenase	protein-coding
cluster_1-5031	chr11	121354257	121354623	+	367	NA	promoter-TSS (NM_025793)	promoter-TSS (NM_025793)	7	NM_025793	66840	Mm.103986	NM_025793	ENSMUSG00000025173	Wdr45b	0610008N23Rik|AA408735|D16Bwg0193e|WIPI-3|Wdr45l	WD repeat domain 45B	protein-coding
cluster_1-2168	chr8	111876428	111877026	+	599	NA	promoter-TSS (NM_025781)	promoter-TSS (NM_025781)	-52	NM_025781	66817	Mm.345350	NM_025781	ENSMUSG00000031953	Tmem170	9030409E16Rik|AA403674|D8Bwg1414e|Tmem170a	transmembrane protein 170	protein-coding
cluster_1-831	chr10	115384710	115385018	+	309	NA	promoter-TSS (NM_025780)	promoter-TSS (NM_025780)	-95	NM_001033261	216345	Mm.207621	NM_001033261	ENSMUSG00000034163	Zfc3h1	BC033596|Ccdc131|Psrc2	zinc finger, C3H1-type containing	protein-coding
cluster_1-2223	chr13	45002051	45002251	+	201	NA	promoter-TSS (NM_025772)	promoter-TSS (NM_025772)	-55	NM_025772	94245	Mm.352311	NM_025772	ENSMUSG00000057531	Dtnbp1	5430437B18Rik|AW048963|Bloc1s8|dysbindin|sdy	dystrobrevin binding protein 1	protein-coding
cluster_1-2758	chr13	91223743	91224123	+	381	NA	promoter-TSS (NM_025770)	promoter-TSS (NM_025770)	54	NM_025770	66795	Mm.235385	NM_025770	ENSMUSG00000021619	Atg10	5330424L23Rik|5430428K15Rik|AI852123|APG10|Agp10|Apg10l|Apg10p|Atg10l	autophagy related 10	protein-coding
cluster_1-3297	chr11	29247097	29247569	+	473	NA	promoter-TSS (NM_025740)	promoter-TSS (NM_025740)	-61	NM_025740	216618	Mm.128663	NM_025740	ENSMUSG00000020462	Cfap36	2300003H10|4931428D14Rik|Ccdc104	cilia and flagella associated protein 36	protein-coding
cluster_1-858	chr8	85432790	85433030	+	241	NA	promoter-TSS (NM_025722)	promoter-TSS (NM_025722)	-69	NR_033144	66714	Mm.272748	NM_025722	ENSMUSG00000036934	4921524J17Rik	-	RIKEN cDNA 4921524J17 gene	protein-coding
cluster_1-2400	chr19	4756307	4756673	+	367	NA	promoter-TSS (NM_025717)	promoter-TSS (NM_025717)	-35	NM_025717	66704	Mm.396734	NM_025717	ENSMUSG00000033760	Rbm4b	4921506I22Rik|AI504630|AI506404|Lark2|Neosin	RNA binding motif protein 4B	protein-coding
cluster_1-3324	chr8	3676279	3676510	+	232	NA	promoter-TSS (NM_025701)	promoter-TSS (NM_025701)	-83	NM_025701	66682	Mm.29090	NM_025701	ENSMUSG00000040236	Trappc5	4021401A16Rik|TRS31	trafficking protein particle complex 5	protein-coding
cluster_1-2726	chr16	21947473	21947734	+	262	NA	promoter-TSS (NM_025693)	promoter-TSS (NM_025693)	-51	NM_025693	66664	Mm.46480	NM_025693	ENSMUSG00000022856	Tmem41a	2900010K02Rik|5730578N08Rik	transmembrane protein 41a	protein-coding
cluster_1-700	chr3	102995619	102995856	+	238	NA	promoter-TSS (NM_025679)	promoter-TSS (NM_025679)	-3	NM_025679	66641	Mm.33937	NM_025679	ENSMUSG00000027854	Sike1	2810005O12Rik|5730470L24Rik|AI450236|AI839862|Sike|Sikeb	suppressor of IKBKE 1	protein-coding
cluster_1-4662	chr7	99858825	99859231	+	407	NA	promoter-TSS (NM_025668)	promoter-TSS (NM_025668)	-145	NM_025668	66624	Mm.30043	NM_025668	ENSMUSG00000035227	Spcs2	5730406I15Rik|AA408713|mKIAA0102	signal peptidase complex subunit 2 homolog (S. cerevisiae)	protein-coding
cluster_1-4836	chrX	152016215	152016608	+	394	NA	promoter-TSS (NM_025660)	promoter-TSS (NM_025660)	-17	NM_019710	24061	Mm.482095	NM_019710	ENSMUSG00000041133	Smc1a	5830426I24Rik|SMC-1A|Sb1.8|Smc1|Smc1alpha|Smc1l1|Smcb|mKIAA0178	structural maintenance of chromosomes 1A	protein-coding
cluster_1-2698	chr12	59013279	59013475	+	197	NA	promoter-TSS (NM_025656)	promoter-TSS (NM_025656)	-14	NM_025656	66603	Mm.35353	NM_025656	ENSMUSG00000060121	Gemin2	Sip1|gemin-2	gem nuclear organelle associated protein 2	protein-coding
cluster_1-3544	chr9	105395193	105395591	+	399	NA	promoter-TSS (NM_025651)	promoter-TSS (NM_025651)	30	NM_001357902	66595	Mm.84941	NM_025651	ENSMUSG00000032567	Aste1	1100001A21Rik|AV006403	asteroid homolog 1	protein-coding
cluster_1-2787	chr4	107178333	107178716	+	384	NA	promoter-TSS (NM_025617)	promoter-TSS (NM_025617)	-106	NM_029565	56374	Mm.291192	NM_029565	ENSMUSG00000028618	Tmem59	1110001M20Rik|3110046P06Rik|AI256529|D4Ertd20e|MTDCF1|ORF18	transmembrane protein 59	protein-coding
cluster_1-976	chr7	28311942	28312234	+	293	NA	promoter-TSS (NM_025616)	promoter-TSS (NM_025616)	-42	NM_025616	66525	Mm.167913	NM_025616	ENSMUSG00000003438	Timm50	2810403L02Rik|AU015082|TIM50L	translocase of inner mitochondrial membrane 50	protein-coding
cluster_1-1170	chr10	34019415	34019977	+	563	NA	promoter-TSS (NM_025614)	promoter-TSS (NM_025614)	-80	NM_025614	66521	Mm.28528	NM_025614	ENSMUSG00000019782	Rwdd1	0710001K08Rik|2610002D06Rik|2700069A07Rik|IH1	RWD domain containing 1	protein-coding
cluster_1-2537	chr7	101905606	101906093	+	488	NA	promoter-TSS (NM_025605)	promoter-TSS (NM_025605)	12	NM_025605	66508	Mm.30003	NM_025605	ENSMUSG00000030842	Lamtor1	2400001E08Rik|Pdro|p18	late endosomal/lysosomal adaptor, MAPK and MTOR activator 1	protein-coding
cluster_1-115	chr2	39005076	39005374	+	299	NA	promoter-TSS (NM_025592)	promoter-TSS (NM_025592)	-94	NM_025592	66489	Mm.345333	NM_025592	ENSMUSG00000062997	Rpl35	2410039E09Rik	ribosomal protein L35	protein-coding
cluster_1-6228	chr6	86365405	86365874	+	470	NA	promoter-TSS (NM_025591)	promoter-TSS (NM_025591)	-7	NM_025591	66488	Mm.422972	NM_025591	ENSMUSG00000057497	Fam136a	2010309E21Rik|AW124904|Hyccin	family with sequence similarity 136, member A	protein-coding
cluster_1-319	chr12	69183903	69184354	+	452	NA	promoter-TSS (NM_025589)	promoter-TSS (NM_025589)	-30	NM_146035	217664	Mm.206642	NM_146035	ENSMUSG00000043998	Mgat2	AA407964|CDGS2|GLCNACTII|GNT-II|GNT2	mannoside acetylglucosaminyltransferase 2	protein-coding
cluster_1-1454	chr4	132274199	132274508	+	310	NA	promoter-TSS (NM_025579)	promoter-TSS (NM_025579)	-22	NM_025579	66464	Mm.331926	NM_025579	ENSMUSG00000028899	Taf12	20kDa|2810422D08Rik|AW557038|Taf2J	TATA-box binding protein associated factor 12	protein-coding
cluster_1-5298	chr6	92183996	92184101	+	106	NA	promoter-TSS (NM_025578)	promoter-TSS (NM_025578)	-25	NM_025578	64658	Mm.87062	NM_025578	ENSMUSG00000014551	Mrps25	2810429N01Rik|Rpms25	mitochondrial ribosomal protein S25	protein-coding
cluster_1-3136	chr16	4624894	4625116	+	223	NA	promoter-TSS (NM_025571)	promoter-TSS (NM_025571)	-59	NM_025571	66449	Mm.354760	NM_025571	ENSMUSG00000014301	Pam16	2010110I09Rik|AV006767|CGI-136|Magmas|Tim16|Timm16	presequence translocase-asssociated motor 16 homolog (S. cerevisiae)	protein-coding
cluster_1-1855	chr17	56162315	56162578	+	264	NA	promoter-TSS (NM_025566)	promoter-TSS (NM_025566)	-45	NM_025566	66443	Mm.2312	NM_025566	ENSMUSG00000044469	Tnfaip8l1	2600017J23Rik|TIPE1	tumor necrosis factor, alpha-induced protein 8-like 1	protein-coding
cluster_1-3682	chr7	68749106	68749622	+	517	NA	promoter-TSS (NM_025549)	promoter-TSS (NM_025549)	-126	NM_001042592	66412	Mm.251199	NM_025549	ENSMUSG00000042659	Arrdc4	2410003C09Rik|AV216361	arrestin domain containing 4	protein-coding
cluster_1-5579	chr4	126046817	126047135	+	319	NA	promoter-TSS (NM_025544)	promoter-TSS (NM_025544)	48	NM_025544	66407	Mm.195628	NM_025544	ENSMUSG00000028861	Mrps15	1500003E24Rik|2410002B11Rik|Mprs15	mitochondrial ribosomal protein S15	protein-coding
cluster_1-5344	chr10	53596611	53596991	+	381	NA	promoter-TSS (NM_025541)	promoter-TSS (NM_025541)	-160	NM_025541	66403	Mm.272989	NM_025541	ENSMUSG00000019857	Asf1a	2310079C17Rik|C79052	anti-silencing function 1A histone chaperone	protein-coding
cluster_1-508	chr17	56997112	56997386	+	275	NA	promoter-TSS (NM_025538)	promoter-TSS (NM_025538)	-90	NM_027372	66400	Mm.196150	NM_025538	ENSMUSG00000002661	Alkbh7	2310045B01Rik|2510008E23Rik|Abh7|Spata11	alkB homolog 7	protein-coding
cluster_1-4017	chr2	174472797	174473307	+	511	NA	promoter-TSS (NM_025531)	promoter-TSS (NM_025531)	-111	NM_025531	66390	Mm.182294	NM_025531	ENSMUSG00000016257	Prelid3b	2310042G06Rik|AA407013|Slmo2	PRELI domain containing 3B	protein-coding
cluster_1-2416	chr19	4000190	4000451	+	262	NA	promoter-TSS (NM_025529)	promoter-TSS (NM_025529)	-260	NM_025529	66387	Mm.259222	NM_025529	ENSMUSG00000110949	Nudt8	2310039H17Rik	nudix (nucleoside diphosphate linked moiety X)-type motif 8	protein-coding
cluster_1-3464	chr18	34330872	34331232	+	361	NA	promoter-TSS (NM_025527)	promoter-TSS (NM_025527)	-93	NM_025527	66384	Mm.29452	NM_025527	ENSMUSG00000014504	Srp19	2310020D23Rik	signal recognition particle 19	protein-coding
cluster_1-1715	chr7	92561041	92561217	+	177	NA	promoter-TSS (NM_025515)	promoter-TSS (NM_025515)	-20	NM_025515	66365	Mm.21173	NM_025515	ENSMUSG00000030613	Ccdc90b	2310015N07Rik|C86558	coiled-coil domain containing 90B	protein-coding
cluster_1-3093	chr1	178318573	178319307	+	735	NA	promoter-TSS (NM_025511)	promoter-TSS (NM_025511)	-213	NM_025511	66359	Mm.489720	NM_025511	ENSMUSG00000026500	Cox20	2310005N03Rik|Fam36a	cytochrome c oxidase assembly protein 20	protein-coding
cluster_1-2164	chr15	38661687	38662001	+	315	NA	promoter-TSS (NM_025494)	promoter-TSS (NM_025494)	-60	NM_025494	66335	Mm.276618	NM_025494	ENSMUSG00000022295	Atp6v1c1	1700025B18Rik|U13839	ATPase, H+ transporting, lysosomal V1 subunit C1	protein-coding
cluster_1-7022	chr8	107066186	107066381	+	196	NA	promoter-TSS (NM_025458)	promoter-TSS (NM_025458)	-639	NM_025458	66269	Mm.23032	NM_025458	ENSMUSG00000031919	Tmed6	1810015P03Rik|1810018I24Rik	transmembrane p24 trafficking protein 6	protein-coding
cluster_1-903	chr12	54696471	54696585	+	115	NA	promoter-TSS (NM_025456)	promoter-TSS (NM_025456)	-634	NM_001331162	66266	Mm.156440	NM_025456	ENSMUSG00000054302	Eapp	1810011O16Rik	E2F-associated phosphoprotein	protein-coding
cluster_1-150	chr1	93803707	93804008	+	302	NA	promoter-TSS (NM_025454)	promoter-TSS (NM_025454)	-108	NM_025454	66262	Mm.64065	NM_025454	ENSMUSG00000026283	Ing5	1700001C14Rik|1700027H23Rik|1810018M11Rik|AI225768	inhibitor of growth family, member 5	protein-coding
cluster_1-5341	chr13	106946730	106947352	+	623	NA	promoter-TSS (NM_025447)	promoter-TSS (NM_025447)	-88	NM_025447	66254	Mm.9563	NM_025447	ENSMUSG00000021692	Dimt1	1500031M22Rik|AV111347|Dimt1l	DIM1 dimethyladenosine transferase 1-like (S. cerevisiae)	protein-coding
cluster_1-2220	chr3	108571463	108571745	+	283	NA	promoter-TSS (NM_025444)	promoter-TSS (NM_025444)	-95	NM_025444	99730	Mm.24431	NM_025444	ENSMUSG00000048100	Taf13	1810004N01Rik|2010309N11Rik|AI847295|TAFII18	TATA-box binding protein associated factor 13	protein-coding
cluster_1-335	chr8	64733437	64733938	+	502	NA	promoter-TSS (NM_025436)	promoter-TSS (NM_025436)	-109	NM_025436	66234	Mm.30119	NM_025436	ENSMUSG00000031604	Msmo1	1500001G16Rik|C78600|DESP4|ERG25|Sc4mol	methylsterol monoxygenase 1	protein-coding
cluster_1-5136	chr17	46782634	46782740	+	107	NA	promoter-TSS (NM_025433)	promoter-TSS (NM_025433)	-31	NM_025433	66229	Mm.218533	NM_025433	ENSMUSG00000063888	Rpl7l1	1500016H10Rik	ribosomal protein L7-like 1	protein-coding
cluster_1-1083	chr2	30093565	30093974	+	410	NA	promoter-TSS (NM_025428)	promoter-TSS (NM_025428)	-134	NM_025428	66220	Mm.22538	NM_025428	ENSMUSG00000015335	Zdhhc12	1190004A01Rik	zinc finger, DHHC domain containing 12	protein-coding
cluster_1-3752	chr14	79301430	79301865	+	436	NA	promoter-TSS (NM_025427)	promoter-TSS (NM_025427)	-12	NM_025427	66214	Mm.29811	NM_025427	ENSMUSG00000022018	Rgcc	1190002H23Rik|Rgc-32|Rgc32	regulator of cell cycle	protein-coding
cluster_1-4428	chr19	21652778	21653399	+	622	NA	promoter-TSS (NM_025423)	promoter-TSS (NM_025423)	-221	NM_146096	226016	Mm.28796	NM_146096	ENSMUSG00000047368	Abhd17b	5730446C15Rik|Cgi67|Fam108b|Fam108b1	abhydrolase domain containing 17B	protein-coding
cluster_1-1122	chr13	51644930	51645436	+	507	NA	promoter-TSS (NM_025415)	promoter-TSS (NM_025415)	-49	NM_025415	66197	Mm.222228	NM_025415	ENSMUSG00000062248	Cks2	1110038L14Rik|CKSHS2	CDC28 protein kinase regulatory subunit 2	protein-coding
cluster_1-2973	chr2	112261805	112261973	+	169	NA	promoter-TSS (NM_025403)	promoter-TSS (NM_025403)	-37	NM_025403	66181	Mm.272346	NM_025403	ENSMUSG00000027133	Nop10	1110036B12Rik|NOP10P|Nola3	NOP10 ribonucleoprotein	protein-coding
cluster_1-776	chr9	20643183	20643407	+	225	NA	promoter-TSS (NM_025401)	promoter-TSS (NM_025401)	-41	NM_025401	66177	Mm.390165	NM_025401	ENSMUSG00000084786	Ubl5	1110030M22Rik|beacon	ubiquitin-like 5	protein-coding
cluster_1-6515	chr2	129129407	129129863	+	457	NA	promoter-TSS (NM_025395)	promoter-TSS (NM_025395)	-65	NM_025395	66170	Mm.40621	NM_025395	ENSMUSG00000037938	Chchd5	1110027L01Rik|AW045710	coiled-coil-helix-coiled-coil-helix domain containing 5	protein-coding
cluster_1-3495	chr15	102458969	102459234	+	266	NA	promoter-TSS (NM_025385)	promoter-TSS (NM_025385)	-69	NM_001170911	66151	Mm.393955	NM_025385	ENSMUSG00000023048	Prr13	1110020C13Rik|2010324E22Rik	proline rich 13	protein-coding
cluster_1-3350	chr11	87108652	87109307	+	656	NA	promoter-TSS (NM_025377)	promoter-TSS (NM_025377)	-265	NM_175563	270906	Mm.132381	NM_175563	ENSMUSG00000020493	Prr11	B930067F20Rik	proline rich 11	protein-coding
cluster_1-1132	chr17	30612548	30612792	+	245	NA	promoter-TSS (NM_025374)	promoter-TSS (NM_025374)	-11	NM_001113560	109801	Mm.261984	NM_025374	ENSMUSG00000024026	Glo1	0610009E22Rik|1110008E19Rik|2510049H23Rik|AW550643|GLY1|Glo-1|Glo-1r|Glo-1s|Glo1-r|Glo1-s|Qglo	glyoxalase 1	protein-coding
cluster_1-7319	chr12	36042425	36042645	+	221	NA	promoter-TSS (NM_025359)	promoter-TSS (NM_025359)	-57	NM_025359	66109	Mm.254663	NM_025359	ENSMUSG00000020577	Tspan13	1100001I23Rik|NET-6|Tm4sf13	tetraspanin 13	protein-coding
cluster_1-3606	chr3	135437921	135439415	+	1495	NA	promoter-TSS (NM_025356)	promoter-TSS (NM_025356)	-3	NR_030689	319587	Mm.358971	NR_030689	ENSMUSG00000097032	4930539J05Rik	8030475D13Rik	RIKEN cDNA 4930539J05 gene	ncRNA
cluster_1-7784	chr6	89595394	89595737	+	344	NA	promoter-TSS (NM_025351)	promoter-TSS (NM_025351)	87	NM_001167736	66098	Mm.20313	NM_025351	ENSMUSG00000030086	Chchd6	0710001P09Rik|1700021B03Rik|Micos25	coiled-coil-helix-coiled-coil-helix domain containing 6	protein-coding
cluster_1-2600	chr16	14317240	14317611	+	372	NA	promoter-TSS (NM_025345)	promoter-TSS (NM_025345)	-93	NM_025345	66086	Mm.42072	NM_025345	ENSMUSG00000022677	Fopnl	0610037P05Rik	Fgfr1op N-terminal like	protein-coding
cluster_1-820	chr6	146642279	146642846	+	568	NA	promoter-TSS (NM_025315)	promoter-TSS (NM_025315)	-17	NM_025315	108098	Mm.26212	NM_025315	ENSMUSG00000030291	Med21	0610007L03Rik|AI449604|D19234|D6Ertd782e|Srb7|Surb7	mediator complex subunit 21	protein-coding
cluster_1-667	chr6	146641808	146641947	+	140	NA	promoter-TSS (NM_025315)	promoter-TSS (NM_025315)	-702	NM_025315	108098	Mm.26212	NM_025315	ENSMUSG00000030291	Med21	0610007L03Rik|AI449604|D19234|D6Ertd782e|Srb7|Surb7	mediator complex subunit 21	protein-coding
cluster_1-3343	chr10	80142211	80142395	+	185	NA	promoter-TSS (NM_025313)	promoter-TSS (NM_025313)	-12	NM_025313	66043	Mm.278560	NM_025313	ENSMUSG00000003072	Atp5d	0610008F14Rik|1500000I11Rik|AA960090|AI876556|AU020773|Atp5f1d|C85518	ATP synthase, H+ transporting, mitochondrial F1 complex, delta subunit	protein-coding
cluster_1-2957	chr11	106256047	106256212	+	166	NA	promoter-TSS (NM_025310)	promoter-TSS (NM_025310)	-45	NM_025310	56095	Mm.29795	NM_025310	ENSMUSG00000020706	Ftsj3	AA537063|AU045295|C79843|D11Ertd400e|Epcs3	FtsJ RNA methyltransferase homolog 3 (E. coli)	protein-coding
cluster_1-1182	chr7	105810875	105811421	+	547	NA	promoter-TSS (NM_025301)	promoter-TSS (NM_025301)	-61	NM_025301	27397	Mm.44225	NM_025301	ENSMUSG00000030879	Mrpl17	MRP-L26|Rpml26	mitochondrial ribosomal protein L17	protein-coding
cluster_1-736	chr18	80206568	80206960	+	393	NA	promoter-TSS (NM_025299)	promoter-TSS (NM_025299)	-34	NM_025299	27366	Mm.172411	NM_025299	ENSMUSG00000057130	Txnl4a	D18Wsu98e|Dim1|Gm16286|Txnl4|U5-15kD|U5-15kDa	thioredoxin-like 4A	protein-coding
cluster_1-336	chr7	120917506	120917939	+	434	NA	promoter-TSS (NM_025298)	promoter-TSS (NM_025298)	-22	NM_001164096	26939	Mm.193632	NM_025298	ENSMUSG00000030880	Polr3e	RPC5|Sin	polymerase (RNA) III (DNA directed) polypeptide E	protein-coding
cluster_1-2645	chr9	78368109	78368318	+	210	NA	promoter-TSS (NM_025274)	promoter-TSS (NM_025274)	-14	NM_025274	434423	Mm.139314	NM_025274	ENSMUSG00000060461	Dppa5a	AA536857|Dppa5|Esg1|ecat2	developmental pluripotency associated 5A	protein-coding
cluster_1-1743	chr13	24800723	24800853	+	131	NA	promoter-TSS (NM_024473)	promoter-TSS (NM_024473)	-869	NM_024473	79555	Mm.266668	NM_024473	ENSMUSG00000019132	BC005537	8030460C05Rik|C78201	cDNA sequence BC005537	protein-coding
cluster_1-1597	chr5	30907664	30907999	+	336	NA	promoter-TSS (NM_024460)	promoter-TSS (NM_024460)	-43	NM_024460	67695	Mm.21450	NM_024460	ENSMUSG00000038803	Ost4	2310016E02Rik	oligosaccharyltransferase complex subunit 4 (non-catalytic)	protein-coding
cluster_1-8242	chr10	117845738	117846270	+	533	NA	promoter-TSS (NM_024457)	promoter-TSS (NM_024457)	-30	NM_024457	215449	Mm.233009	NM_024457	ENSMUSG00000052681	Rap1b	2810443E11Rik	RAS related protein 1b	protein-coding
cluster_1-2091	chr5	139199917	139200738	+	822	NA	promoter-TSS (NM_024451)	promoter-TSS (NM_024451)	-310	NM_001256116	77053	Mm.210845	NM_024451	ENSMUSG00000036817	Sun1	4632417G13Rik|5730434D03Rik|Unc84a|mKIAA0810	Sad1 and UNC84 domain containing 1	protein-coding
cluster_1-2520	chr8	105827156	105827455	+	300	NA	promoter-TSS (NM_024445)	promoter-TSS (NM_024445)	-97	NM_145824	74334	Mm.4206	NM_145824	ENSMUSG00000037415	Ranbp10	4432417N03Rik	RAN binding protein 10	protein-coding
cluster_1-1795	chr8	105827642	105827764	+	123	NA	promoter-TSS (NM_024445)	promoter-TSS (NM_024445)	-41	NM_024445	72236	Mm.386810	NM_024445	ENSMUSG00000031893	Tsnaxip1	1700016K08Rik|TXI1	translin-associated factor X (Tsnax) interacting protein 1	protein-coding
cluster_1-3249	chr5	45493168	45493539	+	372	NA	promoter-TSS (NM_024434)	promoter-TSS (NM_024434)	-21	NM_024434	66988	Mm.286830	NM_024434	ENSMUSG00000039682	Lap3	2410015L10Rik|AA410100|LAP-3|Lap|Lapep|Pep-7|Pep-S|Pep7|Peps	leucine aminopeptidase 3	protein-coding
cluster_1-615	chr9	90114629	90114851	+	223	NA	promoter-TSS (NM_024431)	promoter-TSS (NM_024431)	80	NM_024431	21761	Mm.426209	NM_024431	ENSMUSG00000062270	Morf4l1	MORFRG15|MRG15|TEG-189|Tex189|mKIAA4002	mortality factor 4 like 1	protein-coding
cluster_1-251	chr6	71440466	71440983	+	518	NA	promoter-TSS (NM_024288)	promoter-TSS (NM_024288)	-87	NM_024288	68477	Mm.28474	NM_024288	ENSMUSG00000002222	Rmnd5a	1110007A06Rik|AJ237586|AW125795|Gid2|MTA.D02.090	required for meiotic nuclear division 5 homolog A	protein-coding
cluster_1-4985	chr9	44407290	44407409	+	120	NA	promoter-TSS (NM_024266)	promoter-TSS (NM_024266)	199	NM_021789	60409	Mm.29814	NM_021789	ENSMUSG00000032112	Trappc4	1500017G03Rik|AI303617|HSPC172|PTD009|Sbd|Sbdn|Sdcbp2|TRS23	trafficking protein particle complex 4	protein-coding
cluster_1-6761	chr19	8920189	8920703	+	515	NA	promoter-TSS (NM_024256)	promoter-TSS (NM_024256)	53	NM_024256	72727	Mm.259	NM_024256	ENSMUSG00000071649	B3gat3	2810405M13Rik	beta-1,3-glucuronyltransferase 3 (glucuronosyltransferase I)	protein-coding
cluster_1-5660	chr2	112379057	112379414	+	358	NA	promoter-TSS (NM_024254)	promoter-TSS (NM_024254)	24	NM_024254	72425	Mm.425091	NM_024254	ENSMUSG00000027132	Katnbl1	2410042D21Rik|AA166487|AA473307|AI467442	katanin p80 subunit B like 1	protein-coding
cluster_1-1641	chr9	61946626	61946991	+	366	NA	promoter-TSS (NM_024245)	promoter-TSS (NM_024245)	-9	NM_024245	71819	Mm.259374	NM_024245	ENSMUSG00000032254	Kif23	3110001D19Rik|C87313|CHO1|Knsl5|MKLP-1|MKLP1	kinesin family member 23	protein-coding
cluster_1-2442	chr4	41464678	41465256	+	579	NA	promoter-TSS (NM_024241)	promoter-TSS (NM_024241)	-119	NM_024241	109242	Mm.370288	NM_024241	ENSMUSG00000028438	Kif24	4933425J19Rik|9430029L23Rik	kinesin family member 24	protein-coding
cluster_1-982	chr8	23237547	23237921	+	375	NA	promoter-TSS (NM_024240)	promoter-TSS (NM_024240)	-66	NM_024240	109145	Mm.27945	NM_024240	ENSMUSG00000031546	Gins4	2810037C03Rik|4933405K01Rik|Sld5	GINS complex subunit 4 (Sld5 homolog)	protein-coding
cluster_1-628	chr5	45450032	45450664	+	633	NA	promoter-TSS (NM_024236)	promoter-TSS (NM_024236)	-119	NM_024236	110391	Mm.30204	NM_024236	ENSMUSG00000015806	Qdpr	2610008L04Rik|D5Ertd371e|Dhpr|PKU2	quinoid dihydropteridine reductase	protein-coding
cluster_1-3496	chr19	6085606	6085769	+	164	NA	promoter-TSS (NM_024231)	promoter-TSS (NM_024231)	590	NM_026410	67849	Mm.23526	NM_026410	ENSMUSG00000024791	Cdca5	2610036L13Rik|AL024086|AW536684|C85404	cell division cycle associated 5	protein-coding
cluster_1-7293	chr17	26123368	26123629	+	262	NA	promoter-TSS (NM_024227)	promoter-TSS (NM_024227)	-5	NM_024227	68611	Mm.273102	NM_024227	ENSMUSG00000024181	Mrpl28	1110015G04Rik|L28mt|MAAT1|MRP-L28|p15	mitochondrial ribosomal protein L28	protein-coding
cluster_1-934	chr9	115310135	115310859	+	725	NA	promoter-TSS (NM_024222)	promoter-TSS (NM_024222)	-29	NM_024222	68292	Mm.296158	NM_024222	ENSMUSG00000032437	Stt3b	1300006C19Rik|Simp	STT3, subunit of the oligosaccharyltransferase complex, homolog B (S. cerevisiae)	protein-coding
cluster_1-1046	chr14	8172838	8173442	+	605	NA	promoter-TSS (NM_024221)	promoter-TSS (NM_024221)	-148	NM_024221	68263	Mm.301527	NM_024221	ENSMUSG00000021748	Pdhb	2610103L06Rik|AL024199|C81408	pyruvate dehydrogenase (lipoamide) beta	protein-coding
cluster_1-2987	chr8	126945553	126946125	+	573	NA	promoter-TSS (NM_024214)	promoter-TSS (NM_024214)	82	NM_024214	67952	Mm.6932	NM_024214	ENSMUSG00000093904	Tomm20	1810060K07Rik|BB284719|Gm19268|MAS20|MOM19|TOM20|mKIAA0016	translocase of outer mitochondrial membrane 20	protein-coding
cluster_1-380	chr5	52833810	52834201	+	392	NA	promoter-TSS (NM_024213)	promoter-TSS (NM_024213)	-130	NM_024213	52206	Mm.272568	NM_024213	ENSMUSG00000029176	Anapc4	2610306D21Rik|APC4|D5Ertd249e	anaphase promoting complex subunit 4	protein-coding
cluster_1-1071	chr12	72085326	72085897	+	572	NA	promoter-TSS (NM_024205)	promoter-TSS (NM_024205)	-228	NM_001205067	104771	Mm.258935	NM_024205	ENSMUSG00000005078	Jkamp	1200003C05Rik|2310047L11Rik|Jamp	JNK1/MAPK8-associated membrane protein	protein-coding
cluster_1-7248	chr2	152293740	152294040	+	301	NA	promoter-TSS (NM_024196)	promoter-TSS (NM_024196)	62	NM_024196	67231	Mm.288733	NM_024196	ENSMUSG00000027465	Tbc1d20	1110028I04Rik|2810442O16Rik|AI414693|bs	TBC1 domain family, member 20	protein-coding
cluster_1-7657	chr9	87021846	87022169	+	324	NA	promoter-TSS (NM_024195)	promoter-TSS (NM_024195)	-22	NM_001359962	266690	Mm.30166	NM_024195	ENSMUSG00000032872	Cyb5r4	2810034J18Rik|B5+B5R|C79736|Cb5cb5r|Ncb5or|b5/b5r|b5b5r	cytochrome b5 reductase 4	protein-coding
cluster_1-1390	chr8	83955158	83955791	+	634	NA	promoter-TSS (NM_024184)	promoter-TSS (NM_024184)	-220	NM_024184	66929	Mm.29680	NM_024184	ENSMUSG00000005470	Asf1b	1700003K02Rik|AA409591	anti-silencing function 1B histone chaperone	protein-coding
cluster_1-8249	chr11	116138804	116139095	+	292	NA	promoter-TSS (NM_024177)	promoter-TSS (NM_024177)	-81	NM_024177	60441	Mm.29974	NM_024177	ENSMUSG00000020775	Mrpl38	1110036N21Rik|4733401F03Rik|MRP-L3|R75240|Rpml3	mitochondrial ribosomal protein L38	protein-coding
cluster_1-617	chr7	4684899	4685393	+	495	NA	promoter-TSS (NM_024172)	promoter-TSS (NM_024172)	-165	NM_001360629	66245	Mm.6803	NM_024172	ENSMUSG00000063802	Hspbp1	1500019G21Rik	HSPA (heat shock 70kDa) binding protein, cytoplasmic cochaperone 1	protein-coding
cluster_1-3461	chr11	106487744	106488054	+	311	NA	promoter-TSS (NM_023913)	promoter-TSS (NM_023913)	-103	NM_023913	78943	Mm.340943	NM_023913	ENSMUSG00000020715	Ern1	9030414B18Rik|AI225830|C85377|Ire1a|Ire1alpha|Ire1p	endoplasmic reticulum (ER) to nucleus signalling 1	protein-coding
cluster_1-1261	chr2	91265026	91265333	+	308	NA	promoter-TSS (NM_023854)	promoter-TSS (NM_023854)	64	NM_001166024	77038	Mm.43636	NM_023854	ENSMUSG00000027255	Arfgap2	2310032E02Rik|Zfp289	ADP-ribosylation factor GTPase activating protein 2	protein-coding
cluster_1-8173	chr9	44772824	44773059	+	236	NA	promoter-TSS (NM_023831)	promoter-TSS (NM_023831)	-68	NM_023831	76568	Mm.278597	NM_023831	ENSMUSG00000002031	Ift46	1500035H01Rik|AA408110|AI663846|R75047|c11orf2	intraflagellar transport 46	protein-coding
cluster_1-3260	chr17	23740225	23740526	+	302	NA	promoter-TSS (NM_023824)	promoter-TSS (NM_023824)	-45	NM_023824	76498	Mm.491253	NM_023824	ENSMUSG00000023909	Paqr4	1500004C10Rik	progestin and adipoQ receptor family member IV	protein-coding
cluster_1-3559	chr19	45783467	45783781	+	315	NA	promoter-TSS (NM_023799)	promoter-TSS (NM_023799)	-71	NM_023799	76055	Mm.122725	NM_023799	ENSMUSG00000025220	Oga	Hy5|Mgea5|Ncoat	O-GlcNAcase	protein-coding
cluster_1-926	chr16	22439395	22439983	+	589	NA	promoter-TSS (NM_023794)	promoter-TSS (NM_023794)	-119	NM_023794	104156	Mm.155708	NM_023794	ENSMUSG00000013089	Etv5	1110005E01Rik|8430401F14Rik|ERM	ets variant 5	protein-coding
cluster_1-7940	chr19	34877919	34878137	+	219	NA	promoter-TSS (NM_023792)	promoter-TSS (NM_023792)	-111	NM_023792	75735	Mm.24742	NM_023792	ENSMUSG00000033610	Pank1	Pank|Pank1b	pantothenate kinase 1	protein-coding
cluster_1-3859	chr14	56667954	56668353	+	400	NA	promoter-TSS (NM_023773)	promoter-TSS (NM_023773)	-95	NM_023773	75339	Mm.152466	NM_023773	ENSMUSG00000079184	Mphosph8	1500035L22Rik|4930548G07Rik|AU040635	M-phase phosphoprotein 8	protein-coding
cluster_1-7920	chr7	141902249	141902721	+	473	NA	promoter-TSS (NM_023764)	promoter-TSS (NM_023764)	-24	NM_001347562	54473	Mm.103551	NM_023764	ENSMUSG00000025139	Tollip	4930403G24Rik|4931428G15Rik	toll interacting protein	protein-coding
cluster_1-3630	chr1	75180357	75180595	+	239	NA	promoter-TSS (NM_023732)	promoter-TSS (NM_023732)	-84	NM_023732	74104	Mm.28663	NM_023732	ENSMUSG00000026198	Abcb6	1200005B17Rik	ATP-binding cassette, sub-family B (MDR/TAP), member 6	protein-coding
cluster_1-6712	chr3	96557741	96557992	+	252	NA	promoter-TSS (NM_023719)	promoter-TSS (NM_023719)	-91	NM_023719	56338	Mm.410189	NM_023719	ENSMUSG00000038393	Txnip	1200008J08Rik|AA682105|Hyplip1|THIF|Tbp-2|VDUP1	thioredoxin interacting protein	protein-coding
cluster_1-5595	chr6	49215395	49215619	+	225	NA	promoter-TSS (NM_023670)	promoter-TSS (NM_023670)	-553	NM_023670	140488	Mm.281018	NM_023670	ENSMUSG00000029814	Igf2bp3	2610101N11Rik|AA522010|AL022933|AU045931|IMP-3|IMP3|Koc13|Neilsen|mimp3	insulin-like growth factor 2 mRNA binding protein 3	protein-coding
cluster_1-2686	chr11	68852838	68853348	+	511	NA	promoter-TSS (NM_023668)	promoter-TSS (NM_023668)	42	NM_023668	83431	Mm.31979	NM_023668	ENSMUSG00000018736	Ndel1	2600006O07Rik|MITAP1|NUDEL|mNudE-L|mNudel	nudE neurodevelopment protein 1 like 1	protein-coding
cluster_1-5577	chr4	134923432	134923656	+	225	NA	promoter-TSS (NM_023665)	promoter-TSS (NM_023665)	-81	NM_023665	27981	Mm.331964	NM_023665	ENSMUSG00000037266	Rsrp1	2700043I21Rik|D4Ucla2|D4Wsu53e	arginine/serine rich protein 1	protein-coding
cluster_1-7837	chr16	97763538	97763947	+	410	NA	promoter-TSS (NM_023663)	promoter-TSS (NM_023663)	37	NM_023663	72388	Mm.35290	NM_023663	ENSMUSG00000005251	Ripk4	2310069J12Rik|AI552420|ANKK2|Ankrd3|DIk|PKK|RIP4	receptor-interacting serine-threonine kinase 4	protein-coding
cluster_1-4486	chr7	28741770	28742019	+	250	NA	promoter-TSS (NM_023637)	promoter-TSS (NM_023637)	-73	NM_001360252	24030	Mm.358650	NM_011885	ENSMUSG00000045948	Mrps12	AI327385|Rpms12|rps12	mitochondrial ribosomal protein S12	protein-coding
cluster_1-3309	chr6	21949357	21949625	+	269	NA	promoter-TSS (NM_023626)	promoter-TSS (NM_023626)	-80	NM_001311061	71777	Mm.39999	NM_023626	ENSMUSG00000029670	Ing3	1300013A07Rik|P47ING3	inhibitor of growth family, member 3	protein-coding
cluster_1-5446	chr10	60752711	60752956	+	246	NA	promoter-TSS (NM_023596)	promoter-TSS (NM_023596)	-51	NM_023596	71279	Mm.284462	NM_023596	ENSMUSG00000020100	Slc29a3	4933435C21Rik|AW987637|Ent3	solute carrier family 29 (nucleoside transporters), member 3	protein-coding
cluster_1-2928	chr2	125247177	125247866	+	690	NA	promoter-TSS (NM_023595)	promoter-TSS (NM_023595)	6	NM_023595	110074	Mm.282499	NM_023595	ENSMUSG00000027203	Dut	5031412I06Rik|5133400F09Rik|D2Bwg0749e|Dutp|dUTPase	deoxyuridine triphosphatase	protein-coding
cluster_1-6949	chr6	42373117	42373490	+	374	NA	promoter-TSS (NM_023580)	promoter-TSS (NM_023580)	-35	NM_023580	13835	Mm.133330	NM_023580	ENSMUSG00000029859	Epha1	5730453L17Rik|AL033318|Eph|Esk	Eph receptor A1	protein-coding
cluster_1-209	chr14	120910779	120911329	+	551	NA	promoter-TSS (NM_023579)	promoter-TSS (NM_023579)	-140	NM_023579	70572	Mm.221452	NM_023579	ENSMUSG00000030662	Ipo5	1110011C18Rik|5730478E03Rik|AA409333|C76941|IMB3|Kpnb3|Ranbp5|imp5	importin 5	protein-coding
cluster_1-4956	chr13	43398227	43398583	+	357	NA	promoter-TSS (NM_023554)	promoter-TSS (NM_023554)	29	NM_023554	70078	Mm.439927	NM_023554	ENSMUSG00000063200	Nol7	2210008F15Rik|5730556I21Rik|NOP27|RARG-1	nucleolar protein 7	protein-coding
cluster_1-830	chr14	18270882	18271350	+	469	NA	promoter-TSS (NM_023526)	promoter-TSS (NM_023526)	-20	NM_001316712	69721	Mm.25648	NM_023526	ENSMUSG00000021772	Nkiras1	2400004O09Rik|KBRAS1|kappaB-Ras1	NFKB inhibitor interacting Ras-like protein 1	protein-coding
cluster_1-1253	chr1	72284200	72284450	+	251	NA	promoter-TSS (NM_023523)	promoter-TSS (NM_023523)	-4	NM_023523	111175	Mm.281738	NM_023523	ENSMUSG00000026189	Pecr	2400003B18Rik|TERP	peroxisomal trans-2-enoyl-CoA reductase	protein-coding
cluster_1-1284	chr13	63815034	63815645	+	612	NA	promoter-TSS (NM_023507)	promoter-TSS (NM_023507)	99	NM_023507	76251	Mm.186610	NM_023507	ENSMUSG00000021470	Ercc6l2	0610007P08Rik|1700019D06Rik|9330134C04Rik|Rad26l|Sr278	excision repair cross-complementing rodent repair deficiency, complementation group 6 like 2	protein-coding
[truncated: 7,058 more rows]

## Sheet: Cluster2
PeakID	Chr	Start	End	Strand	Peak Score	Focus Ratio/Region Size	Annotation	Detailed Annotation	Distance to TSS	Nearest PromoterID	Entrez ID	Nearest Unigene	Nearest Refseq	Nearest Ensembl	Gene Name	Gene Alias	Gene Description	Gene Type
[truncated: 37,735 more rows]

[truncated: 3 more sheets: Cluster3, Cluster4, Cluster5]
