# Supplementary material for: Transcription of MERVL retrotransposons is required for preimplantation embryo development
Source: Nat Genet. 2023 Mar 2;55(3):484–95. doi: 10.1038/s41588-023-01324-y (PMC10011141; doi:10.1038/s41588-023-01324-y)
Supplement: Supplementary file 8 — List of locations of uTARs from total RNA-seq in scrambled control and MERVL-KD two-cell embryos. [file 41588_2023_1324_MOESM8_ESM.xlsx]

## Sheet: Sheet1
Supplementary Table 6. List of locations of uTARs from total RNA-seq in scrambled control and MERVL-KD 2-cell embryos.
Chr	txStart	txEnd	Name	Score	Strand
chr1	3008350	3009199	chr1_3008350+_1	850	+
chr1	3008400	3009349	chr1_3008400-_2	950	-
chr1	3015350	3018249	chr1_3015350+_3	2900	+
chr1	3015550	3018349	chr1_3015550-_4	2800	-
chr1	3031200	3031399	chr1_3031200+_5	200	+
chr1	3031200	3031399	chr1_3031200-_6	200	-
chr1	3038200	3046849	chr1_3038200+_7	8650	+
chr1	3038200	3046899	chr1_3038200-_8	8700	-
chr1	3051750	3073252	chr1_3051750+_9	124250	+
chr1	3074322	3076926	chr1_3051750+_10	124250	+
chr1	3077419	3102015	chr1_3051750+_11	124250	+
chr1	3102125	3175516	chr1_3051750+_12	124250	+
chr1	3175992	3175999	chr1_3051750+_13	124250	+
chr1	3051750	3073252	chr1_3051750-_14	124300	-
chr1	3074322	3076926	chr1_3051750-_15	124300	-
chr1	3077419	3102015	chr1_3051750-_16	124300	-
chr1	3102125	3175516	chr1_3051750-_17	124300	-
chr1	3175992	3176049	chr1_3051750-_18	124300	-
chr1	3671498	3673399	chr1_3232350-_19	441050	-
chr1	3671498	3673399	chr1_3670400+_20	3000	+
chr1	3684500	3684749	chr1_3684500+_21	250	+
chr1	3684550	3684799	chr1_3684550-_22	250	-
chr1	3700100	3706399	chr1_3700100+_23	6300	+
chr1	3700150	3706549	chr1_3700150-_24	6400	-
chr1	3712400	3712649	chr1_3712400+_25	250	+
chr1	3712600	3712849	chr1_3712600-_26	250	-
chr1	3724850	3729449	chr1_3724850+_27	4600	+
chr1	3724950	3729499	chr1_3724950-_28	4550	-
chr1	3737400	3739049	chr1_3737400+_29	1650	+
chr1	3737400	3739149	chr1_3737400-_30	1750	-
chr1	3755850	3759749	chr1_3755850+_31	3900	+
chr1	3755850	3759799	chr1_3755850-_32	3950	-
chr1	3792400	3795449	chr1_3792400-_33	3050	-
chr1	3795100	3795349	chr1_3795100+_34	250	+
chr1	3800250	3809299	chr1_3800250+_35	9050	+
chr1	3800250	3809299	chr1_3800250-_36	9050	-
chr1	3815750	3821299	chr1_3815750+_37	5550	+
chr1	3816050	3821499	chr1_3816050-_38	5450	-
chr1	3843550	3846049	chr1_3843550+_39	2500	+
chr1	3843700	3846149	chr1_3843700-_40	2450	-
chr1	3854850	3855299	chr1_3854850+_41	450	+
chr1	3854900	3855299	chr1_3854900-_42	400	-
chr1	3861900	3865749	chr1_3861900+_43	3850	+
chr1	3861900	3865749	chr1_3861900-_44	3850	-
chr1	3870250	3875349	chr1_3870250+_45	5100	+
chr1	3870350	3875549	chr1_3870350-_46	5200	-
chr1	3878200	3905738	chr1_3878200+_47	109450	+
chr1	3986215	3987649	chr1_3878200+_48	109450	+
chr1	3878350	3905738	chr1_3878350-_49	109550	-
chr1	3986215	3987899	chr1_3878350-_50	109550	-
chr1	3992650	3992899	chr1_3992650+_51	250	+
chr1	3992650	3992899	chr1_3992650-_52	250	-
chr1	3996600	3996799	chr1_3996600+_53	200	+
chr1	3996750	3996999	chr1_3996750-_54	250	-
chr1	4409241	4419099	chr1_4278500+_55	140600	+
chr1	4409241	4471899	chr1_4311300-_56	160600	-
chr1	4422800	4428699	chr1_4422800+_57	5900	+
chr1	4431650	4432599	chr1_4431650+_58	950	+
chr1	4451650	4457499	chr1_4451650+_59	5850	+
chr1	4460450	4471799	chr1_4460450+_60	11350	+
chr1	4480750	4480999	chr1_4480750-_61	250	-
chr1	4480800	4480999	chr1_4480800+_62	200	+
chr1	4485200	4485449	chr1_4485200+_63	250	+
chr1	4485300	4485549	chr1_4485300-_64	250	-
chr1	4499558	4522904	chr1_4491350+_65	38000	+
chr1	4526737	4529016	chr1_4491350+_66	38000	+
chr1	4529123	4529349	chr1_4491350+_67	38000	+
chr1	4499558	4522904	chr1_4491400-_68	38000	-
chr1	4526737	4529016	chr1_4491400-_69	38000	-
chr1	4529123	4529399	chr1_4491400-_70	38000	-
chr1	4537900	4540449	chr1_4537900+_71	2550	+
chr1	4538050	4540499	chr1_4538050-_72	2450	-
chr1	4544100	4563299	chr1_4544100+_73	19200	+
chr1	4544300	4560899	chr1_4544300-_74	16600	-
chr1	4567700	4583128	chr1_4567700+_75	52700	+
chr1	4586252	4610470	chr1_4567700+_76	52700	+
chr1	4611406	4620399	chr1_4567700+_77	52700	+
chr1	4567750	4583128	chr1_4567750-_78	52700	-
chr1	4586252	4610470	chr1_4567750-_79	52700	-
chr1	4611406	4620449	chr1_4567750-_80	52700	-
chr1	4623450	4639249	chr1_4623450+_81	15800	+
chr1	4623450	4639349	chr1_4623450-_82	15900	-
chr1	4643300	4653549	chr1_4643300+_83	10250	+
chr1	4643450	4653549	chr1_4643450-_84	10100	-
chr1	4658500	4687933	chr1_4658500+_85	199534	+
chr1	4689403	4692218	chr1_4658500+_86	199534	+
chr1	4693424	4712419	chr1_4658500+_87	199534	+
chr1	4712910	4723276	chr1_4658500+_88	199534	+
chr1	4723379	4735045	chr1_4658500+_89	199534	+
chr1	4735676	4760020	chr1_4658500+_90	199534	+
chr1	4760140	4771130	chr1_4658500+_91	199534	+
chr1	4772199	4773205	chr1_4658500+_92	199534	+
chr1	4785739	4803214	chr1_4658500+_93	199534	+
chr1	4803500	4803660	chr1_4658500+_94	199534	+
chr1	4803799	4807787	chr1_4658500+_95	199534	+
chr1	4658550	4687933	chr1_4658550-_96	127190	-
chr1	4689403	4692218	chr1_4658550-_97	127190	-
chr1	4693424	4712419	chr1_4658550-_98	127190	-
chr1	4712910	4723276	chr1_4658550-_99	127190	-
chr1	4723379	4735045	chr1_4658550-_100	127190	-
chr1	4735676	4760020	chr1_4658550-_101	127190	-
chr1	4760140	4771130	chr1_4658550-_102	127190	-
chr1	4772199	4773205	chr1_4658550-_103	127190	-
chr1	4785744	4803214	chr1_4785744-_104	705456	-
chr1	4803500	4803660	chr1_4785744-_105	705456	-
chr1	4803799	4807787	chr1_4785744-_106	705456	-
chr1	4897909	4905750	chr1_4785744-_107	705456	-
chr1	4906861	4907360	chr1_4785744-_108	705456	-
chr1	4907374	4909575	chr1_4785744-_109	705456	-
chr1	5162529	5250001	chr1_4785744-_110	705456	-
chr1	5250532	5250608	chr1_4785744-_111	705456	-
chr1	5256475	5276105	chr1_4785744-_112	705456	-
chr1	5277337	5307738	chr1_4785744-_113	705456	-
chr1	5310017	5335208	chr1_4785744-_114	705456	-
chr1	5335356	5403546	chr1_4785744-_115	705456	-
chr1	5405578	5408666	chr1_4785744-_116	705456	-
chr1	5409743	5409956	chr1_4785744-_117	705456	-
chr1	5410168	5410588	chr1_4785744-_118	705456	-
chr1	5410793	5410795	chr1_4785744-_119	705456	-
chr1	5411256	5484829	chr1_4785744-_120	705456	-
chr1	5486914	5487601	chr1_4785744-_121	705456	-
chr1	4897909	4905750	chr1_4858038+_122	225038	+
chr1	4906861	4907360	chr1_4858038+_123	225038	+
chr1	4907374	4909575	chr1_4858038+_124	225038	+
chr1	5162529	5250001	chr1_5083080+_125	408020	+
chr1	5250532	5250608	chr1_5083080+_126	408020	+
chr1	5256475	5276105	chr1_5083080+_127	408020	+
chr1	5277337	5307738	chr1_5083080+_128	408020	+
chr1	5310017	5335208	chr1_5083080+_129	408020	+
chr1	5335356	5403546	chr1_5083080+_130	408020	+
chr1	5405578	5408666	chr1_5083080+_131	408020	+
chr1	5409743	5409956	chr1_5083080+_132	408020	+
chr1	5410168	5410588	chr1_5083080+_133	408020	+
chr1	5410793	5410795	chr1_5083080+_134	408020	+
chr1	5411256	5484829	chr1_5083080+_135	408020	+
chr1	5486914	5487601	chr1_5083080+_136	408020	+
chr1	5497700	5504299	chr1_5497700+_137	6600	+
chr1	5497750	5504349	chr1_5497750-_138	6600	-
chr1	5507450	5510149	chr1_5507450+_139	2700	+
chr1	5507450	5510199	chr1_5507450-_140	2750	-
chr1	5514550	5525349	chr1_5514550+_141	10800	+
chr1	5514550	5525399	chr1_5514550-_142	10850	-
chr1	5529200	5532099	chr1_5529200+_143	2900	+
chr1	5529200	5532099	chr1_5529200-_144	2900	-
chr1	5536350	5536549	chr1_5536350+_145	200	+
chr1	5536350	5536549	chr1_5536350-_146	200	-
chr1	5550300	5550549	chr1_5550300+_147	250	+
chr1	5550500	5553249	chr1_5550500-_148	2750	-
chr1	5559350	5559599	chr1_5559350+_149	250	+
chr1	5559350	5559599	chr1_5559350-_150	250	-
chr1	5563000	5567549	chr1_5563000+_151	4550	+
chr1	5563050	5567699	chr1_5563050-_152	4650	-
chr1	5583750	5583999	chr1_5583750+_153	250	+
chr1	5584000	5584249	chr1_5584000-_154	250	-
chr1	5606131	5606549	chr1_5595850+_155	10700	+
chr1	5610150	5610399	chr1_5610150+_156	250	+
chr1	5610350	5610599	chr1_5610350-_157	250	-
chr1	5613500	5613749	chr1_5613500-_158	250	-
chr1	5617600	5617836	chr1_5617600+_159	600	+
chr1	5617600	5617836	chr1_5617600-_160	600	-
chr1	5631600	5631849	chr1_5631600+_161	250	+
chr1	5631750	5633299	chr1_5631750-_162	1550	-
chr1	5644400	5644644	chr1_5644400-_163	500	-
chr1	5644745	5644899	chr1_5644400-_164	500	-
chr1	5644500	5644644	chr1_5644500+_165	350	+
chr1	5644745	5644849	chr1_5644500+_166	350	+
chr1	5653400	5653649	chr1_5653400-_167	250	-
chr1	5661500	5661749	chr1_5661500+_168	250	+
chr1	5661500	5661749	chr1_5661500-_169	250	-
chr1	5675850	5681899	chr1_5675850+_170	6050	+
chr1	5675850	5681999	chr1_5675850-_171	6150	-
chr1	5699550	5701349	chr1_5699550+_172	1800	+
chr1	5699600	5701549	chr1_5699600-_173	1950	-
chr1	5706150	5707599	chr1_5706150+_174	1450	+
chr1	5706150	5707749	chr1_5706150-_175	1600	-
chr1	5713350	5713599	chr1_5713350+_176	250	+
chr1	5713400	5713699	chr1_5713400-_177	300	-
chr1	5731450	5731699	chr1_5731450+_178	250	+
chr1	5731550	5731749	chr1_5731550-_179	200	-
chr1	5741700	5741899	chr1_5741700+_180	200	+
chr1	5741700	5741949	chr1_5741700-_181	250	-
chr1	5755350	5755549	chr1_5755350+_182	200	+
chr1	5755350	5755549	chr1_5755350-_183	200	-
chr1	5767350	5767549	chr1_5767350+_184	200	+
chr1	5795050	5795299	chr1_5795050+_185	250	+
chr1	5795100	5795349	chr1_5795100-_186	250	-
chr1	5799600	5799849	chr1_5799600+_187	250	+
chr1	5799600	5799849	chr1_5799600-_188	250	-
chr1	5804350	5813499	chr1_5804350+_189	9150	+
chr1	5804400	5813599	chr1_5804400-_190	9200	-
chr1	5820950	5821199	chr1_5820950+_191	250	+
chr1	5820950	5822649	chr1_5820950-_192	1700	-
chr1	5826550	5826799	chr1_5826550+_193	250	+
chr1	5826550	5826799	chr1_5826550-_194	250	-
chr1	5833750	5833999	chr1_5833750+_195	250	+
chr1	5834000	5834249	chr1_5834000-_196	250	-
chr1	5851500	5851749	chr1_5851500+_197	250	+
chr1	5851550	5851799	chr1_5851550-_198	250	-
chr1	5871500	5877599	chr1_5871500+_199	6100	+
chr1	5871600	5877699	chr1_5871600-_200	6100	-
chr1	5883000	5886099	chr1_5883000+_201	3100	+
chr1	5883050	5886149	chr1_5883050-_202	3100	-
chr1	5889750	5889949	chr1_5889750+_203	200	+
chr1	5889750	5889999	chr1_5889750-_204	250	-
chr1	5896266	5897735	chr1_5896000+_205	22350	+
chr1	5897782	5897827	chr1_5896000+_206	22350	+
chr1	5897947	5913706	chr1_5896000+_207	22350	+
chr1	5917398	5918349	chr1_5896000+_208	22350	+
chr1	5896266	5897735	chr1_5896150-_209	22200	-
chr1	5897782	5897827	chr1_5896150-_210	22200	-
chr1	5897947	5913706	chr1_5896150-_211	22200	-
chr1	5917398	5918349	chr1_5896150-_212	22200	-
chr1	5928550	5928799	chr1_5928550+_213	250	+
chr1	5928650	5928899	chr1_5928650-_214	250	-
chr1	5941200	5941449	chr1_5941200+_215	250	+
chr1	5941200	5941449	chr1_5941200-_216	250	-
chr1	5945300	5945649	chr1_5945300+_217	350	+
chr1	5945400	5945699	chr1_5945400-_218	300	-
chr1	5948600	5950099	chr1_5948600+_219	1500	+
chr1	5948600	5950149	chr1_5948600-_220	1550	-
chr1	5953000	5955849	chr1_5953000+_221	2850	+
chr1	5953000	5955949	chr1_5953000-_222	2950	-
chr1	5960000	5962299	chr1_5960000+_223	2300	+
chr1	5960150	5962349	chr1_5960150-_224	2200	-
chr1	5967900	5969349	chr1_5967900+_225	1450	+
chr1	5967950	5969349	chr1_5967950-_226	1400	-
chr1	5972450	5973149	chr1_5972450+_227	700	+
chr1	5972500	5973199	chr1_5972500-_228	700	-
chr1	5978050	5990397	chr1_5978050+_229	12750	+
chr1	5990673	5990799	chr1_5978050+_230	12750	+
chr1	5978050	5990397	chr1_5978050-_231	13000	-
chr1	5990673	5991049	chr1_5978050-_232	13000	-
chr1	5993900	5996099	chr1_5993900+_233	2200	+
chr1	5993900	5996099	chr1_5993900-_234	2200	-
chr1	5999950	6001049	chr1_5999950+_235	1100	+
chr1	6000050	6001049	chr1_6000050-_236	1000	-
chr1	6005700	6007249	chr1_6005700+_237	1550	+
chr1	6005750	6007399	chr1_6005750-_238	1650	-
chr1	6010750	6013299	chr1_6010750+_239	2550	+
chr1	6010750	6013299	chr1_6010750-_240	2550	-
chr1	6020150	6020349	chr1_6020150+_241	200	+
chr1	6020150	6020349	chr1_6020150-_242	200	-
chr1	6028500	6030849	chr1_6028500+_243	2350	+
chr1	6028650	6030899	chr1_6028650-_244	2250	-
chr1	6034050	6038699	chr1_6034050+_245	4650	+
chr1	6034150	6039099	chr1_6034150-_246	4950	-
chr1	6042350	6045499	chr1_6042350+_247	3150	+
chr1	6042750	6045549	chr1_6042750-_248	2800	-
chr1	6051950	6052199	chr1_6051950+_249	250	+
chr1	6052050	6052299	chr1_6052050-_250	250	-
chr1	6071350	6071549	chr1_6071350+_251	200	+
chr1	6071350	6071549	chr1_6071350-_252	200	-
chr1	6075350	6076799	chr1_6075350+_253	1450	+
chr1	6075650	6076799	chr1_6075650-_254	1150	-
chr1	6081450	6104649	chr1_6081450+_255	23200	+
chr1	6081450	6104699	chr1_6081450-_256	23250	-
chr1	6110900	6111149	chr1_6110900+_257	250	+
chr1	6110950	6111199	chr1_6110950-_258	250	-
chr1	6113950	6124549	chr1_6113950+_259	10600	+
chr1	6114000	6124649	chr1_6114000-_260	10650	-
chr1	6128450	6128799	chr1_6128450+_261	350	+
chr1	6128500	6128849	chr1_6128500-_262	350	-
chr1	6135150	6143062	chr1_6135150+_263	175300	+
chr1	6143178	6156344	chr1_6135150+_264	175300	+
chr1	6156452	6161546	chr1_6135150+_265	175300	+
chr1	6161561	6161629	chr1_6135150+_266	175300	+
chr1	6161643	6198179	chr1_6135150+_267	175300	+
chr1	6198483	6204523	chr1_6135150+_268	175300	+
chr1	6205493	6205683	chr1_6135150+_269	175300	+
chr1	6276648	6293216	chr1_6135150+_270	175300	+
chr1	6293266	6310449	chr1_6135150+_271	175300	+
chr1	6135250	6143062	chr1_6135250-_272	175200	-
chr1	6143178	6156344	chr1_6135250-_273	175200	-
chr1	6156452	6161546	chr1_6135250-_274	175200	-
chr1	6161561	6161629	chr1_6135250-_275	175200	-
chr1	6161643	6198179	chr1_6135250-_276	175200	-
chr1	6198483	6204523	chr1_6135250-_277	175200	-
chr1	6205493	6205683	chr1_6135250-_278	175200	-
chr1	6276648	6293216	chr1_6135250-_279	175200	-
chr1	6293266	6310449	chr1_6135250-_280	175200	-
chr1	6315150	6315399	chr1_6315150+_281	250	+
chr1	6315200	6315449	chr1_6315200-_282	250	-
chr1	6322500	6359217	chr1_6322500+_283	164827	+
chr1	6394731	6429654	chr1_6322500+_284	164827	+
chr1	6441296	6487230	chr1_6322500+_285	164827	+
chr1	6322600	6359217	chr1_6322600-_286	138100	-
chr1	6394731	6429654	chr1_6322600-_287	138100	-
chr1	6441296	6460699	chr1_6322600-_288	138100	-
chr1	6466750	6487230	chr1_6466750-_289	1482700	-
chr1	6860940	6861236	chr1_6466750-_290	1482700	-
chr1	6864151	6876313	chr1_6466750-_291	1482700	-
chr1	6876395	6877252	chr1_6466750-_292	1482700	-
chr1	6877561	6895516	chr1_6466750-_293	1482700	-
chr1	6895682	6910559	chr1_6466750-_294	1482700	-
chr1	6911222	6916558	chr1_6466750-_295	1482700	-
chr1	6923588	6929758	chr1_6466750-_296	1482700	-
chr1	6929788	6936753	chr1_6466750-_297	1482700	-
chr1	6936933	6937866	chr1_6466750-_298	1482700	-
chr1	6938047	6961077	chr1_6466750-_299	1482700	-
chr1	6961494	6961732	chr1_6466750-_300	1482700	-
chr1	6961856	6982982	chr1_6466750-_301	1482700	-
chr1	6983112	6998216	chr1_6466750-_302	1482700	-
chr1	6998541	7013761	chr1_6466750-_303	1482700	-
chr1	7013920	7035914	chr1_6466750-_304	1482700	-
chr1	7037217	7047698	chr1_6466750-_305	1482700	-
chr1	7047826	7059343	chr1_6466750-_306	1482700	-
chr1	7059423	7076291	chr1_6466750-_307	1482700	-
chr1	7076423	7088919	chr1_6466750-_308	1482700	-
chr1	7173628	7177738	chr1_6466750-_309	1482700	-
chr1	7179037	7187429	chr1_6466750-_310	1482700	-
chr1	7187893	7187975	chr1_6466750-_311	1482700	-
chr1	7188250	7189741	chr1_6466750-_312	1482700	-
chr1	7189919	7190043	chr1_6466750-_313	1482700	-
chr1	7190228	7196861	chr1_6466750-_314	1482700	-
chr1	7197004	7197451	chr1_6466750-_315	1482700	-
chr1	7198408	7204371	chr1_6466750-_316	1482700	-
chr1	7204950	7265802	chr1_6466750-_317	1482700	-
chr1	7265932	7315450	chr1_6466750-_318	1482700	-
chr1	7316462	7349405	chr1_6466750-_319	1482700	-
chr1	7397869	7410678	chr1_6466750-_320	1482700	-
chr1	7411993	7497967	chr1_6466750-_321	1482700	-
chr1	7518149	7538142	chr1_6466750-_322	1482700	-
chr1	7538283	7552635	chr1_6466750-_323	1482700	-
chr1	7552829	7591645	chr1_6466750-_324	1482700	-
chr1	7591931	7597378	chr1_6466750-_325	1482700	-
chr1	7599473	7612216	chr1_6466750-_326	1482700	-
chr1	7612258	7612770	chr1_6466750-_327	1482700	-
chr1	7612808	7664080	chr1_6466750-_328	1482700	-
chr1	7664961	7728860	chr1_6466750-_329	1482700	-
chr1	7730565	7881020	chr1_6466750-_330	1482700	-
chr1	7881124	7949449	chr1_6466750-_331	1482700	-
chr1	6860940	6861236	chr1_6487331+_332	601595	+
chr1	6864151	6876313	chr1_6487331+_333	601595	+
chr1	6876395	6877252	chr1_6487331+_334	601595	+
chr1	6877561	6895516	chr1_6487331+_335	601595	+
chr1	6895682	6910559	chr1_6487331+_336	601595	+
chr1	6911222	6916558	chr1_6487331+_337	601595	+
chr1	6923588	6929758	chr1_6487331+_338	601595	+
chr1	6929788	6936753	chr1_6487331+_339	601595	+
chr1	6936933	6937866	chr1_6487331+_340	601595	+
chr1	6938047	6961077	chr1_6487331+_341	601595	+
chr1	6961494	6961732	chr1_6487331+_342	601595	+
chr1	6961856	6982982	chr1_6487331+_343	601595	+
chr1	6983112	6998216	chr1_6487331+_344	601595	+
chr1	6998541	7013761	chr1_6487331+_345	601595	+
chr1	7013920	7035914	chr1_6487331+_346	601595	+
chr1	7037217	7047698	chr1_6487331+_347	601595	+
chr1	7047826	7059343	chr1_6487331+_348	601595	+
chr1	7059423	7076291	chr1_6487331+_349	601595	+
chr1	7076423	7088919	chr1_6487331+_350	601595	+
chr1	7173628	7177738	chr1_7088930+_351	859470	+
chr1	7179037	7187429	chr1_7088930+_352	859470	+
chr1	7187893	7187975	chr1_7088930+_353	859470	+
chr1	7188250	7189741	chr1_7088930+_354	859470	+
chr1	7189919	7190043	chr1_7088930+_355	859470	+
chr1	7190228	7196861	chr1_7088930+_356	859470	+
chr1	7197004	7197451	chr1_7088930+_357	859470	+
chr1	7198408	7204371	chr1_7088930+_358	859470	+
chr1	7204950	7265802	chr1_7088930+_359	859470	+
chr1	7265932	7315450	chr1_7088930+_360	859470	+
chr1	7316462	7349405	chr1_7088930+_361	859470	+
chr1	7397869	7410678	chr1_7088930+_362	859470	+
chr1	7411993	7497967	chr1_7088930+_363	859470	+
chr1	7518149	7538142	chr1_7088930+_364	859470	+
chr1	7538283	7552635	chr1_7088930+_365	859470	+
chr1	7552829	7591645	chr1_7088930+_366	859470	+
chr1	7591931	7597378	chr1_7088930+_367	859470	+
chr1	7599473	7612216	chr1_7088930+_368	859470	+
chr1	7612258	7612770	chr1_7088930+_369	859470	+
chr1	7612808	7664080	chr1_7088930+_370	859470	+
chr1	7664961	7728860	chr1_7088930+_371	859470	+
chr1	7730565	7881020	chr1_7088930+_372	859470	+
chr1	7881124	7948399	chr1_7088930+_373	859470	+
chr1	7958450	7958649	chr1_7958450+_374	200	+
chr1	7958700	7958949	chr1_7958700-_375	250	-
chr1	7969950	7972199	chr1_7969950+_376	2250	+
chr1	7970000	7972299	chr1_7970000-_377	2300	-
chr1	7990550	7990799	chr1_7990550+_378	250	+
chr1	7990800	7991049	chr1_7990800-_379	250	-
chr1	7994450	7999999	chr1_7994450+_380	5550	+
chr1	7995600	7999899	chr1_7995600-_381	4300	-
chr1	8005400	8005649	chr1_8005400+_382	250	+
chr1	8005550	8005799	chr1_8005550-_383	250	-
chr1	8022900	8023699	chr1_8022900+_384	800	+
chr1	8022900	8024349	chr1_8022900-_385	1450	-
chr1	8027100	8054210	chr1_8027100+_386	772350	+
chr1	8054298	8256072	chr1_8027100+_387	772350	+
chr1	8258237	8258625	chr1_8027100+_388	772350	+
chr1	8259362	8259447	chr1_8027100+_389	772350	+
chr1	8259501	8361474	chr1_8027100+_390	772350	+
chr1	8027100	8054210	chr1_8027100-_391	772450	-
chr1	8054298	8256072	chr1_8027100-_392	772450	-
chr1	8258237	8258625	chr1_8027100-_393	772450	-
chr1	8259362	8259447	chr1_8027100-_394	772450	-
chr1	8259501	8361474	chr1_8027100-_395	772450	-
chr1	9304550	9305799	chr1_9304550+_396	1250	+
chr1	9304550	9305849	chr1_9304550-_397	1300	-
chr1	9313400	9314549	chr1_9313400+_398	1150	+
chr1	9313450	9314599	chr1_9313450-_399	1150	-
chr1	9319200	9327092	chr1_9319200+_400	14750	+
chr1	9327174	9333949	chr1_9319200+_401	14750	+
chr1	9319300	9327092	chr1_9319300-_402	14650	-
chr1	9327174	9333949	chr1_9319300-_403	14650	-
chr1	9339750	9339999	chr1_9339750+_404	250	+
chr1	9339750	9339999	chr1_9339750-_405	250	-
chr1	9352450	9352699	chr1_9352450+_406	250	+
chr1	9352500	9352749	chr1_9352500-_407	250	-
chr1	9359600	9360699	chr1_9359600+_408	1100	+
chr1	9359750	9363699	chr1_9359750-_409	3950	-
chr1	9363450	9363699	chr1_9363450+_410	250	+
chr1	9371000	9371249	chr1_9371000+_411	250	+
chr1	9371200	9371449	chr1_9371200-_412	250	-
chr1	9375550	9377249	chr1_9375550+_413	1700	+
chr1	9375600	9377399	chr1_9375600-_414	1800	-
chr1	9380200	9380225	chr1_9380200+_415	210500	+
chr1	9380719	9396772	chr1_9380200+_416	210500	+
chr1	9398687	9439740	chr1_9380200+_417	210500	+
chr1	9440376	9450578	chr1_9380200+_418	210500	+
chr1	9451748	9458669	chr1_9380200+_419	210500	+
chr1	9458772	9477200	chr1_9380200+_420	210500	+
chr1	9477656	9499337	chr1_9380200+_421	210500	+
chr1	9501522	9545407	chr1_9380200+_422	210500	+
chr1	9547455	9547947	chr1_9380200+_423	210500	+
chr1	9380719	9396772	chr1_9380250-_424	210500	-
chr1	9398687	9439740	chr1_9380250-_425	210500	-
chr1	9440376	9450578	chr1_9380250-_426	210500	-
chr1	9451748	9458669	chr1_9380250-_427	210500	-
chr1	9458772	9477200	chr1_9380250-_428	210500	-
chr1	9477656	9499337	chr1_9380250-_429	210500	-
chr1	9501522	9545407	chr1_9380250-_430	210500	-
chr1	9547455	9547947	chr1_9380250-_431	210500	-
chr1	9631175	9639254	chr1_9628300+_432	13300	+
chr1	9640582	9641599	chr1_9628300+_433	13300	+
chr1	9631175	9639254	chr1_9628350-_434	13300	-
chr1	9640582	9641649	chr1_9628350-_435	13300	-
chr1	9644450	9647049	chr1_9644450+_436	2600	+
chr1	9644500	9647199	chr1_9644500-_437	2700	-
chr1	9651400	9652299	chr1_9651400+_438	900	+
chr1	9651550	9652549	chr1_9651550-_439	1000	-
chr1	9656450	9667414	chr1_9656450+_440	141689	+
chr1	9700209	9718621	chr1_9656450+_441	141689	+
chr1	9791924	9798106	chr1_9656450+_442	141689	+
chr1	9656550	9667414	chr1_9656550-_443	43475	-
chr1	9700209	9718621	chr1_9700029-_444	48354	-
chr1	9791924	9798106	chr1_9748387-_445	219546	-
chr1	9900845	9908637	chr1_9748387-_446	219546	-
chr1	9944118	9960162	chr1_9748387-_447	219546	-
chr1	9900845	9908633	chr1_9798143+_448	110491	+
chr1	9944118	9960162	chr1_9908638+_449	129575	+
chr1	10009136	10009813	chr1_9908638+_450	129575	+
chr1	10009917	10024600	chr1_9908638+_451	129575	+
chr1	10009136	10009813	chr1_10009135-_452	29015	-
chr1	10009917	10024600	chr1_10009135-_453	29015	-
chr1	10136768	10137570	chr1_10038154-_454	196996	-
chr1	10232670	10235149	chr1_10038154-_455	196996	-
chr1	10136768	10137570	chr1_10038217+_456	196883	+
chr1	10232670	10235099	chr1_10038217+_457	196883	+
chr1	10238750	10239949	chr1_10238750+_458	1200	+
chr1	10238750	10240099	chr1_10238750-_459	1350	-
chr1	10243250	10243499	chr1_10243250+_460	250	+
chr1	10243300	10243549	chr1_10243300-_461	250	-
chr1	10250350	10250599	chr1_10250350+_462	250	+
chr1	10250650	10250899	chr1_10250650-_463	250	-
chr1	10256800	10257049	chr1_10256800+_464	250	+
chr1	10256850	10257099	chr1_10256850-_465	250	-
chr1	10262550	10262799	chr1_10262550+_466	250	+
chr1	10262600	10262849	chr1_10262600-_467	250	-
chr1	10265700	10268999	chr1_10265700+_468	3300	+
chr1	10265850	10269199	chr1_10265850-_469	3350	-
chr1	10274700	10275399	chr1_10274700+_470	700	+
chr1	10274700	10275399	chr1_10274700-_471	700	-
chr1	10282900	10283149	chr1_10282900+_472	250	+
chr1	10283100	10283349	chr1_10283100-_473	250	-
chr1	10287000	10294438	chr1_10287000+_474	9450	+
chr1	10294484	10294555	chr1_10287000+_475	9450	+
chr1	10294648	10294947	chr1_10287000+_476	9450	+
chr1	10295284	10296449	chr1_10287000+_477	9450	+
chr1	10287000	10294438	chr1_10287000-_478	9500	-
chr1	10294484	10294555	chr1_10287000-_479	9500	-
chr1	10294648	10294947	chr1_10287000-_480	9500	-
chr1	10295284	10296499	chr1_10287000-_481	9500	-
chr1	10301350	10304049	chr1_10301350+_482	2700	+
chr1	10302500	10306099	chr1_10302500-_483	3600	-
chr1	10313050	10313549	chr1_10313050+_484	500	+
chr1	10313100	10313599	chr1_10313100-_485	500	-
chr1	10321150	10322149	chr1_10321150+_486	1000	+
chr1	10321250	10322249	chr1_10321250-_487	1000	-
chr1	10726200	10727749	chr1_10726200+_488	1550	+
chr1	10726450	10727849	chr1_10726450-_489	1400	-
chr1	10730700	10740649	chr1_10730700+_490	9950	+
chr1	10730700	10740699	chr1_10730700-_491	10000	-
chr1	10747450	10768409	chr1_10747450+_492	35250	+
chr1	10768480	10768511	chr1_10747450+_493	35250	+
chr1	10768880	10768919	chr1_10747450+_494	35250	+
chr1	10769014	10782455	chr1_10747450+_495	35250	+
chr1	10747450	10768409	chr1_10747450-_496	35350	-
chr1	10768480	10768511	chr1_10747450-_497	35350	-
chr1	10768880	10768919	chr1_10747450-_498	35350	-
chr1	10769014	10782455	chr1_10747450-_499	35350	-
chr1	10785700	10785949	chr1_10785700+_500	250	+
chr1	10785900	10805280	chr1_10785900-_501	46250	-
chr1	10806522	10832149	chr1_10785900-_502	46250	-
chr1	10789550	10791999	chr1_10789550+_503	2450	+
chr1	10798450	10798699	chr1_10798450+_504	250	+
chr1	10802950	10805280	chr1_10802950+_505	29200	+
chr1	10806522	10832149	chr1_10802950+_506	29200	+
chr1	10846150	10846399	chr1_10846150+_507	250	+
chr1	10846500	10846749	chr1_10846500-_508	250	-
chr1	10855700	10855899	chr1_10855700+_509	200	+
chr1	10855700	10855899	chr1_10855700-_510	200	-
chr1	10860200	10860499	chr1_10860200+_511	300	+
chr1	10860200	10860549	chr1_10860200-_512	350	-
chr1	10867800	10868049	chr1_10867800+_513	250	+
chr1	10867900	10868149	chr1_10867900-_514	250	-
chr1	10871450	10873349	chr1_10871450+_515	1900	+
chr1	10871550	10873449	chr1_10871550-_516	1900	-
chr1	10881050	10881299	chr1_10881050+_517	250	+
chr1	10881100	10881349	chr1_10881100-_518	250	-
chr1	10884700	10889636	chr1_10884700+_519	441000	+
chr1	10895454	10895541	chr1_10884700+_520	441000	+
chr1	10896071	10921669	chr1_10884700+_521	441000	+
chr1	10921760	10935977	chr1_10884700+_522	441000	+
chr1	10936451	10975953	chr1_10884700+_523	441000	+
chr1	10981663	10982102	chr1_10884700+_524	441000	+
chr1	10982196	10982283	chr1_10884700+_525	441000	+
chr1	10982768	10993464	chr1_10884700+_526	441000	+
chr1	11303681	11316048	chr1_10884700+_527	441000	+
chr1	11316446	11325699	chr1_10884700+_528	441000	+
chr1	10884800	10889636	chr1_10884800-_529	441050	-
chr1	10895454	10895541	chr1_10884800-_530	441050	-
chr1	10896071	10921669	chr1_10884800-_531	441050	-
chr1	10921760	10935977	chr1_10884800-_532	441050	-
chr1	10936451	10975953	chr1_10884800-_533	441050	-
chr1	10981663	10982102	chr1_10884800-_534	441050	-
chr1	10982196	10982283	chr1_10884800-_535	441050	-
chr1	10982768	10993464	chr1_10884800-_536	441050	-
chr1	11303681	11316048	chr1_10884800-_537	441050	-
chr1	11316446	11325849	chr1_10884800-_538	441050	-
chr1	11328500	11330699	chr1_11328500+_539	2200	+
chr1	11328600	11330849	chr1_11328600-_540	2250	-
chr1	11335500	11363925	chr1_11335500+_541	54550	+
chr1	11366964	11390049	chr1_11335500+_542	54550	+
chr1	11335500	11363925	chr1_11335500-_543	54550	-
chr1	11366964	11390049	chr1_11335500-_544	54550	-
chr1	11393700	11393949	chr1_11393700+_545	250	+
chr1	11393750	11393999	chr1_11393750-_546	250	-
chr1	11401550	11402249	chr1_11401550+_547	700	+
chr1	11401800	11402299	chr1_11401800-_548	500	-
chr1	11407550	11408999	chr1_11407550+_549	1450	+
chr1	11407550	11408999	chr1_11407550-_550	1450	-
chr1	11975901	12018705	chr1_11414250+_551	1253309	+
chr1	12019110	12049694	chr1_11414250+_552	1253309	+
chr1	12050148	12068858	chr1_11414250+_553	1253309	+
chr1	12069306	12104120	chr1_11414250+_554	1253309	+
chr1	12104468	12111279	chr1_11414250+_555	1253309	+
chr1	12111393	12111451	chr1_11414250+_556	1253309	+
chr1	12111496	12120959	chr1_11414250+_557	1253309	+
chr1	12121832	12143969	chr1_11414250+_558	1253309	+
chr1	12144410	12347921	chr1_11414250+_559	1253309	+
chr1	12348057	12374935	chr1_11414250+_560	1253309	+
chr1	12375042	12380884	chr1_11414250+_561	1253309	+
chr1	12381137	12425985	chr1_11414250+_562	1253309	+
chr1	12426106	12565576	chr1_11414250+_563	1253309	+
chr1	12566383	12633298	chr1_11414250+_564	1253309	+
chr1	12633710	12639519	chr1_11414250+_565	1253309	+
chr1	12639979	12655866	chr1_11414250+_566	1253309	+
chr1	12656553	12667558	chr1_11414250+_567	1253309	+
chr1	11975901	12018705	chr1_11414350-_568	1068350	-
chr1	12019110	12049694	chr1_11414350-_569	1068350	-
chr1	12050148	12068858	chr1_11414350-_570	1068350	-
chr1	12069306	12104120	chr1_11414350-_571	1068350	-
chr1	12104468	12111279	chr1_11414350-_572	1068350	-
chr1	12111393	12111451	chr1_11414350-_573	1068350	-
chr1	12111496	12120959	chr1_11414350-_574	1068350	-
chr1	12121832	12143969	chr1_11414350-_575	1068350	-
chr1	12144410	12347921	chr1_11414350-_576	1068350	-
chr1	12348057	12374935	chr1_11414350-_577	1068350	-
chr1	12375042	12380884	chr1_11414350-_578	1068350	-
chr1	12381137	12425985	chr1_11414350-_579	1068350	-
chr1	12426106	12482699	chr1_11414350-_580	1068350	-
chr1	12488800	12489049	chr1_12488800-_581	250	-
chr1	12497500	12501099	chr1_12497500-_582	3600	-
chr1	12510500	12512149	chr1_12510500-_583	1650	-
chr1	12516950	12517399	chr1_12516950-_584	450	-
chr1	12520700	12520949	chr1_12520700-_585	250	-
chr1	12528300	12530649	chr1_12528300-_586	2350	-
chr1	12536400	12536849	chr1_12536400-_587	450	-
chr1	12545350	12549649	chr1_12545350-_588	4300	-
chr1	12554150	12554349	chr1_12554150-_589	200	-
chr1	12561300	12561549	chr1_12561300-_590	250	-
chr1	12565550	12565576	chr1_12565550-_591	1800	-
chr1	12566383	12567349	chr1_12565550-_592	1800	-
chr1	12576700	12578899	chr1_12576700-_593	2200	-
chr1	12582250	12592999	chr1_12582250-_594	10750	-
chr1	12596600	12613599	chr1_12596600-_595	17000	-
chr1	12617500	12617749	chr1_12617500-_596	250	-
chr1	12622150	12630249	chr1_12622150-_597	8100	-
chr1	12635150	12635599	chr1_12635150-_598	450	-
chr1	12639979	12642899	chr1_12639850-_599	3050	-
chr1	12647650	12649049	chr1_12647650-_600	1400	-
chr1	12653150	12655866	chr1_12653150-_601	7350	-
chr1	12656553	12660499	chr1_12653150-_602	7350	-
chr1	12664850	12667562	chr1_12664850-_603	12850	-
chr1	12673090	12677699	chr1_12664850-_604	12850	-
chr1	12673090	12692276	chr1_12667563+_605	24756	+
chr1	12681850	12684699	chr1_12681850-_606	2850	-
chr1	12691550	12692276	chr1_12691550-_607	11450	-
chr1	12861192	12866548	chr1_12692323+_608	976444	+
chr1	12992650	13059400	chr1_12692323+_609	976444	+
chr1	13059951	13062024	chr1_12692323+_610	976444	+
chr1	13062345	13068837	chr1_12692323+_611	976444	+
chr1	13078662	13104787	chr1_12692323+_612	976444	+
chr1	13104820	13113456	chr1_12692323+_613	976444	+
chr1	13127163	13136434	chr1_12692323+_614	976444	+
chr1	13137673	13137820	chr1_12692323+_615	976444	+
chr1	13138044	13139104	chr1_12692323+_616	976444	+
chr1	13374083	13376069	chr1_12692323+_617	976444	+
chr1	13388413	13390085	chr1_12692323+_618	976444	+
chr1	13390143	13407011	chr1_12692323+_619	976444	+
chr1	13407655	13444728	chr1_12692323+_620	976444	+
chr1	13444984	13445560	chr1_12692323+_621	976444	+
chr1	13445770	13446857	chr1_12692323+_622	976444	+
chr1	13447593	13447775	chr1_12692323+_623	976444	+
chr1	13447904	13448259	chr1_12692323+_624	976444	+
chr1	13448293	13448418	chr1_12692323+_625	976444	+
chr1	13448875	13449022	chr1_12692323+_626	976444	+
chr1	13449353	13455089	chr1_12692323+_627	976444	+
chr1	13455256	13564697	chr1_12692323+_628	976444	+
chr1	13589910	13606830	chr1_12692323+_629	976444	+
chr1	13607141	13623329	chr1_12692323+_630	976444	+
chr1	13660546	13668766	chr1_12692323+_631	976444	+
chr1	12861192	12866548	chr1_12793950-_632	197228	-
chr1	12992650	13059400	chr1_12991182-_633	135982	-
chr1	13059951	13062024	chr1_12991182-_634	135982	-
chr1	13062345	13068837	chr1_12991182-_635	135982	-
chr1	13078662	13104787	chr1_12991182-_636	135982	-
chr1	13104820	13113456	chr1_12991182-_637	135982	-
chr1	13127168	13136434	chr1_13127168-_638	246916	-
chr1	13137673	13137820	chr1_13127168-_639	246916	-
chr1	13138044	13139104	chr1_13127168-_640	246916	-
chr1	13374088	13376069	chr1_13374088-_641	215788	-
chr1	13388413	13390085	chr1_13374088-_642	215788	-
chr1	13390143	13407011	chr1_13374088-_643	215788	-
chr1	13407655	13444728	chr1_13374088-_644	215788	-
chr1	13444984	13445560	chr1_13374088-_645	215788	-
chr1	13445770	13446857	chr1_13374088-_646	215788	-
chr1	13447593	13447775	chr1_13374088-_647	215788	-
chr1	13447904	13448259	chr1_13374088-_648	215788	-
chr1	13448293	13448418	chr1_13374088-_649	215788	-
chr1	13448875	13449022	chr1_13374088-_650	215788	-
chr1	13449353	13455089	chr1_13374088-_651	215788	-
chr1	13455256	13564697	chr1_13374088-_652	215788	-
chr1	13589910	13606830	chr1_13589880-_653	494870	-
chr1	13607141	13623329	chr1_13589880-_654	494870	-
chr1	13660546	13668770	chr1_13589880-_655	494870	-
chr1	13701723	13774333	chr1_13589880-_656	494870	-
chr1	13774464	13785882	chr1_13589880-_657	494870	-
chr1	13786879	13846870	chr1_13589880-_658	494870	-
chr1	13849119	13932377	chr1_13589880-_659	494870	-
chr1	13932685	14060415	chr1_13589880-_660	494870	-
chr1	14060453	14060529	chr1_13589880-_661	494870	-
chr1	14060828	14060970	chr1_13589880-_662	494870	-
chr1	14062356	14084749	chr1_13589880-_663	494870	-
chr1	13701723	13774333	chr1_13668771+_664	415929	+
chr1	13774464	13785882	chr1_13668771+_665	415929	+
chr1	13786879	13846870	chr1_13668771+_666	415929	+
chr1	13849119	13932377	chr1_13668771+_667	415929	+
chr1	13932685	14060415	chr1_13668771+_668	415929	+
chr1	14060453	14060529	chr1_13668771+_669	415929	+
chr1	14060828	14060970	chr1_13668771+_670	415929	+
chr1	14062356	14084699	chr1_13668771+_671	415929	+
chr1	14088200	14088449	chr1_14088200+_672	250	+
chr1	14088200	14088499	chr1_14088200-_673	300	-
chr1	14107550	14109214	chr1_14107550+_674	5850	+
chr1	14112819	14113399	chr1_14107550+_675	5850	+
chr1	14107600	14109214	chr1_14107600-_676	6150	-
chr1	14112819	14113749	chr1_14107600-_677	6150	-
chr1	14118000	14118249	chr1_14118000+_678	250	+
chr1	14118100	14118349	chr1_14118100-_679	250	-
chr1	14122250	14122499	chr1_14122250+_680	250	+
chr1	14122250	14122749	chr1_14122250-_681	500	-
chr1	14133250	14135549	chr1_14133250+_682	2300	+
chr1	14133300	14135599	chr1_14133300-_683	2300	-
chr1	14140050	14152749	chr1_14140050+_684	12700	+
chr1	14140150	14152799	chr1_14140150-_685	12650	-
chr1	14157150	14157349	chr1_14157150+_686	200	+
chr1	14157150	14157349	chr1_14157150-_687	200	-
chr1	14163400	14163649	chr1_14163400+_688	250	+
chr1	14163450	14163699	chr1_14163450-_689	250	-
chr1	14168950	14168953	chr1_14168950+_690	188850	+
chr1	14310235	14357799	chr1_14168950+_691	188850	+
chr1	14168950	14168953	chr1_14168950-_692	188900	-
chr1	14310235	14357849	chr1_14168950-_693	188900	-
chr1	14367050	14368899	chr1_14367050+_694	1850	+
chr1	14367100	14368949	chr1_14367100-_695	1850	-
chr1	14372550	14405049	chr1_14372550+_696	32500	+
chr1	14372600	14405299	chr1_14372600-_697	32700	-
chr1	14409250	14409499	chr1_14409250+_698	250	+
chr1	14409300	14409549	chr1_14409300-_699	250	-
chr1	14418650	14418899	chr1_14418650+_700	250	+
chr1	14418700	14418949	chr1_14418700-_701	250	-
chr1	14438950	14439199	chr1_14438950+_702	250	+
chr1	14439000	14439249	chr1_14439000-_703	250	-
chr1	14445350	14445599	chr1_14445350+_704	250	+
chr1	14445400	14445649	chr1_14445400-_705	250	-
chr1	14454500	14454749	chr1_14454500+_706	250	+
chr1	14454550	14454799	chr1_14454550-_707	250	-
chr1	14480700	14480949	chr1_14480700+_708	250	+
chr1	14480700	14480949	chr1_14480700-_709	250	-
chr1	14483750	14494999	chr1_14483750+_710	11250	+
chr1	14483900	14487399	chr1_14483900-_711	3500	-
chr1	14495000	14495249	chr1_14495000-_712	250	-
chr1	14498350	14498599	chr1_14498350+_713	250	+
chr1	14498450	14498699	chr1_14498450-_714	250	-
chr1	14502500	14502749	chr1_14502500+_715	250	+
chr1	14502800	14503049	chr1_14502800-_716	250	-
chr1	14506450	14507299	chr1_14506450+_717	850	+
chr1	14506450	14507549	chr1_14506450-_718	1100	-
chr1	14511350	14512499	chr1_14511350+_719	1150	+
chr1	14511450	14512549	chr1_14511450-_720	1100	-
chr1	14520750	14522849	chr1_14520750+_721	2100	+
chr1	14521000	14522949	chr1_14521000-_722	1950	-
chr1	14528700	14528949	chr1_14528700+_723	250	+
chr1	14528750	14528999	chr1_14528750-_724	250	-
chr1	14531850	14532099	chr1_14531850+_725	250	+
chr1	14531850	14532099	chr1_14531850-_726	250	-
chr1	14543300	14543549	chr1_14543300+_727	250	+
chr1	14543400	14543649	chr1_14543400-_728	250	-
chr1	14547850	14548099	chr1_14547850+_729	250	+
chr1	14548100	14548349	chr1_14548100-_730	250	-
chr1	14561300	14561549	chr1_14561300+_731	250	+
chr1	14561400	14561649	chr1_14561400-_732	250	-
chr1	14588850	14589199	chr1_14588850+_733	350	+
chr1	14588950	14589149	chr1_14588950-_734	200	-
chr1	14593050	14593299	chr1_14593050+_735	250	+
chr1	14593050	14593299	chr1_14593050-_736	250	-
chr1	14621200	14622899	chr1_14621200+_737	1700	+
chr1	14621250	14622949	chr1_14621250-_738	1700	-
chr1	14629950	14682249	chr1_14629950+_739	52300	+
chr1	14630200	14634699	chr1_14630200-_740	4500	-
chr1	14644450	14661149	chr1_14644450-_741	16700	-
chr1	14664650	14664899	chr1_14664650-_742	250	-
chr1	14671600	14689090	chr1_14671600-_743	56450	-
chr1	14689133	14689643	chr1_14671600-_744	56450	-
chr1	14690057	14728049	chr1_14671600-_745	56450	-
chr1	14687650	14688249	chr1_14687650+_746	600	+
chr1	14691100	14696249	chr1_14691100+_747	5150	+
chr1	14709000	14709249	chr1_14709000+_748	250	+
chr1	14712750	14713449	chr1_14712750+_749	700	+
chr1	14716900	14731349	chr1_14716900+_750	14450	+
chr1	14731200	14732849	chr1_14731200-_751	1650	-
chr1	14735650	14735899	chr1_14735650+_752	250	+
chr1	14735850	14736099	chr1_14735850-_753	250	-
chr1	14739100	14743949	chr1_14739100+_754	4850	+
chr1	14739150	14744149	chr1_14739150-_755	5000	-
chr1	14752250	14752499	chr1_14752250+_756	250	+
chr1	14752250	14752549	chr1_14752250-_757	300	-
chr1	14784300	14784549	chr1_14784300+_758	250	+
chr1	14784350	14784549	chr1_14784350-_759	200	-
chr1	14787400	14788644	chr1_14787400+_760	1450	+
chr1	14787500	14788644	chr1_14787500-_761	1350	-
chr1	14796450	14796699	chr1_14796450+_762	250	+
chr1	14796700	14796949	chr1_14796700-_763	250	-
chr1	14805700	14805899	chr1_14805700+_764	200	+
chr1	14805700	14805949	chr1_14805700-_765	250	-
chr1	14811800	14812049	chr1_14811800+_766	250	+
chr1	14811900	14812149	chr1_14811900-_767	250	-
chr1	14817625	14817849	chr1_14817500+_768	350	+
chr1	14817800	14818049	chr1_14817800-_769	250	-
chr1	14821900	14822099	chr1_14821900+_770	200	+
chr1	14821900	14822099	chr1_14821900-_771	200	-
chr1	14827750	14827999	chr1_14827750+_772	250	+
chr1	14828000	14828249	chr1_14828000-_773	250	-
chr1	14831300	14834649	chr1_14831300+_774	3350	+
chr1	14831550	14834699	chr1_14831550-_775	3150	-
chr1	14839500	14839868	chr1_14839500+_776	850	+
chr1	14840156	14840349	chr1_14839500+_777	850	+
chr1	14839500	14839868	chr1_14839500-_778	850	-
chr1	14840156	14840349	chr1_14839500-_779	850	-
chr1	14844450	14845249	chr1_14844450+_780	800	+
chr1	14844450	14845349	chr1_14844450-_781	900	-
chr1	14851050	14851299	chr1_14851050+_782	250	+
chr1	14851100	14851349	chr1_14851100-_783	250	-
chr1	14872600	14872647	chr1_14872600+_784	49700	+
chr1	14918862	14922299	chr1_14872600+_785	49700	+
chr1	14918862	14922299	chr1_14872650-_786	49650	-
chr1	14932600	14934199	chr1_14932600+_787	1600	+
chr1	14932600	14934199	chr1_14932600-_788	1600	-
chr1	14939850	14942849	chr1_14939850+_789	3000	+
chr1	14939950	14942849	chr1_14939950-_790	2900	-
chr1	14946550	14946849	chr1_14946550+_791	300	+
chr1	14946600	14946949	chr1_14946600-_792	350	-
chr1	14957050	14957299	chr1_14957050+_793	250	+
chr1	14957050	14957299	chr1_14957050-_794	250	-
chr1	14974500	14975799	chr1_14974500+_795	1300	+
chr1	14974550	14975999	chr1_14974550-_796	1450	-
chr1	14991200	14994249	chr1_14991200+_797	3050	+
chr1	14991250	14994399	chr1_14991250-_798	3150	-
chr1	15002600	15002849	chr1_15002600+_799	250	+
chr1	15002650	15002899	chr1_15002650-_800	250	-
chr1	15009350	15009599	chr1_15009350+_801	250	+
chr1	15009350	15009599	chr1_15009350-_802	250	-
chr1	15019200	15019449	chr1_15019200+_803	250	+
chr1	15019550	15024999	chr1_15019550-_804	5450	-
chr1	15022250	15024849	chr1_15022250+_805	2600	+
chr1	15031250	15031499	chr1_15031250+_806	250	+
chr1	15031450	15031649	chr1_15031450-_807	200	-
chr1	15048350	15052449	chr1_15048350+_808	4100	+
chr1	15048600	15052449	chr1_15048600-_809	3850	-
chr1	15055950	15057249	chr1_15055950+_810	1300	+
chr1	15056050	15057349	chr1_15056050-_811	1300	-
chr1	15061250	15061668	chr1_15061250+_812	6150	+
chr1	15061815	15067399	chr1_15061250+_813	6150	+
chr1	15061250	15061668	chr1_15061250-_814	6150	-
chr1	15061815	15067399	chr1_15061250-_815	6150	-
chr1	15071850	15073199	chr1_15071850+_816	1350	+
chr1	15071900	15073199	chr1_15071900-_817	1300	-
chr1	15079000	15097049	chr1_15079000+_818	18050	+
chr1	15079000	15097049	chr1_15079000-_819	18050	-
chr1	15103900	15104149	chr1_15103900+_820	250	+
chr1	15103900	15104149	chr1_15103900-_821	250	-
chr1	15111400	15112025	chr1_15111400+_822	2900	+
chr1	15112515	15114299	chr1_15111400+_823	2900	+
chr1	15111400	15112025	chr1_15111400-_824	3000	-
chr1	15112515	15114399	chr1_15111400-_825	3000	-
chr1	15120600	15120849	chr1_15120600+_826	250	+
chr1	15120750	15120999	chr1_15120750-_827	250	-
chr1	15147950	15148199	chr1_15147950+_828	250	+
chr1	15148000	15148199	chr1_15148000-_829	200	-
chr1	15154300	15154549	chr1_15154300+_830	250	+
chr1	15154400	15154649	chr1_15154400-_831	250	-
chr1	15161850	15163049	chr1_15161850+_832	1200	+
chr1	15161850	15162599	chr1_15161850-_833	750	-
chr1	15180600	15180849	chr1_15180600+_834	250	+
chr1	15180600	15180899	chr1_15180600-_835	300	-
chr1	15183750	15183999	chr1_15183750-_836	250	-
chr1	15194000	15194249	chr1_15194000+_837	250	+
chr1	15194000	15194249	chr1_15194000-_838	250	-
chr1	15198450	15198749	chr1_15198450+_839	300	+
chr1	15198450	15198699	chr1_15198450-_840	250	-
chr1	15211200	15212849	chr1_15211200+_841	1650	+
chr1	15211250	15212899	chr1_15211250-_842	1650	-
chr1	15220250	15232999	chr1_15220250+_843	12750	+
chr1	15220350	15233099	chr1_15220350-_844	12750	-
chr1	15268600	15268801	chr1_15268600+_845	900	+
chr1	15268600	15268801	chr1_15268600-_846	900	-
chr1	15281400	15281649	chr1_15281400+_847	250	+
chr1	15281550	15281799	chr1_15281550-_848	250	-
chr1	15285400	15287253	chr1_15285400+_849	430200	+
chr1	15285500	15287253	chr1_15285500-_850	430200	-
chr1	15732962	15733099	chr1_15732850+_851	250	+
chr1	15732962	15733099	chr1_15732850-_852	250	-
chr1	15741800	15742699	chr1_15741800+_853	900	+
chr1	15741850	15742899	chr1_15741850-_854	1050	-
chr1	15745600	15747999	chr1_15745600+_855	2400	+
chr1	15745700	15748099	chr1_15745700-_856	2400	-
chr1	15760860	15764249	chr1_15760800+_857	3450	+
chr1	15760860	15764249	chr1_15760850-_858	3400	-
chr1	15770050	15772799	chr1_15770050+_859	2750	+
chr1	15770250	15772849	chr1_15770250-_860	2600	-
chr1	15776250	15784299	chr1_15776250+_861	8050	+
chr1	15776250	15784349	chr1_15776250-_862	8100	-
chr1	15791850	15801055	chr1_15791850+_863	93550	+
chr1	15801170	15802178	chr1_15791850+_864	93550	+
chr1	15802492	15805645	chr1_15791850+_865	93550	+
chr1	15844052	15853330	chr1_15791850+_866	93550	+
chr1	15791850	15801055	chr1_15791850-_867	93650	-
chr1	15801170	15802178	chr1_15791850-_868	93650	-
chr1	15802492	15805645	chr1_15791850-_869	93650	-
chr1	15844052	15853330	chr1_15791850-_870	93650	-
chr1	15896900	15914049	chr1_15896900+_871	17150	+
chr1	15897000	15914099	chr1_15897000-_872	17100	-
chr1	15919050	15920199	chr1_15919050+_873	1150	+
chr1	15919150	15920249	chr1_15919150-_874	1100	-
chr1	15929650	15929949	chr1_15929650+_875	300	+
chr1	15929650	15932249	chr1_15929650-_876	2600	-
chr1	15943950	15946299	chr1_15943950+_877	2350	+
chr1	15944100	15946399	chr1_15944100-_878	2300	-
chr1	15953550	15956899	chr1_15953550+_879	3350	+
chr1	15953600	15956899	chr1_15953600-_880	3300	-
chr1	15959900	15960499	chr1_15959900+_881	600	+
chr1	15959950	15960499	chr1_15959950-_882	550	-
chr1	15963250	15964555	chr1_15963250+_883	9000	+
chr1	15964735	15972249	chr1_15963250+_884	9000	+
chr1	15963300	15964555	chr1_15963300-_885	9050	-
chr1	15964735	15972349	chr1_15963300-_886	9050	-
chr1	15975250	15975499	chr1_15975250+_887	250	+
chr1	15975300	15975549	chr1_15975300-_888	250	-
chr1	15981650	15986399	chr1_15981650+_889	4750	+
chr1	15981800	15986999	chr1_15981800-_890	5200	-
chr1	16001150	16004280	chr1_16001150+_891	687279	+
chr1	16004470	16013033	chr1_16001150+_892	687279	+
chr1	16013418	16013596	chr1_16001150+_893	687279	+
chr1	16013679	16014924	chr1_16001150+_894	687279	+
chr1	16015233	16015393	chr1_16001150+_895	687279	+
chr1	16015558	16015858	chr1_16001150+_896	687279	+
chr1	16016941	16018786	chr1_16001150+_897	687279	+
chr1	16019733	16019735	chr1_16001150+_898	687279	+
chr1	16020633	16020781	chr1_16001150+_899	687279	+
chr1	16021084	16021168	chr1_16001150+_900	687279	+
chr1	16021701	16053334	chr1_16001150+_901	687279	+
chr1	16053887	16065978	chr1_16001150+_902	687279	+
chr1	16093325	16101294	chr1_16001150+_903	687279	+
chr1	16104662	16105773	chr1_16001150+_904	687279	+
chr1	16133734	16175288	chr1_16001150+_905	687279	+
chr1	16175825	16208196	chr1_16001150+_906	687279	+
chr1	16210517	16228505	chr1_16001150+_907	687279	+
chr1	16520112	16540789	chr1_16001150+_908	687279	+
chr1	16621539	16621937	chr1_16001150+_909	687279	+
chr1	16622467	16622554	chr1_16001150+_910	687279	+
chr1	16626081	16641724	chr1_16001150+_911	687279	+
chr1	16657042	16657551	chr1_16001150+_912	687279	+
chr1	16662278	16662979	chr1_16001150+_913	687279	+
chr1	16663662	16665206	chr1_16001150+_914	687279	+
chr1	16678275	16688050	chr1_16001150+_915	687279	+
chr1	16001250	16004280	chr1_16001250-_916	92076	-
chr1	16004470	16013033	chr1_16001250-_917	92076	-
chr1	16013418	16013596	chr1_16001250-_918	92076	-
chr1	16013679	16014924	chr1_16001250-_919	92076	-
chr1	16015233	16015393	chr1_16001250-_920	92076	-
chr1	16015558	16015858	chr1_16001250-_921	92076	-
chr1	16016941	16018786	chr1_16001250-_922	92076	-
chr1	16019733	16019735	chr1_16001250-_923	92076	-
chr1	16020633	16020781	chr1_16001250-_924	92076	-
chr1	16021084	16021168	chr1_16001250-_925	92076	-
chr1	16021701	16053334	chr1_16001250-_926	92076	-
chr1	16053887	16065978	chr1_16001250-_927	92076	-
chr1	16093330	16101294	chr1_16093330-_928	426751	-
chr1	16104662	16105773	chr1_16093330-_929	426751	-
chr1	16133734	16175288	chr1_16093330-_930	426751	-
chr1	16175825	16208196	chr1_16093330-_931	426751	-
chr1	16210517	16228505	chr1_16093330-_932	426751	-
chr1	16520112	16540789	chr1_16520085-_933	99254	-
chr1	16621539	16621937	chr1_16619343-_934	37700	-
chr1	16622467	16622554	chr1_16619343-_935	37700	-
chr1	16626081	16641724	chr1_16619343-_936	37700	-
chr1	16657047	16657551	chr1_16657047-_937	475353	-
chr1	16662278	16662979	chr1_16657047-_938	475353	-
chr1	16663662	16665206	chr1_16657047-_939	475353	-
chr1	16678275	16688050	chr1_16657047-_940	475353	-
chr1	16709611	16758204	chr1_16657047-_941	475353	-
chr1	16758623	16768278	chr1_16657047-_942	475353	-
chr1	16770138	16785522	chr1_16657047-_943	475353	-
chr1	16785568	16791700	chr1_16657047-_944	475353	-
chr1	16791925	16888859	chr1_16657047-_945	475353	-
chr1	16889181	16889268	chr1_16657047-_946	475353	-
chr1	16889637	16891899	chr1_16657047-_947	475353	-
chr1	16897678	16897765	chr1_16657047-_948	475353	-
chr1	17097889	17124746	chr1_16657047-_949	475353	-
chr1	17128956	17132399	chr1_16657047-_950	475353	-
chr1	16709611	16758204	chr1_16688433+_951	443967	+
chr1	16758623	16768278	chr1_16688433+_952	443967	+
chr1	16770138	16785522	chr1_16688433+_953	443967	+
chr1	16785568	16791700	chr1_16688433+_954	443967	+
chr1	16791925	16888859	chr1_16688433+_955	443967	+
chr1	16889181	16889268	chr1_16688433+_956	443967	+
chr1	16889637	16891899	chr1_16688433+_957	443967	+
chr1	16897678	16897765	chr1_16688433+_958	443967	+
chr1	17097889	17124746	chr1_16688433+_959	443967	+
chr1	17128956	17132399	chr1_16688433+_960	443967	+
chr1	17135350	17145361	chr1_17135350+_961	41500	+
chr1	17164271	17168402	chr1_17135350+_962	41500	+
chr1	17173103	17175676	chr1_17135350+_963	41500	+
chr1	17175811	17176268	chr1_17135350+_964	41500	+
chr1	17176553	17176578	chr1_17135350+_965	41500	+
chr1	17176802	17176820	chr1_17135350+_966	41500	+
chr1	17135350	17145361	chr1_17135350-_967	41550	-
chr1	17164271	17168402	chr1_17135350-_968	41550	-
chr1	17173103	17175676	chr1_17135350-_969	41550	-
chr1	17175811	17176268	chr1_17135350-_970	41550	-
chr1	17176553	17176578	chr1_17135350-_971	41550	-
chr1	17176802	17176820	chr1_17135350-_972	41550	-
chr1	17185050	17185249	chr1_17185050+_973	200	+
chr1	17185200	17185449	chr1_17185200-_974	250	-
chr1	17196000	17196199	chr1_17196000-_975	200	-
chr1	17199100	17199349	chr1_17199100+_976	250	+
chr1	17199150	17199399	chr1_17199150-_977	250	-
chr1	17212200	17212449	chr1_17212200+_978	250	+
chr1	17212350	17212599	chr1_17212350-_979	250	-
chr1	17218950	17219199	chr1_17218950+_980	250	+
chr1	17219100	17219349	chr1_17219100-_981	250	-
chr1	17222100	17230149	chr1_17222100+_982	8050	+
chr1	17222150	17230199	chr1_17222150-_983	8050	-
chr1	17232950	17243299	chr1_17232950+_984	10350	+
chr1	17232950	17243299	chr1_17232950-_985	10350	-
chr1	17255750	17258599	chr1_17255750+_986	2850	+
chr1	17255950	17258749	chr1_17255950-_987	2800	-
chr1	17263100	17265849	chr1_17263100+_988	2750	+
chr1	17263300	17265949	chr1_17263300-_989	2650	-
chr1	17269100	17271549	chr1_17269100+_990	2450	+
chr1	17269200	17270199	chr1_17269200-_991	1000	-
chr1	17277600	17286803	chr1_17277600+_992	449455	+
chr1	17286891	17287027	chr1_17277600+_993	449455	+
chr1	17287169	17287762	chr1_17277600+_994	449455	+
chr1	17288061	17367011	chr1_17277600+_995	449455	+
chr1	17367058	17367170	chr1_17277600+_996	449455	+
chr1	17367570	17394957	chr1_17277600+_997	449455	+
chr1	17395429	17397411	chr1_17277600+_998	449455	+
chr1	17400281	17429042	chr1_17277600+_999	449455	+
chr1	17429528	17520000	chr1_17277600+_1000	449455	+
chr1	17520111	17601900	chr1_17277600+_1001	449455	+
chr1	17641081	17676026	chr1_17277600+_1002	449455	+
chr1	17277600	17286803	chr1_17277600-_1003	449685	-
chr1	17286891	17287027	chr1_17277600-_1004	449685	-
chr1	17287169	17287762	chr1_17277600-_1005	449685	-
chr1	17288061	17367011	chr1_17277600-_1006	449685	-
chr1	17367058	17367170	chr1_17277600-_1007	449685	-
chr1	17367570	17394957	chr1_17277600-_1008	449685	-
chr1	17395429	17397411	chr1_17277600-_1009	449685	-
chr1	17400281	17429042	chr1_17277600-_1010	449685	-
chr1	17429528	17520000	chr1_17277600-_1011	449685	-
chr1	17520111	17601900	chr1_17277600-_1012	449685	-
chr1	17641081	17676026	chr1_17277600-_1013	449685	-
chr1	17805417	17947040	chr1_17727059+_1014	917641	+
chr1	17948439	17993009	chr1_17727059+_1015	917641	+
chr1	18059056	18115190	chr1_17727059+_1016	917641	+
chr1	18145902	18210052	chr1_17727059+_1017	917641	+
chr1	18223564	18236472	chr1_17727059+_1018	917641	+
chr1	18237443	18250979	chr1_17727059+_1019	917641	+
chr1	18265138	18370271	chr1_17727059+_1020	917641	+
chr1	18370611	18407238	chr1_17727059+_1021	917641	+
chr1	18407695	18644699	chr1_17727059+_1022	917641	+
chr1	17805417	17947040	chr1_17727289-_1023	418614	-
chr1	17948439	17993009	chr1_17727289-_1024	418614	-
chr1	18059056	18115190	chr1_17727289-_1025	418614	-
chr1	18145907	18210052	chr1_18145907-_1026	498843	-
chr1	18223564	18236472	chr1_18145907-_1027	498843	-
chr1	18237443	18250979	chr1_18145907-_1028	498843	-
chr1	18265138	18370271	chr1_18145907-_1029	498843	-
chr1	18370611	18407238	chr1_18145907-_1030	498843	-
chr1	18407695	18644749	chr1_18145907-_1031	498843	-
chr1	18668450	18668699	chr1_18668450+_1032	250	+
chr1	18668550	18668799	chr1_18668550-_1033	250	-
chr1	18679050	18679299	chr1_18679050+_1034	250	+
chr1	18679150	18679399	chr1_18679150-_1035	250	-
chr1	18715800	18716049	chr1_18715800+_1036	250	+
chr1	18716000	18716249	chr1_18716000-_1037	250	-
chr1	18760850	18905797	chr1_18760850+_1038	448106	+
chr1	18905818	18969761	chr1_18760850+_1039	448106	+
chr1	18969833	19037265	chr1_18760850+_1040	448106	+
chr1	19037377	19062856	chr1_18760850+_1041	448106	+
chr1	19063135	19063299	chr1_18760850+_1042	448106	+
chr1	19166346	19208913	chr1_18760850+_1043	448106	+
chr1	18760850	18905797	chr1_18760850-_1044	530000	-
chr1	18905818	18969761	chr1_18760850-_1045	530000	-
chr1	18969833	19037265	chr1_18760850-_1046	530000	-
chr1	19037377	19062856	chr1_18760850-_1047	530000	-
chr1	19063135	19063299	chr1_18760850-_1048	530000	-
chr1	19166346	19208913	chr1_18760850-_1049	530000	-
chr1	19238576	19242724	chr1_18760850-_1050	530000	-
chr1	19243769	19249827	chr1_18760850-_1051	530000	-
chr1	19249950	19290849	chr1_18760850-_1052	530000	-
chr1	19238576	19242724	chr1_19208960+_1053	81840	+
chr1	19243769	19249827	chr1_19208960+_1054	81840	+
chr1	19249950	19290799	chr1_19208960+_1055	81840	+
chr1	19309450	19311299	chr1_19309450+_1056	1850	+
chr1	19309450	19311349	chr1_19309450-_1057	1900	-
chr1	19315700	19315949	chr1_19315700+_1058	250	+
chr1	19315800	19316049	chr1_19315800-_1059	250	-
chr1	19324200	19330938	chr1_19324200-_1060	11650	-
chr1	19333184	19335849	chr1_19324200-_1061	11650	-
chr1	19324250	19325549	chr1_19324250+_1062	1300	+
chr1	19328700	19330938	chr1_19328700+_1063	7100	+
chr1	19333184	19335799	chr1_19328700+_1064	7100	+
chr1	19348650	19348849	chr1_19348650+_1065	200	+
chr1	19348650	19348849	chr1_19348650-_1066	200	-
chr1	19358450	19360149	chr1_19358450+_1067	1700	+
chr1	19358500	19360249	chr1_19358500-_1068	1750	-
chr1	19381950	19382199	chr1_19381950+_1069	250	+
chr1	19398850	19400599	chr1_19398850+_1070	1750	+
chr1	19399100	19400699	chr1_19399100-_1071	1600	-
chr1	19408300	19408549	chr1_19408300+_1072	250	+
chr1	19408450	19408649	chr1_19408450-_1073	200	-
chr1	19412550	19412799	chr1_19412550+_1074	250	+
chr1	19412800	19412999	chr1_19412800-_1075	200	-
chr1	19417400	19419149	chr1_19417400+_1076	1750	+
chr1	19417450	19419199	chr1_19417450-_1077	1750	-
chr1	19422050	19425149	chr1_19422050+_1078	3100	+
chr1	19422150	19425249	chr1_19422150-_1079	3100	-
chr1	19437850	19440749	chr1_19437850+_1080	2900	+
chr1	19437950	19440949	chr1_19437950-_1081	3000	-
chr1	19445600	19450999	chr1_19445600+_1082	5400	+
chr1	19445600	19448049	chr1_19445600-_1083	2450	-
chr1	19451100	19451349	chr1_19451100-_1084	250	-
chr1	19458450	19458699	chr1_19458450+_1085	250	+
chr1	19458500	19458749	chr1_19458500-_1086	250	-
chr1	19462850	19463099	chr1_19462850+_1087	250	+
chr1	19462950	19463199	chr1_19462950-_1088	250	-
chr1	19467650	19470249	chr1_19467650+_1089	2600	+
chr1	19467700	19470249	chr1_19467700-_1090	2550	-
chr1	19479500	19513854	chr1_19479500+_1091	55400	+
chr1	19513919	19534899	chr1_19479500+_1092	55400	+
chr1	19479600	19490849	chr1_19479600-_1093	11250	-
chr1	19510200	19510449	chr1_19510200-_1094	250	-
chr1	19514500	19514749	chr1_19514500-_1095	250	-
chr1	19531350	19534949	chr1_19531350-_1096	3600	-
chr1	19540200	19542349	chr1_19540200+_1097	2150	+
chr1	19540350	19540549	chr1_19540350-_1098	200	-
chr1	19550400	19550649	chr1_19550400+_1099	250	+
chr1	19550450	19550699	chr1_19550450-_1100	250	-
chr1	19570700	19571749	chr1_19570700+_1101	1050	+
chr1	19570700	19571799	chr1_19570700-_1102	1100	-
chr1	19590250	19590399	chr1_19590250-_1103	150	-
chr1	19598750	19598999	chr1_19598750+_1104	250	+
chr1	19598800	19599049	chr1_19598800-_1105	250	-
chr1	19605000	19605249	chr1_19605000+_1106	250	+
chr1	19605000	19605249	chr1_19605000-_1107	250	-
chr1	19622800	19628599	chr1_19622800+_1108	5800	+
chr1	19622800	19628649	chr1_19622800-_1109	5850	-
chr1	19631650	19632699	chr1_19631650+_1110	1050	+
chr1	19631700	19632999	chr1_19631700-_1111	1300	-
chr1	19637600	19637849	chr1_19637600+_1112	250	+
chr1	19637600	19637849	chr1_19637600-_1113	250	-
chr1	19642650	19642899	chr1_19642650+_1114	250	+
chr1	19642650	19642899	chr1_19642650-_1115	250	-
chr1	19647700	19647949	chr1_19647700+_1116	250	+
chr1	19647850	19648099	chr1_19647850-_1117	250	-
chr1	19656550	19656799	chr1_19656550+_1118	250	+
chr1	19656700	19656949	chr1_19656700-_1119	250	-
chr1	19664050	19666549	chr1_19664050+_1120	2500	+
chr1	19664050	19666549	chr1_19664050-_1121	2500	-
chr1	19689450	19690099	chr1_19689450-_1122	650	-
chr1	19689850	19690099	chr1_19689850+_1123	250	+
chr1	19702000	19702249	chr1_19702000+_1124	250	+
chr1	19702050	19702299	chr1_19702050-_1125	250	-
chr1	19713750	19713999	chr1_19713750+_1126	250	+
chr1	19713800	19714049	chr1_19713800-_1127	250	-
chr1	19731250	19767749	chr1_19731250+_1128	36500	+
chr1	19731250	19767749	chr1_19731250-_1129	36500	-
chr1	19783750	19786549	chr1_19783750+_1130	2800	+
chr1	19783950	19786699	chr1_19783950-_1131	2750	-
chr1	19800600	19804399	chr1_19800600+_1132	3800	+
chr1	19800700	19818999	chr1_19800700-_1133	18300	-
chr1	19811900	19812149	chr1_19811900+_1134	250	+
chr1	19814950	19817599	chr1_19814950+_1135	2650	+
chr1	19829750	19829949	chr1_19829750+_1136	200	+
chr1	19838250	19838499	chr1_19838250-_1137	250	-
chr1	19844900	19845149	chr1_19844900+_1138	250	+
chr1	19845100	19845349	chr1_19845100-_1139	250	-
chr1	19867800	19868049	chr1_19867800+_1140	250	+
chr1	19867850	19868099	chr1_19867850-_1141	250	-
chr1	19879650	19879899	chr1_19879650+_1142	250	+
chr1	19879750	19879999	chr1_19879750-_1143	250	-
chr1	19888200	19888449	chr1_19888200+_1144	250	+
chr1	19888350	19888599	chr1_19888350-_1145	250	-
chr1	19892650	19892899	chr1_19892650+_1146	250	+
chr1	19892800	19893049	chr1_19892800-_1147	250	-
chr1	19898350	19898599	chr1_19898350+_1148	250	+
chr1	19898350	19898599	chr1_19898350-_1149	250	-
chr1	19931850	19932149	chr1_19931850+_1150	300	+
chr1	19931900	19932199	chr1_19931900-_1151	300	-
chr1	19935150	19935349	chr1_19935150+_1152	200	+
chr1	19935200	19935449	chr1_19935200-_1153	250	-
chr1	19945400	19945649	chr1_19945400+_1154	250	+
chr1	19945450	19945699	chr1_19945450-_1155	250	-
chr1	19951050	19951299	chr1_19951050+_1156	250	+
chr1	19951050	19951299	chr1_19951050-_1157	250	-
chr1	19957300	19958599	chr1_19957300+_1158	1300	+
chr1	19957400	19958599	chr1_19957400-_1159	1200	-
chr1	19968650	19970749	chr1_19968650+_1160	2100	+
chr1	19968750	19983299	chr1_19968750-_1161	14550	-
chr1	19979650	19983149	chr1_19979650+_1162	3500	+
chr1	19988650	20057778	chr1_19988650+_1163	681228	+
chr1	20618064	20642205	chr1_19988650+_1164	681228	+
chr1	20642339	20669877	chr1_19988650+_1165	681228	+
chr1	19988700	20057778	chr1_19988700-_1166	118350	-
chr1	20618064	20642205	chr1_20115100-_1167	591900	-
chr1	20642339	20669881	chr1_20115100-_1168	591900	-
chr1	20684298	20706999	chr1_20115100-_1169	591900	-
chr1	20684298	20704099	chr1_20669882+_1170	34218	+
chr1	20715600	20715849	chr1_20715600+_1171	250	+
chr1	20715650	20715899	chr1_20715650-_1172	250	-
chr1	20720300	20723399	chr1_20720300+_1173	3100	+
chr1	20720300	20723399	chr1_20720300-_1174	3100	-
chr1	20726150	20726399	chr1_20726150+_1175	250	+
chr1	20726200	20726449	chr1_20726200-_1176	250	-
chr1	20735300	20736249	chr1_20735300+_1177	950	+
chr1	20735300	20736349	chr1_20735300-_1178	1050	-
chr1	20752600	20763549	chr1_20752600+_1179	10950	+
chr1	20752650	20763599	chr1_20752650-_1180	10950	-
chr1	20767200	20771199	chr1_20767200+_1181	4000	+
chr1	20767500	20771249	chr1_20767500-_1182	3750	-
chr1	20775400	20777145	chr1_20775400+_1183	46650	+
chr1	20790617	20794282	chr1_20775400+_1184	46650	+
chr1	20794408	20802967	chr1_20775400+_1185	46650	+
chr1	20820312	20821330	chr1_20775400+_1186	46650	+
chr1	20775500	20777145	chr1_20775500-_1187	8771	-
chr1	20790617	20794282	chr1_20784275-_1188	37975	-
chr1	20794408	20802967	chr1_20784275-_1189	37975	-
chr1	20820312	20821330	chr1_20784275-_1190	37975	-
chr1	20825400	20836660	chr1_20825400+_1191	40700	+
chr1	20839689	20842534	chr1_20825400+_1192	40700	+
chr1	20842666	20866099	chr1_20825400+_1193	40700	+
chr1	20825500	20836660	chr1_20825500-_1194	40750	-
chr1	20839689	20842534	chr1_20825500-_1195	40750	-
chr1	20842666	20866249	chr1_20825500-_1196	40750	-
chr1	20882050	20882299	chr1_20882050+_1197	250	+
chr1	20882150	20884649	chr1_20882150-_1198	2500	-
chr1	20890550	20890605	chr1_20890550+_1199	51450	+
chr1	20939650	20941999	chr1_20890550+_1200	51450	+
chr1	20890550	20890605	chr1_20890550-_1201	51600	-
chr1	20939650	20942149	chr1_20890550-_1202	51600	-
chr1	20946914	20949466	chr1_20945900+_1203	135800	+
chr1	20949885	20950493	chr1_20945900+_1204	135800	+
chr1	20950547	20951625	chr1_20945900+_1205	135800	+
chr1	20990841	20996298	chr1_20945900+_1206	135800	+
chr1	21079229	21080113	chr1_20945900+_1207	135800	+
chr1	20946914	20949466	chr1_20945950-_1208	135800	-
chr1	20949885	20950493	chr1_20945950-_1209	135800	-
chr1	20950547	20951625	chr1_20945950-_1210	135800	-
chr1	20990841	20996298	chr1_20945950-_1211	135800	-
chr1	21079229	21080113	chr1_20945950-_1212	135800	-
chr1	21081748	21081749	chr1_20945950-_1213	135800	-
chr1	21085300	21085549	chr1_21085300+_1214	250	+
chr1	21085400	21085649	chr1_21085400-_1215	250	-
chr1	21095100	21101549	chr1_21095100+_1216	6450	+
chr1	21095100	21096749	chr1_21095100-_1217	1650	-
chr1	21101350	21101549	chr1_21101350-_1218	200	-
chr1	21109250	21109499	chr1_21109250-_1219	250	-
chr1	21112600	21127649	chr1_21112600+_1220	15050	+
chr1	21112650	21114449	chr1_21112650-_1221	1800	-
chr1	21117800	21127799	chr1_21117800-_1222	10000	-
chr1	21134100	21138549	chr1_21134100+_1223	4450	+
chr1	21134300	21138549	chr1_21134300-_1224	4250	-
chr1	21142200	21152849	chr1_21142200+_1225	10650	+
chr1	21142200	21152849	chr1_21142200-_1226	10650	-
chr1	21161500	21162249	chr1_21161500+_1227	750	+
chr1	21161600	21162349	chr1_21161600-_1228	750	-
chr1	21166450	21178987	chr1_21166450+_1229	26900	+
chr1	21187427	21193349	chr1_21166450+_1230	26900	+
chr1	21166450	21178987	chr1_21166450-_1231	39950	-
chr1	21187427	21206399	chr1_21166450-_1232	39950	-
chr1	21198300	21206249	chr1_21198300+_1233	7950	+
chr1	21210400	21215857	chr1_21210400+_1234	37250	+
chr1	21215883	21218574	chr1_21210400+_1235	37250	+
chr1	21230167	21234721	chr1_21210400+_1236	37250	+
chr1	21236821	21240588	chr1_21210400+_1237	37250	+
chr1	21210500	21215857	chr1_21210500-_1238	37150	-
chr1	21215883	21218574	chr1_21210500-_1239	37150	-
chr1	21230167	21234721	chr1_21210500-_1240	37150	-
chr1	21236821	21240588	chr1_21210500-_1241	37150	-
chr1	21271593	21272402	chr1_21250650-_1242	47598	-
chr1	21272906	21285245	chr1_21250650-_1243	47598	-
chr1	21271593	21272402	chr1_21268150+_1244	1159400	+
chr1	21272906	21285245	chr1_21268150+_1245	1159400	+
chr1	21298312	21312516	chr1_21268150+_1246	1159400	+
chr1	21316320	21349640	chr1_21268150+_1247	1159400	+
chr1	21352200	21354004	chr1_21268150+_1248	1159400	+
chr1	21355116	21357841	chr1_21268150+_1249	1159400	+
chr1	21357978	21364802	chr1_21268150+_1250	1159400	+
chr1	21365030	21368330	chr1_21268150+_1251	1159400	+
chr1	21370845	21372669	chr1_21268150+_1252	1159400	+
chr1	21373764	21376527	chr1_21268150+_1253	1159400	+
chr1	21376664	21379554	chr1_21268150+_1254	1159400	+
chr1	21379782	21383555	chr1_21268150+_1255	1159400	+
chr1	21386373	21390905	chr1_21268150+_1256	1159400	+
chr1	21391101	21398402	chr1_21268150+_1257	1159400	+
chr1	21961942	22030063	chr1_21268150+_1258	1159400	+
chr1	22030615	22099957	chr1_21268150+_1259	1159400	+
chr1	22100045	22100049	chr1_21268150+_1260	1159400	+
chr1	22100523	22108923	chr1_21268150+_1261	1159400	+
chr1	22109394	22237848	chr1_21268150+_1262	1159400	+
chr1	22238295	22286250	chr1_21268150+_1263	1159400	+
chr1	21298312	21312516	chr1_21298252-_1264	963798	-
chr1	21316320	21349640	chr1_21298252-_1265	963798	-
chr1	21352200	21354004	chr1_21298252-_1266	963798	-
chr1	21355116	21357841	chr1_21298252-_1267	963798	-
chr1	21357978	21364802	chr1_21298252-_1268	963798	-
chr1	21365030	21368330	chr1_21298252-_1269	963798	-
chr1	21370845	21372669	chr1_21298252-_1270	963798	-
chr1	21373764	21376527	chr1_21298252-_1271	963798	-
chr1	21376664	21379554	chr1_21298252-_1272	963798	-
chr1	21379782	21383555	chr1_21298252-_1273	963798	-
chr1	21386373	21390905	chr1_21298252-_1274	963798	-
chr1	21391101	21398402	chr1_21298252-_1275	963798	-
chr1	21961942	22030063	chr1_21298252-_1276	963798	-
chr1	22030615	22099957	chr1_21298252-_1277	963798	-
chr1	22100045	22100049	chr1_21298252-_1278	963798	-
chr1	22100523	22108923	chr1_21298252-_1279	963798	-
chr1	22109394	22237848	chr1_21298252-_1280	963798	-
chr1	22238295	22262049	chr1_21298252-_1281	963798	-
chr1	22264950	22265999	chr1_22264950-_1282	1050	-
chr1	22269850	22270099	chr1_22269850-_1283	250	-
chr1	22273550	22286250	chr1_22273550-_1284	22100	-
chr1	22805994	22806049	chr1_22805800-_1285	250	-
chr1	22809550	22810749	chr1_22809550+_1286	1200	+
chr1	22809700	22810849	chr1_22809700-_1287	1150	-
chr1	22822250	22822449	chr1_22822250+_1288	200	+
chr1	22822250	22822499	chr1_22822250-_1289	250	-
chr1	22831050	22832649	chr1_22831050-_1290	1600	-
chr1	22831100	22832549	chr1_22831100+_1291	1450	+
chr1	22838150	22838169	chr1_22838150+_1292	49700	+
chr1	22838668	22877831	chr1_22838150+_1293	49700	+
chr1	22877848	22887849	chr1_22838150+_1294	49700	+
chr1	22838150	22838169	chr1_22838150-_1295	54000	-
chr1	22838668	22877831	chr1_22838150-_1296	54000	-
chr1	22877848	22892149	chr1_22838150-_1297	54000	-
chr1	22890600	22892149	chr1_22890600+_1298	1550	+
chr1	22895300	22897345	chr1_22895300+_1299	16100	+
chr1	22897768	22898663	chr1_22895300+_1300	16100	+
chr1	22898708	22911399	chr1_22895300+_1301	16100	+
chr1	22895350	22897345	chr1_22895350-_1302	3350	-
chr1	22897768	22898663	chr1_22895350-_1303	3350	-
chr1	22902250	22911499	chr1_22902250-_1304	9250	-
chr1	22915050	22915249	chr1_22915050+_1305	200	+
chr1	22915150	22915399	chr1_22915150-_1306	250	-
chr1	22919700	22919949	chr1_22919700+_1307	250	+
chr1	22919750	22920399	chr1_22919750-_1308	650	-
chr1	22923650	22925097	chr1_22923650+_1309	22250	+
chr1	22925239	22925494	chr1_22923650+_1310	22250	+
chr1	22925666	22945899	chr1_22923650+_1311	22250	+
chr1	22923750	22925097	chr1_22923750-_1312	22600	-
chr1	22925239	22925494	chr1_22923750-_1313	22600	-
chr1	22925666	22946349	chr1_22923750-_1314	22600	-
chr1	22949500	22955649	chr1_22949500+_1315	6150	+
chr1	22949550	22955699	chr1_22949550-_1316	6150	-
chr1	22958700	22958949	chr1_22958700+_1317	250	+
chr1	22958800	22958999	chr1_22958800-_1318	200	-
chr1	22963700	22968849	chr1_22963700+_1319	5150	+
chr1	22966100	22968999	chr1_22966100-_1320	2900	-
chr1	22973500	22973749	chr1_22973500+_1321	250	+
chr1	22973600	22973849	chr1_22973600-_1322	250	-
chr1	22980600	22980849	chr1_22980600+_1323	250	+
chr1	22980600	22980849	chr1_22980600-_1324	250	-
chr1	22989000	22990349	chr1_22989000+_1325	1350	+
chr1	22989000	22990399	chr1_22989000-_1326	1400	-
chr1	22993656	22993899	chr1_22993650+_1327	250	+
chr1	22993800	22994049	chr1_22993800-_1328	250	-
chr1	22998050	22998299	chr1_22998050+_1329	250	+
chr1	22998200	22998449	chr1_22998200-_1330	250	-
chr1	23004250	23009449	chr1_23004250+_1331	5200	+
chr1	23004300	23009449	chr1_23004300-_1332	5150	-
chr1	23024850	23025099	chr1_23024850+_1333	250	+
chr1	23025000	23025249	chr1_23025000-_1334	250	-
chr1	23040650	23040899	chr1_23040650+_1335	250	+
chr1	23040650	23040899	chr1_23040650-_1336	250	-
chr1	23235673	23241249	chr1_23232950+_1337	8300	+
chr1	23235673	23241299	chr1_23233150-_1338	8150	-
chr1	23246700	23252049	chr1_23246700+_1339	5350	+
chr1	23246750	23252049	chr1_23246750-_1340	5300	-
chr1	23256407	23272268	chr1_23255700+_1341	42950	+
chr1	23272339	23291536	chr1_23255700+_1342	42950	+
chr1	23291935	23293728	chr1_23255700+_1343	42950	+
chr1	23294075	23298649	chr1_23255700+_1344	42950	+
chr1	23256407	23272268	chr1_23255900-_1345	91150	-
chr1	23272339	23291536	chr1_23255900-_1346	91150	-
chr1	23291935	23293728	chr1_23255900-_1347	91150	-
chr1	23294075	23345955	chr1_23255900-_1348	91150	-
chr1	23346599	23347049	chr1_23255900-_1349	91150	-
chr1	23301400	23306549	chr1_23301400+_1350	5150	+
chr1	23309950	23345955	chr1_23309950+_1351	37050	+
chr1	23346599	23346999	chr1_23309950+_1352	37050	+
chr1	23350600	23354449	chr1_23350600+_1353	3850	+
chr1	23350750	23354549	chr1_23350750-_1354	3800	-
chr1	23358400	23363335	chr1_23358400+_1355	26150	+
chr1	23363413	23363571	chr1_23358400+_1356	26150	+
chr1	23363985	23366423	chr1_23358400+_1357	26150	+
chr1	23358650	23363335	chr1_23358650-_1358	25950	-
chr1	23363413	23363571	chr1_23358650-_1359	25950	-
chr1	23363985	23366423	chr1_23358650-_1360	25950	-
chr1	23397772	23408399	chr1_23391900+_1361	16500	+
chr1	23397772	23408449	chr1_23391900-_1362	16550	-
chr1	23412900	23416999	chr1_23412900+_1363	4100	+
chr1	23413100	23417049	chr1_23413100-_1364	3950	-
chr1	23421800	23422049	chr1_23421800+_1365	250	+
chr1	23421850	23422099	chr1_23421850-_1366	250	-
chr1	23425400	23427549	chr1_23425400+_1367	2150	+
chr1	23425450	23427699	chr1_23425450-_1368	2250	-
chr1	23436100	23440799	chr1_23436100+_1369	4700	+
chr1	23436100	23440949	chr1_23436100-_1370	4850	-
chr1	23444850	23450099	chr1_23444850+_1371	5250	+
chr1	23444900	23450199	chr1_23444900-_1372	5300	-
chr1	23463000	23463249	chr1_23463000+_1373	250	+
chr1	23463150	23463399	chr1_23463150-_1374	250	-
chr1	23471500	23473049	chr1_23471500+_1375	1550	+
chr1	23471550	23473299	chr1_23471550-_1376	1750	-
chr1	23492350	23494399	chr1_23492350+_1377	2050	+
chr1	23492350	23494549	chr1_23492350-_1378	2200	-
chr1	23497750	23498699	chr1_23497750+_1379	950	+
chr1	23497850	23498899	chr1_23497850-_1380	1050	-
chr1	23504950	23506899	chr1_23504950+_1381	1950	+
chr1	23505000	23506949	chr1_23505000-_1382	1950	-
chr1	23511000	23515949	chr1_23511000+_1383	4950	+
chr1	23515850	23526999	chr1_23515850-_1384	11150	-
chr1	23519650	23526999	chr1_23519650+_1385	7350	+
chr1	23531800	23536449	chr1_23531800+_1386	4650	+
chr1	23531800	23536449	chr1_23531800-_1387	4650	-
chr1	23539550	23539749	chr1_23539550+_1388	200	+
chr1	23539550	23539799	chr1_23539550-_1389	250	-
chr1	23548850	23555449	chr1_23548850+_1390	6600	+
chr1	23548950	23574586	chr1_23548950-_1391	92650	-
chr1	23596664	23641599	chr1_23548950-_1392	92650	-
chr1	23571450	23574586	chr1_23571450+_1393	6000	+
chr1	23598950	23599399	chr1_23598950+_1394	450	+
chr1	23611400	23611899	chr1_23611400+_1395	500	+
chr1	23615300	23616349	chr1_23615300+_1396	1050	+
chr1	23619250	23619499	chr1_23619250+_1397	250	+
chr1	23631750	23633799	chr1_23631750+_1398	2050	+
chr1	23638400	23641549	chr1_23638400+_1399	3150	+
chr1	23646950	23648949	chr1_23646950+_1400	2000	+
chr1	23647000	23648949	chr1_23647000-_1401	1950	-
chr1	23652100	23656249	chr1_23652100+_1402	4150	+
chr1	23652250	23656349	chr1_23652250-_1403	4100	-
chr1	23659800	23661728	chr1_23659800+_1404	5150	+
chr1	23662083	23664949	chr1_23659800+_1405	5150	+
chr1	23659850	23661728	chr1_23659850-_1406	12900	-
chr1	23662083	23672749	chr1_23659850-_1407	12900	-
chr1	23670800	23672599	chr1_23670800+_1408	1800	+
chr1	23678700	23687699	chr1_23678700+_1409	9000	+
chr1	23678700	23687749	chr1_23678700-_1410	9050	-
chr1	23694100	23694549	chr1_23694100+_1411	450	+
chr1	23694100	23694549	chr1_23694100-_1412	450	-
chr1	23701550	23701999	chr1_23701550+_1413	450	+
chr1	23701550	23702249	chr1_23701550-_1414	700	-
chr1	23709650	23710599	chr1_23709650+_1415	950	+
chr1	23709700	23710649	chr1_23709700-_1416	950	-
chr1	23721550	23721799	chr1_23721550+_1417	250	+
chr1	23721600	23721849	chr1_23721600-_1418	250	-
chr1	23732300	23732549	chr1_23732300+_1419	250	+
chr1	23732350	23732599	chr1_23732350-_1420	250	-
chr1	23751150	23756549	chr1_23751150+_1421	5400	+
chr1	23751250	23756549	chr1_23751250-_1422	5300	-
chr1	23922317	23936216	chr1_23762850+_1423	220250	+
chr1	23936264	23936310	chr1_23762850+_1424	220250	+
chr1	23936493	23936597	chr1_23762850+_1425	220250	+
chr1	23936722	23937061	chr1_23762850+_1426	220250	+
chr1	23937122	23938095	chr1_23762850+_1427	220250	+
chr1	23938161	23983099	chr1_23762850+_1428	220250	+
chr1	23922317	23936216	chr1_23762950-_1429	220300	-
chr1	23936264	23936310	chr1_23762950-_1430	220300	-
chr1	23936493	23936597	chr1_23762950-_1431	220300	-
chr1	23936722	23937061	chr1_23762950-_1432	220300	-
chr1	23937122	23938095	chr1_23762950-_1433	220300	-
chr1	23938161	23983249	chr1_23762950-_1434	220300	-
chr1	23987500	23987749	chr1_23987500+_1435	250	+
chr1	23987550	23987799	chr1_23987550-_1436	250	-
chr1	23992100	23995938	chr1_23992100+_1437	113950	+
chr1	24005894	24011092	chr1_23992100+_1438	113950	+
chr1	24100341	24100624	chr1_23992100+_1439	113950	+
chr1	24103424	24106049	chr1_23992100+_1440	113950	+
chr1	23992150	23995938	chr1_23992150-_1441	114000	-
chr1	24005894	24011092	chr1_23992150-_1442	114000	-
chr1	24100341	24100624	chr1_23992150-_1443	114000	-
chr1	24103424	24106149	chr1_23992150-_1444	114000	-
chr1	24111300	24111549	chr1_24111300+_1445	250	+
chr1	24111300	24111549	chr1_24111300-_1446	250	-
chr1	24114800	24115049	chr1_24114800+_1447	250	+
chr1	24115000	24115199	chr1_24115000-_1448	200	-
chr1	24120550	24120799	chr1_24120550+_1449	250	+
chr1	24120750	24120999	chr1_24120750-_1450	250	-
chr1	24138500	24139999	chr1_24138500+_1451	1500	+
chr1	24138550	24143699	chr1_24138550-_1452	5150	-
chr1	24143450	24143649	chr1_24143450+_1453	200	+
chr1	24150500	24150749	chr1_24150500+_1454	250	+
chr1	24150600	24150849	chr1_24150600-_1455	250	-
chr1	24164300	24164549	chr1_24164300+_1456	250	+
chr1	24164300	24164549	chr1_24164300-_1457	250	-
chr1	24176700	24177609	chr1_24176700+_1458	2650	+
chr1	24176800	24177609	chr1_24176800-_1459	2600	-
chr1	24257000	24261889	chr1_24257000+_1460	33300	+
chr1	24257900	24261889	chr1_24257900-_1461	329550	-
chr1	24591450	24594086	chr1_24591450+_1462	8850	+
chr1	24595423	24600299	chr1_24591450+_1463	8850	+
chr1	24591600	24594086	chr1_24591600-_1464	8850	-
chr1	24595423	24600449	chr1_24591600-_1465	8850	-
chr1	24605200	24607799	chr1_24605200+_1466	2600	+
chr1	24605350	24607949	chr1_24605350-_1467	2600	-
chr1	24611500	24611534	chr1_24611500+_1468	5750	+
chr1	24612700	24612774	chr1_24611500+_1469	5750	+
chr1	24613119	24613188	chr1_24611500+_1470	5750	+
chr1	24613971	24613973	chr1_24611500+_1471	5750	+
chr1	24614651	24614884	chr1_24611500+_1472	5750	+
chr1	24615565	24615705	chr1_24611500+_1473	5750	+
chr1	24616197	24617249	chr1_24611500+_1474	5750	+
chr1	24611500	24611534	chr1_24611500-_1475	5800	-
chr1	24612700	24612774	chr1_24611500-_1476	5800	-
chr1	24613119	24613188	chr1_24611500-_1477	5800	-
chr1	24613971	24613973	chr1_24611500-_1478	5800	-
chr1	24614651	24614884	chr1_24611500-_1479	5800	-
chr1	24615565	24615705	chr1_24611500-_1480	5800	-
chr1	24616197	24617299	chr1_24611500-_1481	5800	-
chr1	24636600	24636849	chr1_24636600+_1482	250	+
chr1	24636750	24636999	chr1_24636750-_1483	250	-
chr1	24640350	24640599	chr1_24640350-_1484	250	-
chr1	24643850	24652649	chr1_24643850+_1485	8800	+
chr1	24643850	24647049	chr1_24643850-_1486	3200	-
chr1	24649900	24652749	chr1_24649900-_1487	2850	-
chr1	24656200	24666049	chr1_24656200+_1488	9850	+
chr1	24656250	24666149	chr1_24656250-_1489	9900	-
chr1	24672550	24678629	chr1_24672550+_1490	161500	+
chr1	24766301	24776420	chr1_24672550+_1491	161500	+
chr1	24776997	24781894	chr1_24672550+_1492	161500	+
chr1	24782014	24812525	chr1_24672550+_1493	161500	+
chr1	24812831	24815833	chr1_24672550+_1494	161500	+
chr1	24816253	24832932	chr1_24672550+_1495	161500	+
chr1	24833327	24834049	chr1_24672550+_1496	161500	+
chr1	24672550	24678629	chr1_24672550-_1497	161600	-
chr1	24766301	24776420	chr1_24672550-_1498	161600	-
chr1	24776997	24781894	chr1_24672550-_1499	161600	-
chr1	24782014	24812525	chr1_24672550-_1500	161600	-
chr1	24812831	24815833	chr1_24672550-_1501	161600	-
chr1	24816253	24832932	chr1_24672550-_1502	161600	-
chr1	24833327	24834149	chr1_24672550-_1503	161600	-
chr1	24838100	24839949	chr1_24838100+_1504	1850	+
chr1	24838100	24840149	chr1_24838100-_1505	2050	-
chr1	24850300	24850549	chr1_24850300+_1506	250	+
chr1	24850400	24850649	chr1_24850400-_1507	250	-
chr1	24859400	24859649	chr1_24859400+_1508	250	+
chr1	24859550	24859799	chr1_24859550-_1509	250	-
chr1	24869400	24869599	chr1_24869400+_1510	200	+
chr1	24869400	24869549	chr1_24869400-_1511	150	-
chr1	24886250	24886999	chr1_24886250+_1512	750	+
chr1	24886400	24886999	chr1_24886400-_1513	600	-
chr1	24904350	24906449	chr1_24904350+_1514	2100	+
chr1	24904450	24906499	chr1_24904450-_1515	2050	-
chr1	24910200	24910449	chr1_24910200+_1516	250	+
chr1	24910400	24910460	chr1_24910400-_1517	250	-
chr1	24918350	24919799	chr1_24918350+_1518	1450	+
chr1	24918350	24919799	chr1_24918350-_1519	1450	-
chr1	24924350	24924599	chr1_24924350+_1520	250	+
chr1	24924650	24924899	chr1_24924650-_1521	250	-
chr1	24931200	24931449	chr1_24931200+_1522	250	+
chr1	24931200	24931449	chr1_24931200-_1523	250	-
chr1	24947100	24947349	chr1_24947100+_1524	250	+
chr1	24947300	24947549	chr1_24947300-_1525	250	-
chr1	24960250	24960449	chr1_24960250+_1526	200	+
chr1	24960450	24960699	chr1_24960450-_1527	250	-
chr1	24966650	24966899	chr1_24966650+_1528	250	+
chr1	24966650	24966899	chr1_24966650-_1529	250	-
chr1	24975900	24979099	chr1_24975900+_1530	3200	+
chr1	24976050	24979199	chr1_24976050-_1531	3150	-
chr1	25004300	25006799	chr1_25004300+_1532	2500	+
chr1	25004300	25006849	chr1_25004300-_1533	2550	-
chr1	25010850	25011099	chr1_25010850+_1534	250	+
chr1	25010850	25011099	chr1_25010850-_1535	250	-
chr1	25014350	25019249	chr1_25014350+_1536	4900	+
chr1	25014450	25019399	chr1_25014450-_1537	4950	-
chr1	25031150	25032299	chr1_25031150+_1538	1150	+
chr1	25031200	25032499	chr1_25031200-_1539	1300	-
chr1	25054250	25062949	chr1_25054250+_1540	8700	+
chr1	25054250	25062999	chr1_25054250-_1541	8750	-
chr1	25829707	25830656	chr1_25067800-_1542	769350	-
chr1	25831878	25837149	chr1_25067800-_1543	769350	-
chr1	25829707	25830656	chr1_25786950+_1544	50150	+
chr1	25831878	25837099	chr1_25786950+_1545	50150	+
chr1	25840800	25841149	chr1_25840800+_1546	350	+
chr1	25840850	25841149	chr1_25840850-_1547	300	-
chr1	25854000	25854249	chr1_25854000+_1548	250	+
chr1	25854050	25854299	chr1_25854050-_1549	250	-
chr1	25864450	25864699	chr1_25864450+_1550	250	+
chr1	25864500	25864749	chr1_25864500-_1551	250	-
chr1	25876550	25876799	chr1_25876550+_1552	250	+
chr1	25876800	25877049	chr1_25876800-_1553	250	-
chr1	25885450	25886399	chr1_25885450+_1554	950	+
chr1	25885550	25886699	chr1_25885550-_1555	1150	-
chr1	25892550	25918849	chr1_25892550+_1556	26300	+
chr1	25892700	25911499	chr1_25892700-_1557	18800	-
chr1	25916150	25918849	chr1_25916150-_1558	2700	-
chr1	25925650	25925899	chr1_25925650+_1559	250	+
chr1	25925650	25925899	chr1_25925650-_1560	250	-
chr1	25930650	25930899	chr1_25930650+_1561	250	+
chr1	25930700	25930949	chr1_25930700-_1562	250	-
chr1	25960500	25963799	chr1_25960500+_1563	3300	+
chr1	25961950	25963899	chr1_25961950-_1564	1950	-
chr1	25972700	25972949	chr1_25972700+_1565	250	+
chr1	25972700	25972949	chr1_25972700-_1566	250	-
chr1	25975900	25976099	chr1_25975900+_1567	200	+
chr1	25975950	25976149	chr1_25975950-_1568	200	-
chr1	25983450	25986649	chr1_25983450+_1569	3200	+
chr1	25983650	25986849	chr1_25983650-_1570	3200	-
chr1	26009850	26013399	chr1_26009850+_1571	3550	+
chr1	26010000	26013549	chr1_26010000-_1572	3550	-
chr1	26030100	26030349	chr1_26030100+_1573	250	+
chr1	26030150	26030399	chr1_26030150-_1574	250	-
chr1	26046950	26050149	chr1_26046950+_1575	3200	+
chr1	26047100	26050199	chr1_26047100-_1576	3100	-
chr1	26055800	26056049	chr1_26055800+_1577	250	+
chr1	26055800	26056049	chr1_26055800-_1578	250	-
chr1	26068650	26068899	chr1_26068650+_1579	250	+
chr1	26068750	26071949	chr1_26068750-_1580	3200	-
chr1	26071650	26071899	chr1_26071650+_1581	250	+
chr1	26079400	26079649	chr1_26079400+_1582	250	+
chr1	26079400	26079649	chr1_26079400-_1583	250	-
chr1	26082450	26082699	chr1_26082450+_1584	250	+
chr1	26082450	26082699	chr1_26082450-_1585	250	-
chr1	26089400	26089649	chr1_26089400+_1586	250	+
chr1	26089400	26089649	chr1_26089400-_1587	250	-
chr1	26101500	26104549	chr1_26101500+_1588	3050	+
chr1	26101600	26104749	chr1_26101600-_1589	3150	-
chr1	26114150	26121149	chr1_26114150+_1590	7000	+
chr1	26114350	26121299	chr1_26114350-_1591	6950	-
chr1	26129450	26129699	chr1_26129450+_1592	250	+
chr1	26129650	26129899	chr1_26129650-_1593	250	-
chr1	26134000	26136299	chr1_26134000+_1594	2300	+
chr1	26134150	26136499	chr1_26134150-_1595	2350	-
chr1	26152050	26152249	chr1_26152050+_1596	200	+
chr1	26152050	26152299	chr1_26152050-_1597	250	-
chr1	26157750	26181799	chr1_26157750+_1598	24050	+
chr1	26159450	26159699	chr1_26159450-_1599	250	-
chr1	26181750	26181999	chr1_26181750-_1600	250	-
chr1	26190050	26190299	chr1_26190050+_1601	250	+
chr1	26190150	26190349	chr1_26190150-_1602	200	-
chr1	26201800	26202049	chr1_26201800+_1603	250	+
chr1	26202000	26202249	chr1_26202000-_1604	250	-
chr1	26219150	26219349	chr1_26219150+_1605	200	+
chr1	26243250	26243449	chr1_26243250+_1606	200	+
chr1	26243250	26243449	chr1_26243250-_1607	200	-
chr1	26248350	26248599	chr1_26248350+_1608	250	+
chr1	26248450	26248699	chr1_26248450-_1609	250	-
chr1	26253850	26299999	chr1_26253850+_1610	46150	+
chr1	26253850	26310603	chr1_26253850-_1611	80200	-
chr1	26310706	26319768	chr1_26253850-_1612	80200	-
chr1	26319854	26319915	chr1_26253850-_1613	80200	-
chr1	26320375	26320970	chr1_26253850-_1614	80200	-
chr1	26321491	26334049	chr1_26253850-_1615	80200	-
chr1	26305000	26310603	chr1_26305000+_1616	29050	+
chr1	26310706	26319768	chr1_26305000+_1617	29050	+
chr1	26319854	26319915	chr1_26305000+_1618	29050	+
chr1	26320375	26320970	chr1_26305000+_1619	29050	+
chr1	26321491	26334049	chr1_26305000+_1620	29050	+
chr1	26341500	26354149	chr1_26341500+_1621	12650	+
chr1	26341550	26354249	chr1_26341550-_1622	12700	-
chr1	26364100	26364349	chr1_26364100+_1623	250	+
chr1	26364300	26364499	chr1_26364300-_1624	200	-
chr1	26376500	26376749	chr1_26376500+_1625	250	+
chr1	26376550	26376799	chr1_26376550-_1626	250	-
chr1	26395000	26399549	chr1_26395000+_1627	4550	+
chr1	26395000	26399699	chr1_26395000-_1628	4700	-
chr1	26402500	26402999	chr1_26402500+_1629	500	+
chr1	26402550	26403049	chr1_26402550-_1630	500	-
chr1	26408050	26408249	chr1_26408050+_1631	200	+
chr1	26408150	26408399	chr1_26408150-_1632	250	-
chr1	26415450	26420899	chr1_26415450+_1633	5450	+
chr1	26415550	26420999	chr1_26415550-_1634	5450	-
chr1	26432950	26433199	chr1_26432950+_1635	250	+
chr1	26433150	26433399	chr1_26433150-_1636	250	-
chr1	26437950	26439749	chr1_26437950+_1637	1800	+
chr1	26437950	26439749	chr1_26437950-_1638	1800	-
chr1	26442650	26445299	chr1_26442650+_1639	2650	+
chr1	26442700	26445549	chr1_26442700-_1640	2850	-
chr1	26453350	26454899	chr1_26453350+_1641	1550	+
chr1	26453550	26454949	chr1_26453550-_1642	1400	-
chr1	26458750	26461599	chr1_26458750+_1643	2850	+
chr1	26458850	26461599	chr1_26458850-_1644	2750	-
chr1	26466950	26510199	chr1_26466950+_1645	43250	+
chr1	26467200	26510199	chr1_26467200-_1646	43000	-
chr1	26514900	26517899	chr1_26514900+_1647	3000	+
chr1	26515050	26517999	chr1_26515050-_1648	2950	-
chr1	26524500	26526249	chr1_26524500+_1649	1750	+
chr1	26524550	26526299	chr1_26524550-_1650	1750	-
chr1	26534950	26540449	chr1_26534950-_1651	5500	-
chr1	26535700	26540299	chr1_26535700+_1652	4600	+
chr1	26547950	26548197	chr1_26547950+_1653	250	+
chr1	26548100	26548197	chr1_26548100-_1654	250	-
chr1	26548305	26548349	chr1_26548100-_1655	250	-
chr1	26553400	26553649	chr1_26553400+_1656	250	+
chr1	26553450	26553699	chr1_26553450-_1657	250	-
chr1	26558300	26558549	chr1_26558300+_1658	250	+
chr1	26558450	26558699	chr1_26558450-_1659	250	-
chr1	26565850	26566832	chr1_26565850-_1660	1500	-
chr1	26566938	26567349	chr1_26565850-_1661	1500	-
chr1	26566000	26566832	chr1_26566000+_1662	1350	+
chr1	26566938	26567349	chr1_26566000+_1663	1350	+
chr1	26575500	26576349	chr1_26575500+_1664	850	+
chr1	26575550	26576349	chr1_26575550-_1665	800	-
chr1	26590400	26591499	chr1_26590400-_1666	1100	-
chr1	26591000	26591399	chr1_26591000+_1667	400	+
chr1	26616750	26616949	chr1_26616750+_1668	200	+
chr1	26616750	26616999	chr1_26616750-_1669	250	-
chr1	26627100	26627349	chr1_26627100+_1670	250	+
chr1	26627150	26627399	chr1_26627150-_1671	250	-
chr1	26635700	26635708	chr1_26635700+_1672	400	+
chr1	26636082	26636099	chr1_26635700+_1673	400	+
chr1	26635700	26635708	chr1_26635700-_1674	450	-
chr1	26636082	26636149	chr1_26635700-_1675	450	-
chr1	26644650	26644849	chr1_26644650+_1676	200	+
chr1	26644800	26645049	chr1_26644800-_1677	250	-
chr1	26653700	26653949	chr1_26653700+_1678	250	+
chr1	26653750	26653999	chr1_26653750-_1679	250	-
chr1	26672350	26672599	chr1_26672350+_1680	250	+
chr1	26672550	26672749	chr1_26672550-_1681	200	-
chr1	26687460	26690299	chr1_26682350+_1682	7950	+
chr1	26687460	26690299	chr1_26682750-_1683	7550	-
chr1	26699750	26700099	chr1_26699750+_1684	350	+
chr1	26699800	26700099	chr1_26699800-_1685	300	-
chr1	26707350	26707599	chr1_26707350+_1686	250	+
chr1	26707600	26707849	chr1_26707600-_1687	250	-
chr1	26711150	26711349	chr1_26711150+_1688	200	+
chr1	26729650	26735449	chr1_26729650+_1689	5800	+
chr1	26729850	26735499	chr1_26729850-_1690	5650	-
chr1	26745000	26747349	chr1_26745000+_1691	2350	+
chr1	26745000	26747449	chr1_26745000-_1692	2450	-
chr1	26754750	26754949	chr1_26754750+_1693	200	+
chr1	26754900	26755149	chr1_26754900-_1694	250	-
chr1	26770950	26772949	chr1_26770950+_1695	2000	+
chr1	26771050	26772949	chr1_26771050-_1696	1900	-
chr1	26784100	26784599	chr1_26784100+_1697	500	+
chr1	26784100	26784649	chr1_26784100-_1698	550	-
chr1	26789250	26791349	chr1_26789250+_1699	2100	+
chr1	26789300	26791499	chr1_26789300-_1700	2200	-
chr1	26805050	26805249	chr1_26805050+_1701	200	+
chr1	26805100	26805349	chr1_26805100-_1702	250	-
chr1	26814650	26814849	chr1_26814650+_1703	200	+
chr1	26814650	26814849	chr1_26814650-_1704	200	-
chr1	26822300	26824599	chr1_26822300+_1705	2300	+
chr1	26822600	26824699	chr1_26822600-_1706	2100	-
chr1	26829300	26829549	chr1_26829300+_1707	250	+
chr1	26829350	26829599	chr1_26829350-_1708	250	-
chr1	26833150	26836899	chr1_26833150+_1709	3750	+
chr1	26833500	26836899	chr1_26833500-_1710	3400	-
chr1	26839900	26844799	chr1_26839900+_1711	4900	+
chr1	26839950	26844799	chr1_26839950-_1712	4850	-
chr1	26852300	26852549	chr1_26852300+_1713	250	+
chr1	26852300	26852549	chr1_26852300-_1714	250	-
chr1	26867300	26874199	chr1_26867300+_1715	6900	+
chr1	26867400	26874399	chr1_26867400-_1716	7000	-
chr1	26885750	26885999	chr1_26885750+_1717	250	+
chr1	26885750	26885999	chr1_26885750-_1718	250	-
chr1	26888850	26890949	chr1_26888850+_1719	2100	+
chr1	26888900	26890999	chr1_26888900-_1720	2100	-
chr1	26901800	26902049	chr1_26901800+_1721	250	+
chr1	26901800	26902049	chr1_26901800-_1722	250	-
chr1	26920850	26921099	chr1_26920850+_1723	250	+
chr1	26921050	26921299	chr1_26921050-_1724	250	-
chr1	26929000	26929249	chr1_26929000+_1725	250	+
chr1	26929050	26929299	chr1_26929050-_1726	250	-
chr1	26936100	26936349	chr1_26936100+_1727	250	+
chr1	26936350	26936599	chr1_26936350-_1728	250	-
chr1	26941200	26941449	chr1_26941200+_1729	250	+
chr1	26941300	26941549	chr1_26941300-_1730	250	-
chr1	26948400	26953749	chr1_26948400+_1731	5350	+
chr1	26949300	26959102	chr1_26949300-_1732	18550	-
chr1	26959221	26967849	chr1_26949300-_1733	18550	-
chr1	26956500	26959102	chr1_26956500+_1734	11300	+
chr1	26959221	26967799	chr1_26956500+_1735	11300	+
chr1	26974350	26976999	chr1_26974350+_1736	2650	+
chr1	26974400	26988749	chr1_26974400-_1737	14350	-
chr1	26994850	26995099	chr1_26994850+_1738	250	+
chr1	26994900	26995149	chr1_26994900-_1739	250	-
chr1	27005200	27007149	chr1_27005200+_1740	1950	+
chr1	27005300	27007199	chr1_27005300-_1741	1900	-
chr1	27021900	27022149	chr1_27021900+_1742	250	+
chr1	27021900	27022199	chr1_27021900-_1743	300	-
chr1	27033650	27033899	chr1_27033650+_1744	250	+
chr1	27033800	27034049	chr1_27033800-_1745	250	-
chr1	27046800	27047349	chr1_27046800+_1746	550	+
chr1	27046900	27047449	chr1_27046900-_1747	550	-
chr1	27068950	27069999	chr1_27068950-_1748	1050	-
chr1	27069050	27069949	chr1_27069050+_1749	900	+
chr1	27073500	27076599	chr1_27073500+_1750	3100	+
chr1	27073600	27076599	chr1_27073600-_1751	3000	-
chr1	27084000	27084199	chr1_27084000+_1752	200	+
chr1	27084000	27084249	chr1_27084000-_1753	250	-
chr1	27093300	27093549	chr1_27093300+_1754	250	+
chr1	27093450	27093699	chr1_27093450-_1755	250	-
chr1	27104800	27105399	chr1_27104800+_1756	600	+
chr1	27105050	27105649	chr1_27105050-_1757	600	-
chr1	27110750	27110903	chr1_27110750+_1758	250	+
chr1	27110850	27110903	chr1_27110850-_1759	250	-
chr1	27111026	27111099	chr1_27110850-_1760	250	-
chr1	27128200	27128449	chr1_27128200+_1761	250	+
chr1	27128500	27128749	chr1_27128500-_1762	250	-
chr1	27137350	27137599	chr1_27137350+_1763	250	+
chr1	27141900	27142249	chr1_27141900+_1764	350	+
chr1	27142000	27142349	chr1_27142000-_1765	350	-
chr1	27149450	27151099	chr1_27149450+_1766	1650	+
chr1	27149750	27151099	chr1_27149750-_1767	1350	-
chr1	27162200	27163449	chr1_27162200+_1768	1250	+
chr1	27162350	27163599	chr1_27162350-_1769	1250	-
chr1	27167800	27167999	chr1_27167800+_1770	200	+
chr1	27167800	27167999	chr1_27167800-_1771	200	-
chr1	27180350	27186149	chr1_27180350+_1772	5800	+
chr1	27180350	27186199	chr1_27180350-_1773	5850	-
chr1	27195250	27199399	chr1_27195250+_1774	4150	+
chr1	27195400	27199449	chr1_27195400-_1775	4050	-
chr1	27207000	27207199	chr1_27207000+_1776	200	+
chr1	27207000	27207199	chr1_27207000-_1777	200	-
chr1	27211350	27212649	chr1_27211350+_1778	1300	+
chr1	27211550	27212699	chr1_27211550-_1779	1150	-
chr1	27225750	27225949	chr1_27225750-_1780	200	-
chr1	27234600	27234849	chr1_27234600+_1781	250	+
chr1	27234750	27234999	chr1_27234750-_1782	250	-
chr1	27259800	27260049	chr1_27259800+_1783	250	+
chr1	27259950	27260199	chr1_27259950-_1784	250	-
chr1	27263300	27263549	chr1_27263300+_1785	250	+
chr1	27263350	27263599	chr1_27263350-_1786	250	-
chr1	27273600	27274749	chr1_27273600+_1787	1150	+
chr1	27273600	27274749	chr1_27273600-_1788	1150	-
chr1	27282700	27282949	chr1_27282700+_1789	250	+
chr1	27282750	27282949	chr1_27282750-_1790	200	-
chr1	27307000	27307199	chr1_27307000+_1791	200	+
chr1	27307100	27307349	chr1_27307100-_1792	250	-
chr1	27331950	27333899	chr1_27331950+_1793	1950	+
chr1	27331950	27334149	chr1_27331950-_1794	2200	-
chr1	27339650	27339899	chr1_27339650+_1795	250	+
chr1	27339850	27340099	chr1_27339850-_1796	250	-
chr1	27359100	27359349	chr1_27359100+_1797	250	+
chr1	27359450	27359699	chr1_27359450-_1798	250	-
chr1	27375050	27375299	chr1_27375050+_1799	250	+
chr1	27375150	27375399	chr1_27375150-_1800	250	-
chr1	27380200	27380449	chr1_27380200+_1801	250	+
chr1	27380200	27380449	chr1_27380200-_1802	250	-
chr1	27398050	27401449	chr1_27398050+_1803	3400	+
chr1	27401050	27401549	chr1_27401050-_1804	500	-
chr1	27435050	27437149	chr1_27435050+_1805	2100	+
chr1	27435100	27437199	chr1_27435100-_1806	2100	-
chr1	27457300	27460399	chr1_27457300+_1807	3100	+
chr1	27457500	27457749	chr1_27457500-_1808	250	-
chr1	27476700	27476949	chr1_27476700+_1809	250	+
chr1	27476700	27476949	chr1_27476700-_1810	250	-
chr1	27480300	27480549	chr1_27480300+_1811	250	+
chr1	27480300	27480549	chr1_27480300-_1812	250	-
chr1	27490350	27490899	chr1_27490350+_1813	550	+
chr1	27490550	27490999	chr1_27490550-_1814	450	-
chr1	27503000	27503199	chr1_27503000+_1815	200	+
chr1	27503100	27503349	chr1_27503100-_1816	250	-
chr1	27509500	27509749	chr1_27509500+_1817	250	+
chr1	27509750	27509999	chr1_27509750-_1818	250	-
chr1	27516950	27517199	chr1_27516950-_1819	250	-
chr1	27521800	27522049	chr1_27521800+_1820	250	+
chr1	27521900	27522149	chr1_27521900-_1821	250	-
chr1	27525850	27532449	chr1_27525850+_1822	6600	+
chr1	27525950	27532599	chr1_27525950-_1823	6650	-
chr1	27535800	27542749	chr1_27535800+_1824	6950	+
chr1	27535850	27542749	chr1_27535850-_1825	6900	-
chr1	27549700	27549949	chr1_27549700+_1826	250	+
chr1	27549750	27549999	chr1_27549750-_1827	250	-
chr1	27585300	27585499	chr1_27585300+_1828	200	+
chr1	27585300	27585499	chr1_27585300-_1829	200	-
chr1	27592400	27594299	chr1_27592400+_1830	1900	+
chr1	27592400	27594349	chr1_27592400-_1831	1950	-
chr1	27599650	27600049	chr1_27599650+_1832	400	+
chr1	27599700	27600049	chr1_27599700-_1833	350	-
chr1	27609200	27609449	chr1_27609200+_1834	250	+
chr1	27609250	27609499	chr1_27609250-_1835	250	-
chr1	27614650	27614899	chr1_27614650+_1836	250	+
chr1	27614650	27614899	chr1_27614650-_1837	250	-
chr1	27624200	27624449	chr1_27624200+_1838	250	+
chr1	27624400	27624649	chr1_27624400-_1839	250	-
chr1	27631600	27631849	chr1_27631600+_1840	250	+
chr1	27631650	27631899	chr1_27631650-_1841	250	-
chr1	27639300	27639499	chr1_27639300+_1842	200	+
chr1	27639500	27639749	chr1_27639500-_1843	250	-
chr1	27651700	27651949	chr1_27651700+_1844	250	+
chr1	27651700	27651949	chr1_27651700-_1845	250	-
chr1	27660100	27660349	chr1_27660100+_1846	250	+
chr1	27660150	27660399	chr1_27660150-_1847	250	-
chr1	27665850	27666599	chr1_27665850+_1848	750	+
chr1	27665850	27666699	chr1_27665850-_1849	850	-
chr1	27670629	27670799	chr1_27670600+_1850	200	+
chr1	27670650	27670899	chr1_27670650-_1851	250	-
chr1	27719800	27721649	chr1_27719800+_1852	1850	+
chr1	27719850	27721899	chr1_27719850-_1853	2050	-
chr1	27734900	27735099	chr1_27734900+_1854	200	+
chr1	27734900	27735099	chr1_27734900-_1855	200	-
chr1	27742300	27742549	chr1_27742300+_1856	250	+
chr1	27742300	27742549	chr1_27742300-_1857	250	-
chr1	27747000	27749249	chr1_27747000+_1858	2250	+
chr1	27747000	27749299	chr1_27747000-_1859	2300	-
chr1	27754400	27754699	chr1_27754400+_1860	300	+
chr1	27754400	27754699	chr1_27754400-_1861	300	-
chr1	27757500	27757749	chr1_27757500-_1862	250	-
chr1	27763400	27763649	chr1_27763400+_1863	250	+
chr1	27763400	27763649	chr1_27763400-_1864	250	-
chr1	27767700	27769899	chr1_27767700+_1865	2200	+
chr1	27767750	27769999	chr1_27767750-_1866	2250	-
chr1	27784350	27784599	chr1_27784350+_1867	250	+
chr1	27784400	27784649	chr1_27784400-_1868	250	-
chr1	27788750	27788999	chr1_27788750+_1869	250	+
chr1	27788900	27789149	chr1_27788900-_1870	250	-
chr1	27792900	27793149	chr1_27792900+_1871	250	+
chr1	27793000	27793199	chr1_27793000-_1872	200	-
chr1	27798050	27798399	chr1_27798050+_1873	350	+
chr1	27798150	27798449	chr1_27798150-_1874	300	-
chr1	27817650	27817849	chr1_27817650+_1875	200	+
chr1	27817650	27817849	chr1_27817650-_1876	200	-
chr1	27825200	27828399	chr1_27825200+_1877	3200	+
chr1	27825300	27828399	chr1_27825300-_1878	3100	-
chr1	27837300	27839049	chr1_27837300+_1879	1750	+
chr1	27837500	27839099	chr1_27837500-_1880	1600	-
chr1	27844150	27844399	chr1_27844150+_1881	250	+
chr1	27844350	27844599	chr1_27844350-_1882	250	-
chr1	27856500	27860149	chr1_27856500+_1883	3650	+
chr1	27856550	27860449	chr1_27856550-_1884	3900	-
chr1	27867400	27867649	chr1_27867400+_1885	250	+
chr1	27867400	27867649	chr1_27867400-_1886	250	-
chr1	27871800	27872599	chr1_27871800+_1887	800	+
chr1	27871950	27872599	chr1_27871950-_1888	650	-
chr1	27882700	27883949	chr1_27882700+_1889	1250	+
chr1	27882750	27883999	chr1_27882750-_1890	1250	-
chr1	27902396	27904449	chr1_27902000+_1891	2450	+
chr1	27902396	27904449	chr1_27902050-_1892	2400	-
chr1	27912600	27918199	chr1_27912600+_1893	5600	+
chr1	27912800	27918449	chr1_27912800-_1894	5650	-
chr1	27922250	27937298	chr1_27922250+_1895	41900	+
chr1	27937758	27964149	chr1_27922250+_1896	41900	+
chr1	27922300	27937298	chr1_27922300-_1897	28500	-
chr1	27937758	27950799	chr1_27922300-_1898	28500	-
chr1	27954300	27957699	chr1_27954300-_1899	3400	-
chr1	27961100	27964149	chr1_27961100-_1900	3050	-
chr1	27976250	27978799	chr1_27976250+_1901	2550	+
chr1	27976350	27978949	chr1_27976350-_1902	2600	-
chr1	27987000	27987249	chr1_27987000+_1903	250	+
chr1	27987050	27987299	chr1_27987050-_1904	250	-
chr1	27991782	27993249	chr1_27991000+_1905	2250	+
chr1	27991782	27993249	chr1_27991000-_1906	2250	-
chr1	28004500	28006799	chr1_28004500+_1907	2300	+
chr1	28004550	28006849	chr1_28004550-_1908	2300	-
chr1	28010600	28012649	chr1_28010600+_1909	2050	+
chr1	28010750	28012749	chr1_28010750-_1910	2000	-
chr1	28027900	28028149	chr1_28027900+_1911	250	+
chr1	28028050	28028299	chr1_28028050-_1912	250	-
chr1	28035000	28037299	chr1_28035000+_1913	2300	+
chr1	28035100	28037299	chr1_28035100-_1914	2200	-
chr1	28048350	28049599	chr1_28048350+_1915	1250	+
chr1	28048350	28049749	chr1_28048350-_1916	1400	-
chr1	28063850	28064049	chr1_28063850+_1917	200	+
chr1	28063850	28064099	chr1_28063850-_1918	250	-
chr1	28071900	28072149	chr1_28071900+_1919	250	+
chr1	28071950	28072199	chr1_28071950-_1920	250	-
chr1	28099600	28099849	chr1_28099600+_1921	250	+
chr1	28099650	28099899	chr1_28099650-_1922	250	-
chr1	28106900	28109249	chr1_28106900+_1923	2350	+
chr1	28107200	28109299	chr1_28107200-_1924	2100	-
chr1	28114050	28114249	chr1_28114050+_1925	200	+
chr1	28114200	28114449	chr1_28114200-_1926	250	-
chr1	28126300	28126549	chr1_28126300+_1927	250	+
chr1	28126350	28126599	chr1_28126350-_1928	250	-
chr1	28135750	28135999	chr1_28135750+_1929	250	+
chr1	28135850	28136099	chr1_28135850-_1930	250	-
chr1	28163350	28163549	chr1_28163350+_1931	200	+
chr1	28163400	28163649	chr1_28163400-_1932	250	-
chr1	28166850	28169249	chr1_28166850+_1933	2400	+
chr1	28166950	28169349	chr1_28166950-_1934	2400	-
chr1	28176550	28176799	chr1_28176550+_1935	250	+
chr1	28176600	28176849	chr1_28176600-_1936	250	-
chr1	28189550	28190249	chr1_28189550+_1937	700	+
chr1	28189550	28190299	chr1_28189550-_1938	750	-
chr1	28202950	28203199	chr1_28202950+_1939	250	+
chr1	28203000	28203249	chr1_28203000-_1940	250	-
chr1	28206550	28206799	chr1_28206550+_1941	250	+
chr1	28206600	28206849	chr1_28206600-_1942	250	-
chr1	28227000	28230499	chr1_28227000+_1943	3500	+
chr1	28227100	28227549	chr1_28227100-_1944	450	-
chr1	28230350	28230599	chr1_28230350-_1945	250	-
chr1	28240850	28241049	chr1_28240850+_1946	200	+
chr1	28240850	28241049	chr1_28240850-_1947	200	-
chr1	28249300	28251676	chr1_28249300+_1948	2400	+
chr1	28249500	28251676	chr1_28249500-_1949	2250	-
chr1	28259600	28259799	chr1_28259600+_1950	200	+
chr1	28259600	28259799	chr1_28259600-_1951	200	-
chr1	28264300	28264549	chr1_28264300+_1952	250	+
chr1	28264550	28264799	chr1_28264550-_1953	250	-
chr1	28275800	28275807	chr1_28275800+_1954	400	+
chr1	28276101	28276199	chr1_28275800+_1955	400	+
chr1	28275800	28275807	chr1_28275800-_1956	400	-
chr1	28276101	28276199	chr1_28275800-_1957	400	-
chr1	28300600	28303049	chr1_28300600+_1958	2450	+
chr1	28300650	28303149	chr1_28300650-_1959	2500	-
chr1	28311000	28312549	chr1_28311000+_1960	1550	+
chr1	28311100	28312799	chr1_28311100-_1961	1700	-
chr1	28316200	28316449	chr1_28316200+_1962	250	+
chr1	28316350	28316599	chr1_28316350-_1963	250	-
chr1	28321000	28325999	chr1_28321000+_1964	5000	+
chr1	28321050	28345199	chr1_28321050-_1965	24150	-
chr1	28331250	28345149	chr1_28331250+_1966	13900	+
chr1	28358100	28358349	chr1_28358100+_1967	250	+
chr1	28358150	28358399	chr1_28358150-_1968	250	-
chr1	28361250	28361499	chr1_28361250+_1969	250	+
chr1	28361350	28361599	chr1_28361350-_1970	250	-
chr1	28374250	28376249	chr1_28374250+_1971	2000	+
chr1	28374250	28376249	chr1_28374250-_1972	2000	-
chr1	28385500	28388399	chr1_28385500+_1973	2900	+
chr1	28385550	28388399	chr1_28385550-_1974	2850	-
chr1	28395450	28395699	chr1_28395450+_1975	250	+
chr1	28395450	28395699	chr1_28395450-_1976	250	-
chr1	28401550	28402349	chr1_28401550+_1977	800	+
chr1	28401550	28402449	chr1_28401550-_1978	900	-
chr1	28406000	28407999	chr1_28406000+_1979	2000	+
chr1	28406050	28408099	chr1_28406050-_1980	2050	-
chr1	28423050	28424099	chr1_28423050+_1981	1050	+
chr1	28423150	28424199	chr1_28423150-_1982	1050	-
chr1	28448900	28449099	chr1_28448900+_1983	200	+
chr1	28448900	28449099	chr1_28448900-_1984	200	-
chr1	28456100	28458849	chr1_28456100+_1985	2750	+
chr1	28456150	28458949	chr1_28456150-_1986	2800	-
chr1	28466700	28469399	chr1_28466700+_1987	2700	+
chr1	28466850	28469399	chr1_28466850-_1988	2550	-
chr1	28483800	28484049	chr1_28483800+_1989	250	+
chr1	28483800	28484049	chr1_28483800-_1990	250	-
chr1	28490100	28490349	chr1_28490100+_1991	250	+
chr1	28490200	28490449	chr1_28490200-_1992	250	-
chr1	28507150	28507399	chr1_28507150+_1993	250	+
chr1	28507300	28507549	chr1_28507300-_1994	250	-
chr1	28517450	28517699	chr1_28517450+_1995	250	+
chr1	28517650	28517899	chr1_28517650-_1996	250	-
chr1	28521750	28523199	chr1_28521750+_1997	1450	+
chr1	28521750	28523299	chr1_28521750-_1998	1550	-
[truncated: 238,871+ more rows]
