# Supplementary material for: Transcription of MERVL retrotransposons is required for preimplantation embryo development
Source: Nat Genet. 2023 Mar 2;55(3):484–95. doi: 10.1038/s41588-023-01324-y (PMC10011141; doi:10.1038/s41588-023-01324-y)
Supplement: Supplementary file 9 — List of DE uTARs between scrambled control and MERVL-KD two-cell embryos. [file 41588_2023_1324_MOESM9_ESM.xlsx]

## Sheet: README
Supplementary Table 7. List of DE uTARs between scrambled control and MERVL-KD 2-cell embryos.
*DE uTARs were identified between scrambled control and MERVL-KD embryos, through binomial test (Padj < 0.01; P values were adjusted for multiple testing using the Benjamini-Hochberg method) with DESeq2 package.

## Sheet: DE uTAR
uTAR	chr	txStart	txEnd	strand	baseMean	log2FoldChange	lfcSE	stat	pvalue	padj
chr15_98771250+_82590	chr15	99111000	99111079	+	167.359	23.4796	4.78505	4.90687	9.25421e-07	0.000114124
chr15_99074674-_82611	chr15	99111000	99111079	-	167.359	23.4796	4.78505	4.90687	9.25421e-07	0.000114124
chr10_72297150+_22983	chr10	72311156	72311399	+	106.445	22.8492	4.78522	4.77496	1.79747e-06	0.000209931
chr10_72297150-_22986	chr10	72311156	72311399	-	106.445	22.8492	4.78522	4.77496	1.79747e-06	0.000209931
chr2_5942748-_114409	chr2	6056703	6085178	-	104.695	10.1115	1.63036	6.202	5.57501e-10	1.30096e-07
chr2_6023339+_114411	chr2	6056703	6085178	+	104.695	10.1115	1.63036	6.202	5.57501e-10	1.30096e-07
chr2_5942748-_114410	chr2	6085367	6097606	-	50.1543	9.05031	1.69671	5.33404	9.60537e-08	1.51559e-05
chr2_6023339+_114412	chr2	6085367	6097606	+	50.1543	9.05031	1.69671	5.33404	9.60537e-08	1.51559e-05
chr19_7612555+_109538	chr19	8317179	8335370	+	47.6569	8.97551	1.71208	5.24248	1.58436e-07	2.38462e-05
chr19_8218904-_109553	chr19	8317179	8335370	-	47.6569	8.97551	1.71208	5.24248	1.58436e-07	2.38462e-05
chr12_24451700-_41789	chr12	24662789	24665832	-	241.328	8.89248	1.26897	7.00765	2.42351e-12	8.81553e-10
chr12_24572287+_41811	chr12	24662789	24665832	+	241.328	8.89248	1.26897	7.00765	2.42351e-12	8.81553e-10
chr19_5286859-_109235	chr19	5321798	5324013	-	44.7713	8.88491	1.74307	5.09729	3.44553e-07	4.71253e-05
chr19_5298331+_109257	chr19	5321798	5324013	+	44.7713	8.88491	1.74307	5.09729	3.44553e-07	4.71253e-05
chr19_5473973+_109284	chr19	5589043	5589912	+	44.7713	8.88491	1.74307	5.09729	3.44553e-07	4.71253e-05
chr19_5559408-_109298	chr19	5589043	5589912	-	44.7713	8.88491	1.74307	5.09729	3.44553e-07	4.71253e-05
chr19_5286859-_109237	chr19	5331167	5331347	-	44.3342	8.87072	1.74666	5.07866	3.80105e-07	5.16027e-05
chr19_5298331+_109259	chr19	5331167	5331347	+	44.3342	8.87072	1.74666	5.07866	3.80105e-07	5.16027e-05
chr12_24451700-_41790	chr12	24681813	24688204	-	242.944	8.8612	1.26041	7.03043	2.05896e-12	7.60559e-10
chr12_24572287+_41812	chr12	24681813	24688204	+	242.944	8.8612	1.26041	7.03043	2.05896e-12	7.60559e-10
chr15_96258350+_82328	chr15	96404992	96411698	+	39.5498	8.70746	1.72877	5.03679	4.73394e-07	6.26956e-05
chr15_96258450-_82349	chr15	96404992	96411698	-	39.5498	8.70746	1.72877	5.03679	4.73394e-07	6.26956e-05
chr11_94466350+_36929	chr11	94486179	94489598	+	37.8453	8.64422	1.73881	4.97135	6.64885e-07	8.42177e-05
chr11_94485353-_36939	chr11	94486179	94489598	-	37.8453	8.64422	1.73881	4.97135	6.64885e-07	8.42177e-05
chr19_4878672+_109196	chr19	4990316	4991356	+	31.6591	8.38535	1.7765	4.72014	2.35683e-06	0.000269061
chr19_4989976-_109205	chr19	4990316	4991356	-	31.6591	8.38535	1.7765	4.72014	2.35683e-06	0.000269061
chr6_70129300+_178704	chr6	70129300	70129651	+	30.5118	8.33486	1.84628	4.51441	6.34927e-06	0.000652051
chr6_70129350-_178706	chr6	70129350	70129651	-	30.5118	8.33486	1.84628	4.51441	6.34927e-06	0.000652051
chr19_4989976-_109213	chr19	5070682	5070858	-	30.409	8.32727	1.78319	4.66987	3.01396e-06	0.000335716
chr19_5050785+_109217	chr19	5070682	5070858	+	30.409	8.32727	1.78319	4.66987	3.01396e-06	0.000335716
chr19_3215650+_109027	chr19	3232353	3248803	+	30.1436	8.31631	1.78565	4.65731	3.20371e-06	0.000354202
chr19_3215950-_109033	chr19	3232353	3248803	-	30.1436	8.31631	1.78565	4.65731	3.20371e-06	0.000354202
chr3_67374050-_137010	chr3	67400003	67406849	-	26.6906	8.14114	1.81971	4.47387	7.68154e-06	0.000768984
chr3_67374125+_137011	chr3	67400003	67406799	+	26.6906	8.14114	1.81971	4.47387	7.68154e-06	0.000768984
chr18_54017250+_105261	chr18	54017250	54030698	+	25.4136	8.06945	1.81442	4.44741	8.69117e-06	0.000856737
chr18_54017400-_105263	chr18	54017400	54030698	-	25.1951	8.05696	1.8163	4.43591	9.16861e-06	0.000898595
chr18_21057100+_102361	chr18	21100199	21113399	+	24.9076	8.042	1.86375	4.31497	1.59627e-05	0.00145941
chr18_21057100-_102363	chr18	21100199	21113399	-	24.9076	8.042	1.86375	4.31497	1.59627e-05	0.00145941
chr2_128579000-_125277	chr2	128579000	128587894	-	24.4704	8.01645	1.86642	4.2951	1.74613e-05	0.00157945
chr7_125603494+_197841	chr7	125633570	125640953	+	22.7563	7.91074	1.84847	4.27961	1.87225e-05	0.00167383
chr3_38013600+_133938	chr3	38069649	38069734	+	22.7294	7.90763	1.84373	4.28894	1.7953e-05	0.0016129
chr3_38013600+_133939	chr3	38069779	38070068	+	22.7294	7.90763	1.84373	4.28894	1.7953e-05	0.0016129
chr3_38013600+_133961	chr3	38517471	38517578	+	22.7294	7.90763	1.84373	4.28894	1.7953e-05	0.0016129
chr3_38013600+_133962	chr3	38517855	38518223	+	22.7294	7.90763	1.84373	4.28894	1.7953e-05	0.0016129
chr3_38013600+_133964	chr3	38519782	38520252	+	22.7294	7.90763	1.84373	4.28894	1.7953e-05	0.0016129
chr3_38013600+_133970	chr3	38779233	38779256	+	22.7294	7.90763	1.84373	4.28894	1.7953e-05	0.0016129
chr3_38013650-_133973	chr3	38069649	38069734	-	22.7294	7.90763	1.84373	4.28894	1.7953e-05	0.0016129
chr3_38013650-_133974	chr3	38069779	38070068	-	22.7294	7.90763	1.84373	4.28894	1.7953e-05	0.0016129
chr3_38013650-_133996	chr3	38517471	38517578	-	22.7294	7.90763	1.84373	4.28894	1.7953e-05	0.0016129
chr3_38013650-_133997	chr3	38517855	38518223	-	22.7294	7.90763	1.84373	4.28894	1.7953e-05	0.0016129
chr3_38013650-_133999	chr3	38519782	38520252	-	22.7294	7.90763	1.84373	4.28894	1.7953e-05	0.0016129
chr3_38013650-_134005	chr3	38779233	38779256	-	22.7294	7.90763	1.84373	4.28894	1.7953e-05	0.0016129
chr14_80588600+_69051	chr14	80588600	80589049	+	22.5797	7.89641	1.92129	4.10994	3.95761e-05	0.003227
chr14_80588600-_69052	chr14	80588600	80589049	-	22.5797	7.89641	1.92129	4.10994	3.95761e-05	0.003227
chr16_18690500-_84296	chr16	19018702	19028231	-	22.5281	7.89425	1.85482	4.25608	2.08041e-05	0.00183923
chr16_18877037+_84303	chr16	19018702	19028231	+	22.5281	7.89425	1.85482	4.25608	2.08041e-05	0.00183923
chr11_106276748+_38141	chr11	106364548	106365471	+	21.9434	7.8585	1.86286	4.21852	2.45913e-05	0.0021213
chr11_106349394-_38157	chr11	106364548	106365471	-	21.9434	7.8585	1.86286	4.21852	2.45913e-05	0.0021213
chr1_119504799-_10622	chr1	119504799	119520089	-	21.5676	7.83388	1.87564	4.17665	2.95837e-05	0.00249859
chr1_119505900+_10625	chr1	119505900	119520089	+	21.5676	7.83388	1.87564	4.17665	2.95837e-05	0.00249859
chr11_106272970-_38133	chr11	106299829	106300270	-	21.4276	7.82431	1.87201	4.17963	2.91983e-05	0.0024713
chr11_106276748+_38137	chr11	106299829	106300270	+	21.4276	7.82431	1.87201	4.17963	2.91983e-05	0.0024713
chr11_106276748+_38142	chr11	106377558	106377655	+	21.4276	7.82431	1.87201	4.17963	2.91983e-05	0.0024713
chr11_106349394-_38158	chr11	106377558	106377655	-	21.4276	7.82431	1.87201	4.17963	2.91983e-05	0.0024713
chr9_7228600+_211328	chr9	7238379	7244564	+	20.605	7.76599	1.87081	4.15114	3.30823e-05	0.0027574
chr9_7228850-_211331	chr9	7238379	7244564	-	20.605	7.76599	1.87081	4.15114	3.30823e-05	0.0027574
chr7_125638800-_197843	chr7	125638800	125640953	-	20.4134	7.75406	1.87862	4.12753	3.66675e-05	0.00302085
chr11_106276748+_38151	chr11	106626728	106630433	+	20.3396	7.74991	1.92031	4.03576	5.44257e-05	0.00426696
chr11_106612935-_38167	chr11	106626728	106630433	-	20.3396	7.74991	1.92031	4.03576	5.44257e-05	0.00426696
chr7_102065163-_195628	chr7	102096864	102096878	-	20.394	7.74926	2.02446	3.82781	0.00012929	0.00907609
chr7_102083116+_195632	chr7	102096864	102096878	+	20.394	7.74926	2.02446	3.82781	0.00012929	0.00907609
chr12_51335850-_44364	chr12	51458809	51468549	-	20.3472	7.74786	1.87394	4.13453	3.55682e-05	0.00294761
chr12_51377580+_44366	chr12	51458809	51468449	+	20.3472	7.74786	1.87394	4.13453	3.55682e-05	0.00294761
chr4_47177150+_150187	chr4	47177150	47196349	+	18.5076	7.61281	1.9099	3.98597	6.72053e-05	0.00514198
chr4_47177150-_150188	chr4	47177150	47197486	-	18.5076	7.61281	1.9099	3.98597	6.72053e-05	0.00514198
chr17_53463311-_96840	chr17	53789261	53796299	-	18.3579	7.59842	1.92488	3.94749	7.89762e-05	0.00593397
chr19_5688700-_109311	chr19	5707109	5707375	-	45.6406	7.45272	1.71317	4.35026	1.35977e-05	0.00127399
chr19_5690497+_109313	chr19	5707109	5707375	+	45.6406	7.45272	1.71317	4.35026	1.35977e-05	0.00127399
chr9_59380300+_215940	chr9	59380300	59388257	+	34.9719	7.06624	1.72261	4.10205	4.09501e-05	0.00332268
chr9_59380450-_215945	chr9	59380450	59388257	-	34.9719	7.06624	1.72261	4.10205	4.09501e-05	0.00332268
chr4_121135400+_156791	chr4	121135400	121145372	+	68.0327	7.01246	1.33149	5.26663	1.38947e-07	2.12485e-05
chr4_121135450-_156794	chr4	121135450	121145372	-	68.0327	7.01246	1.33149	5.26663	1.38947e-07	2.12485e-05
chr5_86788000+_167488	chr5	86836659	86848599	+	67.0308	6.99175	1.31538	5.31539	1.06427e-07	1.66822e-05
chr5_86788000-_167489	chr5	86836659	86848599	-	67.0308	6.99175	1.31538	5.31539	1.06427e-07	1.66822e-05
chr19_4878672+_109193	chr19	4928287	4929716	+	31.1997	6.89932	1.74453	3.95484	7.65864e-05	0.00576714
chr19_4928252-_109202	chr19	4928287	4929716	-	31.1997	6.89932	1.74453	3.95484	7.65864e-05	0.00576714
chr6_39381175+_175856	chr6	39421294	39422288	+	60.7433	6.84085	1.43758	4.75858	1.94955e-06	0.000225921
chr6_39420363-_175861	chr6	39421294	39422288	-	60.7433	6.84085	1.43758	4.75858	1.94955e-06	0.000225921
chr15_99370454-_82627	chr15	99410049	99413473	-	202.82	6.60673	1.14	5.7954	6.81583e-09	1.32999e-06
chr15_99392986+_82629	chr15	99410049	99413473	+	202.82	6.60673	1.14	5.7954	6.81583e-09	1.32999e-06
chr19_5286859-_109253	chr19	5457894	5460614	-	48.3591	6.50952	1.38514	4.69954	2.60753e-06	0.000295636
chr19_5406815+_109275	chr19	5457894	5460614	+	48.3591	6.50952	1.38514	4.69954	2.60753e-06	0.000295636
chr2_128555150+_125270	chr2	128558234	128587894	+	45.5223	6.48276	1.39465	4.64831	3.34659e-06	0.000369485
chr19_5688700-_109310	chr19	5702865	5704366	-	45.8812	6.4624	1.38899	4.65258	3.27809e-06	0.00036209
chr19_5690497+_109312	chr19	5702865	5704366	+	45.8812	6.4624	1.38899	4.65258	3.27809e-06	0.00036209
chr19_5286859-_109248	chr19	5435662	5435899	-	45.6576	6.42409	1.40534	4.57119	4.84966e-06	0.000515845
chr19_5286859-_109249	chr19	5435965	5435997	-	45.6576	6.42409	1.40534	4.57119	4.84966e-06	0.000515845
chr19_5406815+_109270	chr19	5435662	5435899	+	45.6576	6.42409	1.40534	4.57119	4.84966e-06	0.000515845
chr19_5406815+_109271	chr19	5435965	5435997	+	45.6576	6.42409	1.40534	4.57119	4.84966e-06	0.000515845
chr19_5286859-_109239	chr19	5344280	5344704	-	45.3997	6.4158	1.40569	4.56416	5.01497e-06	0.000529867
chr19_5336198+_109261	chr19	5344280	5344704	+	45.3997	6.4158	1.40569	4.56416	5.01497e-06	0.000529867
chr10_7681135-_17279	chr10	7763150	7767946	-	153.353	6.22448	0.871988	7.13827	9.45154e-13	3.9507e-10
chr10_7726000+_17284	chr10	7763150	7767946	+	153.353	6.22448	0.871988	7.13827	9.45154e-13	3.9507e-10
chr15_82326300+_81007	chr15	82720791	82741806	+	36.1851	6.14904	1.42413	4.31776	1.57623e-05	0.0014422
chr15_82642030-_81044	chr15	82720791	82741806	-	36.1851	6.14904	1.42413	4.31776	1.57623e-05	0.0014422
chr7_133788000+_198472	chr7	134236753	134251669	+	33.5794	6.03955	1.43043	4.2222	2.41931e-05	0.00209356
chr7_134232010-_198482	chr7	134236753	134251669	-	33.5794	6.03955	1.43043	4.2222	2.41931e-05	0.00209356
chr9_71463050+_216769	chr9	71463050	71476985	+	32.9582	6.01172	1.43503	4.18928	2.79842e-05	0.00237782
chr9_71463050-_216774	chr9	71463050	71476985	-	32.9582	6.01172	1.43503	4.18928	2.79842e-05	0.00237782
chr19_5690497+_109314	chr19	5726317	5727205	+	47.534	5.93328	1.23838	4.79118	1.65804e-06	0.000194218
chr19_5726286-_109317	chr19	5726317	5727205	-	47.534	5.93328	1.23838	4.79118	1.65804e-06	0.000194218
chr2_22310850-_115680	chr2	22693874	22713510	-	27.9504	5.77672	1.51899	3.803	0.000142957	0.00987547
chr2_22623304+_115682	chr2	22693874	22713510	+	27.9504	5.77672	1.51899	3.803	0.000142957	0.00987547
chr5_103330400+_168909	chr5	103598303	103602586	+	142.951	5.75675	1.02348	5.62467	1.85861e-08	3.32453e-06
chr5_103330400-_168926	chr5	103598303	103602586	-	142.951	5.75675	1.02348	5.62467	1.85861e-08	3.32453e-06
chr7_73372050+_193330	chr7	73419899	73422249	+	27.0933	5.72988	1.50472	3.80793	0.000140134	0.00971422
chr7_73372100-_193333	chr7	73419899	73422249	-	27.0933	5.72988	1.50472	3.80793	0.000140134	0.00971422
chrX_23868050-_223832	chrX	23907607	23923549	-	26.7299	5.70809	1.48544	3.84269	0.000121693	0.00860361
chrX_23889850+_223833	chrX	23907607	23923499	+	26.7299	5.70809	1.48544	3.84269	0.000121693	0.00860361
chrX_41779650+_225280	chrX	41779650	41787749	+	73.9855	5.53737	1.00234	5.52445	3.30523e-08	5.64917e-06
chrX_41779750-_225281	chrX	41779750	41787949	-	73.9855	5.53737	1.00234	5.52445	3.30523e-08	5.64917e-06
chr19_5050785+_109224	chr19	5273119	5273931	+	47.0233	5.52972	1.23363	4.48248	7.37802e-06	0.000742341
chr19_5273112-_109232	chr19	5273119	5273931	-	47.0233	5.52972	1.23363	4.48248	7.37802e-06	0.000742341
chr18_32620550+_103542	chr18	32880673	32894258	+	118.906	5.51094	0.890234	6.19044	5.99959e-10	1.39187e-07
chr18_32782500-_103551	chr18	32880673	32894258	-	118.906	5.51094	0.890234	6.19044	5.99959e-10	1.39187e-07
chr12_68479150+_46154	chr12	69114939	69115013	+	46.1662	5.50401	1.26173	4.36229	1.2871e-05	0.00120971
chr12_68479150-_46181	chr12	69114939	69115013	-	46.1662	5.50401	1.26173	4.36229	1.2871e-05	0.00120971
chr13_55464267+_55841	chr13	55529296	55530409	+	93.3107	5.50127	1.03187	5.33137	9.74753e-08	1.53396e-05
chr13_55528559-_55847	chr13	55529296	55530409	-	93.3107	5.50127	1.03187	5.33137	9.74753e-08	1.53396e-05
chr12_24451600+_41781	chr12	24558539	24572282	+	272.286	5.46521	0.779508	7.0111	2.36448e-12	8.62718e-10
chr12_24451700-_41786	chr12	24558539	24572282	-	272.286	5.46521	0.779508	7.0111	2.36448e-12	8.62718e-10
chr19_5050785+_109220	chr19	5107072	5107745	+	35.151	5.46412	1.26507	4.31923	1.56572e-05	0.00143479
chr19_5107010-_109228	chr19	5107072	5107745	-	35.151	5.46412	1.26507	4.31923	1.56572e-05	0.00143479
chr2_23291400+_115718	chr2	23291400	23306949	+	112.467	5.45197	0.89531	6.08948	1.1328e-09	2.50602e-07
chr2_23291500-_115719	chr2	23291500	23306999	-	112.467	5.45197	0.89531	6.08948	1.1328e-09	2.50602e-07
chr19_5473973+_109288	chr19	5610709	5610822	+	45.881	5.44489	1.17886	4.61877	3.86023e-06	0.000418819
chr19_5610056-_109302	chr19	5610709	5610822	-	45.881	5.44489	1.17886	4.61877	3.86023e-06	0.000418819
chr19_5473973+_109289	chr19	5610965	5611069	+	45.3653	5.42821	1.17947	4.60226	4.1794e-06	0.000451392
chr19_5610056-_109303	chr19	5610965	5611069	-	45.3653	5.42821	1.17947	4.60226	4.1794e-06	0.000451392
chr8_69774916-_205688	chr8	69807749	69808678	-	87.855	5.36232	1.19845	4.47438	7.66318e-06	0.000767791
chr8_69791250+_205692	chr8	69807749	69808678	+	87.855	5.36232	1.19845	4.47438	7.66318e-06	0.000767791
chr3_78394200-_138296	chr3	78394200	78400549	-	30.3719	5.30855	1.36419	3.89136	9.96857e-05	0.00728776
chr15_98771250+_82576	chr15	98874082	98877777	+	196.29	5.21303	0.953017	5.47002	4.49972e-08	7.55525e-06
chr15_98871188-_82597	chr15	98874082	98877777	-	196.29	5.21303	0.953017	5.47002	4.49972e-08	7.55525e-06
chr14_50736150+_66063	chr14	50745094	50765414	+	75.4201	5.18343	0.944076	5.49048	4.00849e-08	6.78786e-06
chr14_50744324-_66071	chr14	50745094	50765414	-	75.4201	5.18343	0.944076	5.49048	4.00849e-08	6.78786e-06
chr19_5473973+_109285	chr19	5590013	5592734	+	55.1891	5.17565	1.13595	4.55622	5.20817e-06	0.00054882
chr19_5559408-_109299	chr19	5590013	5592734	-	55.1891	5.17565	1.13595	4.55622	5.20817e-06	0.00054882
chr15_39064550-_76820	chr15	39146856	39164193	-	36.8236	5.17105	1.24539	4.15215	3.29368e-05	0.00275059
chr15_39132253+_76823	chr15	39146856	39164193	+	36.8236	5.17105	1.24539	4.15215	3.29368e-05	0.00275059
chr19_5690497+_109316	chr19	5737856	5740899	+	49.363	5.16836	1.18382	4.36585	1.2663e-05	0.0011911
chr19_5726286-_109319	chr19	5737856	5740903	-	49.363	5.16836	1.18382	4.36585	1.2663e-05	0.0011911
chr19_5286859-_109246	chr19	5424979	5425143	-	46.6374	5.14882	1.13219	4.54767	5.42424e-06	0.000568189
chr19_5406815+_109268	chr19	5424979	5425143	+	46.6374	5.14882	1.13219	4.54767	5.42424e-06	0.000568189
chr12_69990500+_46225	chr12	69994892	70011434	+	156.203	5.10508	0.809998	6.30258	2.92734e-10	7.12909e-08
chr12_69990500-_46229	chr12	69994892	70011434	-	156.203	5.10508	0.809998	6.30258	2.92734e-10	7.12909e-08
chr19_5050785+_109219	chr19	5098521	5099204	+	35.2005	5.10388	1.26845	4.02372	5.7285e-05	0.00444145
chr19_5098387-_109227	chr19	5098521	5099204	-	35.2005	5.10388	1.26845	4.02372	5.7285e-05	0.00444145
chrX_66713400+_228327	chrX	66713400	66728414	+	33.9989	5.00359	1.22102	4.09788	4.16957e-05	0.00337213
chrX_66713400-_228351	chrX	66713400	66728414	-	33.9989	5.00359	1.22102	4.09788	4.16957e-05	0.00337213
chr15_99251788+_82615	chr15	99262044	99271017	+	189.48	4.96365	1.02107	4.86124	1.16651e-06	0.000140653
chr15_99251960-_82616	chr15	99262044	99271017	-	189.48	4.96365	1.02107	4.86124	1.16651e-06	0.000140653
chr8_70302741+_205735	chr8	70476968	70483866	+	96.974	4.95029	1.19954	4.12683	3.678e-05	0.00302684
chr8_70476955-_205741	chr8	70476968	70483866	-	96.974	4.95029	1.19954	4.12683	3.678e-05	0.00302684
chr12_68479150+_46153	chr12	69114708	69114892	+	48.5432	4.9455	1.10869	4.46068	8.17004e-06	0.000809721
chr12_68479150-_46180	chr12	69114708	69114892	-	48.5432	4.9455	1.10869	4.46068	8.17004e-06	0.000809721
chr7_82648614+_194105	chr7	82836925	82851598	+	110.186	4.89577	1.07434	4.55702	5.1885e-06	0.000547232
chr7_82811300-_194121	chr7	82836925	82851598	-	110.186	4.89577	1.07434	4.55702	5.1885e-06	0.000547232
chr19_5286859-_109238	chr19	5331361	5335740	-	48.9208	4.87729	1.18693	4.10917	3.97081e-05	0.00323333
chr19_5298331+_109260	chr19	5331361	5335740	+	48.9208	4.87729	1.18693	4.10917	3.97081e-05	0.00323333
chr3_102723500+_140786	chr3	102801513	102809800	+	100.228	4.8089	0.900897	5.33791	9.40249e-08	1.4895e-05
chr3_102782719-_140789	chr3	102801513	102809800	-	100.228	4.8089	0.900897	5.33791	9.40249e-08	1.4895e-05
chr17_32443450-_94339	chr17	32551798	32574249	-	45.1705	4.80349	1.07884	4.45246	8.48917e-06	0.000837171
chr17_32536569+_94344	chr17	32551798	32574099	+	45.1705	4.80349	1.07884	4.45246	8.48917e-06	0.000837171
chr13_55464267+_55842	chr13	55536658	55539315	+	81.757	4.74161	1.10819	4.27868	1.88004e-05	0.00167891
chr13_55536663-_55848	chr13	55536663	55539315	-	81.5384	4.7376	1.10819	4.2751	1.91053e-05	0.00170294
chr3_116485700+_142086	chr3	116549981	116560934	+	102.405	4.70661	0.861108	5.46577	4.60913e-08	7.72805e-06
chr3_116508138-_142090	chr3	116549981	116560934	-	102.405	4.70661	0.861108	5.46577	4.60913e-08	7.72805e-06
chr9_39329250+_214107	chr9	39395633	39408249	+	95.5698	4.70497	0.928919	5.06499	4.08416e-07	5.51632e-05
chr9_39329450-_214114	chr9	39395633	39408399	-	95.5698	4.70497	0.928919	5.06499	4.08416e-07	5.51632e-05
chr8_70172405+_205722	chr8	70212305	70220171	+	90.0031	4.65023	1.17693	3.95117	7.77707e-05	0.00585263
chr8_70212310-_205723	chr8	70212310	70220171	-	90.0031	4.65023	1.17693	3.95117	7.77707e-05	0.00585263
chrX_76539300+_229504	chrX	76539538	76566949	+	63.8749	4.64664	1.10446	4.20715	2.58606e-05	0.00222195
chr13_75599100+_58071	chr13	75803298	75830649	+	498.025	4.59898	0.681523	6.7481	1.49798e-11	4.55816e-09
chr13_75599200-_58080	chr13	75803298	75830749	-	498.025	4.59898	0.681523	6.7481	1.49798e-11	4.55816e-09
chr19_5637719+_109308	chr19	5663707	5664634	+	55.1908	4.50476	0.981055	4.59175	4.39542e-06	0.000473435
chr19_5663700-_109309	chr19	5663707	5664634	-	55.1908	4.50476	0.981055	4.59175	4.39542e-06	0.000473435
chr19_5473973+_109278	chr19	5488402	5488743	+	47.6071	4.46605	1.04568	4.27097	1.94621e-05	0.00173146
chr19_5488316-_109292	chr19	5488402	5488743	-	47.6071	4.46605	1.04568	4.27097	1.94621e-05	0.00173146
chr16_18762000+_84298	chr16	18762000	18773211	+	94.7152	4.45924	0.809471	5.50883	3.6122e-08	6.14298e-06
chr19_61295350+_114213	chr19	61295350	61296901	+	55.1246	4.39124	0.975066	4.50353	6.68331e-06	0.000678171
chr19_61295350-_114216	chr19	61295350	61296901	-	55.1246	4.39124	0.975066	4.50353	6.68331e-06	0.000678171
chr1_33427050+_2539	chr1	33427050	33453809	+	52.9966	4.38079	1.1463	3.82167	0.000132552	0.00928868
chr1_33427150-_2545	chr1	33427150	33453809	-	52.9966	4.38079	1.1463	3.82167	0.000132552	0.00928868
chr13_55464267+_55840	chr13	55513676	55523230	+	94.9941	4.35913	0.933314	4.67059	3.00333e-06	0.000334846
chr13_55513451-_55846	chr13	55513676	55523230	-	94.9941	4.35913	0.933314	4.67059	3.00333e-06	0.000334846
chr19_5610056-_109306	chr19	5648130	5651184	-	48.2951	4.34718	1.05873	4.10605	4.02476e-05	0.00327055
chr19_5637719+_109307	chr19	5648130	5651184	+	48.2951	4.34718	1.05873	4.10605	4.02476e-05	0.00327055
chr9_36577050+_213790	chr9	36582635	36635752	+	59.4784	4.34144	0.937076	4.63297	3.6046e-06	0.000393955
chr9_36577050-_213792	chr9	36582635	36635752	-	59.4784	4.34144	0.937076	4.63297	3.6046e-06	0.000393955
chr8_85119642-_207083	chr8	85231509	85256922	-	144.679	4.31711	0.747851	5.77269	7.80163e-09	1.50754e-06
chr8_85151924+_207086	chr8	85231509	85256922	+	144.679	4.31711	0.747851	5.77269	7.80163e-09	1.50754e-06
chr2_152293851+_127292	chr2	152332653	152337421	+	132.778	4.3025	0.867014	4.96244	6.96134e-07	8.78024e-05
chr2_152332417-_127294	chr2	152332653	152337421	-	132.778	4.3025	0.867014	4.96244	6.96134e-07	8.78024e-05
chr11_46571536+_32589	chr11	46646959	46668959	+	138.633	4.2951	0.761325	5.64161	1.68471e-08	3.03397e-06
chr11_46645011-_32595	chr11	46646959	46668959	-	138.633	4.2951	0.761325	5.64161	1.68471e-08	3.03397e-06
chr16_18690500-_84295	chr16	18970309	19018054	-	197.277	4.28151	0.701524	6.10316	1.03994e-09	2.30916e-07
chr16_18877037+_84302	chr16	18970309	19018054	+	197.277	4.28151	0.701524	6.10316	1.03994e-09	2.30916e-07
chr19_5286859-_109245	chr19	5402526	5406739	-	51.2271	4.2527	0.991279	4.29011	1.78582e-05	0.00161168
chr19_5336198+_109267	chr19	5402526	5406739	+	51.2271	4.2527	0.991279	4.29011	1.78582e-05	0.00161168
chr8_70139101-_205718	chr8	70167488	70172355	-	98.9913	4.25124	0.989772	4.29517	1.74562e-05	0.00157945
chr8_70139711+_205720	chr8	70167488	70172355	+	98.9913	4.25124	0.989772	4.29517	1.74562e-05	0.00157945
chr10_72297150+_22982	chr10	72302660	72309320	+	125.886	4.1745	1.01471	4.114	3.8887e-05	0.00317637
chr10_72297150-_22985	chr10	72302660	72309320	-	125.886	4.1745	1.01471	4.114	3.8887e-05	0.00317637
chr15_58001400+_78710	chr15	58076541	58085372	+	57.956	4.17342	0.918584	4.54332	5.53757e-06	0.000577909
chr15_58076212-_78716	chr15	58076541	58085372	-	57.956	4.17342	0.918584	4.54332	5.53757e-06	0.000577909
chr1_85598784-_6968	chr1	85851576	85870413	-	154.446	4.1591	0.714954	5.81729	5.98088e-09	1.17865e-06
chr1_85793541+_6975	chr1	85851576	85870413	+	154.446	4.1591	0.714954	5.81729	5.98088e-09	1.17865e-06
chr19_5050785+_109225	chr19	5296028	5298326	+	56.4609	4.15877	1.01414	4.10079	4.11744e-05	0.00333223
chr19_5286859-_109233	chr19	5296028	5298330	-	56.4609	4.15877	1.01414	4.10079	4.11744e-05	0.00333223
chrX_76539350-_229505	chrX	76539538	76582609	-	95.0732	4.14231	0.842534	4.91649	8.81102e-07	0.000108884
chrX_12566300+_222526	chrX	12648090	12652302	+	145.645	4.09523	0.751988	5.44587	5.15514e-08	8.57117e-06
chrX_12566300-_222535	chrX	12648090	12652302	-	145.645	4.09523	0.751988	5.44587	5.15514e-08	8.57117e-06
chr19_3442100+_109048	chr19	3442100	3454927	+	74.4197	4.09292	0.84274	4.85668	1.19372e-06	0.000143569
chr19_3442100-_109061	chr19	3442100	3454927	-	74.4197	4.09292	0.84274	4.85668	1.19372e-06	0.000143569
chr12_55830600+_44649	chr12	55869736	55889297	+	66.1845	4.08754	0.9218	4.43431	9.23694e-06	0.000902323
chr12_55830700-_44653	chr12	55869736	55889297	-	66.1845	4.08754	0.9218	4.43431	9.23694e-06	0.000902323
chr12_105576600-_49420	chr12	105838944	105864261	-	73.4471	4.08251	0.85001	4.8029	1.56386e-06	0.000183985
chr12_105784704+_49424	chr12	105838944	105864261	+	73.4471	4.08251	0.85001	4.8029	1.56386e-06	0.000183985
chr8_70302741+_205734	chr8	70439579	70450218	+	110.465	4.07519	0.970702	4.19819	2.69059e-05	0.00229768
chr8_70439584-_205740	chr8	70439584	70450218	-	110.247	4.07216	0.973455	4.1832	2.87435e-05	0.00243974
chr12_24451700-_41788	chr12	24639010	24651273	-	257.447	4.07034	0.736461	5.5269	3.25947e-08	5.57896e-06
chr12_24572287+_41810	chr12	24639010	24651273	+	257.447	4.07034	0.736461	5.5269	3.25947e-08	5.57896e-06
chr11_58504250+_33633	chr11	58509261	58527185	+	63.415	4.063	0.878496	4.62495	3.74685e-06	0.000408004
chr11_58504350-_33637	chr11	58509261	58527185	-	63.415	4.063	0.878496	4.62495	3.74685e-06	0.000408004
chr5_28272650+_161952	chr5	28419239	28456814	+	84.5773	4.05398	0.831238	4.87704	1.07689e-06	0.000131174
chr5_28279400-_161957	chr5	28419239	28456814	-	84.5773	4.05398	0.831238	4.87704	1.07689e-06	0.000131174
chr2_33216073+_116728	chr2	33652798	33673313	+	186.545	4.03716	1.03969	3.88305	0.000103154	0.00751827
chr2_33640485-_116746	chr2	33652798	33673313	-	186.545	4.03716	1.03969	3.88305	0.000103154	0.00751827
chr4_33217500+_149063	chr4	33502614	33532599	+	130.571	4.02312	0.939121	4.28392	1.8363e-05	0.00164726
chr4_33217600-_149067	chr4	33502614	33532649	-	130.571	4.02312	0.939121	4.28392	1.8363e-05	0.00164726
chr15_98771250+_82571	chr15	98778150	98789856	+	193.853	4.00522	1.0178	3.93518	8.31343e-05	0.00620285
chr15_98778155-_82592	chr15	98778155	98789856	-	193.853	4.00522	1.0178	3.93518	8.31343e-05	0.00620285
chr19_5286859-_109254	chr19	5468507	5470818	-	49.8117	4.00445	1.04854	3.81906	0.00013396	0.00938183
chr19_5406815+_109276	chr19	5468507	5470818	+	49.8117	4.00445	1.04854	3.81906	0.00013396	0.00938183
chr2_72865000+_120058	chr2	72905252	72919922	+	66.4111	3.91782	0.873531	4.48505	7.28985e-06	0.00073409
chr2_72865050-_120066	chr2	72905252	72919922	-	66.4111	3.91782	0.873531	4.48505	7.28985e-06	0.00073409
chr11_70000617+_34827	chr11	70015411	70016937	+	51.1547	3.91053	1.00289	3.89926	9.64887e-05	0.00708011
chr11_70015413-_34828	chr11	70015413	70016941	-	51.1547	3.91053	1.00289	3.89926	9.64887e-05	0.00708011
chr19_5473973+_109287	chr19	5610237	5610548	+	50.276	3.90718	0.997674	3.91629	8.99231e-05	0.00663923
chr19_5610056-_109301	chr19	5610237	5610548	-	50.276	3.90718	0.997674	3.91629	8.99231e-05	0.00663923
chr3_102990050-_140806	chr3	103072492	103074013	-	49.2519	3.90149	0.936393	4.16651	3.09303e-05	0.0026031
chr3_103058348+_140816	chr3	103072492	103074013	+	49.2519	3.90149	0.936393	4.16651	3.09303e-05	0.0026031
chr4_40140500+_149634	chr4	40317719	40326625	+	45.2684	3.88591	0.97932	3.96796	7.24897e-05	0.00549688
chr4_40269855-_149651	chr4	40317719	40326625	-	45.2684	3.88591	0.97932	3.96796	7.24897e-05	0.00549688
chr19_5286859-_109243	chr19	5371526	5377522	-	57.474	3.86774	0.974585	3.9686	7.22965e-05	0.00548572
chr19_5336198+_109265	chr19	5371526	5377522	+	57.474	3.86774	0.974585	3.9686	7.22965e-05	0.00548572
chr19_7483277-_109506	chr19	7539674	7551016	-	108.673	3.85593	0.767455	5.0243	5.05264e-07	6.66941e-05
chr19_7494053+_109510	chr19	7539674	7551016	+	108.673	3.85593	0.767455	5.0243	5.05264e-07	6.66941e-05
chr15_98771250+_82577	chr15	98898540	98903088	+	200.341	3.83587	1.00705	3.80901	0.000139525	0.00967765
chr15_98894128-_82598	chr15	98898540	98903088	-	200.341	3.83587	1.00705	3.80901	0.000139525	0.00967765
chr10_58250850-_21988	chr10	58576244	58600788	-	203.542	3.82072	0.679706	5.62113	1.89714e-08	3.38329e-06
chr10_58446922+_21992	chr10	58576244	58600788	+	203.542	3.82072	0.679706	5.62113	1.89714e-08	3.38329e-06
chr13_117158200+_62121	chr13	117158200	117173449	+	99.8834	3.78044	0.785404	4.81337	1.48406e-06	0.000175477
chr13_117161150-_62123	chr13	117161150	117173549	-	99.4462	3.77363	0.785713	4.80281	1.56451e-06	0.000183985
chr1_155158000+_13755	chr1	155244444	155275700	+	203.234	3.73688	0.712422	5.24532	1.56008e-07	2.35402e-05
chr1_155240911-_13759	chr1	155244444	155275700	-	203.234	3.73688	0.712422	5.24532	1.56008e-07	2.35402e-05
chr13_111334400+_61443	chr13	111368680	111425679	+	656.452	3.70108	0.602876	6.13905	8.3017e-10	1.88555e-07
chr13_111334400-_61457	chr13	111368680	111425679	-	656.452	3.70108	0.602876	6.13905	8.3017e-10	1.88555e-07
chr7_22310800-_188302	chr7	23362277	23385888	-	120.672	3.67091	0.735456	4.99134	5.99629e-07	7.65216e-05
chr7_23273150+_188358	chr7	23362277	23385888	+	120.672	3.67091	0.735456	4.99134	5.99629e-07	7.65216e-05
chr1_80182550+_6548	chr1	80256197	80264922	+	114.342	3.66444	0.939887	3.89881	9.66671e-05	0.00708883
chr1_80213949-_6559	chr1	80256197	80264922	-	114.342	3.66444	0.939887	3.89881	9.66671e-05	0.00708883
chr2_160623550+_128121	chr2	160725464	160731299	+	50.8018	3.63978	0.938141	3.87978	0.000104552	0.00758917
chr2_160623700-_128125	chr2	160725464	160731299	-	50.8018	3.63978	0.938141	3.87978	0.000104552	0.00758917
chr3_88548287-_139133	chr3	88739692	88744699	-	162.742	3.60308	0.903935	3.98599	6.71989e-05	0.00514198
chr3_88716876+_139145	chr3	88739692	88744699	+	162.742	3.60308	0.903935	3.98599	6.71989e-05	0.00514198
chr3_103644050+_140867	chr3	103696392	103722221	+	155.746	3.57457	0.747808	4.78006	1.75239e-06	0.000204867
chr3_103644100-_140876	chr3	103696392	103722221	-	155.746	3.57457	0.747808	4.78006	1.75239e-06	0.000204867
chr19_5286859-_109247	chr19	5427313	5435580	-	56.9216	3.50348	0.915215	3.82804	0.000129167	0.00907277
chr19_5406815+_109269	chr19	5427313	5435580	+	56.9216	3.50348	0.915215	3.82804	0.000129167	0.00907277
chr4_3496950+_146162	chr4	3537191	3549040	+	114.718	3.48845	0.767435	4.5456	5.47795e-06	0.00057269
chr4_3496950-_146168	chr4	3537191	3549040	-	114.718	3.48845	0.767435	4.5456	5.47795e-06	0.00057269
chr16_18690500-_84292	chr16	18773229	18776846	-	73.7658	3.465	0.819342	4.22901	2.34724e-05	0.00203807
chr16_18762000+_84299	chr16	18773229	18776846	+	73.7658	3.465	0.819342	4.22901	2.34724e-05	0.00203807
chr10_75560335-_23121	chr10	75619503	75633451	-	175.376	3.46007	0.72357	4.78195	1.73607e-06	0.000203158
chr10_75589340+_23124	chr10	75619503	75633451	+	175.376	3.46007	0.72357	4.78195	1.73607e-06	0.000203158
chr3_94974831+_139982	chr3	95046412	95058529	+	55.9678	3.44265	0.903306	3.81117	0.00013831	0.009613
chr3_95042557-_139988	chr3	95046412	95058529	-	55.9678	3.44265	0.903306	3.81117	0.00013831	0.009613
chr13_55464267+_55839	chr13	55488111	55495794	+	106.067	3.44204	0.851297	4.04329	5.27075e-05	0.00415138
chr13_55488116-_55845	chr13	55488116	55495794	-	106.067	3.44204	0.851297	4.04329	5.27075e-05	0.00415138
chr10_75560335-_23122	chr10	75633547	75636705	-	88.2264	3.43506	0.862439	3.98295	6.80637e-05	0.00519765
chr10_75589340+_23125	chr10	75633547	75636705	+	88.2264	3.43506	0.862439	3.98295	6.80637e-05	0.00519765
chr4_3496950+_146161	chr4	3516515	3537089	+	67.8516	3.43369	0.850917	4.03528	5.45377e-05	0.00426886
chr4_3496950-_146167	chr4	3516515	3537089	-	67.8516	3.43369	0.850917	4.03528	5.45377e-05	0.00426886
chr2_72865000+_120057	chr2	72865000	72905070	+	114.225	3.42995	0.760432	4.51052	6.46687e-06	0.000659015
chr2_72865050-_120065	chr2	72865050	72905070	-	114.225	3.42995	0.760432	4.51052	6.46687e-06	0.000659015
chr1_54629950+_4465	chr1	54971895	54985168	+	89.0121	3.42346	0.793802	4.31274	1.61243e-05	0.00146911
chr1_54926392-_4470	chr1	54971895	54985168	-	89.0121	3.42346	0.793802	4.31274	1.61243e-05	0.00146911
chr2_152216250-_127290	chr2	152313996	152316333	-	171.995	3.41578	0.693223	4.92739	8.33337e-07	0.000103464
chr2_152293851+_127291	chr2	152313996	152316333	+	171.995	3.41578	0.693223	4.92739	8.33337e-07	0.000103464
chr2_152345669+_127298	chr2	152415027	152415586	+	148.039	3.39127	0.754402	4.49532	6.94668e-06	0.000703697
chr2_152376643-_127301	chr2	152415027	152415586	-	148.039	3.39127	0.754402	4.49532	6.94668e-06	0.000703697
chr9_6066450+_211219	chr9	6074278	6083713	+	169.15	3.37717	0.691632	4.88289	1.04542e-06	0.000127601
chr9_6066450-_211222	chr9	6074278	6083713	-	169.15	3.37717	0.691632	4.88289	1.04542e-06	0.000127601
chr14_55812000-_66901	chr14	55974031	55989062	-	168.223	3.37201	0.711984	4.73608	2.17891e-06	0.000249827
chr14_55976650+_66918	chr14	55976650	55989062	+	168.223	3.37201	0.711984	4.73608	2.17891e-06	0.000249827
chr4_40948286-_149704	chr4	41028740	41033073	-	72.9377	3.36556	0.818094	4.11391	3.89019e-05	0.00317637
chr4_40970906+_149709	chr4	41028740	41033073	+	72.9377	3.36556	0.818094	4.11391	3.89019e-05	0.00317637
chr11_3100000+_28362	chr11	3100000	3122177	+	1341.84	3.36463	0.598126	5.62528	1.85208e-08	3.31782e-06
chr11_3100000-_28366	chr11	3100000	3122177	-	1341.84	3.36463	0.598126	5.62528	1.85208e-08	3.31782e-06
chr10_119173150+_27120	chr10	119173150	119194922	+	184.039	3.27658	0.673705	4.86351	1.1532e-06	0.000139188
chr10_119173200-_27123	chr10	119173200	119194922	-	184.039	3.27658	0.673705	4.86351	1.1532e-06	0.000139188
chr17_56510350+_97252	chr17	56512431	56550400	+	199.55	3.27022	0.701254	4.66339	3.11041e-06	0.000345491
chr17_56510450-_97263	chr17	56512431	56550400	-	199.55	3.27022	0.701254	4.66339	3.11041e-06	0.000345491
chr6_39377677-_175854	chr6	39390380	39397803	-	120.889	3.23563	0.780565	4.14524	3.39458e-05	0.00281904
chr6_39381175+_175855	chr6	39390380	39397803	+	120.889	3.23563	0.780565	4.14524	3.39458e-05	0.00281904
chr17_29008000-_94132	chr17	29047966	29053335	-	87.9207	3.13702	0.770738	4.07015	4.69823e-05	0.00374502
chr17_29032632+_94136	chr17	29047966	29053335	+	87.9207	3.13702	0.770738	4.07015	4.69823e-05	0.00374502
chr6_128164100+_184141	chr6	128214014	128224287	+	153.446	3.12121	0.716635	4.35537	1.32842e-05	0.00124657
chr6_128183808-_184159	chr6	128214014	128224287	-	153.446	3.12121	0.716635	4.35537	1.32842e-05	0.00124657
chr1_80182550+_6547	chr1	80228792	80255030	+	525.786	3.11389	0.624211	4.98852	6.08426e-07	7.75612e-05
chr1_80213949-_6558	chr1	80228792	80255030	-	525.786	3.11389	0.624211	4.98852	6.08426e-07	7.75612e-05
chr5_34513968-_162368	chr5	34923839	34936949	-	74.2193	3.11167	0.811607	3.83396	0.000126097	0.00887289
chr5_34915915+_162376	chr5	34923839	34936899	+	74.2193	3.11167	0.811607	3.83396	0.000126097	0.00887289
chr3_33997800+_133587	chr3	34081321	34104269	+	178.383	3.11005	0.686028	4.53341	5.80381e-06	0.000603842
chr3_34016400-_133592	chr3	34081321	34104269	-	178.383	3.11005	0.686028	4.53341	5.80381e-06	0.000603842
chr15_58001400+_78711	chr15	58085784	58094043	+	139.717	3.108	0.762461	4.07627	4.57632e-05	0.00365349
chr15_58076212-_78717	chr15	58085784	58094043	-	139.717	3.108	0.762461	4.07627	4.57632e-05	0.00365349
chr14_20915250-_63785	chr14	21448569	21449948	-	106.45	3.09884	0.758822	4.08375	4.43148e-05	0.00355379
chr14_21052611+_63788	chr14	21448569	21449948	+	106.45	3.09884	0.758822	4.08375	4.43148e-05	0.00355379
chrX_48594457-_226075	chrX	48710723	48744699	-	100.397	3.09866	0.802529	3.86112	0.00011287	0.00804192
chrX_48623578+_226079	chrX	48710723	48744549	+	100.397	3.09866	0.802529	3.86112	0.00011287	0.00804192
chr12_87443912+_47479	chr12	87496363	87507771	+	691.349	3.06819	0.616446	4.97723	6.45009e-07	8.18742e-05
chr12_87472279-_47491	chr12	87496363	87507771	-	691.349	3.06819	0.616446	4.97723	6.45009e-07	8.18742e-05
chr14_59201050+_67240	chr14	59365470	59380832	+	318.256	3.0183	0.632406	4.77272	1.81756e-06	0.000211862
chr14_59365449-_67250	chr14	59365470	59380832	-	318.256	3.0183	0.632406	4.77272	1.81756e-06	0.000211862
chr6_113326985+_182866	chr6	113343984	113352635	+	245.317	3.01096	0.646027	4.66073	3.15095e-06	0.000349017
chr6_113343983-_182869	chr6	113343984	113352635	-	245.317	3.01096	0.646027	4.66073	3.15095e-06	0.000349017
chr12_24451700-_41796	chr12	24764936	24776245	-	289.722	2.95997	0.696635	4.24896	2.14763e-05	0.00188745
chr12_24572287+_41818	chr12	24764936	24776245	+	289.722	2.95997	0.696635	4.24896	2.14763e-05	0.00188745
chr9_114731173+_220521	chr9	114879615	114899340	+	99.9855	2.94128	0.743402	3.95652	7.60495e-05	0.00573034
chr9_114844106-_220526	chr9	114879615	114899340	-	99.9855	2.94128	0.743402	3.95652	7.60495e-05	0.00573034
chr19_61295350+_114214	chr19	61297069	61305037	+	124.165	2.92758	0.726681	4.0287	5.6087e-05	0.0043656
chr19_61295350-_114217	chr19	61297069	61305037	-	124.165	2.92758	0.726681	4.0287	5.6087e-05	0.0043656
chr5_103655753-_168936	chr5	103855322	103861972	-	203.611	2.92675	0.665327	4.39896	1.0877e-05	0.00104581
chr5_103754162+_168937	chr5	103855322	103861972	+	203.611	2.92675	0.665327	4.39896	1.0877e-05	0.00104581
chr11_35643300+_31432	chr11	35793459	35797381	+	104.062	2.91475	0.753289	3.86936	0.000109121	0.00780981
chr11_35684050-_31443	chr11	35793459	35797381	-	104.062	2.91475	0.753289	3.86936	0.000109121	0.00780981
chr11_70130410+_34875	chr11	70358781	70374297	+	309.093	2.90869	0.703904	4.13223	3.5926e-05	0.00296283
chr11_70310850-_34889	chr11	70358781	70374297	-	309.093	2.90869	0.703904	4.13223	3.5926e-05	0.00296283
chr13_49309245-_55111	chr13	49734267	49750464	-	159.354	2.88776	0.715641	4.03521	5.45531e-05	0.00426886
chr13_49682130+_55123	chr13	49734267	49750464	+	159.354	2.88776	0.715641	4.03521	5.45531e-05	0.00426886
chr16_21997600+_84683	chr16	22230919	22236920	+	149.921	2.87594	0.686134	4.19151	2.77099e-05	0.00235957
chr16_22163024-_84695	chr16	22230919	22236920	-	149.921	2.87594	0.686134	4.19151	2.77099e-05	0.00235957
chr13_37994162-_54217	chr13	38061433	38086201	-	112.205	2.85352	0.726328	3.92869	8.54102e-05	0.00635725
chr13_38037018+_54219	chr13	38061433	38086201	+	112.205	2.85352	0.726328	3.92869	8.54102e-05	0.00635725
chr9_72985381-_216853	chr9	73126199	73132688	-	216.412	2.84177	0.654113	4.34446	1.39618e-05	0.00130502
chr9_73113448+_216858	chr9	73126199	73132688	+	216.412	2.84177	0.654113	4.34446	1.39618e-05	0.00130502
chr13_8570550+_51624	chr13	8768747	8797301	+	150.328	2.75184	0.691539	3.9793	6.91192e-05	0.00527385
chr13_8665950-_51628	chr13	8768747	8797301	-	150.328	2.75184	0.691539	3.9793	6.91192e-05	0.00527385
chr5_121106250+_170415	chr5	121368577	121371724	+	258.015	2.74216	0.665956	4.11764	3.8278e-05	0.00313905
chr5_121191372-_170423	chr5	121368577	121371724	-	258.015	2.74216	0.665956	4.11764	3.8278e-05	0.00313905
chr12_72664811-_46365	chr12	72799819	72817711	-	392.89	2.73531	0.629966	4.34199	1.41196e-05	0.00131359
chr12_72760741+_46368	chr12	72799819	72817711	+	392.89	2.73531	0.629966	4.34199	1.41196e-05	0.00131359
chr11_49190550+_32736	chr11	49190550	49203291	+	217.581	2.71963	0.673367	4.03885	5.37139e-05	0.00422228
chr11_49190550-_32738	chr11	49190550	49203291	-	217.581	2.71963	0.673367	4.03885	5.37139e-05	0.00422228
chr8_90729400-_207842	chr8	90762596	90790825	-	532.811	2.63022	0.604639	4.35006	1.36098e-05	0.00127412
chr8_90747450+_207852	chr8	90762596	90790825	+	532.811	2.63022	0.604639	4.35006	1.36098e-05	0.00127412
chr6_41680660-_176124	chr6	42042851	42061999	-	208.82	2.61184	0.670159	3.89735	9.7252e-05	0.00712953
chr12_24451700-_41787	chr12	24617391	24638668	-	335.742	2.61112	0.671122	3.89068	9.9965e-05	0.00729923
chr12_24572287+_41809	chr12	24617391	24638668	+	335.742	2.61112	0.671122	3.89068	9.9965e-05	0.00729923
chr16_21997600+_84684	chr16	22237315	22244167	+	186.767	2.60714	0.673036	3.8737	0.000107196	0.00769051
chr16_22163024-_84696	chr16	22237315	22244167	-	186.767	2.60714	0.673036	3.8737	0.000107196	0.00769051
chr8_95807467-_208308	chr8	95934042	95965449	-	478.626	2.57991	0.608719	4.23826	2.2526e-05	0.00196521
chr8_95809033+_208315	chr8	95934042	95965349	+	478.626	2.57991	0.608719	4.23826	2.2526e-05	0.00196521
chr4_143816094-_158862	chr4	144069327	144094736	-	226.081	2.51686	0.659248	3.81778	0.000134659	0.00941416
chr4_144059126+_158886	chr4	144069327	144094736	+	226.081	2.51686	0.659248	3.81778	0.000134659	0.00941416
chr19_7612555+_109535	chr19	7978039	8062208	+	1233.41	2.49297	0.577829	4.31437	1.60056e-05	0.00146109
chr19_7966005-_109550	chr19	7978039	8062208	-	1233.41	2.49297	0.577829	4.31437	1.60056e-05	0.00146109
chr1_9380200+_417	chr1	9398687	9439740	+	306.14	2.48146	0.632928	3.92061	8.83262e-05	0.00653348
chr1_9380250-_425	chr1	9398687	9439740	-	306.14	2.48146	0.632928	3.92061	8.83262e-05	0.00653348
chr14_29784500+_64175	chr14	29907588	29958070	+	308.664	2.44471	0.635486	3.847	0.000119574	0.00846585
chr14_29802550-_64180	chr14	29907588	29958070	-	308.664	2.44471	0.635486	3.847	0.000119574	0.00846585
chr16_32247163-_85587	chr16	32326695	32332256	-	800.579	-2.27326	0.58978	-3.85442	0.000116003	0.00824514
chr16_32277461+_85598	chr16	32326695	32332252	+	795.755	-2.27865	0.590298	-3.86017	0.000113307	0.0080706
chr11_22286800-_30240	chr11	22519234	22617407	-	3296.2	-2.29451	0.569513	-4.0289	5.60382e-05	0.00436466
chr11_22512088+_30247	chr11	22519234	22617407	+	3296.2	-2.29451	0.569513	-4.0289	5.60382e-05	0.00436466
chr19_41273800+_112445	chr19	41586536	41588650	+	538.963	-2.30292	0.601734	-3.82713	0.000129645	0.00909567
chr19_41427150-_112452	chr19	41586536	41588650	-	538.963	-2.30292	0.601734	-3.82713	0.000129645	0.00909567
chr16_32099743-_85572	chr16	32113743	32142784	-	779.745	-2.30326	0.604001	-3.81334	0.000137103	0.0095626
chr16_32099952+_85574	chr16	32113743	32142784	+	779.745	-2.30326	0.604001	-3.81334	0.000137103	0.0095626
chr12_17831450+_41142	chr12	18339043	18355459	+	1422.4	-2.34929	0.575438	-4.08262	4.45317e-05	0.00356878
chr12_17831500-_41293	chr12	18339043	18355459	-	1422.4	-2.34929	0.575438	-4.08262	4.45317e-05	0.00356878
chr5_69766600+_165712	chr5	69806364	69919094	+	617.329	-2.37396	0.616912	-3.84814	0.00011902	0.00843969
chr5_69766600-_165729	chr5	69806364	69919094	-	617.329	-2.37396	0.616912	-3.84814	0.00011902	0.00843969
chr18_19237600+_102189	chr18	19237600	19345773	+	471.727	-2.42488	0.610266	-3.97348	7.08315e-05	0.00538828
chr18_19237600-_102198	chr18	19237600	19345773	-	471.727	-2.42488	0.610266	-3.97348	7.08315e-05	0.00538828
chr8_21206350+_201430	chr8	21618972	21626502	+	383.937	-2.44458	0.622759	-3.92541	8.65834e-05	0.00641652
chr8_21206500-_201469	chr8	21618972	21626502	-	383.937	-2.44458	0.622759	-3.92541	8.65834e-05	0.00641652
chr17_7831000+_92415	chr17	7831000	7881105	+	281.718	-2.45368	0.628332	-3.90507	9.41993e-05	0.00693347
chr17_7831050-_92418	chr17	7831050	7881105	-	281.718	-2.45368	0.628332	-3.90507	9.41993e-05	0.00693347
chr11_90407550+_36518	chr11	90702333	90753655	+	361.868	-2.46086	0.623686	-3.94567	7.95778e-05	0.00596334
chr11_90638081-_36527	chr11	90702333	90753655	-	361.868	-2.46086	0.623686	-3.94567	7.95778e-05	0.00596334
chrX_95204000+_231419	chrX	95630366	95639192	+	854.304	-2.47931	0.604425	-4.10192	4.09727e-05	0.00332268
chrX_95478134-_231431	chrX	95630366	95639192	-	854.304	-2.47931	0.604425	-4.10192	4.09727e-05	0.00332268
chr14_112196600+_72987	chr14	112287483	112289370	+	480.649	-2.49473	0.618497	-4.03353	5.49453e-05	0.00429216
chr14_112196600-_73010	chr14	112287483	112289370	-	480.649	-2.49473	0.618497	-4.03353	5.49453e-05	0.00429216
chrX_17394500-_223042	chrX	18279936	18293327	-	319.244	-2.49486	0.651654	-3.82851	0.000128922	0.00906093
chrX_18162575+_223049	chrX	18279936	18293327	+	319.244	-2.49486	0.651654	-3.82851	0.000128922	0.00906093
chr10_27743050+_19071	chr10	27885384	27890428	+	230.373	-2.50627	0.652968	-3.83828	0.000123901	0.00872867
chr10_27743100-_19078	chr10	27885384	27890428	-	230.373	-2.50627	0.652968	-3.83828	0.000123901	0.00872867
chr1_148347650+_13227	chr1	148347650	148363633	+	487.706	-2.51658	0.660104	-3.8124	0.000137626	0.00958782
chr1_148347750-_13230	chr1	148347750	148363633	-	487.706	-2.51658	0.660104	-3.8124	0.000137626	0.00958782
chr4_143702716-_158832	chr4	143729158	143735297	-	257.18	-2.52533	0.645825	-3.91024	9.22031e-05	0.00679914
chr4_143719455+_158837	chr4	143729158	143735297	+	257.18	-2.52533	0.645825	-3.91024	9.22031e-05	0.00679914
chr6_65866300+_178151	chr6	65954014	65981865	+	1417.47	-2.53824	0.587593	-4.31973	1.56219e-05	0.00143479
chr6_65866350-_178169	chr6	65954014	65981865	-	1417.47	-2.53824	0.587593	-4.31973	1.56219e-05	0.00143479
chr10_49898600+_20979	chr10	50184149	50255674	+	358.279	-2.54048	0.630379	-4.03009	5.57553e-05	0.00434547
chr10_50025000-_21003	chr10	50184149	50255674	-	358.279	-2.54048	0.630379	-4.03009	5.57553e-05	0.00434547
chrX_13214600+_222580	chrX	13304420	13317609	+	667.895	-2.5436	0.594609	-4.27777	1.88771e-05	0.00168323
chrX_13214650-_222598	chrX	13304420	13317609	-	667.895	-2.5436	0.594609	-4.27777	1.88771e-05	0.00168323
chr4_7517100+_146633	chr4	7821047	7974895	+	353.303	-2.55647	0.636023	-4.01946	5.83309e-05	0.00451665
chr4_7517250-_146655	chr4	7821047	7974895	-	353.303	-2.55647	0.636023	-4.01946	5.83309e-05	0.00451665
chr18_69757750+_106745	chr18	69757750	69777935	+	251.729	-2.58743	0.655535	-3.94705	7.91205e-05	0.00594107
chr18_69757800-_106754	chr18	69757800	69777935	-	251.729	-2.58743	0.655535	-3.94705	7.91205e-05	0.00594107
chr14_54417704-_66727	chr14	54450064	54463041	-	830.023	-2.59805	0.593222	-4.37957	1.18916e-05	0.00112252
chr14_54431623+_66733	chr14	54450064	54463041	+	830.023	-2.59805	0.593222	-4.37957	1.18916e-05	0.00112252
chr14_34815100+_64542	chr14	35732913	35742656	+	221.017	-2.61	0.65934	-3.9585	7.54208e-05	0.00569377
chr14_35707450-_64560	chr14	35732913	35742656	-	221.017	-2.61	0.65934	-3.9585	7.54208e-05	0.00569377
chr7_72814900-_193278	chr7	72840602	72983401	-	899.507	-2.62411	0.655845	-4.00111	6.3046e-05	0.00485493
chrX_110498350+_233107	chrX	110623022	110634585	+	246.693	-2.62739	0.643054	-4.0858	4.39252e-05	0.00352848
chrX_110498350-_233115	chrX	110623022	110634585	-	246.693	-2.62739	0.643054	-4.0858	4.39252e-05	0.00352848
chr3_69598965-_137199	chr3	69876775	69914015	-	411.721	-2.64064	0.625812	-4.21954	2.44806e-05	0.00211329
chr3_69721985+_137210	chr3	69876775	69914015	+	411.721	-2.64064	0.625812	-4.21954	2.44806e-05	0.00211329
chr11_22982257-_30258	chr11	23055720	23061585	-	1579.56	-2.6439	0.576877	-4.58313	4.58074e-06	0.000492015
chr11_23008347+_30281	chr11	23055720	23061585	+	1579.56	-2.6439	0.576877	-4.58313	4.58074e-06	0.000492015
chr9_55980937-_215660	chr9	56068589	56089961	-	305.804	-2.65496	0.631359	-4.20516	2.609e-05	0.00223521
chr9_56041857+_215663	chr9	56068589	56089961	+	305.804	-2.65496	0.631359	-4.20516	2.609e-05	0.00223521
chr16_32247163-_85581	chr16	32257083	32267449	-	715.515	-2.65931	0.592353	-4.48939	7.14265e-06	0.000721096
chr16_32247227+_85592	chr16	32257083	32267449	+	715.515	-2.65931	0.592353	-4.48939	7.14265e-06	0.000721096
chr3_148684650+_145225	chr3	148718335	148815582	+	300.359	-2.66995	0.658347	-4.05554	5.00184e-05	0.00396712
chr3_148684750-_145229	chr3	148718335	148815582	-	300.359	-2.66995	0.658347	-4.05554	5.00184e-05	0.00396712
chr16_32487708-_85605	chr16	32561966	32589280	-	745.072	-2.67154	0.592196	-4.51124	6.44488e-06	0.000657336
chr16_32496276+_85613	chr16	32561966	32589280	+	745.072	-2.67154	0.592196	-4.51124	6.44488e-06	0.000657336
chr1_78652850+_6496	chr1	79440120	79505802	+	181.176	-2.67912	0.693539	-3.86298	0.000112014	0.00799527
chr1_79440047-_6512	chr1	79440120	79505802	-	181.176	-2.67912	0.693539	-3.86298	0.000112014	0.00799527
chr16_32247163-_85585	chr16	32274781	32277458	-	729.83	-2.68137	0.590291	-4.54246	5.56016e-06	0.000580012
chr5_146221423-_172468	chr5	146302874	146348654	-	3467.81	-2.68664	0.688752	-3.90074	9.5898e-05	0.00704979
chr5_146231250+_172501	chr5	146302874	146348654	+	3467.81	-2.68664	0.688752	-3.90074	9.5898e-05	0.00704979
chr12_17831450+_41153	chr12	18570654	18578026	+	772.625	-2.68816	0.636847	-4.22104	2.43174e-05	0.00210072
chr12_17831500-_41304	chr12	18570654	18578026	-	772.625	-2.68816	0.636847	-4.22104	2.43174e-05	0.00210072
chr16_32247227+_85596	chr16	32274781	32277456	+	727.561	-2.70253	0.590475	-4.57687	4.71991e-06	0.000504509
chr4_143450309-_158808	chr4	143612077	143615002	-	269.432	-2.70849	0.648713	-4.17517	2.97764e-05	0.0025113
chr4_143567475+_158823	chr4	143612077	143615002	+	269.432	-2.70849	0.648713	-4.17517	2.97764e-05	0.0025113
chr5_69766600+_165718	chr5	70216124	70542294	+	1348.73	-2.71182	0.578293	-4.68936	2.74062e-06	0.000308734
chr5_69766600-_165735	chr5	70216124	70542294	-	1348.73	-2.71182	0.578293	-4.68936	2.74062e-06	0.000308734
chr16_11203695+_83698	chr16	11277713	11313807	+	1989.03	-2.72649	0.595039	-4.58202	4.60496e-06	0.000493774
chr16_11254214-_83701	chr16	11277713	11313811	-	1989.31	-2.72671	0.595	-4.58271	4.58983e-06	0.000492372
chr9_50080900+_215126	chr9	50088396	50132148	+	463.012	-2.73711	0.639773	-4.27825	1.88367e-05	0.00168089
chr9_50081000-_215131	chr9	50088396	50132148	-	463.012	-2.73711	0.639773	-4.27825	1.88367e-05	0.00168089
chr4_7517100+_146639	chr4	8119736	8143361	+	316.295	-2.75476	0.682518	-4.03617	5.4331e-05	0.00426516
chr4_7517250-_146661	chr4	8119736	8143361	-	316.295	-2.75476	0.682518	-4.03617	5.4331e-05	0.00426516
chrX_79866850-_230002	chrX	80273286	80331526	-	169.081	-2.76805	0.685989	-4.03512	5.45753e-05	0.00426886
chrX_80278350+_230039	chrX	80278350	80331526	+	169.081	-2.76805	0.685989	-4.03512	5.45753e-05	0.00426886
chr10_41163800+_20215	chr10	41163800	41188171	+	122.537	-2.76874	0.71624	-3.86566	0.000110787	0.00791718
chr10_117792703-_26952	chr10	118246209	118246325	-	285.557	-2.77063	0.654017	-4.23632	2.27211e-05	0.00197933
chr10_118204942+_27015	chr10	118246209	118246325	+	285.557	-2.77063	0.654017	-4.23632	2.27211e-05	0.00197933
chr3_95315084+_140016	chr3	95369755	95386460	+	454.308	-2.77122	0.612259	-4.52623	6.00453e-06	0.000622009
chr3_95357205-_140026	chr3	95369755	95386460	-	454.308	-2.77122	0.612259	-4.52623	6.00453e-06	0.000622009
chrX_78449600+_229828	chrX	78844161	78855407	+	677.264	-2.77692	0.672918	-4.12668	3.68037e-05	0.00302684
chrX_78449600-_229846	chrX	78844161	78855407	-	677.264	-2.77692	0.672918	-4.12668	3.68037e-05	0.00302684
chr12_17831450+_41124	chr12	17882322	17890305	+	149.755	-2.77847	0.689264	-4.03108	5.55219e-05	0.00433092
chr12_17831500-_41275	chr12	17882322	17890305	-	149.755	-2.77847	0.689264	-4.03108	5.55219e-05	0.00433092
chrX_78449600+_229829	chrX	78858736	78908548	+	727.733	-2.77928	0.651438	-4.26637	1.98676e-05	0.00176167
chrX_78449600-_229847	chrX	78858736	78908548	-	727.733	-2.77928	0.651438	-4.26637	1.98676e-05	0.00176167
chr18_69757750+_106751	chr18	70141605	70216730	+	181.967	-2.78646	0.681376	-4.08947	4.32369e-05	0.00348023
chr18_69757800-_106760	chr18	70141605	70216730	-	181.967	-2.78646	0.681376	-4.08947	4.32369e-05	0.00348023
chr1_78652850+_6494	chr1	79346128	79371046	+	170.849	-2.79376	0.697057	-4.00794	6.12505e-05	0.00472736
chr1_79224516-_6510	chr1	79346128	79371046	-	170.849	-2.79376	0.697057	-4.00794	6.12505e-05	0.00472736
chr7_10773300+_186926	chr7	10958512	10975367	+	695.803	-2.80253	0.6104	-4.59129	4.40515e-06	0.000474055
chr7_10774250-_186975	chr7	10958512	10975367	-	695.803	-2.80253	0.6104	-4.59129	4.40515e-06	0.000474055
chr5_89435633-_167743	chr5	90060194	90132228	-	146.017	-2.80757	0.693537	-4.04819	5.16146e-05	0.0040842
chr5_89527429+_167751	chr5	90060194	90132228	+	146.017	-2.80757	0.693537	-4.04819	5.16146e-05	0.0040842
chr12_59061466-_44981	chr12	59292938	59297844	-	412.182	-2.81172	0.631058	-4.45556	8.36726e-06	0.000826516
chr12_59129720+_44991	chr12	59292938	59297844	+	412.182	-2.81172	0.631058	-4.45556	8.36726e-06	0.000826516
chr5_92780800-_168023	chr5	93213475	93267256	-	131.677	-2.8131	0.718791	-3.91365	9.09102e-05	0.00670796
chr5_93206518+_168033	chr5	93213475	93267256	+	131.677	-2.8131	0.718791	-3.91365	9.09102e-05	0.00670796
chr4_143567475+_158829	chr4	143714062	143719450	+	311.275	-2.817	0.638546	-4.41158	1.02618e-05	0.000991465
chr4_143450309-_158806	chr4	143597611	143605042	-	271.425	-2.81825	0.641935	-4.39025	1.13222e-05	0.00108315
chr4_143567475+_158821	chr4	143597611	143605042	+	271.425	-2.81825	0.641935	-4.39025	1.13222e-05	0.00108315
chr13_16023450+_52053	chr13	16368469	16368556	+	189.849	-2.82246	0.665682	-4.23995	2.23572e-05	0.00195191
chr13_16097450-_52070	chr13	16368469	16368556	-	189.849	-2.82246	0.665682	-4.23995	2.23572e-05	0.00195191
chr12_17831450+_41121	chr12	17870626	17875559	+	219.701	-2.82423	0.654815	-4.31302	1.61039e-05	0.00146838
chr12_17831500-_41272	chr12	17870626	17875559	-	219.701	-2.82423	0.654815	-4.31302	1.61039e-05	0.00146838
chr17_61116750+_97733	chr17	61173932	61205452	+	699.051	-2.82769	0.685021	-4.12789	3.66115e-05	0.00301727
chr17_61116900-_97737	chr17	61173932	61205452	-	699.051	-2.82769	0.685021	-4.12789	3.66115e-05	0.00301727
chr5_69766600+_165724	chr5	70564103	70568475	+	179.791	-2.83548	0.684001	-4.14543	3.39176e-05	0.00281866
chr5_69766600-_165741	chr5	70564103	70568475	-	179.791	-2.83548	0.684001	-4.14543	3.39176e-05	0.00281866
chr4_143702716-_158836	chr4	143795575	143809244	-	293.676	-2.86418	0.633364	-4.52217	6.12085e-06	0.000631314
chr4_143789364+_158841	chr4	143795575	143809244	+	293.676	-2.86418	0.633364	-4.52217	6.12085e-06	0.000631314
chr4_80002550-_153763	chr4	80867857	80910645	-	1460.68	-2.86709	0.674425	-4.25116	2.12669e-05	0.00187216
chr4_80223500+_153824	chr4	80867857	80910641	+	1460.68	-2.86709	0.674425	-4.25116	2.12669e-05	0.00187216
chr15_5496050+_74041	chr15	5594984	5622686	+	127.674	-2.89608	0.714199	-4.055	5.01343e-05	0.00397367
chr15_5532200-_74044	chr15	5594984	5622686	-	127.674	-2.89608	0.714199	-4.055	5.01343e-05	0.00397367
chrX_76957050+_229579	chrX	76957050	76980705	+	428.606	-2.90694	0.623622	-4.66138	3.14093e-06	0.000348231
chrX_76957150-_229582	chrX	76957150	76980705	-	428.606	-2.90694	0.623622	-4.66138	3.14093e-06	0.000348231
chr14_78449050+_68854	chr14	78763857	78774780	+	126	-2.9103	0.710583	-4.09566	4.20973e-05	0.00340114
chr14_78725094-_68876	chr14	78763857	78774780	-	126	-2.9103	0.710583	-4.09566	4.20973e-05	0.00340114
chr14_51814150+_66211	chr14	51929660	51979166	+	2389.88	-2.92036	0.572798	-5.09841	3.42525e-07	4.69557e-05
chr14_51914102-_66222	chr14	51929660	51979166	-	2389.88	-2.92036	0.572798	-5.09841	3.42525e-07	4.69557e-05
chr2_158229227-_127745	chr2	158297951	158306492	-	460.05	-2.92138	0.617691	-4.72952	2.25054e-06	0.000257545
chr2_158258094+_127757	chr2	158297951	158306488	+	460.05	-2.92138	0.617691	-4.72952	2.25054e-06	0.000257545
chr5_92780800+_168007	chr5	93045022	93073860	+	139.177	-2.92387	0.719237	-4.06525	4.79816e-05	0.00381828
chr5_92780800-_168017	chr5	93045022	93073860	-	139.177	-2.92387	0.719237	-4.06525	4.79816e-05	0.00381828
chr17_36411650+_94976	chr17	36508952	36519106	+	1453.32	-2.9275	0.584199	-5.01113	5.41108e-07	7.06672e-05
chr17_36430800-_95020	chr17	36508952	36519106	-	1453.32	-2.9275	0.584199	-5.01113	5.41108e-07	7.06672e-05
chr16_32247163-_85591	chr16	32429099	32430920	-	704.121	-2.92755	0.592322	-4.9425	7.71284e-07	9.65973e-05
chr16_3032950+_83158	chr16	3276617	3301412	+	208.633	-2.92925	0.663326	-4.416	1.00546e-05	0.000977391
chr16_3045800-_83193	chr16	3276617	3301412	-	208.633	-2.92925	0.663326	-4.416	1.00546e-05	0.000977391
chr16_32419746+_85602	chr16	32429099	32430919	+	703.863	-2.93209	0.59238	-4.94968	7.43353e-07	9.3412e-05
chr4_143816094-_158845	chr4	143900380	143905983	-	260.112	-2.93309	0.662483	-4.42741	9.53696e-06	0.000930105
chr4_143846507+_158869	chr4	143900380	143905983	+	260.112	-2.93309	0.662483	-4.42741	9.53696e-06	0.000930105
chr16_3032950+_83163	chr16	3358206	3448992	+	181.185	-2.94051	0.670721	-4.3841	1.16464e-05	0.00110025
chr16_3045800-_83198	chr16	3358206	3448992	-	181.185	-2.94051	0.670721	-4.3841	1.16464e-05	0.00110025
chr7_10773300+_186923	chr7	10897965	10900739	+	759.079	-2.94982	0.603493	-4.88792	1.01908e-06	0.00012453
chr7_10774250-_186972	chr7	10897965	10900739	-	759.079	-2.94982	0.603493	-4.88792	1.01908e-06	0.00012453
chr12_17831450+_41125	chr12	17890720	17895311	+	145.64	-2.96203	0.70416	-4.20648	2.59382e-05	0.00222701
chr12_17831500-_41276	chr12	17890720	17895311	-	145.64	-2.96203	0.70416	-4.20648	2.59382e-05	0.00222701
chr3_39123050+_134029	chr3	39515323	39546466	+	832.16	-2.97153	0.586752	-5.06436	4.09768e-07	5.52832e-05
chr3_39506900-_134078	chr3	39515323	39546466	-	832.16	-2.97153	0.586752	-5.06436	4.09768e-07	5.52832e-05
chr9_29739800+_213226	chr9	30585644	30625807	+	1304.07	-2.98139	0.676786	-4.40522	1.05674e-05	0.00101791
chr9_29739800-_213254	chr9	30585644	30625807	-	1304.07	-2.98139	0.676786	-4.40522	1.05674e-05	0.00101791
chr4_143816094-_158847	chr4	143916442	143928533	-	253.511	-2.99339	0.647812	-4.62076	3.82328e-06	0.000415567
chr4_143846507+_158871	chr4	143916442	143928533	+	253.511	-2.99339	0.647812	-4.62076	3.82328e-06	0.000415567
chr12_17831450+_41139	chr12	18223712	18227159	+	932.059	-2.99422	0.638728	-4.68778	2.76187e-06	0.000310834
chr12_17831500-_41290	chr12	18223712	18227159	-	932.059	-2.99422	0.638728	-4.68778	2.76187e-06	0.000310834
chr13_43560166-_54718	chr13	44125179	44150594	-	127.451	-3.00022	0.778947	-3.85163	0.000117334	0.00833008
chr13_43785185+_54731	chr13	44125179	44150594	+	127.451	-3.00022	0.778947	-3.85163	0.000117334	0.00833008
chr11_22982257-_30257	chr11	23030788	23055622	-	1485.16	-3.00741	0.579077	-5.19345	2.0643e-07	3.03227e-05
chr11_23008347+_30280	chr11	23030788	23055622	+	1485.16	-3.00741	0.579077	-5.19345	2.0643e-07	3.03227e-05
chr1_39886650-_3046	chr1	40042697	40049038	-	915.912	-3.01357	0.6411	-4.70063	2.59364e-06	0.000294684
chr1_39900900+_3050	chr1	40042697	40049038	+	915.912	-3.01357	0.6411	-4.70063	2.59364e-06	0.000294684
chr10_41519501+_20230	chr10	41716634	41718839	+	101.128	-3.03418	0.767983	-3.95084	7.78763e-05	0.00585687
chr10_41709305-_20231	chr10	41716634	41718839	-	101.128	-3.03418	0.767983	-3.95084	7.78763e-05	0.00585687
chr16_30932850+_85499	chr16	31083965	31092411	+	744.056	-3.03846	0.596322	-5.09533	3.48134e-07	4.75878e-05
chr10_117792703-_26975	chr10	118332408	118332524	-	234.84	-3.04227	0.705114	-4.31457	1.59912e-05	0.00146089
chr10_118204942+_27038	chr10	118332408	118332524	+	234.84	-3.04227	0.705114	-4.31457	1.59912e-05	0.00146089
chr16_30932900-_85522	chr16	31083965	31087949	-	743.838	-3.04238	0.596287	-5.10221	3.35716e-07	4.61002e-05
chr5_62231750-_165142	chr5	62773105	62773180	-	178.005	-3.05104	0.679194	-4.49215	7.05066e-06	0.000713017
chr5_62594600+_165172	chr5	62773105	62773180	+	178.005	-3.05104	0.679194	-4.49215	7.05066e-06	0.000713017
chr10_117792703-_26974	chr10	118329666	118329999	-	234.582	-3.05694	0.703696	-4.34412	1.39837e-05	0.00130604
chr10_118204942+_27037	chr10	118329666	118329999	+	234.582	-3.05694	0.703696	-4.34412	1.39837e-05	0.00130604
chr10_86011861-_24185	chr10	86587539	86593155	-	164.525	-3.06844	0.766497	-4.0032	6.24913e-05	0.00481688
chr10_86300554+_24211	chr10	86587539	86593155	+	164.525	-3.06844	0.766497	-4.0032	6.24913e-05	0.00481688
chr7_104487550+_195949	chr7	104514834	104515386	+	135.392	-3.08856	0.787068	-3.92413	8.70421e-05	0.00644249
chr7_104507830-_196014	chr7	104514834	104515386	-	135.392	-3.08856	0.787068	-3.92413	8.70421e-05	0.00644249
chr16_32247163-_85589	chr16	32408227	32408428	-	663.594	-3.09668	0.609246	-5.08281	3.71898e-07	5.06038e-05
chr16_32400506+_85600	chr16	32408227	32408428	+	663.594	-3.09668	0.609246	-5.08281	3.71898e-07	5.06038e-05
chr1_40085856-_3057	chr1	40370364	40407482	-	251.356	-3.09825	0.805269	-3.84747	0.000119346	0.00845777
chr1_40324627+_3076	chr1	40370364	40407482	+	251.356	-3.09825	0.805269	-3.84747	0.000119346	0.00845777
chr9_56089976+_215665	chr9	56165477	56201125	+	261.153	-3.10486	0.738978	-4.20156	2.65083e-05	0.00226453
chr9_56161062-_215667	chr9	56165477	56201125	-	261.153	-3.10486	0.738978	-4.20156	2.65083e-05	0.00226453
chr4_143816094-_158844	chr4	143853637	143894236	-	242.001	-3.10936	0.680012	-4.5725	4.81933e-06	0.000513753
chr4_143846507+_158868	chr4	143853637	143894236	+	242.001	-3.10936	0.680012	-4.5725	4.81933e-06	0.000513753
chr12_17831450+_41126	chr12	17895472	17900733	+	143.04	-3.12373	0.699613	-4.46494	8.00894e-06	0.00079707
chr12_17831500-_41277	chr12	17895472	17900733	-	143.04	-3.12373	0.699613	-4.46494	8.00894e-06	0.00079707
chr10_117792703-_26943	chr10	118177063	118204941	-	182.753	-3.13368	0.745345	-4.20434	2.61848e-05	0.00224172
chr10_118141832+_27006	chr10	118177063	118204937	+	182.753	-3.13368	0.745345	-4.20434	2.61848e-05	0.00224172
chr5_67427804-_165569	chr5	67477632	67607217	-	244.488	-3.15153	0.676283	-4.66008	3.16093e-06	0.000349798
chr5_67463900+_165571	chr5	67477632	67607217	+	244.488	-3.15153	0.676283	-4.66008	3.16093e-06	0.000349798
chr16_32247163-_85588	chr16	32393747	32400505	-	666.675	-3.15726	0.60269	-5.23862	1.61785e-07	2.42889e-05
chr16_32332257+_85599	chr16	32393747	32400501	+	666.675	-3.15726	0.60269	-5.23862	1.61785e-07	2.42889e-05
chr13_43560166-_54711	chr13	43846157	43864668	-	127.849	-3.17166	0.784069	-4.04513	5.22938e-05	0.00412152
chr13_43785185+_54724	chr13	43846157	43864668	+	127.849	-3.17166	0.784069	-4.04513	5.22938e-05	0.00412152
chr17_75669700+_98674	chr17	75669700	75707699	+	183.585	-3.17412	0.702778	-4.51654	6.28575e-06	0.000646085
chr17_75669850-_98675	chr17	75669850	75707749	-	183.585	-3.17412	0.702778	-4.51654	6.28575e-06	0.000646085
chr18_69757750+_106747	chr18	69817402	69885223	+	149.105	-3.1751	0.698689	-4.54438	5.50984e-06	0.000575519
chr18_69757800-_106756	chr18	69817402	69885223	-	149.105	-3.1751	0.698689	-4.54438	5.50984e-06	0.000575519
chr14_102495600+_71835	chr14	102640277	102674416	+	98.9708	-3.17567	0.74885	-4.24073	2.22798e-05	0.00194658
chr14_102496050-_71854	chr14	102640277	102674416	-	98.9708	-3.17567	0.74885	-4.24073	2.22798e-05	0.00194658
chr16_3032950+_83168	chr16	3535611	3556599	+	243.885	-3.17907	0.645499	-4.92498	8.43674e-07	0.000104639
chr16_3045800-_83203	chr16	3535611	3556599	-	243.885	-3.17907	0.645499	-4.92498	8.43674e-07	0.000104639
chr9_84937950+_217994	chr9	85576374	85637288	+	62.145	-3.18577	0.836176	-3.80993	0.000139005	0.00965003
chr9_85327129-_218013	chr9	85576374	85637288	-	62.145	-3.18577	0.836176	-3.80993	0.000139005	0.00965003
chr8_21206350+_201418	chr8	21473421	21509257	+	248.316	-3.19145	0.739142	-4.31778	1.57608e-05	0.0014422
chr8_21206500-_201457	chr8	21473421	21509257	-	248.316	-3.19145	0.739142	-4.31778	1.57608e-05	0.0014422
chr2_158229227-_127746	chr2	158332852	158353699	-	292.651	-3.19415	0.647473	-4.93325	8.08715e-07	0.000100617
chr2_158306493+_127758	chr2	158332852	158353699	+	292.651	-3.19415	0.647473	-4.93325	8.08715e-07	0.000100617
chr14_95582850+_71133	chr14	95943578	95981979	+	110.283	-3.2216	0.749698	-4.2972	1.72972e-05	0.00156639
chr14_95582950-_71146	chr14	95943578	95981979	-	110.283	-3.2216	0.749698	-4.2972	1.72972e-05	0.00156639
chr5_92780800+_168005	chr5	93006908	93013031	+	123.384	-3.22991	0.731863	-4.41327	1.0182e-05	0.000985754
chr5_92780800-_168015	chr5	93006908	93013031	-	123.384	-3.22991	0.731863	-4.41327	1.0182e-05	0.000985754
chr14_64950302+_67643	chr14	65185432	65192448	+	131.77	-3.23391	0.751911	-4.30092	1.70093e-05	0.00154384
chr14_65098111-_67648	chr14	65185432	65192448	-	131.77	-3.23391	0.751911	-4.30092	1.70093e-05	0.00154384
chr16_54097500+_87334	chr16	54263814	54298373	+	1065.06	-3.25301	0.605013	-5.37677	7.58359e-08	1.22415e-05
chr16_54097650-_87342	chr16	54263814	54298373	-	1065.06	-3.25301	0.605013	-5.37677	7.58359e-08	1.22415e-05
chr1_84028500+_6941	chr1	84696221	84721188	+	688.001	-3.25798	0.596746	-5.45958	4.77265e-08	7.97977e-06
chr1_84696024-_6947	chr1	84696221	84721188	-	688.001	-3.25798	0.596746	-5.45958	4.77265e-08	7.97977e-06
chr11_90407550+_36519	chr11	90753972	90782412	+	299.96	-3.26067	0.735114	-4.4356	9.18175e-06	0.000899144
chr11_90638081-_36528	chr11	90753972	90782412	-	299.96	-3.26067	0.735114	-4.4356	9.18175e-06	0.000899144
chr5_78010900+_166348	chr5	78010900	78088628	+	475.493	-3.2624	0.611223	-5.33749	9.42443e-08	1.49099e-05
chr5_78010900-_166354	chr5	78010900	78088628	-	475.493	-3.2624	0.611223	-5.33749	9.42443e-08	1.49099e-05
chr12_17831450+_41146	chr12	18388078	18395281	+	868.62	-3.27203	0.602459	-5.43112	5.60011e-08	9.2593e-06
chr12_17831500-_41297	chr12	18388078	18395281	-	868.62	-3.27203	0.602459	-5.43112	5.60011e-08	9.2593e-06
chr2_132263148+_125630	chr2	132385447	132424736	+	84.5801	-3.27319	0.796534	-4.1093	3.96861e-05	0.00323333
chr2_132385432-_125631	chr2	132385447	132424740	-	84.5801	-3.27319	0.796534	-4.1093	3.96861e-05	0.00323333
chr16_3032950+_83159	chr16	3301992	3304391	+	186.323	-3.28919	0.670641	-4.90455	9.36428e-07	0.000115362
chr16_3045800-_83194	chr16	3301992	3304391	-	186.323	-3.28919	0.670641	-4.90455	9.36428e-07	0.000115362
chr1_4785744-_113	chr1	5277337	5307738	-	88.3568	-3.29422	0.83862	-3.92815	8.56022e-05	0.00635898
chr1_5083080+_128	chr1	5277337	5307738	+	88.3568	-3.29422	0.83862	-3.92815	8.56022e-05	0.00635898
chr13_43560166-_54708	chr13	43701064	43716790	-	127.996	-3.29682	0.799735	-4.12239	3.74961e-05	0.00307741
chr13_43615983+_54721	chr13	43701064	43716790	+	127.996	-3.29682	0.799735	-4.12239	3.74961e-05	0.00307741
chr5_146009622-_172445	chr5	146153657	146157801	-	276.498	-3.29776	0.814971	-4.04648	5.19945e-05	0.00410609
chr5_146079267+_172458	chr5	146153657	146157801	+	276.498	-3.29776	0.814971	-4.04648	5.19945e-05	0.00410609
chr13_49882100+_55148	chr13	49892868	49899434	+	119.753	-3.29825	0.733941	-4.49389	6.9934e-06	0.000707828
chr13_49882300-_55171	chr13	49892868	49899434	-	119.753	-3.29825	0.733941	-4.49389	6.9934e-06	0.000707828
chr4_34882935-_149153	chr4	34911481	34919128	-	100.683	-3.29997	0.794752	-4.1522	3.293e-05	0.00275059
chr4_34893788+_149156	chr4	34911481	34919128	+	100.683	-3.29997	0.794752	-4.1522	3.293e-05	0.00275059
chrX_67278400+_228447	chrX	67459203	67474147	+	79.1555	-3.30014	0.789898	-4.17794	2.94163e-05	0.00248798
chrX_67278400-_228454	chrX	67459203	67474147	-	79.1555	-3.30014	0.789898	-4.17794	2.94163e-05	0.00248798
chr14_64476750+_67619	chr14	64511194	64520373	+	327.39	-3.30726	0.630179	-5.24813	1.53651e-07	2.3273e-05
chr14_64502600-_67630	chr14	64511194	64520373	-	327.39	-3.30726	0.630179	-5.24813	1.53651e-07	2.3273e-05
chr5_92780800-_168024	chr5	93276231	93304351	-	124.5	-3.31291	0.798142	-4.15078	3.31351e-05	0.00275941
chr5_93267589+_168034	chr5	93276231	93304351	+	124.5	-3.31291	0.798142	-4.15078	3.31351e-05	0.00275941
chr9_20521422-_212583	chr9	20617271	20618117	-	840.886	-3.31516	0.690775	-4.79919	1.59312e-06	0.000186797
chr9_20607668+_212585	chr9	20617271	20618117	+	840.886	-3.31516	0.690775	-4.79919	1.59312e-06	0.000186797
chr5_46779750+_163477	chr5	46796533	46841228	+	454.403	-3.32641	0.651968	-5.1021	3.35897e-07	4.61002e-05
chr5_46780050-_163480	chr5	46796533	46841228	-	454.403	-3.32641	0.651968	-5.1021	3.35897e-07	4.61002e-05
chr1_36766934+_2827	chr1	36958427	37005438	+	125.351	-3.33994	0.830059	-4.02374	5.72812e-05	0.00444145
chr1_36939827-_2830	chr1	36958427	37005438	-	125.351	-3.33994	0.830059	-4.02374	5.72812e-05	0.00444145
chr14_65502750+_67675	chr14	65595805	65598545	+	205.747	-3.34205	0.765067	-4.36832	1.25208e-05	0.00117958
chr14_65593057-_67681	chr14	65595805	65598545	-	205.747	-3.34205	0.765067	-4.36832	1.25208e-05	0.00117958
chr14_64476750+_67620	chr14	64520387	64530951	+	194.389	-3.34712	0.67271	-4.97558	6.50522e-07	8.24861e-05
chr14_64502600-_67631	chr14	64520387	64530951	-	194.389	-3.34712	0.67271	-4.97558	6.50522e-07	8.24861e-05
chr17_36411650+_94974	chr17	36480540	36500359	+	1331.75	-3.34753	0.590287	-5.67101	1.41954e-08	2.61574e-06
chr17_36430800-_95018	chr17	36480540	36500359	-	1331.75	-3.34753	0.590287	-5.67101	1.41954e-08	2.61574e-06
chrX_110498350+_233104	chrX	110578298	110604496	+	867.614	-3.35033	0.586626	-5.71119	1.12188e-08	2.10304e-06
chrX_110498350-_233112	chrX	110578298	110604496	-	867.614	-3.35033	0.586626	-5.71119	1.12188e-08	2.10304e-06
chr4_143567475+_158828	chr4	143702711	143713569	+	246.7	-3.35327	0.662532	-5.0613	4.16412e-07	5.60209e-05
chr3_135088000+_143752	chr3	135088000	135121860	+	632.296	-3.35502	0.611345	-5.48793	4.06674e-08	6.87672e-06
chr3_135088100-_143763	chr3	135088100	135121860	-	632.296	-3.35502	0.611345	-5.48793	4.06674e-08	6.87672e-06
chr4_143702716-_158830	chr4	143702716	143713569	-	245.893	-3.36661	0.664043	-5.06987	3.98095e-07	5.38302e-05
chr5_146948698+_172557	chr5	147076586	147077049	+	294.778	-3.37392	0.865084	-3.90011	9.61484e-05	0.00706384
chr5_147076591-_172559	chr5	147076591	147077049	-	294.778	-3.37392	0.865084	-3.90011	9.61484e-05	0.00706384
chr14_64476750+_67625	chr14	64809617	64811599	+	85.8739	-3.37489	0.777062	-4.34314	1.40459e-05	0.0013098
chr14_64502600-_67636	chr14	64809617	64811599	-	85.8739	-3.37489	0.777062	-4.34314	1.40459e-05	0.0013098
chr7_44021550+_190662	chr7	44029070	44029334	+	528.58	-3.37673	0.718465	-4.69993	2.60253e-06	0.000295413
chr7_44021600-_190689	chr7	44029070	44029334	-	528.58	-3.37673	0.718465	-4.69993	2.60253e-06	0.000295413
chr13_14630248+_51915	chr13	14820116	14844349	+	65.6602	-3.38276	0.857748	-3.94377	8.02092e-05	0.00600013
chr13_14707550-_51920	chr13	14820116	14844399	-	65.6602	-3.38276	0.857748	-3.94377	8.02092e-05	0.00600013
chr12_17831450+_41145	chr12	18366156	18387754	+	878.112	-3.38822	0.594381	-5.70041	1.19517e-08	2.2299e-06
chr12_17831500-_41296	chr12	18366156	18387754	-	878.112	-3.38822	0.594381	-5.70041	1.19517e-08	2.2299e-06
chr4_34882935-_149155	chr4	34941349	34949073	-	89.5976	-3.39617	0.772094	-4.39865	1.08925e-05	0.00104645
chr4_34893788+_149158	chr4	34941349	34949073	+	89.5976	-3.39617	0.772094	-4.39865	1.08925e-05	0.00104645
chr16_32099952+_85577	chr16	32247158	32247222	+	661.282	-3.40259	0.603598	-5.63718	1.72857e-08	3.10592e-06
chr6_34002550+_175507	chr6	34247562	34290264	+	64.3266	-3.41389	0.88072	-3.87624	0.000106081	0.00763351
chr6_34177087-_175519	chr6	34247562	34290264	-	64.3266	-3.41389	0.88072	-3.87624	0.000106081	0.00763351
chr4_143816094-_158846	chr4	143906417	143913856	-	261.288	-3.41859	0.652248	-5.24124	1.59503e-07	2.39765e-05
chr4_143846507+_158870	chr4	143906417	143913856	+	261.288	-3.41859	0.652248	-5.24124	1.59503e-07	2.39765e-05
chr16_32247163-_85580	chr16	32247163	32247226	-	662.239	-3.42018	0.605733	-5.64635	1.63888e-08	2.98485e-06
chr12_17831450+_41261	chr12	20556748	20565117	+	58.8066	-3.43399	0.858472	-4.00012	6.33103e-05	0.00486899
chr12_17831500-_41412	chr12	20556748	20565117	-	58.8066	-3.43399	0.858472	-4.00012	6.33103e-05	0.00486899
chr5_89435633-_167744	chr5	90132675	90145030	-	136.914	-3.45009	0.754817	-4.57077	4.85937e-06	0.000516174
chr5_89527429+_167752	chr5	90132675	90145030	+	136.914	-3.45009	0.754817	-4.57077	4.85937e-06	0.000516174
chr13_43560166-_54719	chr13	44151953	44185759	-	126.282	-3.45153	0.764836	-4.51278	6.3984e-06	0.000653155
chr13_43785185+_54732	chr13	44151953	44185759	+	126.282	-3.45153	0.764836	-4.51278	6.3984e-06	0.000653155
chr16_32247163-_85584	chr16	32269275	32271467	-	647.745	-3.45597	0.600406	-5.75604	8.6108e-09	1.65851e-06
chr16_32247227+_85595	chr16	32269275	32271467	+	647.745	-3.45597	0.600406	-5.75604	8.6108e-09	1.65851e-06
chr13_46316300-_54884	chr13	46431095	46466099	-	1310.99	-3.45738	0.853358	-4.05151	5.08889e-05	0.00402946
chr10_118204942+_27070	chr10	118893818	118920380	+	168.662	-3.46041	0.716058	-4.83259	1.34769e-06	0.000160228
chr10_118869154-_27085	chr10	118893818	118920380	-	168.662	-3.46041	0.716058	-4.83259	1.34769e-06	0.000160228
chr15_23886150+_75633	chr15	23886150	23898949	+	660.582	-3.46156	0.852067	-4.06254	4.8541e-05	0.00385765
chr15_23886200-_75634	chr15	23886200	23898949	-	660.582	-3.46156	0.852067	-4.06254	4.8541e-05	0.00385765
chr12_96650050-_48627	chr12	96650050	96651799	-	540.584	-3.47056	0.605359	-5.73305	9.86378e-09	1.86962e-06
chr12_96649850+_48626	chr12	96649850	96651749	+	541.065	-3.47196	0.605382	-5.73515	9.74243e-09	1.84809e-06
chr12_17831450+_41158	chr12	18649998	18681373	+	695.711	-3.47598	0.59389	-5.8529	4.83065e-09	9.71254e-07
chr12_17831500-_41309	chr12	18649998	18681373	-	695.711	-3.47598	0.59389	-5.8529	4.83065e-09	9.71254e-07
chr4_73826000+_153281	chr4	73855028	73861539	+	319.872	-3.48017	0.67562	-5.15108	2.58992e-07	3.73527e-05
chr4_73832150-_153306	chr4	73855028	73861539	-	319.872	-3.48017	0.67562	-5.15108	2.58992e-07	3.73527e-05
chr13_46316300+_54881	chr13	46431095	46451349	+	1305.35	-3.48053	0.852284	-4.08377	4.43112e-05	0.00355379
chr5_145345287+_172403	chr5	145545851	145558663	+	347.819	-3.48988	0.626198	-5.57313	2.50208e-08	4.3963e-06
chr5_145469728-_172423	chr5	145545851	145558663	-	347.819	-3.48988	0.626198	-5.57313	2.50208e-08	4.3963e-06
chr5_103330400+_168912	chr5	103631124	103631211	+	144.614	-3.49599	0.862008	-4.05563	4.99987e-05	0.00396712
chr5_103629408-_168929	chr5	103631124	103631211	-	144.614	-3.49599	0.862008	-4.05563	4.99987e-05	0.00396712
chr9_22356171-_212778	chr9	22920547	22920634	-	89.575	-3.49604	0.792303	-4.4125	1.02182e-05	0.000988231
chr9_22475722+_212786	chr9	22920547	22920634	+	89.575	-3.49604	0.792303	-4.4125	1.02182e-05	0.000988231
chr2_86529850+_121359	chr2	86612455	86612531	+	81.8368	-3.49614	0.792663	-4.41063	1.03069e-05	0.000995015
chr2_86558240-_121368	chr2	86612455	86612531	-	81.8368	-3.49614	0.792663	-4.41063	1.03069e-05	0.000995015
chr5_41750700+_163135	chr5	42775316	42963403	+	309.966	-3.4962	0.746941	-4.68069	2.85914e-06	0.000321174
chr5_42438950-_163173	chr5	42775316	42963403	-	309.966	-3.4962	0.746941	-4.68069	2.85914e-06	0.000321174
chr16_32099952+_85575	chr16	32165594	32179822	+	654.123	-3.50057	0.605432	-5.78193	7.38476e-09	1.43163e-06
chr16_32165590-_85578	chr16	32165594	32179822	-	654.123	-3.50057	0.605432	-5.78193	7.38476e-09	1.43163e-06
chr1_10884700+_526	chr1	10982768	10993464	+	178.886	-3.51373	0.683421	-5.14139	2.72716e-07	3.92456e-05
chr1_10884800-_536	chr1	10982768	10993464	-	178.886	-3.51373	0.683421	-5.14139	2.72716e-07	3.92456e-05
chr19_11536801+_109902	chr19	11660559	11667459	+	47.2496	-3.52497	0.92326	-3.81797	0.000134557	0.00941255
chr19_11660521-_109911	chr19	11660559	11667459	-	47.2496	-3.52497	0.92326	-3.81797	0.000134557	0.00941255
chrX_95204000+_231418	chrX	95629312	95629831	+	718.767	-3.52724	0.609961	-5.78273	7.34997e-09	1.42721e-06
chrX_95478134-_231430	chrX	95629312	95629831	-	718.767	-3.52724	0.609961	-5.78273	7.34997e-09	1.42721e-06
chr12_17831450+_41141	chr12	18286534	18332872	+	839.266	-3.53794	0.609709	-5.80268	6.52641e-09	1.27561e-06
chr12_17831500-_41292	chr12	18286534	18332872	-	839.266	-3.53794	0.609709	-5.80268	6.52641e-09	1.27561e-06
chr1_136210900+_11867	chr1	136579477	136579775	+	53.7092	-3.54058	0.887825	-3.98793	6.66525e-05	0.00510953
chr1_136346095-_11887	chr1	136579477	136579775	-	53.7092	-3.54058	0.887825	-3.98793	6.66525e-05	0.00510953
chr2_132385432-_125632	chr2	132452499	132457732	-	68.0645	-3.54692	0.850156	-4.17208	3.01826e-05	0.00254377
chr2_132424741+_125635	chr2	132452499	132457732	+	68.0645	-3.54692	0.850156	-4.17208	3.01826e-05	0.00254377
chr4_73832150-_153329	chr4	74422830	74434629	-	121.29	-3.5528	0.786456	-4.51748	6.25805e-06	0.000644907
chr4_74251936+_153334	chr4	74422830	74434629	+	121.29	-3.5528	0.786456	-4.51748	6.25805e-06	0.000644907
chr16_33829677+_85666	chr16	34573532	34609099	+	279.259	-3.55661	0.640517	-5.55272	2.81255e-08	4.89132e-06
chr16_33967008-_85668	chr16	34573532	34609149	-	279.259	-3.55661	0.640517	-5.55272	2.81255e-08	4.89132e-06
chr14_78449050+_68851	chr14	78544969	78558749	+	83.6811	-3.56228	0.824722	-4.31937	1.56476e-05	0.00143479
chr14_78522655-_68873	chr14	78544969	78558749	-	83.6811	-3.56228	0.824722	-4.31937	1.56476e-05	0.00143479
chr16_32247163-_85583	chr16	32268583	32269204	-	637.707	-3.56333	0.603948	-5.90006	3.63363e-09	7.38055e-07
chr16_32247227+_85594	chr16	32268583	32269204	+	637.707	-3.56333	0.603948	-5.90006	3.63363e-09	7.38055e-07
chr16_31948601+_85566	chr16	32079342	32084415	+	647.308	-3.56382	0.602543	-5.91464	3.32607e-09	6.76737e-07
chr16_32044005-_85569	chr16	32079342	32084415	-	647.308	-3.56382	0.602543	-5.91464	3.32607e-09	6.76737e-07
chr17_73318650+_98565	chr17	74001002	74016954	+	59.4952	-3.56466	0.883751	-4.03356	5.49376e-05	0.00429216
chr17_73950187-_98586	chr17	74001002	74016954	-	59.4952	-3.56466	0.883751	-4.03356	5.49376e-05	0.00429216
chr17_36411650+_94975	chr17	36501581	36507179	+	1277.45	-3.57386	0.589423	-6.06331	1.33346e-09	2.92277e-07
chr17_36430800-_95019	chr17	36501581	36507179	-	1277.45	-3.57386	0.589423	-6.06331	1.33346e-09	2.92277e-07
chr16_32430924+_85603	chr16	32487879	32496264	+	639.779	-3.57471	0.628652	-5.68631	1.29814e-08	2.40693e-06
chr16_32487708-_85604	chr16	32487879	32496264	-	639.779	-3.57471	0.628652	-5.68631	1.29814e-08	2.40693e-06
chr5_146009622-_172451	chr5	146200458	146203250	-	244.975	-3.57479	0.873246	-4.09368	4.24574e-05	0.0034256
chr5_146079267+_172464	chr5	146200458	146203250	+	244.975	-3.57479	0.873246	-4.09368	4.24574e-05	0.0034256
chr1_10884700+_521	chr1	10896071	10921669	+	1760.27	-3.5784	0.581704	-6.15159	7.67109e-10	1.74565e-07
chr1_10884800-_531	chr1	10896071	10921669	-	1760.27	-3.5784	0.581704	-6.15159	7.67109e-10	1.74565e-07
chr13_44216439-_54745	chr13	44469030	44472425	-	123.166	-3.57911	0.749645	-4.7744	1.80242e-06	0.000210304
chr13_44439727+_54759	chr13	44469030	44472425	+	123.166	-3.57911	0.749645	-4.7744	1.80242e-06	0.000210304
chr13_43785185+_54734	chr13	44221507	44232397	+	123.578	-3.58431	0.751135	-4.77186	1.82534e-06	0.000212561
chr13_44216439-_54740	chr13	44221507	44232397	-	123.578	-3.58431	0.751135	-4.77186	1.82534e-06	0.000212561
chr13_43785185+_54735	chr13	44239606	44242651	+	120.365	-3.58552	0.758722	-4.72574	2.2928e-06	0.000262003
chr13_44216439-_54741	chr13	44239606	44242651	-	120.365	-3.58552	0.758722	-4.72574	2.2928e-06	0.000262003
chr9_99568672-_219353	chr9	99756043	99756890	-	67.6849	-3.58579	0.837678	-4.28062	1.86369e-05	0.00166806
chr9_99629542+_219359	chr9	99756043	99756890	+	67.6849	-3.58579	0.837678	-4.28062	1.86369e-05	0.00166806
chr12_17831450+_41138	chr12	18217673	18219928	+	800.401	-3.59355	0.597119	-6.01815	1.76421e-09	3.79708e-07
chr12_17831500-_41289	chr12	18217673	18219928	-	800.401	-3.59355	0.597119	-6.01815	1.76421e-09	3.79708e-07
chr4_143450309-_158810	chr4	143657246	143663142	-	241.876	-3.59904	0.66877	-5.38159	7.38326e-08	1.19343e-05
chr4_143567475+_158825	chr4	143657246	143663142	+	241.876	-3.59904	0.66877	-5.38159	7.38326e-08	1.19343e-05
chr14_42265150+_65441	chr14	43347811	43386213	+	244.854	-3.60099	0.795414	-4.5272	5.97717e-06	0.000620254
chr14_43347816-_65511	chr14	43347816	43386213	-	244.854	-3.60099	0.795414	-4.5272	5.97717e-06	0.000620254
chr2_163645130-_128310	chr2	163843327	163843414	-	56.2547	-3.6134	0.893114	-4.04585	5.21346e-05	0.0041117
chr2_163820889+_128319	chr2	163843327	163843414	+	56.2547	-3.6134	0.893114	-4.04585	5.21346e-05	0.0041117
chr16_3032950+_83173	chr16	3636960	3675232	+	222.429	-3.61654	0.666712	-5.42444	5.81368e-08	9.55934e-06
chr16_3045800-_83208	chr16	3636960	3675232	-	222.429	-3.61654	0.666712	-5.42444	5.81368e-08	9.55934e-06
chr14_72090200+_68339	chr14	72738313	72785968	+	103.168	-3.62265	0.918451	-3.94431	8.00317e-05	0.00599061
chr14_72090350-_68359	chr14	72738313	72785968	-	103.168	-3.62265	0.918451	-3.94431	8.00317e-05	0.00599061
chr13_43560166-_54712	chr13	43868589	43872801	-	119.569	-3.62411	0.888328	-4.0797	4.5093e-05	0.00361134
chr13_43785185+_54725	chr13	43868589	43872801	+	119.569	-3.62411	0.888328	-4.0797	4.5093e-05	0.00361134
chr16_32247163-_85582	chr16	32267583	32268531	-	634.941	-3.62609	0.612722	-5.918	3.25875e-09	6.65314e-07
chr16_32247227+_85593	chr16	32267583	32268531	+	634.941	-3.62609	0.612722	-5.918	3.25875e-09	6.65314e-07
chr13_43785185+_54738	chr13	44391117	44400435	+	124.426	-3.63161	0.746383	-4.86561	1.14103e-06	0.000137859
chr13_44216439-_54744	chr13	44391117	44400435	-	124.426	-3.63161	0.746383	-4.86561	1.14103e-06	0.000137859
chr2_131900600+_125609	chr2	132247807	132249161	+	71.5998	-3.63509	0.850375	-4.27469	1.91406e-05	0.00170482
chr2_132247793-_125619	chr2	132247807	132249161	-	71.5998	-3.63509	0.850375	-4.27469	1.91406e-05	0.00170482
chr8_95398500+_208279	chr8	95621509	95629172	+	115.65	-3.638	0.863933	-4.21098	2.54269e-05	0.00218705
chr8_95575460-_208293	chr8	95621509	95629172	-	115.65	-3.638	0.863933	-4.21098	2.54269e-05	0.00218705
chr4_143450309-_158807	chr4	143605476	143611657	-	236.643	-3.64843	0.664101	-5.49378	3.9342e-08	6.67153e-06
chr4_143567475+_158822	chr4	143605476	143611657	+	236.643	-3.64843	0.664101	-5.49378	3.9342e-08	6.67153e-06
chr11_90407550+_36520	chr11	90782549	90804691	+	289.838	-3.65493	0.799575	-4.57109	4.85194e-06	0.000515845
chr11_90638081-_36529	chr11	90782549	90804691	-	289.838	-3.65493	0.799575	-4.57109	4.85194e-06	0.000515845
chr9_95845291-_219034	chr9	96104698	96104892	-	137.182	-3.65923	0.723491	-5.05775	4.24242e-07	5.69457e-05
chr9_95954767+_219044	chr9	96104698	96104892	+	137.182	-3.65923	0.723491	-5.05775	4.24242e-07	5.69457e-05
chr14_42265450-_65459	chr14	42265450	42274305	-	110.544	-3.66238	0.908547	-4.03103	5.55323e-05	0.00433092
chr14_42265150+_65389	chr14	42265150	42274305	+	110.819	-3.66624	0.908573	-4.03517	5.4563e-05	0.00426886
chr13_43560166-_54713	chr13	43872909	43876886	-	119.358	-3.67288	0.801979	-4.57978	4.65474e-06	0.000498214
chr13_43785185+_54726	chr13	43872909	43876886	+	119.358	-3.67288	0.801979	-4.57978	4.65474e-06	0.000498214
chr10_117792703-_26966	chr10	118295038	118321129	-	243.698	-3.68405	0.655216	-5.62266	1.88043e-08	3.3585e-06
chr10_118204942+_27029	chr10	118295038	118321129	+	243.698	-3.68405	0.655216	-5.62266	1.88043e-08	3.3585e-06
chr14_60424800+_67284	chr14	60599031	60634000	+	87.5974	-3.69492	0.802015	-4.60704	4.08432e-06	0.000441924
chr14_60424850-_67292	chr14	60599031	60634000	-	87.5974	-3.69492	0.802015	-4.60704	4.08432e-06	0.000441924
chr2_158229227-_127750	chr2	158403015	158406507	-	281.699	-3.71161	0.702199	-5.2857	1.25227e-07	1.93239e-05
chr2_158375661+_127762	chr2	158403015	158406507	+	281.699	-3.71161	0.702199	-5.2857	1.25227e-07	1.93239e-05
chr12_17831450+_41148	chr12	18505869	18514509	+	820.291	-3.71264	0.719879	-5.15731	2.50521e-07	3.64399e-05
chr12_17831500-_41299	chr12	18505869	18514509	-	820.291	-3.71264	0.719879	-5.15731	2.50521e-07	3.64399e-05
chr16_32487708-_85606	chr16	32589417	32591300	-	630.782	-3.71967	0.60714	-6.12654	8.98102e-10	2.0244e-07
chr16_32496276+_85614	chr16	32589417	32591300	+	630.782	-3.71967	0.60714	-6.12654	8.98102e-10	2.0244e-07
chr17_23661349+_93601	chr17	23686497	23686584	+	92.1679	-3.72423	0.906044	-4.11043	3.94918e-05	0.00322232
chr17_23673876-_93610	chr17	23686497	23686584	-	92.1679	-3.72423	0.906044	-4.11043	3.94918e-05	0.00322232
chr14_78449050+_68849	chr14	78486767	78492245	+	104.393	-3.72792	0.764262	-4.8778	1.07276e-06	0.000130805
chr14_78449100-_68871	chr14	78486767	78492245	-	104.393	-3.72792	0.764262	-4.8778	1.07276e-06	0.000130805
chr1_40085856-_3056	chr1	40367562	40369795	-	231.37	-3.73566	0.819593	-4.55794	5.16576e-06	0.000545316
chr1_40324627+_3075	chr1	40367562	40369795	+	231.37	-3.73566	0.819593	-4.55794	5.16576e-06	0.000545316
chr11_76679808+_35507	chr11	76862760	76862836	+	105.194	-3.74548	0.790733	-4.73672	2.17204e-06	0.00024928
chr11_76763572-_35512	chr11	76862760	76862836	-	105.194	-3.74548	0.790733	-4.73672	2.17204e-06	0.00024928
chr1_36939827-_2840	chr1	37410736	37417083	-	120.425	-3.74649	0.82734	-4.52835	5.9446e-06	0.000617412
chr1_37299891+_2849	chr1	37410736	37417083	+	120.425	-3.74649	0.82734	-4.52835	5.9446e-06	0.000617412
chr16_31948601+_85567	chr16	32099740	32099799	+	629.534	-3.75544	0.612798	-6.12835	8.87934e-10	2.00527e-07
chr16_32099743-_85570	chr16	32099743	32099799	-	629.534	-3.75544	0.612798	-6.12835	8.87934e-10	2.00527e-07
chr4_143702716-_158833	chr4	143735553	143745786	-	228.312	-3.75553	0.740699	-5.07025	3.97287e-07	5.37515e-05
chr4_143719455+_158838	chr4	143735553	143745786	+	228.312	-3.75553	0.740699	-5.07025	3.97287e-07	5.37515e-05
chr1_40085856-_3060	chr1	40500854	40515361	-	232.691	-3.75876	0.85522	-4.39508	1.10732e-05	0.00106296
chr1_40465676+_3079	chr1	40500854	40515361	+	232.691	-3.75876	0.85522	-4.39508	1.10732e-05	0.00106296
chr10_117792703-_26939	chr10	118124094	118141810	-	172.742	-3.76303	0.705684	-5.33245	9.68944e-08	1.52684e-05
chr10_117925459+_27002	chr10	118124094	118141810	+	172.742	-3.76303	0.705684	-5.33245	9.68944e-08	1.52684e-05
chrX_5086950+_221517	chrX	5567790	5585784	+	138.646	-3.76573	0.756467	-4.97805	6.42275e-07	8.17012e-05
chrX_5087000-_221553	chrX	5567790	5585784	-	138.646	-3.76573	0.756467	-4.97805	6.42275e-07	8.17012e-05
chr7_19023543-_187895	chr7	19098549	19099045	-	59.4193	-3.76731	0.973199	-3.87105	0.000108366	0.00776512
chr7_19083868+_187900	chr7	19098549	19099045	+	59.4193	-3.76731	0.973199	-3.87105	0.000108366	0.00776512
chr4_7517100+_146631	chr4	7653746	7759669	+	278.775	-3.76871	0.644671	-5.84594	5.03708e-09	1.00597e-06
chr4_7517250-_146653	chr4	7653746	7759669	-	278.775	-3.76871	0.644671	-5.84594	5.03708e-09	1.00597e-06
chr16_32099743-_85571	chr16	32108069	32108864	-	628.822	-3.76943	0.611886	-6.16034	7.25904e-10	1.65821e-07
chr16_32099952+_85573	chr16	32108069	32108864	+	628.822	-3.76943	0.611886	-6.16034	7.25904e-10	1.65821e-07
chr1_107778300+_9273	chr1	107800340	107807549	+	240.044	-3.77078	0.659867	-5.71446	1.10054e-08	2.06955e-06
chr1_107778300-_9278	chr1	107800340	107807799	-	240.766	-3.77543	0.659675	-5.72317	1.04557e-08	1.96773e-06
chr10_118204942+_27059	chr10	118556525	118650252	+	164.246	-3.7787	0.714405	-5.2893	1.22785e-07	1.89963e-05
chr10_118556530-_27074	chr10	118556530	118650252	-	164.246	-3.7787	0.714405	-5.2893	1.22785e-07	1.89963e-05
chr2_112259296-_123960	chr2	112414240	112416678	-	863.668	-3.78014	0.827617	-4.5675	4.9357e-06	0.000522419
chr2_112379226+_123965	chr2	112414240	112416678	+	863.668	-3.78014	0.827617	-4.5675	4.9357e-06	0.000522419
chr2_157346660-_127697	chr2	157527937	157528041	-	66.6817	-3.78698	0.845379	-4.47962	7.47747e-06	0.000751713
chr2_157424116+_127708	chr2	157527937	157528041	+	66.6817	-3.78698	0.845379	-4.47962	7.47747e-06	0.000751713
chr7_58113250+_191927	chr7	58161527	58161603	+	76.4659	-3.78828	0.980721	-3.86276	0.000112115	0.00799769
chr7_58113350-_191930	chr7	58161527	58161603	-	76.4659	-3.78828	0.980721	-3.86276	0.000112115	0.00799769
chr5_146221423-_172498	chr5	146707496	146725283	-	2419.77	-3.79323	0.738723	-5.13485	2.82369e-07	4.04792e-05
chr5_146455609+_172531	chr5	146707496	146725283	+	2419.77	-3.79323	0.738723	-5.13485	2.82369e-07	4.04792e-05
chr3_35696550+_133735	chr3	35731260	35731404	+	51.5208	-3.79355	0.934097	-4.06119	4.8823e-05	0.00387747
chr3_35696600-_133744	chr3	35731260	35731404	-	51.5208	-3.79355	0.934097	-4.06119	4.8823e-05	0.00387747
chr5_67607969+_165573	chr5	67909013	67927260	+	240.393	-3.79874	0.655588	-5.7944	6.85672e-09	1.33578e-06
chr5_67847436-_165574	chr5	67909013	67927260	-	240.393	-3.79874	0.655588	-5.7944	6.85672e-09	1.33578e-06
chr19_10802250+_109830	chr19	10869940	10870659	+	39.3469	-3.80362	0.998006	-3.81123	0.00013828	0.009613
chr19_10869783-_109833	chr19	10869940	10870659	-	39.3469	-3.80362	0.998006	-3.81123	0.00013828	0.009613
chr6_124288700+_183741	chr6	124330527	124331708	+	61.7213	-3.80699	0.893622	-4.26018	2.04258e-05	0.00180982
chr6_124288750-_183758	chr6	124330527	124331708	-	61.7213	-3.80699	0.893622	-4.26018	2.04258e-05	0.00180982
chr12_17831450+_41165	chr12	18811531	18853839	+	683.48	-3.81342	0.596409	-6.39396	1.61642e-10	4.08548e-08
chr12_17831500-_41316	chr12	18811531	18853839	-	683.48	-3.81342	0.596409	-6.39396	1.61642e-10	4.08548e-08
chr4_34000750+_149119	chr4	34614944	34614956	+	87.3948	-3.81384	0.81035	-4.70641	2.52116e-06	0.000286722
chr4_34614918-_149140	chr4	34614944	34614956	-	87.3948	-3.81384	0.81035	-4.70641	2.52116e-06	0.000286722
chr17_73318650+_98558	chr17	73718585	73773702	+	67.1057	-3.82066	0.916925	-4.16682	3.08882e-05	0.00260139
chr17_73710456-_98579	chr17	73718585	73773702	-	67.1057	-3.82066	0.916925	-4.16682	3.08882e-05	0.00260139
chr12_12240700+_40528	chr12	12859921	12865255	+	2766.61	-3.82231	0.734627	-5.20306	1.96036e-07	2.91736e-05
chr12_12664200-_40563	chr12	12859921	12865255	-	2766.61	-3.82231	0.734627	-5.20306	1.96036e-07	2.91736e-05
chr4_73826000+_153302	chr4	74229752	74242496	+	200.886	-3.8287	0.85828	-4.4609	8.1616e-06	0.000809558
chr4_73832150-_153327	chr4	74229752	74242496	-	200.886	-3.8287	0.85828	-4.4609	8.1616e-06	0.000809558
chr13_43560166-_54717	chr13	44099960	44121166	-	124.273	-3.82911	0.824068	-4.64659	3.37467e-06	0.000371553
chr13_43785185+_54730	chr13	44099960	44121166	+	124.273	-3.82911	0.824068	-4.64659	3.37467e-06	0.000371553
chr1_36939827-_2832	chr1	37187613	37214433	-	123.327	-3.83188	0.907568	-4.22214	2.41994e-05	0.00209356
chr1_37029304+_2841	chr1	37187613	37214433	+	123.327	-3.83188	0.907568	-4.22214	2.41994e-05	0.00209356
chr12_17831450+_41264	chr12	20670194	20681518	+	59.8847	-3.8463	0.904774	-4.25112	2.12708e-05	0.00187216
chr12_17831500-_41415	chr12	20670194	20681518	-	59.8847	-3.8463	0.904774	-4.25112	2.12708e-05	0.00187216
chr11_99793050-_37550	chr11	99824804	99833140	-	67.5837	-3.85471	0.894773	-4.30803	1.64713e-05	0.00149615
chr11_99809300+_37555	chr11	99824804	99833140	+	67.5837	-3.85471	0.894773	-4.30803	1.64713e-05	0.00149615
chr5_89527429+_167753	chr5	90145045	90173649	+	134.61	-3.85676	0.721437	-5.34595	8.9945e-08	1.43537e-05
chr12_17831450+_41156	chr12	18618695	18640931	+	686.031	-3.86557	0.614087	-6.29482	3.07761e-10	7.42167e-08
chr12_17831500-_41307	chr12	18618695	18640931	-	686.031	-3.86557	0.614087	-6.29482	3.07761e-10	7.42167e-08
chr13_43785185+_54736	chr13	44243157	44249459	+	120.467	-3.86639	0.823686	-4.69401	2.67895e-06	0.000302645
chr13_44216439-_54742	chr13	44243157	44249459	-	120.467	-3.86639	0.823686	-4.69401	2.67895e-06	0.000302645
chr10_86011861-_24184	chr10	86586952	86587028	-	68.7578	-3.87008	0.913427	-4.23688	2.26652e-05	0.0019759
chr10_86300554+_24210	chr10	86586952	86587028	+	68.7578	-3.87008	0.913427	-4.23688	2.26652e-05	0.0019759
chr12_17831450+_41137	chr12	18210738	18216541	+	808.466	-3.873	0.591252	-6.55051	5.73397e-11	1.53329e-08
chr12_17831500-_41288	chr12	18210738	18216541	-	808.466	-3.873	0.591252	-6.55051	5.73397e-11	1.53329e-08
chr12_112942122-_50351	chr12	113707368	113707462	-	53.9204	-3.8767	0.948491	-4.08723	4.36549e-05	0.00350914
chr12_113156430+_50433	chr12	113707368	113707462	+	53.9204	-3.8767	0.948491	-4.08723	4.36549e-05	0.00350914
chr12_17831450+_41136	chr12	18202622	18210638	+	803.371	-3.8795	0.596827	-6.50021	8.02089e-11	2.10698e-08
chr12_17831500-_41287	chr12	18202622	18210638	-	803.371	-3.8795	0.596827	-6.50021	8.02089e-11	2.10698e-08
chr4_118719850+_156634	chr4	118938612	118942059	+	170.242	-3.88848	0.973816	-3.99303	6.52338e-05	0.00501045
chr4_118719950-_156660	chr4	118938612	118942059	-	170.242	-3.88848	0.973816	-3.99303	6.52338e-05	0.00501045
chr14_66112391-_67710	chr14	66281052	66295333	-	64.4379	-3.89196	0.959892	-4.05458	5.02247e-05	0.00397818
chr14_66140933+_67716	chr14	66281052	66295333	+	64.4379	-3.89196	0.959892	-4.05458	5.02247e-05	0.00397818
chr2_159952350+_127993	chr2	159981288	159986399	+	81.9614	-3.89234	0.90234	-4.31361	1.60613e-05	0.00146562
chr4_143450309-_158811	chr4	143663787	143671123	-	241.582	-3.90488	0.722387	-5.40552	6.46189e-08	1.05307e-05
chr4_143567475+_158826	chr4	143663787	143671123	+	241.582	-3.90488	0.722387	-5.40552	6.46189e-08	1.05307e-05
chr4_143816094-_158849	chr4	143932593	143935866	-	234.094	-3.90783	0.668337	-5.8471	5.00212e-09	1.00066e-06
chr4_143846507+_158873	chr4	143932593	143935866	+	234.094	-3.90783	0.668337	-5.8471	5.00212e-09	1.00066e-06
chr3_98986000+_140380	chr3	98987440	99037549	+	258.917	-3.91089	0.688023	-5.68424	1.31395e-08	2.43247e-06
chr3_98986100-_140382	chr3	98987440	99037549	-	258.917	-3.91089	0.688023	-5.68424	1.31395e-08	2.43247e-06
chr2_159950000-_127992	chr2	159981288	159989449	-	83.4053	-3.91948	0.895679	-4.37599	1.20884e-05	0.00113975
chr11_22286800-_30242	chr11	22626664	22729896	-	1381.22	-3.92089	0.632471	-6.19932	5.67062e-10	1.32069e-07
chr11_22512088+_30249	chr11	22626664	22729896	+	1381.22	-3.92089	0.632471	-6.19932	5.67062e-10	1.32069e-07
chr1_40085856-_3054	chr1	40317257	40319029	-	228.921	-3.92159	0.846242	-4.63412	3.58451e-06	0.000392479
chr1_40266586+_3073	chr1	40317257	40319029	+	228.921	-3.92159	0.846242	-4.63412	3.58451e-06	0.000392479
chr1_40085856-_3055	chr1	40319050	40324609	-	229.471	-3.92528	0.846515	-4.63699	3.53522e-06	0.000387795
chr1_40266586+_3074	chr1	40319050	40324609	+	229.471	-3.92528	0.846515	-4.63699	3.53522e-06	0.000387795
chr10_83713200+_23970	chr10	83771383	83771390	+	180.379	-3.92599	0.684231	-5.73781	9.59078e-09	1.82077e-06
chr10_83713350-_24003	chr10	83771383	83771390	-	180.379	-3.92599	0.684231	-5.73781	9.59078e-09	1.82077e-06
chr12_17831450+_41122	chr12	17877386	17877562	+	136.298	-3.92734	0.734361	-5.34797	8.89465e-08	1.42229e-05
chr12_17831500-_41273	chr12	17877386	17877562	-	136.298	-3.92734	0.734361	-5.34797	8.89465e-08	1.42229e-05
chr12_17831450+_41152	chr12	18565108	18570554	+	683.961	-3.93489	0.672836	-5.84822	4.96859e-09	9.95628e-07
chr12_17831500-_41303	chr12	18565108	18570554	-	683.961	-3.93489	0.672836	-5.84822	4.96859e-09	9.95628e-07
chr14_52279565+_66268	chr14	52509082	52538651	+	1936.95	-3.9438	0.576268	-6.84369	7.71773e-12	2.47151e-09
chr14_52316328-_66303	chr14	52509082	52538651	-	1936.95	-3.9438	0.576268	-6.84369	7.71773e-12	2.47151e-09
chr1_40085856-_3059	chr1	40465415	40465551	-	228.703	-3.94424	0.850307	-4.6386	3.5077e-06	0.000385131
chr1_40436589+_3078	chr1	40465415	40465551	+	228.703	-3.94424	0.850307	-4.6386	3.5077e-06	0.000385131
chr4_80002550-_153752	chr4	80532617	80536714	-	371.684	-3.94444	0.630048	-6.26054	3.83637e-10	9.08591e-08
chr4_80223500+_153813	chr4	80532617	80536714	+	371.684	-3.94444	0.630048	-6.26054	3.83637e-10	9.08591e-08
chr13_43785185+_54733	chr13	44216487	44221060	+	119.55	-3.94463	0.816657	-4.83022	1.36385e-06	0.000161826
chr13_44216439-_54739	chr13	44216487	44221060	-	119.55	-3.94463	0.816657	-4.83022	1.36385e-06	0.000161826
chr14_110101800+_72613	chr14	110108207	110114558	+	2294.82	-3.94707	0.578221	-6.82622	8.71784e-12	2.76208e-09
chr14_110101850-_72621	chr14	110108207	110114558	-	2294.82	-3.94707	0.578221	-6.82622	8.71784e-12	2.76208e-09
chrX_95204000+_231417	chrX	95600182	95628824	+	626.493	-3.94743	0.631355	-6.25231	4.04414e-10	9.55898e-08
chrX_95478134-_231429	chrX	95600182	95628824	-	626.493	-3.94743	0.631355	-6.25231	4.04414e-10	9.55898e-08
chr7_19118346-_187904	chr7	19153542	19156060	-	40.0969	-3.95343	1.02427	-3.85974	0.000113508	0.00808009
chr7_19131693+_187906	chr7	19153542	19156060	+	40.0969	-3.95343	1.02427	-3.85974	0.000113508	0.00808009
chrX_96879800+_231536	chrX	96879800	96885508	+	279.952	-3.95356	0.985413	-4.01209	6.01847e-05	0.00464811
chrX_96879800-_231540	chrX	96879800	96885508	-	279.952	-3.95356	0.985413	-4.01209	6.01847e-05	0.00464811
chr3_106500500+_141101	chr3	106589182	106589259	+	56.492	-3.95802	0.968794	-4.08552	4.39788e-05	0.00353041
chr3_106547748-_141108	chr3	106589182	106589259	-	56.492	-3.95802	0.968794	-4.08552	4.39788e-05	0.00353041
chr5_146009622-_172446	chr5	146160539	146164355	-	245.919	-3.95832	0.883849	-4.4785	7.51701e-06	0.000754415
chr5_146079267+_172459	chr5	146160539	146164355	+	245.919	-3.95832	0.883849	-4.4785	7.51701e-06	0.000754415
chr1_40085856-_3058	chr1	40407748	40429569	-	231.178	-3.96085	0.843643	-4.69494	2.66686e-06	0.000301565
chr1_40324627+_3077	chr1	40407748	40429569	+	231.178	-3.96085	0.843643	-4.69494	2.66686e-06	0.000301565
chr12_17831450+_41162	chr12	18730308	18773493	+	682.136	-3.96171	0.599078	-6.61302	3.76561e-11	1.05427e-08
chr12_17831500-_41313	chr12	18730308	18773493	-	682.136	-3.96171	0.599078	-6.61302	3.76561e-11	1.05427e-08
chr1_36766934+_2828	chr1	37005557	37026595	+	126.177	-3.96841	0.981901	-4.04156	5.30973e-05	0.00417656
chr1_36939827-_2831	chr1	37005557	37026595	-	126.177	-3.96841	0.981901	-4.04156	5.30973e-05	0.00417656
chr2_132781278+_125656	chr2	132816055	132816136	+	53.2066	-3.96916	0.976236	-4.06578	4.78717e-05	0.00381209
chr1_16657047-_946	chr1	16889181	16889268	-	57.9745	-3.96951	0.988528	-4.01558	5.93003e-05	0.00458576
chr1_16688433+_956	chr1	16889181	16889268	+	57.9745	-3.96951	0.988528	-4.01558	5.93003e-05	0.00458576
chr11_71874900+_35101	chr11	72319416	72326537	+	58.779	-3.97013	0.900442	-4.40908	1.03809e-05	0.00100134
chr11_72266664-_35128	chr11	72319416	72326537	-	58.779	-3.97013	0.900442	-4.40908	1.03809e-05	0.00100134
chr1_16657047-_947	chr1	16889637	16891899	-	123.073	-3.97346	0.80876	-4.91302	8.96825e-07	0.000110712
chr1_16688433+_957	chr1	16889637	16891899	+	123.073	-3.97346	0.80876	-4.91302	8.96825e-07	0.000110712
chr9_121857618-_220997	chr9	121911074	121914355	-	55.7126	-3.98941	0.904142	-4.41238	1.02242e-05	0.000988231
chr9_121898395+_221001	chr9	121911074	121914355	+	55.7126	-3.98941	0.904142	-4.41238	1.02242e-05	0.000988231
chr10_117792703-_26954	chr10	118246833	118252028	-	258.077	-3.99487	0.65392	-6.1091	1.00194e-09	2.24473e-07
chr10_118204942+_27017	chr10	118246833	118252028	+	258.077	-3.99487	0.65392	-6.1091	1.00194e-09	2.24473e-07
chr12_17831450+_41151	chr12	18543346	18559614	+	682.023	-3.99646	0.668963	-5.97411	2.31346e-09	4.86494e-07
chr12_17831500-_41302	chr12	18543346	18559614	-	682.023	-3.99646	0.668963	-5.97411	2.31346e-09	4.86494e-07
chr4_143816094-_158854	chr4	143960057	143964517	-	250.449	-3.99786	0.760809	-5.25475	1.48224e-07	2.24939e-05
chr4_143846507+_158878	chr4	143960057	143964517	+	250.449	-3.99786	0.760809	-5.25475	1.48224e-07	2.24939e-05
chr1_136346095-_11893	chr1	136690804	136691015	-	46.6954	-4.00298	1.0045	-3.98507	6.74606e-05	0.0051582
chr1_136683396+_11917	chr1	136690804	136691015	+	46.6954	-4.00298	1.0045	-3.98507	6.74606e-05	0.0051582
chr7_15639782-_187533	chr7	15759800	15766813	-	619.21	-4.0052	0.614561	-6.51717	7.16468e-11	1.90305e-08
chr7_15750377+_187539	chr7	15759800	15766813	+	619.21	-4.0052	0.614561	-6.51717	7.16468e-11	1.90305e-08
chr12_47346150+_43802	chr12	47384542	47384629	+	71.3146	-4.00581	0.909814	-4.40289	1.0682e-05	0.00102789
chr12_47346300-_43805	chr12	47384542	47384629	-	71.3146	-4.00581	0.909814	-4.40289	1.0682e-05	0.00102789
chr13_65234900+_56845	chr13	65683239	65683326	+	631.177	-4.00714	0.634544	-6.31499	2.70174e-10	6.63616e-08
chr13_65348602-_56899	chr13	65683239	65683326	-	631.177	-4.00714	0.634544	-6.31499	2.70174e-10	6.63616e-08
chrX_51387200+_226372	chrX	51801233	51827208	+	164.882	-4.00929	0.98544	-4.06853	4.73117e-05	0.00376875
chrX_51681708-_226381	chrX	51801233	51827208	-	164.882	-4.00929	0.98544	-4.06853	4.73117e-05	0.00376875
chr12_17831450+_41160	chr12	18696613	18725259	+	693.014	-4.00974	0.673836	-5.95062	2.67126e-09	5.5682e-07
chr12_17831500-_41311	chr12	18696613	18725259	-	693.014	-4.00974	0.673836	-5.95062	2.67126e-09	5.5682e-07
chr17_73318650+_98555	chr17	73400866	73447653	+	59.6581	-4.01356	0.983852	-4.07943	4.51454e-05	0.00361311
chr17_73399301-_98576	chr17	73400866	73447653	-	59.6581	-4.01356	0.983852	-4.07943	4.51454e-05	0.00361311
chr5_67306955+_165565	chr5	67437990	67453478	+	211.66	-4.01372	0.736913	-5.44666	5.13231e-08	8.54513e-06
chr5_67427804-_165567	chr5	67437990	67453478	-	211.66	-4.01372	0.736913	-5.44666	5.13231e-08	8.54513e-06
chr16_56037824-_87644	chr16	56453378	56477877	-	69.7988	-4.0139	0.944794	-4.24844	2.15267e-05	0.00189049
chr16_56204332+_87651	chr16	56453378	56477877	+	69.7988	-4.0139	0.944794	-4.24844	2.15267e-05	0.00189049
chr4_143412972+_158786	chr4	143502095	143511338	+	222.145	-4.01727	0.686649	-5.85054	4.89976e-09	9.8349e-07
chr4_143450309-_158797	chr4	143502095	143511342	-	222.145	-4.01727	0.686649	-5.85054	4.89976e-09	9.8349e-07
chr4_119422872+_156695	chr4	119510061	119519125	+	165.552	-4.01776	1.00072	-4.01486	5.94819e-05	0.00459681
chr4_119492514-_156702	chr4	119510061	119519125	-	165.552	-4.01776	1.00072	-4.01486	5.94819e-05	0.00459681
chr7_10773300+_186929	chr7	11001932	11005744	+	743.993	-4.02275	0.597898	-6.72815	1.7183e-11	5.12386e-09
chr7_10774250-_186978	chr7	11001932	11005744	-	743.993	-4.02275	0.597898	-6.72815	1.7183e-11	5.12386e-09
chr19_43753098+_112587	chr19	44192442	44203268	+	301.433	-4.02287	0.68991	-5.83101	5.50927e-09	1.09294e-06
chr19_44146448-_112599	chr19	44192442	44203268	-	301.433	-4.02287	0.68991	-5.83101	5.50927e-09	1.09294e-06
chr5_92780800+_168004	chr5	93004404	93006748	+	113.094	-4.02655	0.761461	-5.28793	1.23706e-07	1.9114e-05
chr5_92780800-_168014	chr5	93004404	93006748	-	113.094	-4.02655	0.761461	-5.28793	1.23706e-07	1.9114e-05
chr5_137963103-_171802	chr5	138073310	138073397	-	73.6141	-4.02892	0.861594	-4.67612	2.92351e-06	0.000327478
chr5_138057900+_171812	chr5	138073310	138073397	+	73.6141	-4.02892	0.861594	-4.67612	2.92351e-06	0.000327478
chr10_85849250+_24165	chr10	85889096	85891965	+	189.784	-4.03481	0.771776	-5.22796	1.71394e-07	2.56991e-05
chr10_85849300-_24169	chr10	85889096	85891965	-	189.784	-4.03481	0.771776	-5.22796	1.71394e-07	2.56991e-05
chr12_17831450+_41155	chr12	18610600	18618279	+	677.208	-4.03759	0.610371	-6.61497	3.7162e-11	1.04535e-08
chr12_17831500-_41306	chr12	18610600	18618279	-	677.208	-4.03759	0.610371	-6.61497	3.7162e-11	1.04535e-08
chr3_135088000+_143755	chr3	135147513	135170628	+	286.882	-4.0417	0.664943	-6.07826	1.21496e-09	2.68278e-07
chr3_135088100-_143766	chr3	135147513	135170628	-	286.882	-4.0417	0.664943	-6.07826	1.21496e-09	2.68278e-07
chr7_72483150+_193236	chr7	72491714	72555296	+	271.546	-4.04501	0.682351	-5.92804	3.06566e-09	6.313e-07
chr7_72483250-_193241	chr7	72491714	72555296	-	271.546	-4.04501	0.682351	-5.92804	3.06566e-09	6.313e-07
chr4_112568550+_156140	chr4	112652248	112705169	+	96.8385	-4.04647	0.814342	-4.969	6.72975e-07	8.51519e-05
chr4_112568700-_156143	chr4	112652248	112705169	-	96.8385	-4.04647	0.814342	-4.969	6.72975e-07	8.51519e-05
chr7_19131693+_187907	chr7	19166127	19176420	+	38.1897	-4.04725	1.04051	-3.88969	0.000100373	0.00732452
chr7_19166132-_187908	chr7	19166132	19176420	-	38.1897	-4.04725	1.04051	-3.88969	0.000100373	0.00732452
chrX_56070450+_226835	chrX	56075354	56084149	+	61.0012	-4.04808	0.983707	-4.11513	3.86966e-05	0.00316394
chr11_22982257-_30256	chr11	23003780	23007530	-	1424.83	-4.0536	0.595621	-6.80568	1.00574e-11	3.1201e-09
chr11_22990626+_30279	chr11	23003780	23007530	+	1424.83	-4.0536	0.595621	-6.80568	1.00574e-11	3.1201e-09
chrX_56070550-_226837	chrX	56075354	56085299	-	61.2761	-4.055	0.982595	-4.12683	3.678e-05	0.00302684
chr9_84937950+_217993	chr9	85553765	85575862	+	42.6011	-4.06421	0.993763	-4.08972	4.31899e-05	0.0034788
chr9_85327129-_218012	chr9	85553765	85575862	-	42.6011	-4.06421	0.993763	-4.08972	4.31899e-05	0.0034788
chr3_111844050+_141694	chr3	113022139	113029018	+	60.7788	-4.06936	0.940445	-4.32706	1.51114e-05	0.00139226
chr3_111844150-_141720	chr3	113022139	113029018	-	60.7788	-4.06936	0.940445	-4.32706	1.51114e-05	0.00139226
chr8_21206350+_201429	chr8	21600791	21618182	+	306.556	-4.06942	0.727992	-5.58992	2.2717e-08	4.00925e-06
chr8_21206500-_201468	chr8	21600791	21618182	-	306.556	-4.06942	0.727992	-5.58992	2.2717e-08	4.00925e-06
chr6_148165200+_185997	chr6	148911222	148915214	+	261.144	-4.07266	0.968282	-4.20607	2.59849e-05	0.00222781
chr6_148896167-_186032	chr6	148911222	148915214	-	261.144	-4.07266	0.968282	-4.20607	2.59849e-05	0.00222781
chr12_17831450+_41163	chr12	18776375	18794831	+	679.835	-4.07999	0.612608	-6.66004	2.7375e-11	7.82987e-09
chr12_17831500-_41314	chr12	18776375	18794831	-	679.835	-4.07999	0.612608	-6.66004	2.7375e-11	7.82987e-09
chr13_81556250+_58553	chr13	81672871	81673842	+	47.5643	-4.09636	0.962099	-4.25773	2.06509e-05	0.00182704
chr13_81556500-_58557	chr13	81672871	81673842	-	47.5643	-4.09636	0.962099	-4.25773	2.06509e-05	0.00182704
chr8_21206350+_201419	chr8	21510237	21516441	+	232.292	-4.09658	0.76062	-5.38584	7.21056e-08	1.1671e-05
chr8_21206500-_201458	chr8	21510237	21516441	-	232.292	-4.09658	0.76062	-5.38584	7.21056e-08	1.1671e-05
chr9_121857618-_220998	chr9	121916305	121934079	-	59.9055	-4.10027	0.889898	-4.60757	4.07403e-06	0.000441212
chr9_121898395+_221002	chr9	121916305	121934079	+	59.9055	-4.10027	0.889898	-4.60757	4.07403e-06	0.000441212
chr4_7517100+_146638	chr4	8090391	8118619	+	274.028	-4.10367	0.651544	-6.29838	3.00772e-10	7.28261e-08
chr4_7517250-_146660	chr4	8090391	8118619	-	274.028	-4.10367	0.651544	-6.29838	3.00772e-10	7.28261e-08
chr9_84937950+_217990	chr9	85445760	85472733	+	41.8942	-4.10765	1.03001	-3.98797	6.66405e-05	0.00510953
chr9_85327129-_218009	chr9	85445760	85472733	-	41.8942	-4.10765	1.03001	-3.98797	6.66405e-05	0.00510953
chr10_85849250+_24166	chr10	85917142	85927680	+	208.224	-4.10831	0.69202	-5.93669	2.90832e-09	6.03069e-07
chr10_85917143-_24170	chr10	85917143	85927680	-	208.224	-4.10831	0.69202	-5.93669	2.90832e-09	6.03069e-07
chr5_112419200+_169704	chr5	113015791	113027137	+	43.9062	-4.11011	0.987841	-4.1607	3.1727e-05	0.00266262
chr5_113015519-_169720	chr5	113015791	113027137	-	43.9062	-4.11011	0.987841	-4.1607	3.1727e-05	0.00266262
chr16_3032950+_83175	chr16	3718097	3730509	+	218.217	-4.11304	0.679175	-6.05593	1.39607e-09	3.04321e-07
chr16_3718090-_83210	chr16	3718097	3730509	-	218.217	-4.11304	0.679175	-6.05593	1.39607e-09	3.04321e-07
chrX_67278400+_228448	chrX	67474675	67491621	+	304.412	-4.12295	0.643736	-6.40472	1.50648e-10	3.84293e-08
chrX_67278400-_228455	chrX	67474675	67491621	-	304.412	-4.12295	0.643736	-6.40472	1.50648e-10	3.84293e-08
chr14_64950302+_67642	chr14	65167191	65171114	+	73.2319	-4.12453	0.953002	-4.32794	1.50513e-05	0.0013878
chr14_65098111-_67647	chr14	65167191	65171114	-	73.2319	-4.12453	0.953002	-4.32794	1.50513e-05	0.0013878
chr8_95398500+_208272	chr8	95418561	95420248	+	792.897	-4.12674	0.599309	-6.88584	5.74479e-12	1.90632e-09
chr8_95398500-_208286	chr8	95418561	95420248	-	792.897	-4.12674	0.599309	-6.88584	5.74479e-12	1.90632e-09
chr4_7517100+_146630	chr4	7573801	7653423	+	272.454	-4.12793	0.658295	-6.27065	3.59552e-10	8.54949e-08
chr4_7517250-_146652	chr4	7573801	7653423	-	272.454	-4.12793	0.658295	-6.27065	3.59552e-10	8.54949e-08
chr3_96349927+_140162	chr3	96452306	96454834	+	52.7721	-4.13026	1.01312	-4.07675	4.56688e-05	0.00365008
chr3_96452311-_140193	chr3	96452311	96454834	-	52.7721	-4.13026	1.01312	-4.07675	4.56688e-05	0.00365008
chr5_151406526+_172816	chr5	151685369	151685456	+	179.475	-4.13229	0.723238	-5.71359	1.10617e-08	2.07685e-06
chr5_151606026-_172826	chr5	151685369	151685456	-	179.475	-4.13229	0.723238	-5.71359	1.10617e-08	2.07685e-06
chr12_17831450+_41149	chr12	18535254	18541498	+	807.597	-4.13396	0.676016	-6.11518	9.64489e-10	2.16994e-07
chr12_17831500-_41300	chr12	18535254	18541498	-	807.597	-4.13396	0.676016	-6.11518	9.64489e-10	2.16994e-07
chr8_3748935-_199738	chr8	3778490	3778581	-	63.6344	-4.14084	0.913475	-4.53306	5.8135e-06	0.000604323
chr8_3750300+_199748	chr8	3778490	3778581	+	63.6344	-4.14084	0.913475	-4.53306	5.8135e-06	0.000604323
chr1_36766934+_2826	chr1	36943666	36957929	+	117.144	-4.14114	0.828658	-4.99741	5.81064e-07	7.4634e-05
chr1_36939827-_2829	chr1	36943666	36957929	-	117.144	-4.14114	0.828658	-4.99741	5.81064e-07	7.4634e-05
chrX_110498350+_233100	chrX	110498350	110514701	+	229.246	-4.14796	0.727536	-5.70137	1.18845e-08	2.22084e-06
chrX_110498350-_233108	chrX	110498350	110514701	-	229.246	-4.14796	0.727536	-5.70137	1.18845e-08	2.22084e-06
chr4_34000750+_149116	chr4	34518643	34518730	+	110.76	-4.1512	0.760075	-5.46157	4.71945e-08	7.90191e-06
chr4_34050044-_149137	chr4	34518643	34518730	-	110.76	-4.1512	0.760075	-5.46157	4.71945e-08	7.90191e-06
chr4_101339000-_155480	chr4	101466995	101496630	-	191.396	-4.15233	1.04478	-3.97435	7.05717e-05	0.00537195
chr4_101419289+_155499	chr4	101466995	101496630	+	191.396	-4.15233	1.04478	-3.97435	7.05717e-05	0.00537195
chr18_80206795+_107703	chr18	80247102	80253291	+	232.198	-4.15477	1.0201	-4.07293	4.64258e-05	0.00370314
chr18_80236838-_107704	chr18	80247102	80253291	-	232.198	-4.15477	1.0201	-4.07293	4.64258e-05	0.00370314
chr4_73826000+_153283	chr4	73862178	73864396	+	206.515	-4.1589	0.697086	-5.96612	2.42958e-09	5.09115e-07
chr4_73832150-_153308	chr4	73862178	73864396	-	206.515	-4.1589	0.697086	-5.96612	2.42958e-09	5.09115e-07
chr18_74044500+_107199	chr18	74107751	74117399	+	125.06	-4.16757	1.08335	-3.84694	0.000119602	0.00846585
chr18_74044600-_107201	chr18	74107751	74117549	-	125.06	-4.16757	1.08335	-3.84694	0.000119602	0.00846585
chr6_148165200+_185986	chr6	148646182	148656253	+	257.147	-4.16802	1.00099	-4.1639	3.12861e-05	0.00262747
chr6_148444394-_186021	chr6	148646182	148656253	-	257.147	-4.16802	1.00099	-4.1639	3.12861e-05	0.00262747
chr14_95582850+_71135	chr14	95991703	95991833	+	100.421	-4.16815	0.790306	-5.2741	1.3341e-07	2.04806e-05
chr14_95582950-_71148	chr14	95991703	95991833	-	100.421	-4.16815	0.790306	-5.2741	1.3341e-07	2.04806e-05
chr13_53821050-_55635	chr13	53848069	53852199	-	40.9316	-4.17105	1.01949	-4.09132	4.28918e-05	0.00345947
chrX_110498350+_233103	chrX	110540480	110578239	+	411.803	-4.17369	0.627547	-6.65081	2.91482e-11	8.31707e-09
chrX_110498350-_233111	chrX	110540480	110578239	-	411.803	-4.17369	0.627547	-6.65081	2.91482e-11	8.31707e-09
chr4_34614961+_149143	chr4	34687438	34688558	+	85.8255	-4.17431	0.809793	-5.15479	2.53916e-07	3.67197e-05
chr4_34687401-_149148	chr4	34687438	34688558	-	85.8255	-4.17431	0.809793	-5.15479	2.53916e-07	3.67197e-05
chr12_17831450+_41143	chr12	18355541	18364461	+	802.781	-4.17613	0.657635	-6.35023	2.14989e-10	5.34684e-08
chr12_17831500-_41294	chr12	18355541	18364461	-	802.781	-4.17613	0.657635	-6.35023	2.14989e-10	5.34684e-08
chr4_92750650+_154954	chr4	93335511	93339772	+	62.9988	-4.17695	0.881216	-4.73999	2.13733e-06	0.000246006
chr4_92750850-_154967	chr4	93335511	93339772	-	62.9988	-4.17695	0.881216	-4.73999	2.13733e-06	0.000246006
chrX_128447300+_235221	chrX	128551013	128552172	+	472.925	-4.1807	0.647273	-6.45894	1.0544e-10	2.71881e-08
chrX_128447350-_235233	chrX	128551013	128552172	-	472.925	-4.1807	0.647273	-6.45894	1.0544e-10	2.71881e-08
chr4_143816094-_158848	chr4	143930736	143932421	-	227.689	-4.18635	0.691619	-6.05296	1.42205e-09	3.09418e-07
chr4_143846507+_158872	chr4	143930736	143932421	+	227.689	-4.18635	0.691619	-6.05296	1.42205e-09	3.09418e-07
chr4_143412972+_158782	chr4	143475144	143475269	+	37.0025	-4.18639	1.05482	-3.96882	7.22292e-05	0.0054841
chr4_143450309-_158793	chr4	143475144	143475269	-	37.0025	-4.18639	1.05482	-3.96882	7.22292e-05	0.0054841
chr8_31491900+_202413	chr8	31739760	31744973	+	775.236	-4.18643	0.624077	-6.70819	1.97058e-11	5.81789e-09
chr8_31491950-_202420	chr8	31739760	31744973	-	775.236	-4.18643	0.624077	-6.70819	1.97058e-11	5.81789e-09
chr5_113163356-_169735	chr5	113384380	113384467	-	69.3487	-4.18764	0.866949	-4.83032	1.36311e-06	0.000161826
chr5_113226909+_169744	chr5	113384380	113384467	+	69.3487	-4.18764	0.866949	-4.83032	1.36311e-06	0.000161826
chr10_117792703-_26993	chr10	118428489	118441045	-	258.554	-4.18985	0.683164	-6.133	8.62359e-10	1.95122e-07
chr10_118204942+_27056	chr10	118428489	118441045	+	258.554	-4.18985	0.683164	-6.133	8.62359e-10	1.95122e-07
chr12_17831450+_41164	chr12	18795306	18811411	+	675.167	-4.19046	0.627588	-6.6771	2.43718e-11	7.07277e-09
chr12_17831500-_41315	chr12	18795306	18811411	-	675.167	-4.19046	0.627588	-6.6771	2.43718e-11	7.07277e-09
chr12_17831450+_41157	chr12	18641025	18648213	+	668.96	-4.20541	0.616641	-6.81987	9.112e-12	2.87169e-09
chr12_17831500-_41308	chr12	18641025	18648213	-	668.96	-4.20541	0.616641	-6.81987	9.112e-12	2.87169e-09
chr12_17831450+_41154	chr12	18578508	18610383	+	674.511	-4.20667	0.617327	-6.81433	9.47052e-12	2.95343e-09
chr12_17831500-_41305	chr12	18578508	18610383	-	674.511	-4.20667	0.617327	-6.81433	9.47052e-12	2.95343e-09
chr13_50981550+_55264	chr13	51061713	51065399	+	273.551	-4.20786	0.681247	-6.1767	6.54547e-10	1.51261e-07
chr13_50981550-_55282	chr13	51061713	51065399	-	273.551	-4.20786	0.681247	-6.1767	6.54547e-10	1.51261e-07
chr5_145345287+_172412	chr5	145879964	145918555	+	244.639	-4.21631	0.889785	-4.73857	2.15233e-06	0.000247494
chr5_145879969-_172432	chr5	145879969	145918555	-	244.639	-4.21631	0.889785	-4.73857	2.15233e-06	0.000247494
chr12_17831450+_41144	chr12	18365470	18366041	+	801.639	-4.2184	0.659007	-6.40114	1.54217e-10	3.9172e-08
chr12_17831500-_41295	chr12	18365470	18366041	-	801.639	-4.2184	0.659007	-6.40114	1.54217e-10	3.9172e-08
chr9_20237119+_212557	chr9	20413387	20417124	+	886.419	-4.22513	0.612078	-6.90293	5.09424e-12	1.70949e-09
chr9_20385182-_212572	chr9	20413387	20417124	-	886.419	-4.22513	0.612078	-6.90293	5.09424e-12	1.70949e-09
chr16_54097500+_87332	chr16	54165197	54263375	+	309.426	-4.22551	0.705389	-5.99033	2.09419e-09	4.43516e-07
chr16_54097650-_87340	chr16	54165197	54263375	-	309.426	-4.22551	0.705389	-5.99033	2.09419e-09	4.43516e-07
chr2_167492883-_128616	chr2	167524776	167524858	-	110.1	-4.22554	0.87294	-4.84058	1.2946e-06	0.000154223
chr2_167503089+_128624	chr2	167524776	167524858	+	110.1	-4.22554	0.87294	-4.84058	1.2946e-06	0.000154223
chr15_77084443+_80513	chr15	77411135	77422208	+	175.906	-4.22975	1.02745	-4.11673	3.84291e-05	0.00314531
chr15_77411039-_80521	chr15	77411135	77422208	-	175.906	-4.22975	1.02745	-4.11673	3.84291e-05	0.00314531
chr17_7831000+_92417	chr17	8148097	8165500	+	184.618	-4.24154	0.737412	-5.75192	8.82333e-09	1.69671e-06
chr17_8147793-_92420	chr17	8148097	8165500	-	184.618	-4.24154	0.737412	-5.75192	8.82333e-09	1.69671e-06
chr12_17831450+_41167	chr12	18925697	18935253	+	671.651	-4.2425	0.635595	-6.67486	2.47469e-11	7.16419e-09
chr12_17831500-_41318	chr12	18925697	18935253	-	671.651	-4.2425	0.635595	-6.67486	2.47469e-11	7.16419e-09
chr19_11536801+_109899	chr19	11608530	11615522	+	39.1724	-4.25258	1.06589	-3.98969	6.61587e-05	0.00507821
chr19_11593378-_109908	chr19	11608530	11615522	-	39.1724	-4.25258	1.06589	-3.98969	6.61587e-05	0.00507821
chr1_84028500+_6940	chr1	84364180	84369838	+	623.524	-4.26407	0.604978	-7.04831	1.81106e-12	6.90397e-10
chr1_84341115-_6946	chr1	84364180	84369838	-	623.524	-4.26407	0.604978	-7.04831	1.81106e-12	6.90397e-10
chr9_20237119+_212566	chr9	20555809	20581290	+	704.438	-4.27253	0.855091	-4.99658	5.83558e-07	7.4634e-05
chr9_20521422-_212581	chr9	20555809	20581290	-	704.438	-4.27253	0.855091	-4.99658	5.83558e-07	7.4634e-05
chrX_51387200+_226375	chrX	51844801	51902091	+	159.116	-4.28114	0.993752	-4.30806	1.64695e-05	0.00149615
chrX_51681708-_226384	chrX	51844801	51902091	-	159.116	-4.28114	0.993752	-4.30806	1.64695e-05	0.00149615
chr4_80002550-_153745	chr4	80393120	80432337	-	349.505	-4.28464	0.811571	-5.27944	1.29578e-07	1.99437e-05
chr4_80223500+_153806	chr4	80393120	80432337	+	349.505	-4.28464	0.811571	-5.27944	1.29578e-07	1.99437e-05
chr2_132385432-_125633	chr2	132458231	132483211	-	67.7366	-4.28629	0.883858	-4.84952	1.23763e-06	0.000147955
chr2_132424741+_125636	chr2	132458231	132483211	+	67.7366	-4.28629	0.883858	-4.84952	1.23763e-06	0.000147955
chr4_90243850+_154507	chr4	90317264	90317351	+	154.926	-4.28684	0.713737	-6.00618	1.89943e-09	4.07338e-07
chr4_90257000-_154534	chr4	90317264	90317351	-	154.926	-4.28684	0.713737	-6.00618	1.89943e-09	4.07338e-07
chr12_17831450+_41150	chr12	18542029	18542116	+	869.492	-4.28919	0.677238	-6.33335	2.39888e-10	5.92895e-08
chr12_17831500-_41301	chr12	18542029	18542116	-	869.492	-4.28919	0.677238	-6.33335	2.39888e-10	5.92895e-08
chr10_118204942+_27063	chr10	118719428	118803718	+	154.473	-4.295	0.724377	-5.92924	3.04349e-09	6.2782e-07
chr10_118556530-_27078	chr10	118719428	118803718	-	154.473	-4.295	0.724377	-5.92924	3.04349e-09	6.2782e-07
chr12_64020850+_45666	chr12	64527549	64541599	+	40.3454	-4.29794	1.08493	-3.96149	7.4484e-05	0.00563018
chr12_64063900-_45691	chr12	64527549	64541599	-	40.3454	-4.29794	1.08493	-3.96149	7.4484e-05	0.00563018
chrX_5086950+_221519	chrX	5610867	5611989	+	130.119	-4.30296	0.764165	-5.63093	1.79243e-08	3.2158e-06
chrX_5087000-_221555	chrX	5610867	5611989	-	130.119	-4.30296	0.764165	-5.63093	1.79243e-08	3.2158e-06
chr5_146221423-_172497	chr5	146617179	146706621	-	2310.78	-4.30625	0.752013	-5.72629	1.02648e-08	1.93699e-06
chr5_146455609+_172530	chr5	146617179	146706621	+	2310.78	-4.30625	0.752013	-5.72629	1.02648e-08	1.93699e-06
chr16_57121703+_87676	chr16	57292865	57301999	+	251.171	-4.31517	0.842035	-5.12469	2.98025e-07	4.13791e-05
chr16_57292856-_87680	chr16	57292865	57301999	-	251.171	-4.31517	0.842035	-5.12469	2.98025e-07	4.13791e-05
chr17_8147793-_92423	chr17	8258162	8282903	-	186.373	-4.31528	0.708208	-6.09324	1.10651e-09	2.4524e-07
chr17_8236212+_92428	chr17	8258162	8282903	+	186.373	-4.31528	0.708208	-6.09324	1.10651e-09	2.4524e-07
chr14_51984833+_66228	chr14	52056024	52066508	+	1868.38	-4.31689	0.621896	-6.9415	3.87945e-12	1.3357e-09
chr14_52020724-_66239	chr14	52056024	52066508	-	1868.38	-4.31689	0.621896	-6.9415	3.87945e-12	1.3357e-09
chr12_17831450+_41166	chr12	18911358	18925627	+	664.459	-4.31792	0.65611	-6.58109	4.67022e-11	1.27459e-08
chr12_17831500-_41317	chr12	18911358	18925627	-	664.459	-4.31792	0.65611	-6.58109	4.67022e-11	1.27459e-08
chr5_149137700-_172721	chr5	149327155	149327280	-	34.0569	-4.31845	1.11807	-3.86242	0.000112268	0.0080038
chr5_149265347+_172729	chr5	149327155	149327280	+	34.0569	-4.31845	1.11807	-3.86242	0.000112268	0.0080038
chr16_56477883+_87658	chr16	57071372	57101747	+	68.0405	-4.31874	0.886369	-4.8724	1.10251e-06	0.000134158
chr16_57071357-_87668	chr16	57071372	57101747	-	68.0405	-4.31874	0.886369	-4.8724	1.10251e-06	0.000134158
chr2_132247793-_125622	chr2	132312050	132325357	-	68.0708	-4.31915	0.898831	-4.8053	1.54522e-06	0.000181987
chr2_132263148+_125626	chr2	132312050	132325357	+	68.0708	-4.31915	0.898831	-4.8053	1.54522e-06	0.000181987
chr2_158229227-_127748	chr2	158386151	158397084	-	274.931	-4.32042	0.711521	-6.07209	1.26253e-09	2.77863e-07
chr2_158375661+_127760	chr2	158386151	158397084	+	274.931	-4.32042	0.711521	-6.07209	1.26253e-09	2.77863e-07
chr4_143412972+_158785	chr4	143486944	143499434	+	219.43	-4.3329	0.688375	-6.29439	3.08619e-10	7.42735e-08
chr4_143450309-_158796	chr4	143486944	143499434	-	219.43	-4.3329	0.688375	-6.29439	3.08619e-10	7.42735e-08
chr4_73826000+_153284	chr4	73865092	73868265	+	222.956	-4.3333	0.704332	-6.15236	7.63395e-10	1.74052e-07
chr4_73832150-_153309	chr4	73865092	73868265	-	222.956	-4.3333	0.704332	-6.15236	7.63395e-10	1.74052e-07
chr4_34614918-_149141	chr4	34660167	34663256	-	86.351	-4.3427	0.819617	-5.29845	1.1679e-07	1.81632e-05
chr4_34614961+_149142	chr4	34660167	34663256	+	86.351	-4.3427	0.819617	-5.29845	1.1679e-07	1.81632e-05
chr4_118719850+_156640	chr4	119069111	119091646	+	154.782	-4.34848	1.03383	-4.20616	2.59745e-05	0.00222781
chr4_119069116-_156666	chr4	119069116	119091646	-	154.782	-4.34848	1.03383	-4.20616	2.59745e-05	0.00222781
chr5_68031835+_165593	chr5	68909577	68941280	+	40.6415	-4.34918	1.02458	-4.24486	2.18734e-05	0.00191529
chr5_68665250-_165641	chr5	68909577	68941280	-	40.6415	-4.34918	1.02458	-4.24486	2.18734e-05	0.00191529
chr7_72914750+_193284	chr7	72914750	72983401	+	79.1203	-4.34998	0.920044	-4.72802	2.26722e-06	0.000259328
chr6_34002550+_175508	chr6	34324249	34347401	+	58.7272	-4.35059	0.963223	-4.5167	6.28107e-06	0.000646085
chr6_34317435-_175520	chr6	34324249	34347401	-	58.7272	-4.35059	0.963223	-4.5167	6.28107e-06	0.000646085
chr7_15639782-_187534	chr7	15767199	15787863	-	578.745	-4.3512	0.694427	-6.26589	3.70697e-10	8.79693e-08
chr7_15750377+_187540	chr7	15767199	15787863	+	578.745	-4.3512	0.694427	-6.26589	3.70697e-10	8.79693e-08
chr12_17831450+_41159	chr12	18684265	18696136	+	666.729	-4.35303	0.668685	-6.50984	7.52314e-11	1.98939e-08
chr12_17831500-_41310	chr12	18684265	18696136	-	666.729	-4.35303	0.668685	-6.50984	7.52314e-11	1.98939e-08
chr14_42265150+_65458	chr14	43755948	43762151	+	232.412	-4.35493	0.821105	-5.30374	1.13455e-07	1.76676e-05
chr14_43347816-_65528	chr14	43755948	43762151	-	232.412	-4.35493	0.821105	-5.30374	1.13455e-07	1.76676e-05
chr2_132816059-_125657	chr2	132816059	132816140	-	52.1581	-4.35519	0.980223	-4.44306	8.86883e-06	0.000873166
chr11_22982257-_30260	chr11	23063232	23067997	-	1361.78	-4.35565	0.585321	-7.44147	9.95724e-14	5.3432e-11
chr11_23008347+_30283	chr11	23063232	23067997	+	1361.78	-4.35565	0.585321	-7.44147	9.95724e-14	5.3432e-11
chr2_142176600-_126310	chr2	142577857	142617473	-	93.8357	-4.35684	0.829614	-5.25165	1.50745e-07	2.28619e-05
chr16_3032950+_83178	chr16	3756677	3764245	+	287.458	-4.3579	0.757927	-5.74975	8.93733e-09	1.71586e-06
chr16_3718090-_83213	chr16	3756677	3764245	-	287.458	-4.3579	0.757927	-5.74975	8.93733e-09	1.71586e-06
chr16_11203695+_83697	chr16	11254445	11277619	+	1696.95	-4.35791	0.607177	-7.17733	7.10885e-13	3.26917e-10
chr16_11254214-_83700	chr16	11254445	11277619	-	1696.95	-4.35791	0.607177	-7.17733	7.10885e-13	3.26917e-10
chr4_118719850+_156627	chr4	118791593	118808796	+	155.844	-4.36583	1.08152	-4.03674	5.41989e-05	0.00425759
chr4_118719950-_156653	chr4	118791593	118808796	-	155.844	-4.36583	1.08152	-4.03674	5.41989e-05	0.00425759
chr1_4785744-_118	chr1	5410168	5410588	-	82.5645	-4.37258	0.897881	-4.86989	1.11663e-06	0.000135185
chr1_5083080+_133	chr1	5410168	5410588	+	82.5645	-4.37258	0.897881	-4.86989	1.11663e-06	0.000135185
chrX_128447300+_235218	chrX	128548215	128548723	+	327.555	-4.37445	0.744335	-5.87699	4.17801e-09	8.45743e-07
chrX_128447350-_235230	chrX	128548215	128548723	-	327.555	-4.37445	0.744335	-5.87699	4.17801e-09	8.45743e-07
chr8_21206350+_201401	chr8	21264560	21270692	+	208.139	-4.37514	0.805058	-5.43456	5.49325e-08	9.1079e-06
chr8_21206500-_201440	chr8	21264560	21270692	-	208.139	-4.37514	0.805058	-5.43456	5.49325e-08	9.1079e-06
chr4_52097450+_150817	chr4	52379819	52379895	+	114.403	-4.38338	0.76549	-5.72624	1.0268e-08	1.93699e-06
chr4_52262050-_150837	chr4	52379819	52379895	-	114.403	-4.38338	0.76549	-5.72624	1.0268e-08	1.93699e-06
chr7_42059028-_190459	chr7	42465369	42473385	-	42.8576	-4.38796	1.14073	-3.84663	0.000119752	0.00847144
chr7_42260053+_190469	chr7	42465369	42473385	+	42.8576	-4.38796	1.14073	-3.84663	0.000119752	0.00847144
chr13_77296050-_58145	chr13	78321929	78372986	-	135.566	-4.39468	0.749305	-5.865	4.4912e-09	9.04532e-07
chr13_78199778+_58155	chr13	78321929	78372986	+	135.566	-4.39468	0.749305	-5.865	4.4912e-09	9.04532e-07
chr8_31491900+_202412	chr8	31710322	31737207	+	1097.79	-4.39499	0.596513	-7.36781	1.73454e-13	8.86835e-11
chr8_31491950-_202419	chr8	31710322	31737207	-	1097.79	-4.39499	0.596513	-7.36781	1.73454e-13	8.86835e-11
chr10_117792703-_26963	chr10	118267633	118281523	-	237.816	-4.40281	0.717407	-6.13712	8.4032e-10	1.90497e-07
chr10_118204942+_27026	chr10	118267633	118281523	+	237.816	-4.40281	0.717407	-6.13712	8.4032e-10	1.90497e-07
chr10_45567350-_20525	chr10	46377715	46471967	-	87.8951	-4.40283	0.894264	-4.92342	8.50468e-07	0.000105372
chr10_45828718+_20536	chr10	46377715	46471967	+	87.8951	-4.40283	0.894264	-4.92342	8.50468e-07	0.000105372
chr8_21206350+_201423	chr8	21548165	21565385	+	276.393	-4.40293	0.672652	-6.54563	5.92445e-11	1.58067e-08
chr8_21206500-_201462	chr8	21548165	21565385	-	276.393	-4.40293	0.672652	-6.54563	5.92445e-11	1.58067e-08
chr7_10773300+_186922	chr7	10885254	10897477	+	605.404	-4.40435	0.638686	-6.89596	5.3503e-12	1.78536e-09
chr7_10774250-_186971	chr7	10885254	10897477	-	605.404	-4.40435	0.638686	-6.89596	5.3503e-12	1.78536e-09
chr18_45889750+_104527	chr18	46045260	46046494	+	49.9264	-4.41417	1.13453	-3.89075	9.99354e-05	0.00729923
chr18_45997950-_104552	chr18	46045260	46046494	-	49.9264	-4.41417	1.13453	-3.89075	9.99354e-05	0.00729923
chr5_112419200+_169706	chr5	113044252	113055335	+	43.606	-4.41593	1.04316	-4.23323	2.30355e-05	0.00200378
chr5_113015519-_169722	chr5	113044252	113055335	-	43.606	-4.41593	1.04316	-4.23323	2.30355e-05	0.00200378
chr9_93384900+_218835	chr9	93395342	93395429	+	63.1463	-4.43355	1.06629	-4.15792	3.21153e-05	0.00269141
chr9_93384950-_218838	chr9	93395342	93395429	-	63.1463	-4.43355	1.06629	-4.15792	3.21153e-05	0.00269141
chr18_80253342+_107715	chr18	80544546	80571823	+	172.432	-4.43542	0.803948	-5.51705	3.44744e-08	5.87537e-06
chr18_80363655-_107726	chr18	80544546	80571823	-	172.432	-4.43542	0.803948	-5.51705	3.44744e-08	5.87537e-06
chr12_83205000+_47114	chr12	83630811	83630898	+	73.5736	-4.43653	0.874545	-5.07295	3.91692e-07	5.31152e-05
chr12_83597119-_47124	chr12	83630811	83630898	-	73.5736	-4.43653	0.874545	-5.07295	3.91692e-07	5.31152e-05
chr5_137830850+_171783	chr5	137929016	137953460	+	47.1353	-4.43987	1.04627	-4.24352	2.20038e-05	0.00192448
chr5_137921624-_171794	chr5	137929016	137953460	-	47.1353	-4.43987	1.04627	-4.24352	2.20038e-05	0.00192448
chr7_5602050-_186434	chr7	5697427	5697514	-	67.2904	-4.44029	0.958304	-4.63349	3.59557e-06	0.000393328
chr7_5602650+_186440	chr7	5697427	5697514	+	67.2904	-4.44029	0.958304	-4.63349	3.59557e-06	0.000393328
chr17_73318650+_98557	chr17	73710453	73718559	+	57.3297	-4.44136	1.10977	-4.00204	6.27983e-05	0.00483742
chr17_73710456-_98578	chr17	73710456	73718559	-	57.3297	-4.44136	1.10977	-4.00204	6.27983e-05	0.00483742
chr2_132247793-_125625	chr2	132326251	132337732	-	66.1415	-4.44351	0.915678	-4.85269	1.21795e-06	0.000145895
chr2_132263148+_125629	chr2	132326251	132337732	+	66.1415	-4.44351	0.915678	-4.85269	1.21795e-06	0.000145895
chrX_79866850-_230005	chrX	80337976	80362548	-	146.457	-4.44912	0.792861	-5.61148	2.00609e-08	3.56691e-06
chrX_80278350+_230042	chrX	80337976	80362548	+	146.457	-4.44912	0.792861	-5.61148	2.00609e-08	3.56691e-06
chr7_10773300+_186924	chr7	10905050	10908910	+	637.016	-4.44931	0.611743	-7.27318	3.51121e-13	1.72134e-10
chr7_10774250-_186973	chr7	10905050	10908910	-	637.016	-4.44931	0.611743	-7.27318	3.51121e-13	1.72134e-10
chrX_79866850-_230006	chrX	80363233	80445773	-	162.134	-4.45449	0.794493	-5.60671	2.06205e-08	3.65005e-06
chrX_80278350+_230043	chrX	80363233	80445773	+	162.134	-4.45449	0.794493	-5.60671	2.06205e-08	3.65005e-06
chr3_135088000+_143762	chr3	135273611	135281220	+	282.773	-4.45498	0.685772	-6.4963	8.23188e-11	2.15765e-08
chr3_135088100-_143773	chr3	135273611	135281220	-	282.773	-4.45498	0.685772	-6.4963	8.23188e-11	2.15765e-08
chr12_17831450+_41168	chr12	18935744	18954198	+	662.661	-4.45871	0.660942	-6.74599	1.51989e-11	4.58965e-09
chr12_17831500-_41319	chr12	18935744	18954198	-	662.661	-4.45871	0.660942	-6.74599	1.51989e-11	4.58965e-09
chr17_73318650+_98564	chr17	73966196	74000859	+	65.653	-4.46068	0.888062	-5.02294	5.08857e-07	6.70939e-05
chr17_73950187-_98585	chr17	73966196	74000859	-	65.653	-4.46068	0.888062	-5.02294	5.08857e-07	6.70939e-05
chr18_45889750+_104543	chr18	46597535	46597700	+	49.5336	-4.46166	1.06413	-4.19279	2.75546e-05	0.00234971
chr18_46597521-_104568	chr18	46597535	46597700	-	49.5336	-4.46166	1.06413	-4.19279	2.75546e-05	0.00234971
chr9_106281380+_219833	chr9	106438319	106440050	+	79.9455	-4.46168	0.862519	-5.17284	2.30558e-07	3.36593e-05
chr9_106438324-_219834	chr9	106438324	106440050	-	79.9455	-4.46168	0.862519	-5.17284	2.30558e-07	3.36593e-05
chr5_67306955+_165566	chr5	67453770	67463895	+	208.507	-4.46371	0.685024	-6.51613	7.21433e-11	1.91197e-08
chr5_67427804-_165568	chr5	67453770	67463896	-	208.507	-4.46371	0.685024	-6.51613	7.21433e-11	1.91197e-08
chr15_5532200-_74045	chr15	5623094	5681748	-	116.842	-4.47623	0.827755	-5.40767	6.38492e-08	1.04195e-05
chr12_17831450+_41169	chr12	18956598	18963636	+	668.182	-4.48277	0.663915	-6.75201	1.45807e-11	4.45952e-09
chr12_17831500-_41320	chr12	18956598	18963636	-	668.182	-4.48277	0.663915	-6.75201	1.45807e-11	4.45952e-09
chr5_137830850+_171778	chr5	137860318	137865826	+	47.2974	-4.48875	1.15672	-3.8806	0.0001042	0.0075806
chr5_137858054-_171789	chr5	137860318	137865826	-	47.2974	-4.48875	1.15672	-3.8806	0.0001042	0.0075806
chr7_42059028-_190453	chr7	42303327	42349639	-	40.5416	-4.48932	1.17985	-3.805	0.000141806	0.00980735
chr7_42260053+_190463	chr7	42303327	42349639	+	40.5416	-4.48932	1.17985	-3.805	0.000141806	0.00980735
chr4_7517100+_146640	chr4	8239041	8263049	+	273.51	-4.49511	0.740298	-6.07203	1.26303e-09	2.77863e-07
chr4_8239046-_146662	chr4	8239046	8263049	-	273.51	-4.49511	0.740298	-6.07203	1.26303e-09	2.77863e-07
chr2_158229227-_127751	chr2	158406818	158409847	-	274.034	-4.49707	0.699144	-6.43225	1.25731e-10	3.22804e-08
chr2_158375661+_127763	chr2	158406818	158409847	+	274.034	-4.49707	0.699144	-6.43225	1.25731e-10	3.22804e-08
chr13_51408639+_55297	chr13	51569487	51584265	+	66.1213	-4.49851	0.909953	-4.94368	7.66628e-07	9.62352e-05
chr13_51569492-_55306	chr13	51569492	51584265	-	66.1213	-4.49851	0.909953	-4.94368	7.66628e-07	9.62352e-05
chr14_72090200+_68338	chr14	72719291	72732747	+	99.6027	-4.49891	0.912825	-4.92856	8.28376e-07	0.000102956
chr14_72090350-_68358	chr14	72719291	72732747	-	99.6027	-4.49891	0.912825	-4.92856	8.28376e-07	0.000102956
chr17_73318650+_98561	chr17	73871350	73883894	+	58.1453	-4.50343	0.979707	-4.59671	4.29207e-06	0.000462723
chr17_73710456-_98582	chr17	73871350	73883894	-	58.1453	-4.50343	0.979707	-4.59671	4.29207e-06	0.000462723
chr3_69598965-_137201	chr3	69921675	69929083	-	450.937	-4.50622	0.63315	-7.11715	1.10184e-12	4.43446e-10
chr3_69721985+_137212	chr3	69921675	69929083	+	450.937	-4.50622	0.63315	-7.11715	1.10184e-12	4.43446e-10
chrY_79041850+_240700	chrY	79042552	79042639	+	44.0015	-4.50837	1.03488	-4.35644	1.32196e-05	0.00124149
chrY_79041900-_240702	chrY	79042552	79042639	-	44.0015	-4.50837	1.03488	-4.35644	1.32196e-05	0.00124149
chr13_30309800+_53565	chr13	30320466	30320553	+	32.766	-4.50876	1.15623	-3.89953	9.63784e-05	0.00707637
chr13_30309800-_53574	chr13	30320466	30320553	-	32.766	-4.50876	1.15623	-3.89953	9.63784e-05	0.00707637
chr3_28868200-_133199	chr3	28889503	28889579	-	62.7824	-4.51591	0.949467	-4.75625	1.97218e-06	0.0002281
chr3_28875600+_133204	chr3	28889503	28889579	+	62.7824	-4.51591	0.949467	-4.75625	1.97218e-06	0.0002281
chr7_18821612-_187869	chr7	18870888	18871013	-	104.323	-4.51756	0.815295	-5.54101	3.00728e-08	5.17706e-06
chr7_18839966+_187873	chr7	18870888	18871013	+	104.323	-4.51756	0.815295	-5.54101	3.00728e-08	5.17706e-06
chr4_77605150+_153595	chr4	78361245	78470099	+	131.106	-4.51983	1.10007	-4.10866	3.97954e-05	0.00323823
chr4_77605250-_153616	chr4	78361245	78470099	-	131.106	-4.51983	1.10007	-4.10866	3.97954e-05	0.00323823
chr4_120161206+_156722	chr4	120287349	120291349	+	81.3255	-4.52077	1.0981	-4.11691	3.83985e-05	0.00314497
chr4_120287354-_156724	chr4	120287354	120291349	-	81.3255	-4.52077	1.0981	-4.11691	3.83985e-05	0.00314497
chr4_92750650+_154953	chr4	93266288	93334137	+	64.2511	-4.52154	1.06766	-4.23501	2.2854e-05	0.00198945
chr4_92750850-_154966	chr4	93266288	93334137	-	64.2511	-4.52154	1.06766	-4.23501	2.2854e-05	0.00198945
chr9_58834250+_215891	chr9	59046805	59046892	+	50.9401	-4.52272	1.13063	-4.00017	6.32975e-05	0.00486899
chr9_58834300-_215895	chr9	59046805	59046892	-	50.9401	-4.52272	1.13063	-4.00017	6.32975e-05	0.00486899
chr2_158229227-_127749	chr2	158397111	158402726	-	272.151	-4.52288	0.698344	-6.47658	9.38227e-11	2.43242e-08
chr2_158375661+_127761	chr2	158397111	158402726	+	272.151	-4.52288	0.698344	-6.47658	9.38227e-11	2.43242e-08
chr1_36710013-_2821	chr1	36782818	36792190	-	108.464	-4.52792	0.862883	-5.24743	1.54233e-07	2.33314e-05
chr1_36766934+_2825	chr1	36782818	36792190	+	108.464	-4.52792	0.862883	-5.24743	1.54233e-07	2.33314e-05
chr6_65866300+_178150	chr6	65937010	65952608	+	638.93	-4.53932	0.636157	-7.13553	9.64148e-13	4.002e-10
chr6_65866350-_178168	chr6	65937010	65952608	-	638.93	-4.53932	0.636157	-7.13553	9.64148e-13	4.002e-10
chr16_14159272-_83863	chr16	14192928	14194534	-	59.0441	-4.54178	1.05803	-4.29269	1.76518e-05	0.00159548
chr16_14163287+_83864	chr16	14192928	14194534	+	59.0441	-4.54178	1.05803	-4.29269	1.76518e-05	0.00159548
chr12_17831450+_41161	chr12	18725413	18730268	+	661.052	-4.54182	0.674574	-6.73287	1.66346e-11	4.97931e-09
chr12_17831500-_41312	chr12	18725413	18730268	-	661.052	-4.54182	0.674574	-6.73287	1.66346e-11	4.97931e-09
chr14_52279565+_66284	chr14	52726919	52738749	+	2594.9	-4.5569	0.576042	-7.91069	2.55959e-15	1.77279e-12
chr14_52316328-_66319	chr14	52726919	52738849	-	2594.9	-4.5569	0.576042	-7.91069	2.55959e-15	1.77279e-12
chr7_10773300+_186918	chr7	10844337	10845736	+	621.986	-4.55729	0.615748	-7.40123	1.34929e-13	7.08101e-11
chr7_10774250-_186967	chr7	10844337	10845736	-	621.986	-4.55729	0.615748	-7.40123	1.34929e-13	7.08101e-11
chr16_56477883+_87653	chr16	56717450	56724608	+	72.3097	-4.56151	0.970661	-4.69938	2.60946e-06	0.000295636
chr16_56717365-_87663	chr16	56717450	56724608	-	72.3097	-4.56151	0.970661	-4.69938	2.60946e-06	0.000295636
chr2_131900600+_125611	chr2	132261333	132263143	+	66.5139	-4.57313	1.07077	-4.2709	1.94688e-05	0.00173146
chr2_132247793-_125621	chr2	132261333	132263147	-	66.5139	-4.57313	1.07077	-4.2709	1.94688e-05	0.00173146
chr18_53793700+_105248	chr18	53839236	53839323	+	131.708	-4.58229	0.797396	-5.74657	9.10698e-09	1.74002e-06
chr18_53793800-_105254	chr18	53839236	53839323	-	131.708	-4.58229	0.797396	-5.74657	9.10698e-09	1.74002e-06
chr3_95315084+_140014	chr3	95369444	95369520	+	75.3466	-4.59339	0.89801	-5.11508	3.13608e-07	4.33658e-05
chr3_95357205-_140024	chr3	95369444	95369520	-	75.3466	-4.59339	0.89801	-5.11508	3.13608e-07	4.33658e-05
chrX_22026950+_223589	chrX	22072585	22072661	+	76.0737	-4.59437	0.879716	-5.22256	1.76468e-07	2.64266e-05
chrX_22026950-_223592	chrX	22072585	22072661	-	76.0737	-4.59437	0.879716	-5.22256	1.76468e-07	2.64266e-05
chr1_48913050+_3930	chr1	48913586	48913649	+	29.2135	-4.60325	1.20653	-3.81528	0.000136027	0.00949867
chr1_48913050-_3932	chr1	48913586	48913649	-	29.2135	-4.60325	1.20653	-3.81528	0.000136027	0.00949867
chr2_171856200+_129139	chr2	171926287	171926374	+	115.997	-4.6041	0.830558	-5.54338	2.96684e-08	5.12224e-06
chr2_171856300-_129142	chr2	171926287	171926374	-	115.997	-4.6041	0.830558	-5.54338	2.96684e-08	5.12224e-06
chr4_3050100+_146134	chr4	3379765	3379852	+	121.524	-4.60911	0.770365	-5.98301	2.19047e-09	4.63082e-07
chr4_3050150-_146146	chr4	3379765	3379852	-	121.524	-4.60911	0.770365	-5.98301	2.19047e-09	4.63082e-07
chr10_117792703-_26958	chr10	118255668	118256004	-	239.753	-4.61154	0.696582	-6.62024	3.58611e-11	1.01114e-08
chr10_118204942+_27021	chr10	118255668	118256004	+	239.753	-4.61154	0.696582	-6.62024	3.58611e-11	1.01114e-08
chr8_107724550+_209769	chr8	107737969	107738056	+	126.831	-4.61337	0.762563	-6.04982	1.4501e-09	3.14946e-07
chr8_107724650-_209781	chr8	107737969	107738056	-	126.831	-4.61337	0.762563	-6.04982	1.4501e-09	3.14946e-07
chr4_73826000+_153298	chr4	73989779	74004597	+	192.859	-4.61693	0.719083	-6.42059	1.35751e-10	3.47781e-08
chr4_73832150-_153323	chr4	73989779	74004597	-	192.859	-4.61693	0.719083	-6.42059	1.35751e-10	3.47781e-08
chr8_21206350+_201400	chr8	21258626	21258713	+	63.0396	-4.62305	1.09516	-4.22134	2.42856e-05	0.00209949
chr8_21206500-_201439	chr8	21258626	21258713	-	63.0396	-4.62305	1.09516	-4.22134	2.42856e-05	0.00209949
chr13_78721650+_58205	chr13	78722368	78724199	+	37.247	-4.62755	1.10309	-4.19506	2.72795e-05	0.00232791
chr13_78721650-_58207	chr13	78722368	78724199	-	37.247	-4.62755	1.10309	-4.19506	2.72795e-05	0.00232791
chr17_27017993+_93985	chr17	27287435	27287522	+	130.217	-4.62937	0.795952	-5.81614	6.02221e-09	1.18483e-06
chr17_27242664-_94008	chr17	27287435	27287522	-	130.217	-4.62937	0.795952	-5.81614	6.02221e-09	1.18483e-06
chr14_95582850+_71137	chr14	96048456	96048543	+	183.831	-4.63005	0.779682	-5.93838	2.87851e-09	5.9793e-07
chr14_95582950-_71150	chr14	96048456	96048543	-	183.831	-4.63005	0.779682	-5.93838	2.87851e-09	5.9793e-07
chr14_72090200+_68334	chr14	72501126	72501310	+	98.7629	-4.63075	0.92245	-5.02005	5.16573e-07	6.79227e-05
chr14_72090350-_68354	chr14	72501126	72501310	-	98.7629	-4.63075	0.92245	-5.02005	5.16573e-07	6.79227e-05
chr4_45184906+_150040	chr4	45285936	45289986	+	178.011	-4.64069	0.869036	-5.34004	9.29255e-08	1.47502e-05
chr4_45243995-_150043	chr4	45285936	45289986	-	178.011	-4.64069	0.869036	-5.34004	9.29255e-08	1.47502e-05
chr15_5496050+_74042	chr15	5623094	5671599	+	113.643	-4.64706	0.823418	-5.64362	1.66513e-08	3.00324e-06
chr5_151233841-_172805	chr5	151469884	151513134	-	1748.38	-4.6517	0.605142	-7.68695	1.50684e-14	9.15856e-12
chr5_151406526+_172810	chr5	151469884	151513134	+	1748.38	-4.6517	0.605142	-7.68695	1.50684e-14	9.15856e-12
chr14_72090200+_68332	chr14	72491838	72494638	+	98.6843	-4.65263	0.918947	-5.063	4.12708e-07	5.55981e-05
chr14_72090350-_68352	chr14	72491838	72494638	-	98.6843	-4.65263	0.918947	-5.063	4.12708e-07	5.55981e-05
chr1_4658500+_95	chr1	4803799	4807787	+	57.266	-4.66319	0.961187	-4.85149	1.22537e-06	0.000146636
chr1_4785744-_106	chr1	4803799	4807787	-	57.266	-4.66319	0.961187	-4.85149	1.22537e-06	0.000146636
chr14_65968642+_67704	chr14	66127263	66135038	+	60.6271	-4.66365	0.96038	-4.85604	1.19755e-06	0.000143885
chr14_66112391-_67708	chr14	66127263	66135038	-	60.6271	-4.66365	0.96038	-4.85604	1.19755e-06	0.000143885
chr19_60874561-_114188	chr19	61169304	61169395	-	205.091	-4.66606	0.69943	-6.67123	2.53665e-11	7.32574e-09
chr19_60890395+_114199	chr19	61169304	61169395	+	205.091	-4.66606	0.69943	-6.67123	2.53665e-11	7.32574e-09
chr8_75144050-_206230	chr8	75294762	75309349	-	37.097	-4.66848	1.13968	-4.09632	4.19776e-05	0.00339377
chr9_20237119+_212560	chr9	20460162	20468548	+	690.871	-4.6721	0.65394	-7.14454	9.02996e-13	3.84188e-10
chr9_20460165-_212575	chr9	20460165	20468548	-	690.871	-4.6721	0.65394	-7.14454	9.02996e-13	3.84188e-10
chr10_117792703-_26959	chr10	118256206	118258046	-	241.032	-4.67424	0.888362	-5.26165	1.42771e-07	2.17774e-05
chr10_118204942+_27022	chr10	118256206	118258046	+	241.032	-4.67424	0.888362	-5.26165	1.42771e-07	2.17774e-05
chr14_42265150+_65438	chr14	43306011	43318174	+	230.69	-4.67879	0.866043	-5.40249	6.57239e-08	1.0667e-05
chr14_42265450-_65508	chr14	43306011	43318174	-	230.69	-4.67879	0.866043	-5.40249	6.57239e-08	1.0667e-05
chr11_82977900+_35966	chr11	83071532	83071608	+	122.318	-4.68302	0.818252	-5.7232	1.04537e-08	1.96773e-06
chr11_83020815-_35978	chr11	83071532	83071608	-	122.318	-4.68302	0.818252	-5.7232	1.04537e-08	1.96773e-06
chr14_110101800+_72614	chr14	110114674	110161834	+	2186.14	-4.68685	0.59928	-7.8208	5.24878e-15	3.47378e-12
chr14_110101850-_72622	chr14	110114674	110161834	-	2186.14	-4.68685	0.59928	-7.8208	5.24878e-15	3.47378e-12
chr2_83704050-_121026	chr2	83947861	83947948	-	48.285	-4.69136	1.12035	-4.18742	2.82146e-05	0.0023957
chr2_83724397+_121031	chr2	83947861	83947948	+	48.285	-4.69136	1.12035	-4.18742	2.82146e-05	0.0023957
chr10_117792703-_26970	chr10	118323331	118324560	-	237.086	-4.69961	0.678032	-6.93125	4.17126e-12	1.41976e-09
chr10_118204942+_27033	chr10	118323331	118324560	+	237.086	-4.69961	0.678032	-6.93125	4.17126e-12	1.41976e-09
chr15_76879309+_80493	chr15	76965508	76965595	+	116.97	-4.70088	0.847102	-5.54937	2.86707e-08	4.97886e-06
chr15_76925417-_80502	chr15	76965508	76965595	-	116.97	-4.70088	0.847102	-5.54937	2.86707e-08	4.97886e-06
chr10_7402200+_17261	chr10	7423942	7424029	+	40.6596	-4.70587	1.18673	-3.96541	7.32704e-05	0.00554901
chr10_7402200-_17265	chr10	7423942	7424029	-	40.6596	-4.70587	1.18673	-3.96541	7.32704e-05	0.00554901
chr18_41873950+_104291	chr18	41960172	41960248	+	135.46	-4.71217	0.762877	-6.17684	6.53991e-10	1.51261e-07
chr18_41951222-_104297	chr18	41960172	41960248	-	135.46	-4.71217	0.762877	-6.17684	6.53991e-10	1.51261e-07
chr16_3032950+_83180	chr16	3770024	3770111	+	33.2817	-4.7142	1.18489	-3.97861	6.93204e-05	0.00528345
chr16_3718090-_83215	chr16	3770024	3770111	-	33.2817	-4.7142	1.18489	-3.97861	6.93204e-05	0.00528345
chr4_7517100+_146644	chr4	8426886	8438521	+	294.822	-4.72353	0.669687	-7.05335	1.7466e-12	6.70111e-10
chr4_8239046-_146666	chr4	8426886	8438521	-	294.822	-4.72353	0.669687	-7.05335	1.7466e-12	6.70111e-10
chr12_47522650+_43834	chr12	47531810	47531897	+	44.7465	-4.72741	1.05343	-4.48765	7.20148e-06	0.00072642
chr12_47522650-_43838	chr12	47531810	47531897	-	44.7465	-4.72741	1.05343	-4.48765	7.20148e-06	0.00072642
chr13_53821000+_55633	chr13	53848069	53848399	+	39.9617	-4.7333	1.09137	-4.33703	1.44418e-05	0.0013347
chr4_7517100+_146643	chr4	8416507	8426751	+	292.786	-4.73584	0.795608	-5.95248	2.64114e-09	5.51507e-07
chr4_8239046-_146665	chr4	8416507	8426751	-	292.786	-4.73584	0.795608	-5.95248	2.64114e-09	5.51507e-07
chr7_127588919+_198065	chr7	127732503	127732590	+	49.7651	-4.73644	1.11198	-4.25948	2.04906e-05	0.0018142
chr7_127725621-_198071	chr7	127732503	127732590	-	49.7651	-4.73644	1.11198	-4.25948	2.04906e-05	0.0018142
chr12_56032650+_44686	chr12	56104706	56104793	+	144.747	-4.74539	0.742193	-6.39375	1.61871e-10	4.08548e-08
chr12_56032750-_44693	chr12	56104706	56104793	-	144.747	-4.74539	0.742193	-6.39375	1.61871e-10	4.08548e-08
chr7_10773300+_186925	chr7	10909301	10958436	+	609.678	-4.75469	0.638944	-7.44148	9.95619e-14	5.3432e-11
chr7_10774250-_186974	chr7	10909301	10958436	-	609.678	-4.75469	0.638944	-7.44148	9.95619e-14	5.3432e-11
chr5_112419200+_169703	chr5	112909921	112910481	+	42.0693	-4.75781	1.17571	-4.04676	5.19308e-05	0.00410378
chr5_112872501-_169719	chr5	112909921	112910481	-	42.0693	-4.75781	1.17571	-4.04676	5.19308e-05	0.00410378
chr11_23306916+_30309	chr11	23546931	23547018	+	140.605	-4.7587	0.771899	-6.16492	7.05173e-10	1.62018e-07
chr11_23497935-_30317	chr11	23546931	23547018	-	140.605	-4.7587	0.771899	-6.16492	7.05173e-10	1.62018e-07
chr4_73826000+_153301	chr4	74221397	74228196	+	193.344	-4.76557	0.78691	-6.05605	1.39502e-09	3.04321e-07
chr4_73832150-_153326	chr4	74221397	74228196	-	193.344	-4.76557	0.78691	-6.05605	1.39502e-09	3.04321e-07
chr5_137830850+_171786	chr5	137990233	137993046	+	50.8589	-4.76998	1.14653	-4.16037	3.17732e-05	0.00266462
chr5_137963103-_171797	chr5	137990233	137993046	-	50.8589	-4.76998	1.14653	-4.16037	3.17732e-05	0.00266462
chr1_84028500+_6942	chr1	84900487	84905897	+	621.319	-4.77047	0.663356	-7.19142	6.41228e-13	2.97232e-10
chr1_84840271-_6948	chr1	84900487	84905897	-	621.319	-4.77047	0.663356	-7.19142	6.41228e-13	2.97232e-10
chr14_75642250+_68547	chr14	75840425	75840465	+	60.269	-4.77202	1.0694	-4.46233	8.10735e-06	0.000805519
chr14_75792200-_68562	chr14	75840425	75840465	-	60.269	-4.77202	1.0694	-4.46233	8.10735e-06	0.000805519
chr19_41273800+_112446	chr19	41588789	41600256	+	776.871	-4.77915	0.64535	-7.40552	1.30633e-13	6.90441e-11
chr19_41427150-_112453	chr19	41588789	41600256	-	776.871	-4.77915	0.64535	-7.40552	1.30633e-13	6.90441e-11
chr13_116853400+_62094	chr13	117037734	117037790	+	66.9285	-4.7796	0.918079	-5.20609	1.92864e-07	2.87735e-05
chr13_116853650-_62098	chr13	117037734	117037790	-	66.9285	-4.7796	0.918079	-5.20609	1.92864e-07	2.87735e-05
chr8_74011350+_206083	chr8	74093684	74136068	+	51.4145	-4.78459	1.10385	-4.33446	1.46116e-05	0.00134934
chr8_74011350-_206091	chr8	74093684	74136068	-	51.4145	-4.78459	1.10385	-4.33446	1.46116e-05	0.00134934
chr5_41750700+_163136	chr5	42964609	43026547	+	258.099	-4.79501	0.820628	-5.8431	5.12393e-09	1.0216e-06
chr5_42438950-_163174	chr5	42964609	43026547	-	258.099	-4.79501	0.820628	-5.8431	5.12393e-09	1.0216e-06
chr1_12692323+_621	chr1	13444984	13445560	+	36.2431	-4.81152	1.22556	-3.92598	8.63758e-05	0.00640511
chr1_13374088-_645	chr1	13444984	13445560	-	36.2431	-4.81152	1.22556	-3.92598	8.63758e-05	0.00640511
chr2_100705200+_122854	chr2	100705200	100705220	+	48.29	-4.81992	1.01324	-4.75695	1.96542e-06	0.000227539
chr2_100705200-_122857	chr2	100705200	100705220	-	48.29	-4.81992	1.01324	-4.75695	1.96542e-06	0.000227539
chr16_3032950+_83170	chr16	3599323	3601924	+	210.455	-4.82004	0.705656	-6.83058	8.45727e-12	2.68667e-09
chr16_3045800-_83205	chr16	3599323	3601924	-	210.455	-4.82004	0.705656	-6.83058	8.45727e-12	2.68667e-09
chr14_82263100+_69342	chr14	82268902	82268996	+	85.2218	-4.82614	0.870907	-5.54152	2.99865e-08	5.16968e-06
chr14_82263200-_69346	chr14	82268902	82268996	-	85.2218	-4.82614	0.870907	-5.54152	2.99865e-08	5.16968e-06
chr16_56477883+_87655	chr16	56886166	56886366	+	69.1247	-4.82716	0.903194	-5.34455	9.06436e-08	1.44458e-05
chr16_56867720-_87665	chr16	56886166	56886366	-	69.1247	-4.82716	0.903194	-5.34455	9.06436e-08	1.44458e-05
chrX_22026950-_223604	chrX	22446539	22457271	-	70.6482	-4.82997	0.905497	-5.33406	9.60426e-08	1.51559e-05
chrX_22397800+_223634	chrX	22446539	22457271	+	70.6482	-4.82997	0.905497	-5.33406	9.60426e-08	1.51559e-05
chr4_64884050+_152151	chr4	64884789	64884849	+	70.1824	-4.83276	1.06121	-4.55399	5.26368e-06	0.000553201
chr4_64884100-_152152	chr4	64884789	64884849	-	70.1824	-4.83276	1.06121	-4.55399	5.26368e-06	0.000553201
chr14_72090200+_68333	chr14	72494690	72500784	+	98.2471	-4.8346	0.9303	-5.19682	2.02728e-07	2.99265e-05
chr14_72090200+_68340	chr14	72788050	72788276	+	98.2471	-4.8346	0.9303	-5.19682	2.02728e-07	2.99265e-05
chr14_72090350-_68353	chr14	72494690	72500784	-	98.2471	-4.8346	0.9303	-5.19682	2.02728e-07	2.99265e-05
chr14_72090350-_68360	chr14	72788050	72788276	-	98.2471	-4.8346	0.9303	-5.19682	2.02728e-07	2.99265e-05
chr5_18888000+_161359	chr5	18933947	18934023	+	59.3291	-4.83554	1.11773	-4.32622	1.51692e-05	0.00139651
chr5_18888000-_161363	chr5	18933947	18934023	-	59.3291	-4.83554	1.11773	-4.32622	1.51692e-05	0.00139651
chr9_84937950+_217985	chr9	85327348	85332351	+	41.5012	-4.83656	1.07313	-4.50697	6.57587e-06	0.000668408
chr9_85327129-_218004	chr9	85327348	85332351	-	41.5012	-4.83656	1.07313	-4.50697	6.57587e-06	0.000668408
chr16_3032950+_83162	chr16	3354125	3357956	+	162.223	-4.83705	0.73826	-6.55196	5.67858e-11	1.52189e-08
chr16_3045800-_83197	chr16	3354125	3357956	-	162.223	-4.83705	0.73826	-6.55196	5.67858e-11	1.52189e-08
chr10_117792703-_26955	chr10	118252102	118252634	-	240.383	-4.83858	0.6847	-7.06672	1.58638e-12	6.10608e-10
chr10_118204942+_27018	chr10	118252102	118252634	+	240.383	-4.83858	0.6847	-7.06672	1.58638e-12	6.10608e-10
chr9_50080900+_215125	chr9	50087773	50087860	+	69.8467	-4.84269	0.901656	-5.37089	7.8351e-08	1.25963e-05
chr9_50081000-_215130	chr9	50087773	50087860	-	69.8467	-4.84269	0.901656	-5.37089	7.8351e-08	1.25963e-05
chr9_77544855-_217238	chr9	78305525	78311971	-	122.969	-4.8492	1.01818	-4.76263	1.91086e-06	0.000221653
chr9_78289928+_217275	chr9	78305525	78311971	+	122.969	-4.8492	1.01818	-4.76263	1.91086e-06	0.000221653
chr14_72090200+_68336	chr14	72532649	72537945	+	99.3467	-4.85124	0.922292	-5.25998	1.44067e-07	2.19189e-05
chr14_72090350-_68356	chr14	72532649	72537945	-	99.3467	-4.85124	0.922292	-5.25998	1.44067e-07	2.19189e-05
chr11_23959450+_30367	chr11	24217601	24278195	+	118.14	-4.85902	1.1345	-4.28297	1.84415e-05	0.00165305
chr11_23959500-_30382	chr11	24217601	24278195	-	118.14	-4.85902	1.1345	-4.28297	1.84415e-05	0.00165305
chr7_19023543-_187894	chr7	19093821	19094593	-	40.7006	-4.85908	1.17023	-4.15223	3.29246e-05	0.00275059
chr7_19083868+_187899	chr7	19093821	19094593	+	40.7006	-4.85908	1.17023	-4.15223	3.29246e-05	0.00275059
chr19_39600400+_112367	chr19	40026137	40026224	+	35.4404	-4.86406	1.13983	-4.26737	1.97794e-05	0.00175594
chr19_39886804-_112386	chr19	40026137	40026224	-	35.4404	-4.86406	1.13983	-4.26737	1.97794e-05	0.00175594
chr17_73318650+_98556	chr17	73448075	73493227	+	57.3787	-4.86746	0.961408	-5.06285	4.13036e-07	5.55981e-05
chr17_73399301-_98577	chr17	73448075	73493227	-	57.3787	-4.86746	0.961408	-5.06285	4.13036e-07	5.55981e-05
chr7_10773300+_186920	chr7	10848028	10850762	+	640.137	-4.86994	0.61309	-7.94327	1.96924e-15	1.40475e-12
chr7_10774250-_186969	chr7	10848028	10850762	-	640.137	-4.86994	0.61309	-7.94327	1.96924e-15	1.40475e-12
chr6_68085750+_178419	chr6	68616833	68616920	+	28.8973	-4.87973	1.23156	-3.96222	7.42548e-05	0.00561642
chr6_68603500-_178560	chr6	68616833	68616920	-	28.8973	-4.87973	1.23156	-3.96222	7.42548e-05	0.00561642
chr8_56550877-_204603	chr8	56749620	56749707	-	67.9618	-4.88291	0.99898	-4.88789	1.01921e-06	0.00012453
chr8_56739250+_204630	chr8	56749620	56749707	+	67.9618	-4.88291	0.99898	-4.88789	1.01921e-06	0.00012453
chr16_3032950+_83174	chr16	3675664	3707217	+	211.613	-4.88571	0.731391	-6.68003	2.38897e-11	6.94979e-09
chr16_3045800-_83209	chr16	3675664	3707217	-	211.613	-4.88571	0.731391	-6.68003	2.38897e-11	6.94979e-09
chr17_92925450+_100517	chr17	93017511	93017598	+	36.9226	-4.89918	1.12787	-4.34375	1.40069e-05	0.00130718
chr17_92925550-_100521	chr17	93017511	93017598	-	36.9226	-4.89918	1.12787	-4.34375	1.40069e-05	0.00130718
chr11_46495000-_32571	chr11	46495000	46495861	-	58.6172	-4.89958	0.956378	-5.12306	3.00619e-07	4.17149e-05
chr5_146009622-_172447	chr5	146164570	146167975	-	239.65	-4.90997	0.903896	-5.43201	5.57233e-08	9.22618e-06
chr5_146079267+_172460	chr5	146164570	146167975	+	239.65	-4.90997	0.903896	-5.43201	5.57233e-08	9.22618e-06
chr14_42265150+_65427	chr14	43062467	43071141	+	29.4832	-4.91029	1.2506	-3.92635	8.62438e-05	0.00639931
chr14_42265450-_65497	chr14	43062467	43071141	-	29.4832	-4.91029	1.2506	-3.92635	8.62438e-05	0.00639931
chr5_137830850+_171779	chr5	137871815	137875234	+	46.946	-4.92036	1.18599	-4.14873	3.3433e-05	0.00278227
chr5_137871763-_171790	chr5	137871815	137875234	-	46.946	-4.92036	1.18599	-4.14873	3.3433e-05	0.00278227
chr4_73826000+_153285	chr4	73868426	73872218	+	191.046	-4.92305	0.738292	-6.66815	2.59042e-11	7.4399e-09
chr4_73832150-_153310	chr4	73868426	73872218	-	191.046	-4.92305	0.738292	-6.66815	2.59042e-11	7.4399e-09
chr5_112419200+_169709	chr5	113081584	113085075	+	42.5897	-4.92567	1.15987	-4.24673	2.16915e-05	0.00190355
chr5_113081588-_169725	chr5	113081588	113085075	-	42.5897	-4.92567	1.15987	-4.24673	2.16915e-05	0.00190355
chrX_148733900+_237434	chrX	148739135	148788556	+	47.664	-4.93719	1.27526	-3.87152	0.000108159	0.00775493
chrX_148734050-_237440	chrX	148739135	148788556	-	47.664	-4.93719	1.27526	-3.87152	0.000108159	0.00775493
chr1_37299891+_2850	chr1	37430103	37430138	+	110.835	-4.93909	0.886574	-5.57099	2.53294e-08	4.44397e-06
chr1_37430108-_2851	chr1	37430108	37430138	-	110.835	-4.93909	0.886574	-5.57099	2.53294e-08	4.44397e-06
chr14_75642250+_68546	chr14	75840364	75840408	+	59.9769	-4.95156	1.08422	-4.56694	4.94899e-06	0.00052336
chr14_75792200-_68561	chr14	75840364	75840408	-	59.9769	-4.95156	1.08422	-4.56694	4.94899e-06	0.00052336
chr4_90243850+_154515	chr4	90357897	90357902	+	67.5755	-4.96524	1.16728	-4.25369	2.10277e-05	0.0018535
chr4_90257000-_154542	chr4	90357897	90357902	-	67.5755	-4.96524	1.16728	-4.25369	2.10277e-05	0.0018535
chr7_19166132-_187912	chr7	19256543	19256928	-	36.5298	-4.96552	1.21411	-4.08983	4.31682e-05	0.0034788
chr7_19228383+_187916	chr7	19256543	19256928	+	36.5298	-4.96552	1.21411	-4.08983	4.31682e-05	0.0034788
chrX_22026950-_223605	chrX	22457419	22461631	-	47.0787	-4.98006	1.05039	-4.74115	2.1251e-06	0.000244835
chrX_22397800+_223635	chrX	22457419	22461631	+	47.0787	-4.98006	1.05039	-4.74115	2.1251e-06	0.000244835
chr14_51984833+_66229	chr14	52066955	52069299	+	1778.67	-4.99999	0.590277	-8.47058	2.44174e-17	2.42401e-14
chr14_52020724-_66240	chr14	52066955	52069299	-	1778.67	-4.99999	0.590277	-8.47058	2.44174e-17	2.42401e-14
chr1_136346095-_11903	chr1	136969866	136969912	-	47.0384	-5.00053	1.04152	-4.80119	1.57722e-06	0.000185297
chr1_136696211+_11927	chr1	136969866	136969912	+	47.0384	-5.00053	1.04152	-4.80119	1.57722e-06	0.000185297
chrX_51387200+_226373	chrX	51827688	51840082	+	148.035	-5.00389	1.05612	-4.738	2.15837e-06	0.000247949
chrX_51681708-_226382	chrX	51827688	51840082	-	148.035	-5.00389	1.05612	-4.738	2.15837e-06	0.000247949
chr1_136346095-_11912	chr1	137068223	137068310	-	130.671	-5.00436	0.790327	-6.33201	2.41983e-10	5.96835e-08
chr1_136696211+_11936	chr1	137068223	137068310	+	130.671	-5.00436	0.790327	-6.33201	2.41983e-10	5.96835e-08
chr10_41709305-_20232	chr10	41809871	41809934	-	75.4302	-5.00568	0.973612	-5.14135	2.72775e-07	3.92456e-05
chr10_41746746+_20234	chr10	41809871	41809934	+	75.4302	-5.00568	0.973612	-5.14135	2.72775e-07	3.92456e-05
chr6_34317435-_175523	chr6	34380789	34384217	-	59.9049	-5.01049	1.0737	-4.66655	3.06297e-06	0.000340857
chr6_34356115+_175532	chr6	34380789	34384217	+	59.9049	-5.01049	1.0737	-4.66655	3.06297e-06	0.000340857
chr12_17831450+_41135	chr12	18202003	18202090	+	846.952	-5.01263	0.613735	-8.16741	3.15076e-16	2.57086e-13
chr12_17831500-_41286	chr12	18202003	18202090	-	846.952	-5.01263	0.613735	-8.16741	3.15076e-16	2.57086e-13
chr5_146221423-_172474	chr5	146358636	146384984	-	2239.72	-5.01554	0.758931	-6.6087	3.87719e-11	1.08296e-08
chr5_146231250+_172507	chr5	146358636	146384984	+	2239.72	-5.01554	0.758931	-6.6087	3.87719e-11	1.08296e-08
chr11_22982257-_30259	chr11	23061875	23063132	-	1318.14	-5.02391	0.597839	-8.40345	4.33552e-17	4.0668e-14
chr11_23008347+_30282	chr11	23061875	23063132	+	1318.14	-5.02391	0.597839	-8.40345	4.33552e-17	4.0668e-14
chr7_44021550+_190669	chr7	44079050	44096164	+	451.567	-5.03581	0.802223	-6.27733	3.44447e-10	8.22314e-08
chr7_44021600-_190696	chr7	44079050	44096164	-	451.567	-5.03581	0.802223	-6.27733	3.44447e-10	8.22314e-08
chr3_135052250+_143744	chr3	135057384	135058349	+	108.145	-5.03808	0.883153	-5.70465	1.1658e-08	2.18193e-06
chr3_135052450-_143747	chr3	135057384	135058499	-	108.145	-5.03808	0.883153	-5.70465	1.1658e-08	2.18193e-06
chrX_53330950+_226531	chrX	53418967	53418968	+	32.924	-5.04369	1.21768	-4.14206	3.44201e-05	0.00285445
chrX_53330950-_226541	chrX	53418967	53418968	-	32.924	-5.04369	1.21768	-4.14206	3.44201e-05	0.00285445
chr5_146221423-_172471	chr5	146349236	146357245	-	2237.67	-5.05274	0.769494	-6.56632	5.15754e-11	1.39164e-08
chr5_146231250+_172504	chr5	146349236	146357245	+	2237.67	-5.05274	0.769494	-6.56632	5.15754e-11	1.39164e-08
chr11_99554550+_37491	chr11	99554550	99554678	+	38.9344	-5.05868	1.19625	-4.22879	2.34953e-05	0.00203857
chr11_99554600-_37493	chr11	99554600	99554678	-	38.9344	-5.05868	1.19625	-4.22879	2.34953e-05	0.00203857
chrX_112721350-_233291	chrX	112733250	112733337	-	31.2232	-5.05881	1.28176	-3.94676	7.92161e-05	0.0059445
chrX_112724050+_233294	chrX	112733250	112733337	+	31.2232	-5.05881	1.28176	-3.94676	7.92161e-05	0.0059445
chr7_10773300+_186944	chr7	11152118	11161373	+	252.158	-5.0629	0.772605	-6.55302	5.6384e-11	1.51453e-08
chr7_10774250-_186993	chr7	11152118	11161373	-	252.158	-5.0629	0.772605	-6.55302	5.6384e-11	1.51453e-08
chrX_126986200+_234952	chrX	127007059	127007141	+	50.9332	-5.07426	1.06514	-4.76393	1.89861e-06	0.000220447
chrX_126986200-_234956	chrX	127007059	127007141	-	50.9332	-5.07426	1.06514	-4.76393	1.89861e-06	0.000220447
chr14_42265150+_65434	chr14	43187988	43211908	+	218.986	-5.07684	0.993754	-5.10875	3.24296e-07	4.46882e-05
chr14_42265450-_65504	chr14	43187988	43211908	-	218.986	-5.07684	0.993754	-5.10875	3.24296e-07	4.46882e-05
chr14_42265150+_65426	chr14	43045946	43060213	+	33.0911	-5.0818	1.20355	-4.22234	2.41779e-05	0.00209356
chr14_42265450-_65496	chr14	43045946	43060213	-	33.0911	-5.0818	1.20355	-4.22234	2.41779e-05	0.00209356
chr4_92750650+_154955	chr4	93339869	93435098	+	66.283	-5.08279	0.938781	-5.41424	6.15487e-08	1.0051e-05
chr4_92750850-_154968	chr4	93339869	93435098	-	66.283	-5.08279	0.938781	-5.41424	6.15487e-08	1.0051e-05
chr14_42265150+_65430	chr14	43122471	43131403	+	252.541	-5.08351	0.854363	-5.95006	2.68043e-09	5.57756e-07
chr14_42265450-_65500	chr14	43122471	43131403	-	252.541	-5.08351	0.854363	-5.95006	2.68043e-09	5.57756e-07
chr10_79106150+_23421	chr10	79195012	79207626	+	733.043	-5.08881	0.615955	-8.26166	1.43662e-16	1.21377e-13
chr10_79127500-_23426	chr10	79195012	79207626	-	733.043	-5.08881	0.615955	-8.26166	1.43662e-16	1.21377e-13
chr5_62231650+_165131	chr5	62272312	62272399	+	64.1714	-5.08887	0.995323	-5.11279	3.17443e-07	4.38453e-05
chr5_62231750-_165134	chr5	62272312	62272399	-	64.1714	-5.08887	0.995323	-5.11279	3.17443e-07	4.38453e-05
chr13_16972750+_52118	chr13	17816272	17820945	+	33.3621	-5.09226	1.20728	-4.21796	2.46521e-05	0.00212501
chr13_17804656-_52140	chr13	17816272	17820945	-	33.3621	-5.09226	1.20728	-4.21796	2.46521e-05	0.00212501
chrX_17394500-_223044	chrX	18299762	18302554	-	1606.34	-5.09362	0.624588	-8.15516	3.48706e-16	2.80681e-13
chrX_18162575+_223051	chrX	18299762	18302554	+	1606.34	-5.09362	0.624588	-8.15516	3.48706e-16	2.80681e-13
chr11_7576250+_28839	chr11	8082302	8082389	+	43.7699	-5.0962	1.17898	-4.32255	1.54237e-05	0.00141775
chr11_7576600-_28860	chr11	8082302	8082389	-	43.7699	-5.0962	1.17898	-4.32255	1.54237e-05	0.00141775
chr3_76876100+_138070	chr3	76892359	76892446	+	32.0851	-5.10079	1.29132	-3.95007	7.81275e-05	0.00587206
chr3_76876150-_138075	chr3	76892359	76892446	-	32.0851	-5.10079	1.29132	-3.95007	7.81275e-05	0.00587206
chr1_4785744-_117	chr1	5409743	5409956	-	80.4281	-5.10452	1.01765	-5.01598	5.2763e-07	6.91103e-05
chr1_5083080+_132	chr1	5409743	5409956	+	80.4281	-5.10452	1.01765	-5.01598	5.2763e-07	6.91103e-05
chr14_16249179-_63479	chr14	16947433	16953605	-	47.9604	-5.10884	1.24557	-4.1016	4.10296e-05	0.00332503
chr14_16409908+_63487	chr14	16947433	16953605	+	47.9604	-5.10884	1.24557	-4.1016	4.10296e-05	0.00332503
chr12_24305950+_41749	chr12	24325820	24325907	+	80.704	-5.11024	1.02965	-4.96309	6.93812e-07	8.76024e-05
chr12_24305950-_41758	chr12	24325820	24325907	-	80.704	-5.11024	1.02965	-4.96309	6.93812e-07	8.76024e-05
chr7_10773300+_186940	chr7	11106518	11107676	+	255.502	-5.11521	0.733336	-6.97526	3.05307e-12	1.09386e-09
chr7_10774250-_186989	chr7	11106518	11107676	-	255.502	-5.11521	0.733336	-6.97526	3.05307e-12	1.09386e-09
chr5_146221423-_172500	chr5	146726293	146734808	-	2231.04	-5.12453	0.761816	-6.72673	1.73524e-11	5.16145e-09
chr5_146455609+_172533	chr5	146726293	146734808	+	2231.04	-5.12453	0.761816	-6.72673	1.73524e-11	5.16145e-09
chr18_80253342+_107714	chr18	80518888	80541891	+	170.684	-5.12539	0.768517	-6.66919	2.57222e-11	7.41052e-09
chr18_80363655-_107725	chr18	80518888	80541891	-	170.684	-5.12539	0.768517	-6.66919	2.57222e-11	7.41052e-09
chr9_99568672-_219351	chr9	99622367	99629495	-	40.756	-5.12575	1.18524	-4.32467	1.5276e-05	0.00140525
chr9_99612502+_219357	chr9	99622367	99629495	+	40.756	-5.12575	1.18524	-4.32467	1.5276e-05	0.00140525
chr1_4658500+_92	chr1	4772199	4773205	+	53.8261	-5.12963	1.12024	-4.57904	4.6712e-06	0.000499526
chr1_4658550-_103	chr1	4772199	4773205	-	53.8261	-5.12963	1.12024	-4.57904	4.6712e-06	0.000499526
chr5_67847436-_165577	chr5	67989007	68031834	-	201.716	-5.13194	0.725827	-7.07048	1.54404e-12	5.98175e-10
chr5_67941669+_165580	chr5	67989007	68031830	+	201.716	-5.13194	0.725827	-7.07048	1.54404e-12	5.98175e-10
chr3_135088000+_143756	chr3	135171304	135182010	+	281.871	-5.13347	0.737425	-6.96135	3.37039e-12	1.19319e-09
chr3_135088100-_143767	chr3	135171304	135182010	-	281.871	-5.13347	0.737425	-6.96135	3.37039e-12	1.19319e-09
chr14_51984833+_66233	chr14	52104028	52107675	+	1803.82	-5.13816	0.598598	-8.58365	9.1909e-18	9.81971e-15
chr4_73832150-_153330	chr4	74440439	74440526	-	25.5793	-5.14465	1.33598	-3.85085	0.00011771	0.00835178
chr4_74251936+_153335	chr4	74440439	74440526	+	25.5793	-5.14465	1.33598	-3.85085	0.00011771	0.00835178
chr3_140668100+_144302	chr3	140761064	140761149	+	132.46	-5.14548	0.864147	-5.9544	2.61031e-09	5.46027e-07
chr3_140668200-_144306	chr3	140761064	140761149	-	132.46	-5.14548	0.864147	-5.9544	2.61031e-09	5.46027e-07
chr13_50981550+_55276	chr13	51345598	51378135	+	67.575	-5.14568	0.963023	-5.34325	9.12927e-08	1.45104e-05
chr13_50981550-_55294	chr13	51345598	51378135	-	67.575	-5.14568	0.963023	-5.34325	9.12927e-08	1.45104e-05
chr10_83713200+_23971	chr10	83774579	83774666	+	51.1597	-5.14704	1.03411	-4.97726	6.44911e-07	8.18742e-05
chr10_83713350-_24004	chr10	83774579	83774666	-	51.1597	-5.14704	1.03411	-4.97726	6.44911e-07	8.18742e-05
chr14_52104033-_66244	chr14	52104033	52107675	-	1801.79	-5.15186	0.6008	-8.575	9.90877e-18	1.05394e-14
chr14_42265150+_65393	chr14	42325394	42359208	+	26.4805	-5.15988	1.354	-3.81085	0.000138488	0.00961973
chr14_42265450-_65463	chr14	42325394	42359208	-	26.4805	-5.15988	1.354	-3.81085	0.000138488	0.00961973
chr9_71419300+_216757	chr9	71424434	71431536	+	488.961	-5.16076	0.690736	-7.4714	7.93477e-14	4.35602e-11
chr9_71419650-_216763	chr9	71424434	71431536	-	488.961	-5.16076	0.690736	-7.4714	7.93477e-14	4.35602e-11
chr3_66406500+_136949	chr3	66451047	66451134	+	168.859	-5.16256	0.79344	-6.50655	7.68951e-11	2.02888e-08
chr3_66406550-_136954	chr3	66451047	66451134	-	168.859	-5.16256	0.79344	-6.50655	7.68951e-11	2.02888e-08
chr12_17831450+_41260	chr12	20556554	20556642	+	55.3708	-5.17187	1.11303	-4.64667	3.37331e-06	0.000371553
chr12_17831500-_41411	chr12	20556554	20556642	-	55.3708	-5.17187	1.11303	-4.64667	3.37331e-06	0.000371553
chrX_51387200+_226374	chrX	51840615	51844684	+	147.038	-5.17265	1.07541	-4.80994	1.50973e-06	0.00017816
chrX_51681708-_226383	chrX	51840615	51844684	-	147.038	-5.17265	1.07541	-4.80994	1.50973e-06	0.00017816
chr3_66851500+_136993	chr3	66861110	66861197	+	26.1653	-5.17928	1.34244	-3.85812	0.000114265	0.00812425
chr3_66851650-_137002	chr3	66861110	66861197	-	26.1653	-5.17928	1.34244	-3.85812	0.000114265	0.00812425
chr16_14317352-_83875	chr16	14709385	14718432	-	85.8352	-5.18634	1.07039	-4.84526	1.26443e-06	0.00015078
chr16_14580221+_83908	chr16	14709385	14718432	+	85.8352	-5.18634	1.07039	-4.84526	1.26443e-06	0.00015078
chr1_36939827-_2833	chr1	37263384	37270967	-	110.96	-5.18768	0.951491	-5.45216	4.97612e-08	8.29667e-06
chr1_37218379+_2842	chr1	37263384	37270967	+	110.96	-5.18768	0.951491	-5.45216	4.97612e-08	8.29667e-06
chr1_39886650-_3047	chr1	40050368	40074078	-	695.812	-5.20138	0.718926	-7.23494	4.65746e-13	2.20443e-10
chr1_39900900+_3051	chr1	40050368	40074078	+	695.812	-5.20138	0.718926	-7.23494	4.65746e-13	2.20443e-10
chr9_20237119+_212555	chr9	20401860	20405115	+	1209.39	-5.20203	0.625116	-8.32171	8.67014e-17	7.59456e-14
chr9_20385182-_212570	chr9	20401860	20405115	-	1209.39	-5.20203	0.625116	-8.32171	8.67014e-17	7.59456e-14
chr14_42265150+_65394	chr14	42361450	42371349	+	27.2709	-5.20374	1.3432	-3.87413	0.000107007	0.00768622
chr14_42265450-_65464	chr14	42361450	42371349	-	27.2709	-5.20374	1.3432	-3.87413	0.000107007	0.00768622
chr1_84028500+_6943	chr1	84935134	84958981	+	612.205	-5.20748	0.636787	-8.17774	2.89229e-16	2.37623e-13
chr1_84934862-_6949	chr1	84935134	84958981	-	612.205	-5.20748	0.636787	-8.17774	2.89229e-16	2.37623e-13
chr2_46937700+_117866	chr2	46938503	46938579	+	54.8804	-5.20871	1.02314	-5.0909	3.56362e-07	4.86009e-05
chr2_46937800-_117869	chr2	46938503	46938579	-	54.8804	-5.20871	1.02314	-5.0909	3.56362e-07	4.86009e-05
chr16_57606851-_87688	chr16	57811076	57811163	-	43.2672	-5.21421	1.17562	-4.43529	9.19479e-06	0.000899681
chr16_57801150+_87696	chr16	57811076	57811163	+	43.2672	-5.21421	1.17562	-4.43529	9.19479e-06	0.000899681
chr3_98986000+_140379	chr3	98986469	98986487	+	27.5449	-5.21864	1.32363	-3.94268	8.0575e-05	0.00602371
chr3_98986100-_140381	chr3	98986469	98986487	-	27.5449	-5.21864	1.32363	-3.94268	8.0575e-05	0.00602371
chr13_50981550+_55274	chr13	51309746	51338920	+	71.0126	-5.21892	0.952307	-5.48029	4.24628e-08	7.17013e-06
chr13_50981550-_55292	chr13	51309746	51338920	-	71.0126	-5.21892	0.952307	-5.48029	4.24628e-08	7.17013e-06
chr7_20590000+_188078	chr7	20986534	20995384	+	87.1577	-5.21917	0.945766	-5.51845	3.41996e-08	5.83688e-06
chr7_20590200-_188150	chr7	20986534	20995384	-	87.1577	-5.21917	0.945766	-5.51845	3.41996e-08	5.83688e-06
chr7_13024152+_187301	chr7	13187120	13187207	+	173.481	-5.2212	0.743727	-7.02032	2.21362e-12	8.10155e-10
chr7_13054728-_187310	chr7	13187120	13187207	-	173.481	-5.2212	0.743727	-7.02032	2.21362e-12	8.10155e-10
chr13_77296050-_58141	chr13	78183168	78188972	-	134.262	-5.22334	0.804931	-6.48917	8.63092e-11	2.25727e-08
chr13_77380400+_58151	chr13	78183168	78188972	+	134.262	-5.22334	0.804931	-6.48917	8.63092e-11	2.25727e-08
chrX_78449600+_229817	chrX	78583896	78624705	+	44.2916	-5.22662	1.36039	-3.84199	0.000122039	0.00862297
chrX_78449600-_229835	chrX	78583896	78624705	-	44.2916	-5.22662	1.36039	-3.84199	0.000122039	0.00862297
chr9_35116767+_213620	chr9	35388873	35388960	+	145.344	-5.22806	0.768186	-6.80572	1.00542e-11	3.1201e-09
chr9_35211006-_213628	chr9	35388873	35388960	-	145.344	-5.22806	0.768186	-6.80572	1.00542e-11	3.1201e-09
chr7_48415700+_191226	chr7	48542281	48542375	+	69.5321	-5.23111	1.06275	-4.92224	8.55578e-07	0.000105895
chr7_48496130-_191244	chr7	48542281	48542375	-	69.5321	-5.23111	1.06275	-4.92224	8.55578e-07	0.000105895
chr5_92780800+_168009	chr5	93093351	93093436	+	110.092	-5.23308	0.825861	-6.33652	2.35013e-10	5.82053e-08
chr5_92780800-_168019	chr5	93093351	93093436	-	110.092	-5.23308	0.825861	-6.33652	2.35013e-10	5.82053e-08
chr18_24121958-_102667	chr18	24558272	24558363	-	124.917	-5.23737	0.831875	-6.29586	3.05701e-10	7.38695e-08
chr18_24553350+_102687	chr18	24558272	24558363	+	124.917	-5.23737	0.831875	-6.29586	3.05701e-10	7.38695e-08
chr5_67225300-_165562	chr5	67366599	67392146	-	205.817	-5.23793	0.746094	-7.02047	2.21117e-12	8.10155e-10
chr5_67306955+_165564	chr5	67366599	67392146	+	205.817	-5.23793	0.746094	-7.02047	2.21117e-12	8.10155e-10
chr5_146221423-_172496	chr5	146600102	146616948	-	2235.01	-5.247	0.760072	-6.9033	5.08098e-12	1.70949e-09
chr5_146455609+_172529	chr5	146600102	146616948	+	2235.01	-5.247	0.760072	-6.9033	5.08098e-12	1.70949e-09
chr7_10773300+_186919	chr7	10846141	10847976	+	613.682	-5.24747	0.624026	-8.40906	4.13308e-17	3.93898e-14
chr7_10774250-_186968	chr7	10846141	10847976	-	613.682	-5.24747	0.624026	-8.40906	4.13308e-17	3.93898e-14
chr1_4785744-_119	chr1	5410793	5410795	-	79.9689	-5.24784	1.02113	-5.13925	2.75837e-07	3.95904e-05
chr1_5083080+_134	chr1	5410793	5410795	+	79.9689	-5.24784	1.02113	-5.13925	2.75837e-07	3.95904e-05
chr5_108763842+_169309	chr5	109070443	109070530	+	252.485	-5.25035	0.699213	-7.50894	5.96101e-14	3.34965e-11
chr5_109059574-_169331	chr5	109070443	109070530	-	252.485	-5.25035	0.699213	-7.50894	5.96101e-14	3.34965e-11
chr10_51435250+_21173	chr10	51442460	51442536	+	27.5036	-5.25152	1.31803	-3.98437	6.76603e-05	0.00517015
chr10_51435250-_21188	chr10	51442460	51442536	-	27.5036	-5.25152	1.31803	-3.98437	6.76603e-05	0.00517015
chr12_21316403+_41527	chr12	23039792	23039879	+	62.1546	-5.25895	1.0955	-4.80052	1.58256e-06	0.000185741
chr12_23010248-_41656	chr12	23039792	23039879	-	62.1546	-5.25895	1.0955	-4.80052	1.58256e-06	0.000185741
chr4_143702716-_158834	chr4	143751385	143756919	-	215.501	-5.26253	0.792881	-6.63723	3.19642e-11	9.05551e-09
chr4_143719455+_158839	chr4	143751385	143756919	+	215.501	-5.26253	0.792881	-6.63723	3.19642e-11	9.05551e-09
chr1_65123198-_5291	chr1	65409496	65420849	-	28.4057	-5.2643	1.3434	-3.91863	8.90532e-05	0.00658317
chr1_65311257+_5311	chr1	65409496	65420849	+	28.4057	-5.2643	1.3434	-3.91863	8.90532e-05	0.00658317
chr14_42265150+_65412	chr14	42687469	42697336	+	28.4742	-5.26796	1.33663	-3.94124	8.10629e-05	0.00605638
chr14_42265450-_65482	chr14	42687469	42697336	-	28.4742	-5.26796	1.33663	-3.94124	8.10629e-05	0.00605638
chr19_11336149-_109877	chr19	11392790	11403947	-	37.6596	-5.2727	1.16914	-4.50989	6.48618e-06	0.000659854
chr19_11336149-_109878	chr19	11427246	11438030	-	37.6596	-5.2727	1.16914	-4.50989	6.48618e-06	0.000659854
chr19_11375523+_109887	chr19	11392790	11403947	+	37.6596	-5.2727	1.16914	-4.50989	6.48618e-06	0.000659854
chr19_11407661+_109888	chr19	11427246	11438030	+	37.6596	-5.2727	1.16914	-4.50989	6.48618e-06	0.000659854
chr2_131900600+_125610	chr2	132253314	132253356	+	65.122	-5.28229	0.984231	-5.36692	8.00919e-08	1.28588e-05
chr2_132247793-_125620	chr2	132253314	132253356	-	65.122	-5.28229	0.984231	-5.36692	8.00919e-08	1.28588e-05
chr9_20237119+_212554	chr9	20387728	20399921	+	882.604	-5.28995	0.648541	-8.15668	3.44348e-16	2.79059e-13
chr9_20385182-_212569	chr9	20387728	20399921	-	882.604	-5.28995	0.648541	-8.15668	3.44348e-16	2.79059e-13
chr5_146221423-_172495	chr5	146585239	146586644	-	2232.68	-5.29572	0.763281	-6.93809	3.97429e-12	1.36441e-09
chr5_146455609+_172528	chr5	146585239	146586644	+	2232.68	-5.29572	0.763281	-6.93809	3.97429e-12	1.36441e-09
chr17_36411650+_94977	chr17	36519219	36520324	+	1029.83	-5.29729	0.614937	-8.61435	7.0337e-18	7.68729e-15
chr17_36430800-_95021	chr17	36519219	36520324	-	1029.83	-5.29729	0.614937	-8.61435	7.0337e-18	7.68729e-15
chr17_73318650+_98559	chr17	73773817	73804133	+	57.3091	-5.31418	1.01759	-5.2223	1.76717e-07	2.64307e-05
chr17_73710456-_98580	chr17	73773817	73804133	-	57.3091	-5.31418	1.01759	-5.2223	1.76717e-07	2.64307e-05
chr11_46454969+_32567	chr11	46496391	46496478	+	60.9078	-5.31451	1.10082	-4.82778	1.38064e-06	0.000163493
chr11_46495000-_32572	chr11	46496391	46496478	-	60.9078	-5.31451	1.10082	-4.82778	1.38064e-06	0.000163493
chr15_97434850+_82396	chr15	97477730	97477817	+	76.6868	-5.31505	0.935126	-5.68378	1.31748e-08	2.43521e-06
chr15_97434850-_82403	chr15	97477730	97477817	-	76.6868	-5.31505	0.935126	-5.68378	1.31748e-08	2.43521e-06
chr12_64020850+_45674	chr12	64712350	64719374	+	40.4236	-5.31588	1.24182	-4.28073	1.8628e-05	0.00166806
chr12_64063900-_45699	chr12	64712350	64719374	-	40.4236	-5.31588	1.24182	-4.28073	1.8628e-05	0.00166806
chr3_39123050+_134030	chr3	39546996	39547083	+	167.344	-5.32146	0.843968	-6.30529	2.87661e-10	7.03669e-08
chr3_39506900-_134079	chr3	39546996	39547083	-	167.344	-5.32146	0.843968	-6.30529	2.87661e-10	7.03669e-08
chr10_118204942+_27061	chr10	118650919	118714480	+	151.307	-5.32351	0.83762	-6.35552	2.07724e-10	5.19438e-08
chr10_118556530-_27076	chr10	118650919	118714480	-	151.307	-5.32351	0.83762	-6.35552	2.07724e-10	5.19438e-08
chr1_4785744-_111	chr1	5250532	5250608	-	124.706	-5.32833	0.815454	-6.53418	6.39576e-11	1.70261e-08
chr1_5083080+_126	chr1	5250532	5250608	+	124.706	-5.32833	0.815454	-6.53418	6.39576e-11	1.70261e-08
chr9_66713727+_216412	chr9	66842425	66843663	+	48.3731	-5.32836	1.32024	-4.0359	5.43933e-05	0.00426696
chr9_66834653-_216425	chr9	66842425	66843663	-	48.3731	-5.32836	1.32024	-4.0359	5.43933e-05	0.00426696
chr6_59780300+_177708	chr6	59788113	59788200	+	200.504	-5.32864	0.750318	-7.10184	1.2311e-12	4.85625e-10
chr6_59780350-_177718	chr6	59788113	59788200	-	200.504	-5.32864	0.750318	-7.10184	1.2311e-12	4.85625e-10
chr4_73826000+_153296	chr4	73925146	73939370	+	188.949	-5.32892	0.802403	-6.6412	3.11145e-11	8.83581e-09
chr4_73832150-_153321	chr4	73925146	73939370	-	188.949	-5.32892	0.802403	-6.6412	3.11145e-11	8.83581e-09
chr5_146221423-_172489	chr5	146540427	146552002	-	2227.16	-5.32963	0.764857	-6.96814	3.21153e-12	1.14375e-09
chr5_146455609+_172522	chr5	146540427	146552002	+	2227.16	-5.32963	0.764857	-6.96814	3.21153e-12	1.14375e-09
chr12_117786200+_50899	chr12	117803841	117803928	+	29.8115	-5.33566	1.29616	-4.11651	3.84646e-05	0.00314605
chr12_117786250-_50902	chr12	117803841	117803928	-	29.8115	-5.33566	1.29616	-4.11651	3.84646e-05	0.00314605
chr14_42265150+_65398	chr14	42453082	42463880	+	28.3271	-5.33714	1.39765	-3.81865	0.000134183	0.00939188
chr14_42265450-_65468	chr14	42453082	42463880	-	28.3271	-5.33714	1.39765	-3.81865	0.000134183	0.00939188
chr17_53463311-_96836	chr17	53753532	53753619	-	299.324	-5.34059	0.694254	-7.69256	1.44223e-14	8.90208e-12
chr17_53716509+_96850	chr17	53753532	53753619	+	299.324	-5.34059	0.694254	-7.69256	1.44223e-14	8.90208e-12
chr10_45567300+_20496	chr10	45731292	45764625	+	77.3508	-5.34942	1.02974	-5.19493	2.04795e-07	3.01569e-05
chr10_45567350-_20507	chr10	45731292	45764625	-	77.3508	-5.34942	1.02974	-5.19493	2.04795e-07	3.01569e-05
chr1_136210900+_11860	chr1	136255846	136259406	+	38.0985	-5.35049	1.23205	-4.34274	1.40714e-05	0.00131115
chr1_136237800-_11880	chr1	136255846	136259406	-	38.0985	-5.35049	1.23205	-4.34274	1.40714e-05	0.00131115
chr4_80002550-_153736	chr4	80233398	80274550	-	338.579	-5.35714	0.704449	-7.60472	2.8553e-14	1.6756e-11
chr4_80223500+_153797	chr4	80233398	80274550	+	338.579	-5.35714	0.704449	-7.60472	2.8553e-14	1.6756e-11
chr13_99614850-_60411	chr13	99715192	99715279	-	103.251	-5.36216	0.947591	-5.65873	1.52501e-08	2.79711e-06
chr13_99633650+_60417	chr13	99715192	99715279	+	103.251	-5.36216	0.947591	-5.65873	1.52501e-08	2.79711e-06
chr2_150674600+_127124	chr2	150728971	150729058	+	314.337	-5.36286	0.795962	-6.73758	1.61045e-11	4.83859e-09
chr2_150689365-_127132	chr2	150728971	150729058	-	314.337	-5.36286	0.795962	-6.73758	1.61045e-11	4.83859e-09
chr2_158229227-_127742	chr2	158284531	158286275	-	29.8055	-5.36969	1.30411	-4.1175	3.82999e-05	0.00313905
chr2_158258094+_127754	chr2	158284531	158286275	+	29.8055	-5.36969	1.30411	-4.1175	3.82999e-05	0.00313905
chr1_16657047-_948	chr1	16897678	16897765	-	612.852	-5.37247	0.639182	-8.40522	4.27051e-17	4.03761e-14
chr1_16688433+_958	chr1	16897678	16897765	+	612.852	-5.37247	0.639182	-8.40522	4.27051e-17	4.03761e-14
chr14_52279565+_66254	chr14	52342883	52347494	+	1800.41	-5.37438	0.67589	-7.95157	1.84167e-15	1.32166e-12
chr14_52316328-_66289	chr14	52342883	52347494	-	1800.41	-5.37438	0.67589	-7.95157	1.84167e-15	1.32166e-12
chrX_19939600+_223352	chrX	20039742	20039829	+	294.458	-5.37567	0.716348	-7.50428	6.17686e-14	3.45465e-11
chrX_19939800-_223366	chrX	20039742	20039829	-	294.458	-5.37567	0.716348	-7.50428	6.17686e-14	3.45465e-11
chr9_106476674-_219840	chr9	106498814	106498905	-	184.228	-5.37631	0.752261	-7.14687	8.878e-13	3.8044e-10
chr9_106477269+_219844	chr9	106498814	106498905	+	184.228	-5.37631	0.752261	-7.14687	8.878e-13	3.8044e-10
chr5_78010900+_166350	chr5	78146819	78146906	+	136.565	-5.37747	0.872419	-6.16386	7.09909e-10	1.62792e-07
chr5_78010900-_166356	chr5	78146819	78146906	-	136.565	-5.37747	0.872419	-6.16386	7.09909e-10	1.62792e-07
chr10_117792703-_26971	chr10	118326969	118327098	-	232.364	-5.38233	0.802805	-6.7044	2.02229e-11	5.94111e-09
chr10_118204942+_27034	chr10	118326969	118327098	+	232.364	-5.38233	0.802805	-6.7044	2.02229e-11	5.94111e-09
chr12_79029694+_46891	chr12	79123719	79123815	+	189.688	-5.38864	0.756933	-7.11904	1.08679e-12	4.38871e-10
chr12_79103941-_46896	chr12	79123719	79123815	-	189.688	-5.38864	0.756933	-7.11904	1.08679e-12	4.38871e-10
chr13_6711600+_51532	chr13	6716168	6716255	+	150.466	-5.39129	0.815253	-6.61303	3.76537e-11	1.05427e-08
chr13_6711800-_51559	chr13	6716168	6716255	-	150.466	-5.39129	0.815253	-6.61303	3.76537e-11	1.05427e-08
chr12_115573650+_50754	chr12	115580113	115580200	+	91.6784	-5.39539	1.01284	-5.327	9.98455e-08	1.56919e-05
chr12_115573650-_50757	chr12	115580113	115580200	-	91.6784	-5.39539	1.01284	-5.327	9.98455e-08	1.56919e-05
chr7_20590000+_188064	chr7	20730960	20734767	+	30.3895	-5.3982	1.30198	-4.14613	3.38136e-05	0.00281198
chr7_20590200-_188136	chr7	20730960	20734767	-	30.3895	-5.3982	1.30198	-4.14613	3.38136e-05	0.00281198
chr19_9485100-_109683	chr19	9785807	9785883	-	207.627	-5.3985	0.735506	-7.33985	2.1384e-13	1.08865e-10
chr19_9765700+_109712	chr19	9785807	9785883	+	207.627	-5.3985	0.735506	-7.33985	2.1384e-13	1.08865e-10
chr4_45184906+_150041	chr4	45290517	45290604	+	216.548	-5.40017	0.788061	-6.85247	7.25841e-12	2.3755e-09
chr4_45243995-_150044	chr4	45290517	45290604	-	216.548	-5.40017	0.788061	-6.85247	7.25841e-12	2.3755e-09
chr5_146221423-_172487	chr5	146528553	146533639	-	2218.54	-5.40608	0.764943	-7.0673	1.57975e-12	6.10027e-10
chr5_146455609+_172520	chr5	146528553	146533639	+	2218.54	-5.40608	0.764943	-7.0673	1.57975e-12	6.10027e-10
chr17_33781548-_94510	chr17	33872993	33873080	-	39.61	-5.40687	1.22084	-4.4288	9.47574e-06	0.000924892
chr17_33843103+_94547	chr17	33872993	33873080	+	39.61	-5.40687	1.22084	-4.4288	9.47574e-06	0.000924892
chr3_39123050+_134031	chr3	39552408	39552409	+	81.0164	-5.41317	0.929504	-5.82372	5.75526e-09	1.13795e-06
chr3_39506900-_134080	chr3	39552408	39552409	-	81.0164	-5.41317	0.929504	-5.82372	5.75526e-09	1.13795e-06
chr5_146221423-_172470	chr5	146349126	146349190	-	2218.47	-5.42403	0.76372	-7.10212	1.22855e-12	4.85625e-10
chr5_146231250+_172503	chr5	146349126	146349190	+	2218.47	-5.42403	0.76372	-7.10212	1.22855e-12	4.85625e-10
chr5_146221423-_172492	chr5	146558915	146563881	-	2218.18	-5.43026	0.763283	-7.11435	1.12446e-12	4.49512e-10
chr5_146455609+_172525	chr5	146558915	146563881	+	2218.18	-5.43026	0.763283	-7.11435	1.12446e-12	4.49512e-10
chrX_126986200+_234953	chrX	127007498	127007995	+	43.6861	-5.43326	1.20084	-4.52455	6.05241e-06	0.000624796
chrX_126986200-_234957	chrX	127007498	127007995	-	43.6861	-5.43326	1.20084	-4.52455	6.05241e-06	0.000624796
chr2_132846676+_125663	chr2	132886133	132886220	+	358.306	-5.44069	0.702523	-7.7445	9.59558e-15	6.17895e-12
chr2_132880896-_125667	chr2	132886133	132886220	-	358.306	-5.44069	0.702523	-7.7445	9.59558e-15	6.17895e-12
chr10_117792703-_26962	chr10	118261096	118265936	-	236.951	-5.44601	0.729947	-7.46083	8.59775e-14	4.69833e-11
chr10_118204942+_27025	chr10	118261096	118265936	+	236.951	-5.44601	0.729947	-7.46083	8.59775e-14	4.69833e-11
chr1_98642200+_8274	chr1	98772035	98772122	+	377.237	-5.45034	0.755407	-7.2151	5.38952e-13	2.51782e-10
chr1_98642350-_8287	chr1	98772035	98772122	-	377.237	-5.45034	0.755407	-7.2151	5.38952e-13	2.51782e-10
chr8_21206350+_201425	chr8	21577426	21583005	+	265.446	-5.45435	0.784786	-6.9501	3.65017e-12	1.26407e-09
chr8_21206500-_201464	chr8	21577426	21583005	-	265.446	-5.45435	0.784786	-6.9501	3.65017e-12	1.26407e-09
chr5_146221423-_172499	chr5	146725726	146726250	-	2216.77	-5.45668	0.767764	-7.10723	1.18397e-12	4.71719e-10
chr5_146455609+_172532	chr5	146725726	146726250	+	2216.77	-5.45668	0.767764	-7.10723	1.18397e-12	4.71719e-10
chr5_146221423-_172484	chr5	146516902	146521649	-	2217.63	-5.46039	0.764817	-7.13948	9.36877e-13	3.92989e-10
chr5_146455609+_172517	chr5	146516902	146521649	+	2217.63	-5.46039	0.764817	-7.13948	9.36877e-13	3.92989e-10
chr15_76879309+_80495	chr15	76997054	77014092	+	171.439	-5.46155	1.00681	-5.42459	5.80863e-08	9.55934e-06
chr15_76925417-_80504	chr15	76997054	77014092	-	171.439	-5.46155	1.00681	-5.42459	5.80863e-08	9.55934e-06
chr5_146221423-_172476	chr5	146484704	146487352	-	2216.59	-5.46198	0.766696	-7.12405	1.04801e-12	4.261e-10
chr5_146455609+_172509	chr5	146484704	146487352	+	2216.59	-5.46198	0.766696	-7.12405	1.04801e-12	4.261e-10
chr5_146221423-_172493	chr5	146564376	146574887	-	2217.07	-5.4623	0.766498	-7.12631	1.03098e-12	4.20613e-10
chr5_146455609+_172526	chr5	146564376	146574887	+	2217.07	-5.4623	0.766498	-7.12631	1.03098e-12	4.20613e-10
chr5_146221423-_172472	chr5	146357422	146358203	-	2216.41	-5.4673	0.765696	-7.1403	9.31276e-13	3.92989e-10
chr5_146221423-_172477	chr5	146487565	146491362	-	2216.41	-5.4673	0.765696	-7.1403	9.31276e-13	3.92989e-10
chr5_146231250+_172505	chr5	146357422	146358203	+	2216.41	-5.4673	0.765696	-7.1403	9.31276e-13	3.92989e-10
chr5_146455609+_172510	chr5	146487565	146491362	+	2216.41	-5.4673	0.765696	-7.1403	9.31276e-13	3.92989e-10
chr5_146221423-_172478	chr5	146494132	146498239	-	2216.33	-5.46954	0.767238	-7.12887	1.01196e-12	4.15702e-10
chr5_146221423-_172494	chr5	146576120	146582397	-	2216.33	-5.46954	0.767238	-7.12887	1.01196e-12	4.15702e-10
chr5_146455609+_172511	chr5	146494132	146498239	+	2216.33	-5.46954	0.767238	-7.12887	1.01196e-12	4.15702e-10
chr5_146455609+_172527	chr5	146576120	146582397	+	2216.33	-5.46954	0.767238	-7.12887	1.01196e-12	4.15702e-10
chr5_146221423-_172486	chr5	146522007	146525800	-	2216.82	-5.46986	0.767041	-7.13112	9.95535e-13	4.11794e-10
chr5_146455609+_172519	chr5	146522007	146525800	+	2216.82	-5.46986	0.767041	-7.13112	9.95535e-13	4.11794e-10
chr7_19825400+_187984	chr7	19902886	19902973	+	305.593	-5.47186	0.709511	-7.71216	1.23706e-14	7.75625e-12
chr7_19887970-_187996	chr7	19902886	19902973	-	305.593	-5.47186	0.709511	-7.71216	1.23706e-14	7.75625e-12
chr12_72939892+_46377	chr12	73080049	73080136	+	94.5728	-5.47269	0.90188	-6.06809	1.2944e-09	2.8424e-07
chr12_72940088-_46386	chr12	73080049	73080136	-	94.5728	-5.47269	0.90188	-6.06809	1.2944e-09	2.8424e-07
chr14_105839900+_72092	chr14	105949063	105949150	+	440.486	-5.47665	0.654346	-8.36966	5.77866e-17	5.33646e-14
chr14_105936650-_72132	chr14	105949063	105949150	-	440.486	-5.47665	0.654346	-8.36966	5.77866e-17	5.33646e-14
chr14_45720450+_65646	chr14	45754244	45754331	+	158.286	-5.47753	0.811686	-6.74833	1.49555e-11	4.55816e-09
chr14_45720600-_65651	chr14	45754244	45754331	-	158.286	-5.47753	0.811686	-6.74833	1.49555e-11	4.55816e-09
chr5_146221423-_172473	chr5	146358510	146358564	-	2215.9	-5.48252	0.766725	-7.15057	8.64182e-13	3.71656e-10
chr5_146221423-_172479	chr5	146498285	146498362	-	2215.9	-5.48252	0.766725	-7.15057	8.64182e-13	3.71656e-10
chr5_146221423-_172480	chr5	146498601	146502398	-	2215.9	-5.48252	0.766725	-7.15057	8.64182e-13	3.71656e-10
chr5_146221423-_172482	chr5	146510011	146510086	-	2215.9	-5.48252	0.766725	-7.15057	8.64182e-13	3.71656e-10
chr5_146221423-_172483	chr5	146510325	146514122	-	2215.9	-5.48252	0.766725	-7.15057	8.64182e-13	3.71656e-10
chr5_146221423-_172485	chr5	146521695	146521770	-	2215.9	-5.48252	0.766725	-7.15057	8.64182e-13	3.71656e-10
chr5_146221423-_172490	chr5	146552048	146552133	-	2215.9	-5.48252	0.766725	-7.15057	8.64182e-13	3.71656e-10
chr5_146221423-_172491	chr5	146552370	146556135	-	2215.9	-5.48252	0.766725	-7.15057	8.64182e-13	3.71656e-10
chr5_146231250+_172506	chr5	146358510	146358564	+	2215.9	-5.48252	0.766725	-7.15057	8.64182e-13	3.71656e-10
chr5_146455609+_172512	chr5	146498285	146498362	+	2215.9	-5.48252	0.766725	-7.15057	8.64182e-13	3.71656e-10
chr5_146455609+_172513	chr5	146498601	146502398	+	2215.9	-5.48252	0.766725	-7.15057	8.64182e-13	3.71656e-10
chr5_146455609+_172515	chr5	146510011	146510086	+	2215.9	-5.48252	0.766725	-7.15057	8.64182e-13	3.71656e-10
chr5_146455609+_172516	chr5	146510325	146514122	+	2215.9	-5.48252	0.766725	-7.15057	8.64182e-13	3.71656e-10
chr5_146455609+_172518	chr5	146521695	146521770	+	2215.9	-5.48252	0.766725	-7.15057	8.64182e-13	3.71656e-10
chr5_146455609+_172523	chr5	146552048	146552133	+	2215.9	-5.48252	0.766725	-7.15057	8.64182e-13	3.71656e-10
chr5_146455609+_172524	chr5	146552370	146556135	+	2215.9	-5.48252	0.766725	-7.15057	8.64182e-13	3.71656e-10
chr1_87605050+_7110	chr1	87742045	87742132	+	128.073	-5.4828	0.862281	-6.35849	2.03749e-10	5.10995e-08
chr1_87605150-_7114	chr1	87742045	87742132	-	128.073	-5.4828	0.862281	-6.35849	2.03749e-10	5.10995e-08
chr5_146221423-_172488	chr5	146533853	146537646	-	2216.38	-5.48284	0.766527	-7.15283	8.5005e-13	3.71656e-10
chr5_146455609+_172521	chr5	146533853	146537646	+	2216.38	-5.48284	0.766527	-7.15283	8.5005e-13	3.71656e-10
chr5_146221423-_172469	chr5	146348711	146348724	-	2216.45	-5.48289	0.766767	-7.15066	8.63622e-13	3.71656e-10
chr5_146221423-_172481	chr5	146505183	146509965	-	2216.45	-5.48289	0.766767	-7.15066	8.63622e-13	3.71656e-10
chr5_146231250+_172502	chr5	146348711	146348724	+	2216.45	-5.48289	0.766767	-7.15066	8.63622e-13	3.71656e-10
chr5_146455609+_172514	chr5	146505183	146509965	+	2216.45	-5.48289	0.766767	-7.15066	8.63622e-13	3.71656e-10
chr13_96973500+_60208	chr13	97042701	97042826	+	105.507	-5.48325	0.897303	-6.11082	9.91229e-10	2.22589e-07
chr13_97034354-_60213	chr13	97042701	97042826	-	105.507	-5.48325	0.897303	-6.11082	9.91229e-10	2.22589e-07
chr5_146221423-_172475	chr5	146473615	146481964	-	2218.65	-5.48435	0.766933	-7.15101	8.61387e-13	3.71656e-10
chr5_146455609+_172508	chr5	146473615	146481964	+	2218.65	-5.48435	0.766933	-7.15101	8.61387e-13	3.71656e-10
chr13_16972750+_52116	chr13	17809697	17815707	+	33.0066	-5.486	1.28045	-4.28442	1.83217e-05	0.00164479
chr13_17804656-_52138	chr13	17809697	17815707	-	33.0066	-5.486	1.28045	-4.28442	1.83217e-05	0.00164479
chr6_64870200+_178032	chr6	64929786	64929873	+	83.8922	-5.50442	1.01584	-5.41857	6.00763e-08	9.84611e-06
chr6_64920450-_178058	chr6	64929786	64929873	-	83.8922	-5.50442	1.01584	-5.41857	6.00763e-08	9.84611e-06
chr16_3032950+_83172	chr16	3618791	3635471	+	208.755	-5.5091	0.858455	-6.41746	1.3857e-10	3.54241e-08
chr16_3045800-_83207	chr16	3618791	3635471	-	208.755	-5.5091	0.858455	-6.41746	1.3857e-10	3.54241e-08
chr13_16972750+_52114	chr13	17709864	17710314	+	46.2228	-5.51159	1.24718	-4.41923	9.90514e-06	0.000963646
chr13_17694744-_52136	chr13	17709864	17710314	-	46.2228	-5.51159	1.24718	-4.41923	9.90514e-06	0.000963646
chr13_6711600+_51531	chr13	6711963	6711990	+	34.5583	-5.51702	1.31031	-4.21046	2.54853e-05	0.00219049
chr13_6711800-_51558	chr13	6711963	6711990	-	34.5583	-5.51702	1.31031	-4.21046	2.54853e-05	0.00219049
chrX_110498350+_233101	chrX	110515232	110515319	+	66.8044	-5.52084	0.988696	-5.58396	2.35106e-08	4.14318e-06
chrX_110498350-_233109	chrX	110515232	110515319	-	66.8044	-5.52084	0.988696	-5.58396	2.35106e-08	4.14318e-06
chr13_70754100+_57452	chr13	71091486	71091573	+	42.9449	-5.52512	1.20465	-4.5865	4.50742e-06	0.000484622
chr13_71085800-_57481	chr13	71091486	71091573	-	42.9449	-5.52512	1.20465	-4.5865	4.50742e-06	0.000484622
chr4_73826000+_153282	chr4	73861593	73861660	+	239.875	-5.5279	0.784612	-7.0454	1.84932e-12	7.00497e-10
chr4_73832150-_153307	chr4	73861593	73861660	-	239.875	-5.5279	0.784612	-7.0454	1.84932e-12	7.00497e-10
chr4_52438970-_150868	chr4	53329004	53329091	-	135.6	-5.52911	0.81136	-6.81462	9.4516e-12	2.95343e-09
chr4_53011950+_150896	chr4	53329004	53329091	+	135.6	-5.52911	0.81136	-6.81462	9.4516e-12	2.95343e-09
chr13_49882100+_55153	chr13	49981438	49981525	+	123.996	-5.5309	0.83741	-6.60477	3.98139e-11	1.10174e-08
chr13_49882300-_55176	chr13	49981438	49981525	-	123.996	-5.5309	0.83741	-6.60477	3.98139e-11	1.10174e-08
chrX_110498350+_233106	chrX	110619786	110622831	+	156.004	-5.53108	0.776123	-7.12655	1.02914e-12	4.20613e-10
chrX_110498350-_233114	chrX	110619786	110622831	-	156.004	-5.53108	0.776123	-7.12655	1.02914e-12	4.20613e-10
chr4_143816094-_158857	chr4	144006743	144006830	-	446.061	-5.53441	0.697013	-7.94019	2.01871e-15	1.43147e-12
chr4_143846507+_158881	chr4	144006743	144006830	+	446.061	-5.53441	0.697013	-7.94019	2.01871e-15	1.43147e-12
chr15_100469035+_82727	chr15	100559514	100559601	+	196.678	-5.53985	0.859686	-6.44404	1.16332e-10	2.99319e-08
chr15_100551986-_82743	chr15	100559514	100559601	-	196.678	-5.53985	0.859686	-6.44404	1.16332e-10	2.99319e-08
chr4_40140500+_149638	chr4	40466481	40466572	+	274.298	-5.54974	0.700483	-7.92273	2.32355e-15	1.61872e-12
chr4_40452650-_149657	chr4	40466481	40466572	-	274.298	-5.54974	0.700483	-7.92273	2.32355e-15	1.61872e-12
chr11_21556850+_30222	chr11	22466739	22483607	+	1446.36	-5.55786	0.715423	-7.76864	7.93331e-15	5.16439e-12
chr11_22286800-_30238	chr11	22466739	22483607	-	1446.36	-5.55786	0.715423	-7.76864	7.93331e-15	5.16439e-12
chr5_89435633-_167745	chr5	90145045	90149349	-	125.372	-5.5604	0.820833	-6.7741	1.25184e-11	3.84852e-09
chr5_145345287+_172405	chr5	145595960	145623084	+	201.982	-5.56201	1.01076	-5.50278	3.73853e-08	6.34876e-06
chr5_145584735-_172425	chr5	145595960	145623084	-	201.982	-5.56201	1.01076	-5.50278	3.73853e-08	6.34876e-06
chr7_15512340+_187520	chr7	15695317	15719662	+	572.439	-5.56629	0.639466	-8.70458	3.18746e-18	3.54876e-15
chr7_15639782-_187530	chr7	15695317	15719662	-	572.439	-5.56629	0.639466	-8.70458	3.18746e-18	3.54876e-15
chr14_52279565+_66250	chr14	52305128	52311171	+	1827.43	-5.56885	0.742561	-7.49952	6.40519e-14	3.56561e-11
chr14_52305129-_66285	chr14	52305129	52311171	-	1827.43	-5.56885	0.742561	-7.49952	6.40519e-14	3.56561e-11
chr13_119690446+_62462	chr13	119929612	119929688	+	33.2439	-5.57297	1.39136	-4.0054	6.19117e-05	0.0047753
chr13_119929277-_62499	chr13	119929612	119929688	-	33.2439	-5.57297	1.39136	-4.0054	6.19117e-05	0.0047753
chr7_18638750+_187841	chr7	18764153	18764278	+	79.4625	-5.57623	0.959476	-5.81175	6.18246e-09	1.21436e-06
chr7_18685997-_187860	chr7	18764153	18764278	-	79.4625	-5.57623	0.959476	-5.81175	6.18246e-09	1.21436e-06
chr1_107778300+_9272	chr1	107799727	107799803	+	81.7667	-5.58169	0.942543	-5.92195	3.18154e-09	6.50664e-07
chr1_107778300-_9277	chr1	107799727	107799803	-	81.7667	-5.58169	0.942543	-5.92195	3.18154e-09	6.50664e-07
chr7_44021550+_190666	chr7	44056712	44069854	+	448.38	-5.58187	0.741108	-7.53179	5.00501e-14	2.83923e-11
chr7_44021600-_190693	chr7	44056712	44069854	-	448.38	-5.58187	0.741108	-7.53179	5.00501e-14	2.83923e-11
chr3_119794900-_142356	chr3	119837525	119837612	-	105.245	-5.58517	0.873252	-6.39582	1.59687e-10	4.0475e-08
chr3_119830300+_142361	chr3	119837525	119837612	+	105.245	-5.58517	0.873252	-6.39582	1.59687e-10	4.0475e-08
chr9_106447683-_219835	chr9	106452923	106453290	-	77.7649	-5.58565	1.03131	-5.41608	6.09207e-08	9.96211e-06
chr9_106447779+_219837	chr9	106452923	106453290	+	77.7649	-5.58565	1.03131	-5.41608	6.09207e-08	9.96211e-06
chr13_58385230-_56142	chr13	58429107	58429194	-	303.643	-5.5886	0.687714	-8.12634	4.42436e-16	3.46754e-13
chr13_58402263+_56147	chr13	58429107	58429194	+	303.643	-5.5886	0.687714	-8.12634	4.42436e-16	3.46754e-13
chr13_4523349-_51315	chr13	4637931	4638470	-	1046.06	-5.59082	0.681391	-8.205	2.30582e-16	1.9209e-13
chr13_4574075+_51324	chr13	4637931	4638470	+	1046.06	-5.59082	0.681391	-8.205	2.30582e-16	1.9209e-13
chr15_85090920-_81232	chr15	85190728	85190815	-	34.688	-5.59349	1.26472	-4.42273	9.7463e-06	0.000949744
chr15_85132103+_81239	chr15	85190728	85190815	+	34.688	-5.59349	1.26472	-4.42273	9.7463e-06	0.000949744
chr13_4523349-_51313	chr13	4636946	4637079	-	1155.75	-5.60413	0.652328	-8.59097	8.62351e-18	9.25501e-15
chr13_4574075+_51322	chr13	4636946	4637079	+	1155.75	-5.60413	0.652328	-8.59097	8.62351e-18	9.25501e-15
chr1_175832100+_15322	chr1	175848332	175848419	+	45.4522	-5.60725	1.19125	-4.70703	2.51353e-06	0.000286129
chr1_175832100-_15331	chr1	175848332	175848419	-	45.4522	-5.60725	1.19125	-4.70703	2.51353e-06	0.000286129
chr4_7517100+_146641	chr4	8263533	8263808	+	261.758	-5.60945	0.77038	-7.2814	3.30367e-13	1.62629e-10
chr4_8239046-_146663	chr4	8263533	8263808	-	261.758	-5.60945	0.77038	-7.2814	3.30367e-13	1.62629e-10
chr1_148347650+_13228	chr1	148364110	148364197	+	143.433	-5.61165	0.813981	-6.89408	5.42151e-12	1.80407e-09
chr1_148347750-_13231	chr1	148364110	148364197	-	143.433	-5.61165	0.813981	-6.89408	5.42151e-12	1.80407e-09
chr7_10773300+_186927	chr7	10975803	10988418	+	590.599	-5.62021	0.633041	-8.87811	6.80049e-19	7.86536e-16
chr7_10774250-_186976	chr7	10975803	10988418	-	590.599	-5.62021	0.633041	-8.87811	6.80049e-19	7.86536e-16
chr6_148165200+_185994	chr6	148900638	148900967	+	248.711	-5.64239	1.03142	-5.47051	4.48736e-08	7.54514e-06
chr6_148896167-_186029	chr6	148900638	148900967	-	248.711	-5.64239	1.03142	-5.47051	4.48736e-08	7.54514e-06
chr10_41303265-_20220	chr10	41465574	41467072	-	69.5333	-5.64417	1.07104	-5.2698	1.36575e-07	2.09126e-05
chr10_41450427+_20225	chr10	41465574	41467072	+	69.5333	-5.64417	1.07104	-5.2698	1.36575e-07	2.09126e-05
chr9_66713727+_216420	chr9	67079967	67102295	+	50.7414	-5.64526	1.33436	-4.23068	2.32986e-05	0.00202446
chr9_67049280-_216433	chr9	67079967	67102299	-	50.7414	-5.64526	1.33436	-4.23068	2.32986e-05	0.00202446
chr13_4523349-_51314	chr13	4637299	4637670	-	1236.2	-5.65305	0.657769	-8.59429	8.37825e-18	9.07353e-15
chr13_4574075+_51323	chr13	4637299	4637670	+	1236.2	-5.65305	0.657769	-8.59429	8.37825e-18	9.07353e-15
chr3_135088000+_143754	chr3	135133206	135147407	+	277.868	-5.65582	0.843767	-6.70306	2.04104e-11	5.96677e-09
chr3_135088100-_143765	chr3	135133206	135147407	-	277.868	-5.65582	0.843767	-6.70306	2.04104e-11	5.96677e-09
chr3_135088000+_143759	chr3	135183692	135192996	+	274.301	-5.66153	0.745405	-7.59525	3.0721e-14	1.76799e-11
chr3_135088100-_143770	chr3	135183692	135192996	-	274.301	-5.66153	0.745405	-7.59525	3.0721e-14	1.76799e-11
chr7_107054200-_196317	chr7	107559480	107567445	-	242.775	-5.66229	0.719011	-7.8751	3.4046e-15	2.34442e-12
chr7_107370790+_196322	chr7	107559480	107567445	+	242.775	-5.66229	0.719011	-7.8751	3.4046e-15	2.34442e-12
chr10_118204942+_27065	chr10	118835106	118855602	+	147.255	-5.66294	0.803329	-7.04934	1.79763e-12	6.87477e-10
chr10_118556530-_27080	chr10	118835106	118855602	-	147.255	-5.66294	0.803329	-7.04934	1.79763e-12	6.87477e-10
chr18_45889750+_104533	chr18	46280993	46282150	+	47.2473	-5.67105	1.26803	-4.47233	7.73715e-06	0.000773251
chr18_46280951-_104558	chr18	46280993	46282150	-	47.2473	-5.67105	1.26803	-4.47233	7.73715e-06	0.000773251
chr1_36939827-_2838	chr1	37295437	37299351	-	106.926	-5.67309	0.988378	-5.7398	9.479e-09	1.80243e-06
chr1_37218379+_2847	chr1	37295437	37299351	+	106.926	-5.67309	0.988378	-5.7398	9.479e-09	1.80243e-06
chr6_118380800+_183350	chr6	118494703	118494790	+	73.297	-5.67712	0.988224	-5.74477	9.20454e-09	1.75584e-06
chr6_118479325-_183358	chr6	118494703	118494790	-	73.297	-5.67712	0.988224	-5.74477	9.20454e-09	1.75584e-06
chr1_73615200+_5949	chr1	73868386	73868473	+	59.393	-5.68168	1.17064	-4.85349	1.21305e-06	0.000145455
chr1_73743952-_5956	chr1	73868386	73868473	-	59.393	-5.68168	1.17064	-4.85349	1.21305e-06	0.000145455
chr16_56037824-_87645	chr16	56690135	56690331	-	64.8409	-5.68434	1.09624	-5.18529	2.15682e-07	3.16428e-05
chr16_56477883+_87652	chr16	56690135	56690331	+	64.8409	-5.68434	1.09624	-5.18529	2.15682e-07	3.16428e-05
chr4_106224700+_155797	chr4	106240787	106240874	+	217.26	-5.69425	0.797891	-7.13662	9.56511e-13	3.98419e-10
chr4_106224750-_155804	chr4	106240787	106240874	-	217.26	-5.69425	0.797891	-7.13662	9.56511e-13	3.98419e-10
chr7_109007800+_196485	chr7	109118373	109118460	+	297.694	-5.69688	0.772616	-7.3735	1.66212e-13	8.53473e-11
chr7_109083327-_196489	chr7	109118373	109118460	-	297.694	-5.69688	0.772616	-7.3735	1.66212e-13	8.53473e-11
chrX_5086950+_221492	chrX	5160956	5161043	+	189.919	-5.70348	0.757968	-7.5247	5.28427e-14	2.98344e-11
chrX_5087000-_221528	chrX	5160956	5161043	-	189.919	-5.70348	0.757968	-7.5247	5.28427e-14	2.98344e-11
chr13_35045350+_54004	chr13	35052265	35052390	+	391.575	-5.70405	0.705408	-8.08616	6.15747e-16	4.67217e-13
chr13_35045350-_54008	chr13	35052265	35052390	-	391.575	-5.70405	0.705408	-8.08616	6.15747e-16	4.67217e-13
chr10_22506050+_18701	chr10	22533810	22533897	+	264.356	-5.7068	0.82917	-6.88255	5.87912e-12	1.94547e-09
chr10_22506100-_18704	chr10	22533810	22533897	-	264.356	-5.7068	0.82917	-6.88255	5.87912e-12	1.94547e-09
chr3_126159450+_143028	chr3	126165043	126165130	+	255.691	-5.71415	0.79707	-7.16894	7.55823e-13	3.39774e-10
chr3_126159500-_143031	chr3	126165043	126165130	-	255.691	-5.71415	0.79707	-7.16894	7.55823e-13	3.39774e-10
chr12_112942122-_50352	chr12	113713271	113716669	-	48.8595	-5.71502	1.19887	-4.76702	1.86974e-06	0.000217519
chr12_113156430+_50434	chr12	113713271	113716669	+	48.8595	-5.71502	1.19887	-4.76702	1.86974e-06	0.000217519
chr14_51814150+_66206	chr14	51896745	51905270	+	1768.64	-5.71799	0.595482	-9.60228	7.81919e-22	1.39028e-18
chr14_51814150-_66217	chr14	51896745	51905270	-	1768.64	-5.71799	0.595482	-9.60228	7.81919e-22	1.39028e-18
chr14_42265150+_65453	chr14	43677199	43697827	+	221.76	-5.71816	0.884621	-6.46396	1.01995e-10	2.63854e-08
chr14_43347816-_65523	chr14	43677199	43697827	-	221.76	-5.71816	0.884621	-6.46396	1.01995e-10	2.63854e-08
chr10_118204942+_27064	chr10	118805290	118832587	+	150.958	-5.72335	0.812511	-7.04403	1.86763e-12	7.02964e-10
chr10_118556530-_27079	chr10	118805290	118832587	-	150.958	-5.72335	0.812511	-7.04403	1.86763e-12	7.02964e-10
chr10_49898600+_20981	chr10	50290529	50290616	+	534.984	-5.72473	0.642641	-8.90813	5.1901e-19	6.5083e-16
chr10_50025000-_21005	chr10	50290529	50290616	-	534.984	-5.72473	0.642641	-8.90813	5.1901e-19	6.5083e-16
chr6_41079100+_175960	chr6	41119364	41121395	+	24.9096	-5.7322	1.50577	-3.80682	0.000140766	0.00974109
chr6_41079100+_175988	chr6	41381217	41392355	+	24.9096	-5.7322	1.50577	-3.80682	0.000140766	0.00974109
chr6_41079100+_176023	chr6	41636405	41652172	+	24.9096	-5.7322	1.50577	-3.80682	0.000140766	0.00974109
chr6_41079100-_176048	chr6	41119364	41121395	-	24.9096	-5.7322	1.50577	-3.80682	0.000140766	0.00974109
chr6_41079100-_176076	chr6	41381217	41392355	-	24.9096	-5.7322	1.50577	-3.80682	0.000140766	0.00974109
chr6_41636385-_176111	chr6	41636405	41652172	-	24.9096	-5.7322	1.50577	-3.80682	0.000140766	0.00974109
chr8_21206350+_201416	chr8	21456560	21460957	+	198.697	-5.7349	0.898191	-6.38495	1.71458e-10	4.3092e-08
chr8_21206500-_201455	chr8	21456560	21460957	-	198.697	-5.7349	0.898191	-6.38495	1.71458e-10	4.3092e-08
chr7_50590800-_191404	chr7	52139091	52139178	-	64.0324	-5.7373	1.03582	-5.53892	3.04348e-08	5.23182e-06
chr7_51862427+_191421	chr7	52139091	52139178	+	64.0324	-5.7373	1.03582	-5.53892	3.04348e-08	5.23182e-06
chr18_69757750+_106748	chr18	69910724	69925425	+	103.267	-5.73805	0.885255	-6.4818	9.06327e-11	2.35484e-08
chr18_69757800-_106757	chr18	69910724	69925425	-	103.267	-5.73805	0.885255	-6.4818	9.06327e-11	2.35484e-08
chr7_15639782-_187535	chr7	15788160	15806105	-	565.991	-5.73878	0.644723	-8.90116	5.52666e-19	6.65034e-16
chr7_15750377+_187541	chr7	15788160	15806105	+	565.991	-5.73878	0.644723	-8.90116	5.52666e-19	6.65034e-16
chr6_78418700-_179665	chr6	78483664	78496945	-	51.6959	-5.74032	1.38284	-4.1511	3.30879e-05	0.0027574
chr6_78466250+_179689	chr6	78483664	78496945	+	51.6959	-5.74032	1.38284	-4.1511	3.30879e-05	0.0027574
chr6_41079100+_176018	chr6	41543856	41546729	+	26.6376	-5.74074	1.47469	-3.89284	9.90781e-05	0.00724813
chr6_41079100-_176106	chr6	41543856	41546729	-	26.6376	-5.74074	1.47469	-3.89284	9.90781e-05	0.00724813
chr14_51984833+_66234	chr14	52107759	52110703	+	1784.54	-5.74451	0.586724	-9.79082	1.23294e-22	2.369e-19
chr14_52104033-_66245	chr14	52107759	52110703	-	1784.54	-5.74451	0.586724	-9.79082	1.23294e-22	2.369e-19
chr10_117792703-_26940	chr10	118168997	118174868	-	158.261	-5.74489	0.809861	-7.09368	1.30596e-12	5.10927e-10
chr10_118141832+_27003	chr10	118168997	118174868	+	158.261	-5.74489	0.809861	-7.09368	1.30596e-12	5.10927e-10
chr5_146009622-_172449	chr5	146185304	146188619	-	219.223	-5.76184	0.953223	-6.04458	1.49799e-09	3.24757e-07
chr5_146079267+_172462	chr5	146185304	146188619	+	219.223	-5.76184	0.953223	-6.04458	1.49799e-09	3.24757e-07
chr10_45567350-_20521	chr10	46177396	46228638	-	75.2199	-5.7666	1.1493	-5.01748	5.23547e-07	6.86509e-05
chr10_45828718+_20532	chr10	46177396	46228638	+	75.2199	-5.7666	1.1493	-5.01748	5.23547e-07	6.86509e-05
chr13_51408639+_55301	chr13	51624791	51625269	+	63.3345	-5.7699	1.10627	-5.21562	1.832e-07	2.73659e-05
chr13_51569492-_55310	chr13	51624791	51625269	-	63.3345	-5.7699	1.10627	-5.21562	1.832e-07	2.73659e-05
chr8_29412500+_202193	chr8	29986414	29986501	+	168.429	-5.77071	0.795754	-7.25188	4.1103e-13	1.97441e-10
chr8_29412500-_202197	chr8	29986414	29986501	-	168.429	-5.77071	0.795754	-7.25188	4.1103e-13	1.97441e-10
chr8_75144050-_206225	chr8	75181499	75181586	-	79.3126	-5.77323	0.962332	-5.99921	1.98275e-09	4.24441e-07
chr8_75144500+_206233	chr8	75181499	75181586	+	79.3126	-5.77323	0.962332	-5.99921	1.98275e-09	4.24441e-07
chr10_62340607+_22217	chr10	62733958	62734045	+	93.8337	-5.78505	0.917925	-6.30231	2.93234e-10	7.12909e-08
chr10_62725806-_22233	chr10	62733958	62734045	-	93.8337	-5.78505	0.917925	-6.30231	2.93234e-10	7.12909e-08
chr6_41079100+_176009	chr6	41535687	41538217	+	25.9407	-5.79101	1.49453	-3.87479	0.000106715	0.00767332
chr6_41079100-_176097	chr6	41535687	41538217	-	25.9407	-5.79101	1.49453	-3.87479	0.000106715	0.00767332
chr4_7517100+_146634	chr4	7975054	8050738	+	268.527	-5.79599	0.823481	-7.0384	1.94462e-12	7.20559e-10
chr4_7517250-_146656	chr4	7975054	8050738	-	268.527	-5.79599	0.823481	-7.0384	1.94462e-12	7.20559e-10
chr5_69766600+_165723	chr5	70559124	70559676	+	55.8872	-5.8003	1.15056	-5.04126	4.62468e-07	6.15222e-05
chr5_69766600-_165740	chr5	70559124	70559676	-	55.8872	-5.8003	1.15056	-5.04126	4.62468e-07	6.15222e-05
chr8_21206350+_201402	chr8	21271997	21287408	+	197.659	-5.80678	0.884961	-6.56163	5.3223e-11	1.43285e-08
chr8_21206500-_201441	chr8	21271997	21287408	-	197.659	-5.80678	0.884961	-6.56163	5.3223e-11	1.43285e-08
chr1_4785744-_112	chr1	5256475	5276105	-	80.3141	-5.81261	1.02021	-5.69745	1.21613e-08	2.26546e-06
chr1_5083080+_127	chr1	5256475	5276105	+	80.3141	-5.81261	1.02021	-5.69745	1.21613e-08	2.26546e-06
chr14_103644500+_71891	chr14	103740604	103740691	+	26.4543	-5.81879	1.49478	-3.89275	9.91132e-05	0.00724813
chr14_103699447-_71898	chr14	103740604	103740691	-	26.4543	-5.81879	1.49478	-3.89275	9.91132e-05	0.00724813
chr10_117792703-_26936	chr10	118018207	118018294	-	120.977	-5.81887	0.862353	-6.74767	1.50233e-11	4.55975e-09
chr10_117925459+_26999	chr10	118018207	118018294	+	120.977	-5.81887	0.862353	-6.74767	1.50233e-11	4.55975e-09
chr8_64931050-_205260	chr8	64972920	64972928	-	113.147	-5.82182	0.934019	-6.23308	4.5735e-10	1.07251e-07
chr8_64943950+_205266	chr8	64972920	64972928	+	113.147	-5.82182	0.934019	-6.23308	4.5735e-10	1.07251e-07
chr19_11536801+_109901	chr19	11640851	11647278	+	40.5636	-5.82233	1.23627	-4.7096	2.48199e-06	0.000282808
chr19_11640839-_109910	chr19	11640851	11647278	-	40.5636	-5.82233	1.23627	-4.7096	2.48199e-06	0.000282808
chr11_21556850+_30220	chr11	22401819	22438820	+	1444.63	-5.83288	0.593896	-9.82138	9.10843e-23	1.77881e-19
chr11_22286800-_30236	chr11	22401819	22438820	-	1444.63	-5.83288	0.593896	-9.82138	9.10843e-23	1.77881e-19
chr2_123246350+_124845	chr2	123288410	123288497	+	28.4924	-5.84022	1.46051	-3.99877	6.36735e-05	0.00489376
chr2_123246400-_124849	chr2	123288410	123288497	-	28.4924	-5.84022	1.46051	-3.99877	6.36735e-05	0.00489376
chr2_98972550+_122610	chr2	99056830	99056917	+	53.6003	-5.84761	1.16109	-5.03631	4.74585e-07	6.27835e-05
chr2_98972650-_122613	chr2	99056830	99056917	-	53.6003	-5.84761	1.16109	-5.03631	4.74585e-07	6.27835e-05
chr7_122132924-_197507	chr7	122911450	122911541	-	390.203	-5.85012	0.752704	-7.77214	7.71729e-15	5.05137e-12
chr7_122740250+_197537	chr7	122911450	122911541	+	390.203	-5.85012	0.752704	-7.77214	7.71729e-15	5.05137e-12
chr7_44021550+_190677	chr7	44141610	44156019	+	450.94	-5.85136	0.743419	-7.87088	3.52143e-15	2.39716e-12
chr7_44021600-_190704	chr7	44141610	44156019	-	450.94	-5.85136	0.743419	-7.87088	3.52143e-15	2.39716e-12
chr8_21206350+_201407	chr8	21327020	21330946	+	197.907	-5.85838	0.873414	-6.70746	1.98047e-11	5.83265e-09
chr8_21206500-_201446	chr8	21327020	21330946	-	197.907	-5.85838	0.873414	-6.70746	1.98047e-11	5.83265e-09
chr9_95845291-_219035	chr9	96105422	96105509	-	341.077	-5.86302	0.696057	-8.4232	3.6635e-17	3.54819e-14
chr9_95954767+_219045	chr9	96105422	96105509	+	341.077	-5.86302	0.696057	-8.4232	3.6635e-17	3.54819e-14
chr17_19889400+_93274	chr17	20707561	20707648	+	139.966	-5.86975	0.829206	-7.07876	1.45449e-12	5.65323e-10
chr17_20596428-_93317	chr17	20707561	20707648	-	139.966	-5.86975	0.829206	-7.07876	1.45449e-12	5.65323e-10
chr8_74011350+_206081	chr8	74044192	74044279	+	41.9077	-5.87125	1.23676	-4.74727	2.06181e-06	0.000238004
chr8_74011350-_206089	chr8	74044192	74044279	-	41.9077	-5.87125	1.23676	-4.74727	2.06181e-06	0.000238004
chr2_73973300+_120123	chr2	74396865	74396952	+	189.15	-5.87219	0.818399	-7.17522	7.21919e-13	3.28249e-10
chr2_73973400-_120133	chr2	74396865	74396952	-	189.15	-5.87219	0.818399	-7.17522	7.21919e-13	3.28249e-10
chr10_117792703-_26979	chr10	118338318	118340311	-	170.284	-5.8765	0.793567	-7.40517	1.30984e-13	6.90441e-11
chr10_118204942+_27042	chr10	118338318	118340311	+	170.284	-5.8765	0.793567	-7.40517	1.30984e-13	6.90441e-11
chr14_42265150+_65435	chr14	43214147	43229831	+	216.112	-5.88061	0.890282	-6.60533	3.96626e-11	1.1001e-08
chr14_42265450-_65505	chr14	43214147	43229831	-	216.112	-5.88061	0.890282	-6.60533	3.96626e-11	1.1001e-08
chr3_135088000+_143761	chr3	135209411	135212536	+	285.419	-5.88343	0.722843	-8.13929	3.97604e-16	3.13682e-13
chr3_135088100-_143772	chr3	135209411	135212536	-	285.419	-5.88343	0.722843	-8.13929	3.97604e-16	3.13682e-13
chr7_20590000+_188092	chr7	21245265	21245352	+	138.751	-5.88444	0.856407	-6.87107	6.37201e-12	2.10274e-09
chr7_21229900-_188165	chr7	21245265	21245352	-	138.751	-5.88444	0.856407	-6.87107	6.37201e-12	2.10274e-09
chrX_150186950+_237556	chrX	150199499	150199586	+	27.6928	-5.88528	1.47612	-3.98698	6.69186e-05	0.00512663
chrX_150192700-_237561	chrX	150199499	150199586	-	27.6928	-5.88528	1.47612	-3.98698	6.69186e-05	0.00512663
chr7_20590000+_188061	chr7	20681337	20702295	+	27.7251	-5.88722	1.4944	-3.93953	8.16416e-05	0.0060958
chr7_20590200-_188133	chr7	20681337	20702295	-	27.7251	-5.88722	1.4944	-3.93953	8.16416e-05	0.0060958
chr11_99554550+_37492	chr11	99554993	99555049	+	42.523	-5.89146	1.22598	-4.80551	1.54356e-06	0.000181971
chr11_99554600-_37494	chr11	99554993	99555049	-	42.523	-5.89146	1.22598	-4.80551	1.54356e-06	0.000181971
chr10_85849250+_24167	chr10	85957823	85959339	+	181.555	-5.8926	0.807371	-7.2985	2.90985e-13	1.44436e-10
chr10_85955784-_24171	chr10	85957823	85959339	-	181.555	-5.8926	0.807371	-7.2985	2.90985e-13	1.44436e-10
chr4_80002550-_153747	chr4	80432891	80440397	-	333.42	-5.89513	0.851247	-6.9253	4.35063e-12	1.47659e-09
chr4_80223500+_153808	chr4	80432891	80440397	+	333.42	-5.89513	0.851247	-6.9253	4.35063e-12	1.47659e-09
chr9_20237119+_212561	chr9	20492746	20495067	+	668.402	-5.89801	0.816207	-7.22612	4.96994e-13	2.33095e-10
chr9_20492751-_212576	chr9	20492751	20495067	-	668.402	-5.89801	0.816207	-7.22612	4.96994e-13	2.33095e-10
chr14_65837357+_67695	chr14	65953935	65961120	+	57.5978	-5.89986	1.09808	-5.37289	7.74825e-08	1.24735e-05
chr14_65953940-_67697	chr14	65953940	65961120	-	57.5978	-5.89986	1.09808	-5.37289	7.74825e-08	1.24735e-05
chr3_111844050+_141692	chr3	112914296	112914383	+	145.919	-5.90447	0.826375	-7.14502	8.99799e-13	3.84188e-10
chr3_111844150-_141718	chr3	112914296	112914383	-	145.919	-5.90447	0.826375	-7.14502	8.99799e-13	3.84188e-10
chr3_70790300+_137357	chr3	70837041	70837117	+	131.336	-5.91096	0.860506	-6.86917	6.45763e-12	2.1251e-09
chr3_70790400-_137362	chr3	70837041	70837117	-	131.336	-5.91096	0.860506	-6.86917	6.45763e-12	2.1251e-09
chr12_45447300+_43546	chr12	45456684	45456771	+	28.3463	-5.9193	1.47032	-4.02585	5.67709e-05	0.00441307
chr12_45447300-_43551	chr12	45456684	45456771	-	28.3463	-5.9193	1.47032	-4.02585	5.67709e-05	0.00441307
chr14_51984833+_66231	chr14	52070019	52071522	+	1754.38	-5.91974	0.599157	-9.88011	5.07762e-23	1.04291e-19
chr14_52020724-_66242	chr14	52070019	52071522	-	1754.38	-5.91974	0.599157	-9.88011	5.07762e-23	1.04291e-19
chr5_145345287+_172402	chr5	145545234	145545321	+	172.611	-5.91975	0.800181	-7.39802	1.38231e-13	7.19093e-11
chr5_145469728-_172422	chr5	145545234	145545321	-	172.611	-5.91975	0.800181	-7.39802	1.38231e-13	7.19093e-11
chr14_66112391-_67712	chr14	66333793	66336714	-	58.6974	-5.92757	1.09397	-5.41842	6.01287e-08	9.84611e-06
chr14_66297090+_67718	chr14	66333793	66336714	+	58.6974	-5.92757	1.09397	-5.41842	6.01287e-08	9.84611e-06
chr2_131900600+_125605	chr2	131965525	131989414	+	184.083	-5.93252	0.983075	-6.03465	1.59303e-09	3.44733e-07
chr2_131900750-_125615	chr2	131965525	131989414	-	184.083	-5.93252	0.983075	-6.03465	1.59303e-09	3.44733e-07
chr7_44021550+_190661	chr7	44027941	44028853	+	457.18	-5.94627	0.733439	-8.10737	5.17263e-16	3.97553e-13
chr7_44021600-_190688	chr7	44027941	44028853	-	457.18	-5.94627	0.733439	-8.10737	5.17263e-16	3.97553e-13
chr10_86011861-_24173	chr10	86051873	86055124	-	181.773	-5.94855	0.80393	-7.39934	1.36868e-13	7.15124e-11
chr10_86021987+_24199	chr10	86051873	86055124	+	181.773	-5.94855	0.80393	-7.39934	1.36868e-13	7.15124e-11
chr2_142599800+_126330	chr2	142599800	142617473	+	88.2763	-5.94872	0.959	-6.20304	5.53813e-10	1.2949e-07
chr7_73541751-_193343	chr7	73672733	73672809	-	224.179	-5.9569	0.744853	-7.99742	1.27053e-15	9.28567e-13
chr7_73580400+_193361	chr7	73672733	73672809	+	224.179	-5.9569	0.744853	-7.99742	1.27053e-15	9.28567e-13
chr4_71750150+_152961	chr4	71783499	71783586	+	132.97	-5.95713	0.851031	-6.9999	2.56144e-12	9.26073e-10
chr4_71750200-_152976	chr4	71783499	71783586	-	132.97	-5.95713	0.851031	-6.9999	2.56144e-12	9.26073e-10
chr10_83713200+_23969	chr10	83770948	83770949	+	200.679	-5.95719	0.85742	-6.9478	3.71016e-12	1.28112e-09
chr10_83713350-_24002	chr10	83770948	83770949	-	200.679	-5.95719	0.85742	-6.9478	3.71016e-12	1.28112e-09
chr9_14275050+_211938	chr9	14419852	14419939	+	116.141	-5.95869	0.919278	-6.48193	9.05594e-11	2.35484e-08
chr9_14381247-_211950	chr9	14419852	14419939	-	116.141	-5.95869	0.919278	-6.48193	9.05594e-11	2.35484e-08
chr7_10773300+_186933	chr7	11027963	11028019	+	258.096	-5.96052	0.774041	-7.70052	1.35511e-14	8.4079e-12
chr7_10774250-_186982	chr7	11027963	11028019	-	258.096	-5.96052	0.774041	-7.70052	1.35511e-14	8.4079e-12
chr17_53277500+_96798	chr17	53365500	53365576	+	29.2727	-5.96555	1.4678	-4.06428	4.81801e-05	0.00383152
chr17_53277700-_96815	chr17	53365500	53365576	-	29.2727	-5.96555	1.4678	-4.06428	4.81801e-05	0.00383152
chr15_16880700+_74903	chr15	16954645	16954688	+	58.5161	-5.97535	1.1486	-5.20228	1.96858e-07	2.92594e-05
chr15_16880800-_74909	chr15	16954645	16954688	-	58.5161	-5.97535	1.1486	-5.20228	1.96858e-07	2.92594e-05
chr9_20237119+_212558	chr9	20417623	20426997	+	701.957	-5.97855	0.727345	-8.2197	2.04013e-16	1.71153e-13
chr9_20385182-_212573	chr9	20417623	20426997	-	701.957	-5.97855	0.727345	-8.2197	2.04013e-16	1.71153e-13
chr13_12539950+_51766	chr13	12658999	12659086	+	87.8592	-5.98475	1.02862	-5.81825	5.94686e-09	1.17389e-06
chr13_12650385-_51798	chr13	12658999	12659086	-	87.8592	-5.98475	1.02862	-5.81825	5.94686e-09	1.17389e-06
chr4_7517100+_146632	chr4	7763930	7820915	+	256.263	-5.98691	0.734376	-8.15239	3.56812e-16	2.83554e-13
chr4_7517250-_146654	chr4	7763930	7820915	-	256.263	-5.98691	0.734376	-8.15239	3.56812e-16	2.83554e-13
chr8_99696700+_208843	chr8	99733438	99735799	+	125.031	-5.98735	0.889296	-6.73268	1.66564e-11	4.97931e-09
chr8_99726250-_208844	chr8	99733438	99735849	-	125.031	-5.98735	0.889296	-6.73268	1.66564e-11	4.97931e-09
chr16_55955150+_87633	chr16	56047913	56048000	+	31.5201	-5.99085	1.44596	-4.14315	3.42564e-05	0.00284285
chr16_56037824-_87638	chr16	56047913	56048000	-	31.5201	-5.99085	1.44596	-4.14315	3.42564e-05	0.00284285
chr8_95398500+_208276	chr8	95558890	95559068	+	96.0719	-5.99106	1.03538	-5.78634	7.19385e-09	1.39917e-06
chr8_95488832-_208290	chr8	95558890	95559068	-	96.0719	-5.99106	1.03538	-5.78634	7.19385e-09	1.39917e-06
chr7_10773300+_186941	chr7	11108355	11112953	+	257.044	-5.99249	0.772517	-7.75709	8.68973e-15	5.62606e-12
chr7_10774250-_186990	chr7	11108355	11112953	-	257.044	-5.99249	0.772517	-7.75709	8.68973e-15	5.62606e-12
chr10_117792703-_26989	chr10	118354105	118354234	-	170.581	-6.00071	0.805863	-7.44631	9.59884e-14	5.22144e-11
chr10_118204942+_27052	chr10	118354105	118354234	+	170.581	-6.00071	0.805863	-7.44631	9.59884e-14	5.22144e-11
chr8_95398500+_208277	chr8	95576340	95577470	+	96.8281	-6.00264	1.03442	-5.8029	6.51761e-09	1.27561e-06
chr8_95575460-_208291	chr8	95576340	95577470	-	96.8281	-6.00264	1.03442	-5.8029	6.51761e-09	1.27561e-06
chr14_42265150+_65445	chr14	43501007	43513571	+	214.951	-6.00312	0.893292	-6.72022	1.81453e-11	5.38386e-09
chr14_43347816-_65515	chr14	43501007	43513571	-	214.951	-6.00312	0.893292	-6.72022	1.81453e-11	5.38386e-09
chr5_145345287+_172418	chr5	146027890	146070905	+	198.959	-6.00686	1.04521	-5.74702	9.08307e-09	1.73824e-06
chr5_146009622-_172438	chr5	146027890	146070905	-	198.959	-6.00686	1.04521	-5.74702	9.08307e-09	1.73824e-06
chr6_122015600+_183510	chr6	122085965	122136627	+	158.014	-6.02123	0.822359	-7.32189	2.44497e-13	1.23417e-10
chr6_122020500-_183511	chr6	122085965	122136627	-	158.014	-6.02123	0.822359	-7.32189	2.44497e-13	1.23417e-10
chr11_22982257-_30261	chr11	23075574	23089918	-	1292.64	-6.02346	0.665095	-9.05655	1.34639e-19	1.86504e-16
chr11_23008347+_30284	chr11	23075574	23089918	+	1292.64	-6.02346	0.665095	-9.05655	1.34639e-19	1.86504e-16
chrX_95204000+_231420	chrX	95658509	95711677	+	608.529	-6.03138	0.677445	-8.90313	5.42947e-19	6.65034e-16
chrX_95658413-_231432	chrX	95658509	95711677	-	608.529	-6.03138	0.677445	-8.90313	5.42947e-19	6.65034e-16
chr10_118204942+_27072	chr10	118938073	118938160	+	287.993	-6.0341	0.727606	-8.29309	1.10347e-16	9.52573e-14
chr10_118869154-_27087	chr10	118938073	118938160	-	287.993	-6.0341	0.727606	-8.29309	1.10347e-16	9.52573e-14
chr7_15512340+_187522	chr7	15726312	15750130	+	571.359	-6.03701	0.678356	-8.89947	5.6113e-19	6.68466e-16
chr7_15639782-_187532	chr7	15726312	15750130	-	571.359	-6.03701	0.678356	-8.89947	5.6113e-19	6.68466e-16
chr13_16972750+_52117	chr13	17815742	17816139	+	30.7842	-6.03875	1.46437	-4.12378	3.72709e-05	0.00306103
chr13_17804656-_52139	chr13	17815742	17816139	-	30.7842	-6.03875	1.46437	-4.12378	3.72709e-05	0.00306103
chr10_117792703-_26956	chr10	118252696	118252772	-	230.792	-6.03886	0.835057	-7.23167	4.77079e-13	2.24639e-10
chr10_118204942+_27019	chr10	118252696	118252772	+	230.792	-6.03886	0.835057	-7.23167	4.77079e-13	2.24639e-10
chr3_3255650+_130319	chr3	3280722	3280724	+	208.003	-6.0469	0.767971	-7.87386	3.43852e-15	2.35417e-12
[truncated: 1,450 more rows]
