# Supplementary material for: Transcription of MERVL retrotransposons is required for preimplantation embryo development
Source: Nat Genet. 2023 Mar 2;55(3):484–95. doi: 10.1038/s41588-023-01324-y (PMC10011141; doi:10.1038/s41588-023-01324-y)
Supplement: Supplementary file 10 — List of sequence information used in this study. [file 41588_2023_1324_MOESM10_ESM.xlsx]

## Sheet: Sheet1
Supplementary Table 8: List of sequence information used in this study
Application	Oligo ID	Sequence	Usage
Plasmid construction	myc-MERVL_Fw	AGAAGATCTGGAATTCAGTTGGTACCAGGAGTGGTTCTAG	Amplification of full-length MERVL from BAC plasmid
	myc-MERVL_Rv	CCTGAGGAGTGAATTCATCCACCCCTTGTCAACTTGACAC	Amplification of full-length MERVL from BAC plasmid
	InvASO1_Fw	GGACCCTCCTGCACTTTCAAATATTGAAACCTCTCCAGATTCTC	Inverse PCR for mutation at ASO1 target sites
	InvASO1_Rv	ACCAGCCAGTTCCAGTATTTTAAAAGATTCATCCTTGTACTTCTGTTAC	Inverse PCR for mutation at ASO1 target sites
	InvASO2_Fw	CAGCAGAGCAGGCCAGTGAATCAATTTCCAGACTTGAG	Inverse PCR for mutation at ASO2 target sites
	InvASO2_Rv	CTTTCCTCTGTCTAATGTAGCCTTTCTTTCATTTGTTTGAGAATTTTTCTG	Inverse PCR for mutation at ASO2 target sites
	InvASO3_Fw	TTCAGAGGCCTGCTGGATACTGGTTCTGAGTTGACACTG	Inverse PCR for mutation at ASO3 target sites
	InvASO3_Rv	TGTCTGGTTGTTTCCTTTTCCCCAGTGTACAGTTACCCTTG	Inverse PCR for mutation at ASO3 target sites
	dCas-KRAB_Inf_Fw	TCAGGTTGGACCGGTGCCACCATGGACAAGAAGTACTCCATTGG	Amplification of dCas9-KRAB-MeCP2 from PB-TRE-dCas9-KRAB-MeCP2 plasmid
	dCas-KRAB_Inf_Rv	GAGCTCTAGGAATTCTTCATGAGACTCTCTCAGTCACGGGTG	Amplification of dCas9-KRAB-MeCP2 from PB-TRE-dCas9-KRAB-MeCP2 plasmid
	CasRX-NLS_Fw	CCTAAAAAGAAAAGAAAGGTGGGTTCTGGT	Amplification of backbone of PB-CAG-CasRx-P2A-EGFP-BGH-PolyA without CAG promoter
	CasRX_plasmid_Rv	GAATCCGGCGCGCCATCGATATTAAT	Amplification of backbone of PB-CAG-CasRx-P2A-EGFP-BGH-PolyA without CAG promoter
	pCBh_Fw	atcgatggcgcgccggattcAGGTACCCGTTACATAACTTACGGT	Amplification of CBh promoter from pX330 plasmid.
	pCBh-FLAG_Rv	acctttcttttctttttaggGGCCATCTTATCGTCATCGTCTTTG	Amplification of CBh promoter from pX330 plasmid.
In-vitro transcription	T7-MERVL-RNA_Fw	TCTAATACGACTCACTATAGGGAGTTGGTACCAGGAGTGGTTCTAGAGTAAC	Amplification of ASO-resistant MERVL with T7 promotor sequence
	MERVL-RNA_Rv	ATCCACCCCTTGTCAACTTGACACAAATAATATC	Amplification of ASO-resistant MERVL with T7 promotor sequence
RT-qPCR	Actin beta_Fw	GGGCTATGCTCTCCCTCACG	RT-qPCR in MERVL-KD morula
	Actin beta_Rv	CACAGCTTCTCTTTGATGTCACGC	RT-qPCR in MERVL-KD morula
	Gapdh_Fw	ACCCAGAAGACTGTGGATGG	RT-qPCR in MERVL-KD ESC
	Gapdh_Rv	GGATGCAGGGATGATGTTCT	RT-qPCR in MERVL-KD ESC
	MERVL_Fw	CAGCCCCACCTCTTGAAATA	RT-qPCR in MERVL-KD ESC
	MERVL_Rv	GGAGCCTGTTTTGCTTTGAG	RT-qPCR in MERVL-KD ESC
	Oct3/4_Fw	GAGTTCTGCGGAGGGATGGC	RT-qPCR in MERVL-KD morula
	Oct3/4_Rv	GGGCTCAGAGGAGGTTCCCT	RT-qPCR in MERVL-KD morula
	Cdx2_Fw	CGTGAGCTACCTTCTGGACAAGGACG	RT-qPCR in MERVL-KD morula
	Cdx2_Rv	CTGTCCAAGTTCGCCGTAGCAGCC	RT-qPCR in MERVL-KD morula
	Tcfap2c_Fw	ACGAGATGGCTCACCCCATAGAGG	RT-qPCR in MERVL-KD morula
	Tcfap2c_Rv	CTCACTGGGGTTCATGACCACTCC	RT-qPCR in MERVL-KD morula
	Tead4_Fw	AGGTGCTTGCCCGTCGAAAAGCC	RT-qPCR in MERVL-KD morula
	Tead4_Rv	CCATTTTACTGTGGAAGGCTGTGGCC	RT-qPCR in MERVL-KD morula
	Sox2_Fw	GAACCCCAAGATGCACAACTCGGAG	RT-qPCR in MERVL-KD morula
	Sox2_Rv	GGTGCTCCTTCATGTGCAGAGCG	RT-qPCR in MERVL-KD morula
	Nanog_Fw	CTACTGAGATGCTCTGCACAGAGGC	RT-qPCR in MERVL-KD morula
	Nanog_Rv	CTTGTCAGCCTCAGGACTTGAGAGC	RT-qPCR in MERVL-KD morula
MERVL consensus	MERVL consensus	TGTAGTGGCTATTCCTGGTTGTCAACTTGACAATATTTGGAATGAACTACAATCCGGAATTGGAAGGCTCACCAGTGACCCTTATCTGGAGGCTTGGAGATCCTTATCTGGATCTTGGTTTGAAGATCTTGAGCCATAGTGGCTATGGATTCCAGAAGATTGAATCTCCGAGTTAAGGAACACACCTTTAATCTGGGCTACGCCTTTCATCTGGGATTAAAGGTGTGGTGGAACACACCTTTAATCTGGGCTACACCTTCTGCTGGAGACAATATAAGGACATTGGAAGAAGGGAGTCTAGCTCGAGCTCTCTCCTGCTCCTTCGCCTGCCGCGTGAGACTGAGTAACTGCTAGATCCTTGGACTTCCATTCACAGCTGCGACTGAACGATTGTTGGGA…	Used for ASOs, siRNAs and smFISH probes design. It includes LTR and internal retroviral sequences of MERVL
siRNA knockdown	MERVL-siRNA_stealth108	UUCGGAAUAUAGUUUCAACCAUGGG	Pronuclear injection at 1-cell stage embryo
	MERVL-siRNA_stealth451	UAACUGUCGACACACUCUGAGGCUG	Pronuclear injection at 1-cell stage embryo
	Invitrogen™ Stealth RNAi™ siRNA Negative Control, Med GC Cat#: 12935300	NA	Pronuclear injection at 1-cell stage embryo
Antisense oligo knockdown	MERVL-ASO1	T*G*G*T*G*G*A*T*C*A*A*C*A*A*G*C*C*A*A*T	Pronuclear injection at 1-cell stage embryo. * indicates a phosphorothioate bond instead of a phosphodiester bond. Bold residue represents 2'-O-methoxyethyl nucleotide.
	MERVL-ASO2	C*A*T*T*T*G*T*C*T*G*T*T*T*A*C*C*A*C*G*A	Pronuclear injection at 1-cell stage embryo. * indicates a phosphorothioate bond instead of a phosphodiester bond. Bold residue represents 2'-O-methoxyethyl nucleotide.
	MERVL-ASO3	G*A*C*C*C*C*G*A*A*A*A*G*T*C*T*G*A*T*T*A	Pronuclear injection at 1-cell stage embryo. * indicates a phosphorothioate bond instead of a phosphodiester bond. Bold residue represents 2'-O-methoxyethyl nucleotide.
	Scramble-ASO	A*G*C*G*C*G*G*G*T*A*T*T*G*A*A*C*C*A*G*G	Pronuclear injection at 1-cell stage embryo. * indicates a phosphorothioate bond instead of a phosphodiester bond. Bold residue represents 2'-O-methoxyethyl nucleotide.
	MERVL-SO1	A*T*T*G*G*C*T*T*G*T*T*G*A*T*C*C*A*C*C*A	Pronuclear injection at 1-cell stage embryo. * indicates a phosphorothioate bond instead of a phosphodiester bond. Bold residue represents 2'-O-methoxyethyl nucleotide.
	MERVL-SO2	T*C*G*T*G*G*T*A*A*A*C*A*G*A*C*A*A*A*T*G	Pronuclear injection at 1-cell stage embryo. * indicates a phosphorothioate bond instead of a phosphodiester bond. Bold residue represents 2'-O-methoxyethyl nucleotide.
	MERVL-SO3	T*A*A*T*C*A*G*A*C*T*T*T*T*C*G*G*G*G*T*C	Pronuclear injection at 1-cell stage embryo. * indicates a phosphorothioate bond instead of a phosphodiester bond. Bold residue represents 2'-O-methoxyethyl nucleotide.
gRNA	CRISPRi_MERVLgRNA1 : Top strand	caccGCCGAGGTAACAAGGGCCAGG	gRNA cloning for CRISPRi, Red highlighted residues represent overhang BbsI cloning into pX330
	CRISPRi_MERVLgRNA1 : Bottom strand	aaacCCTGGCCCTTGTTACCTCGGC	gRNA cloning for CRISPRi, Red highlighted residues represent overhang BbsI cloning into pX330
	CRISPRi_MERVLgRNA2 : Top strand	caccGAGAAAGGCTACATTAGATCG	gRNA cloning for CRISPRi, Red highlighted residues represent overhang BbsI cloning into pX330
	CRISPRi_MERVLgRNA2 : Bottom strand	aaacCGATCTAATGTAGCCTTTCTC	gRNA cloning for CRISPRi, Red highlighted residues represent overhang BbsI cloning into pX330
	CRISPRi_MERVLgRNA3 : Top strand	caccGACAAGGGTAACTGTACACTG	gRNA cloning for CRISPRi, Red highlighted residues represent overhang BbsI cloning into pX330
	CRISPRi_MERVLgRNA3 : Bottom strand	aaacCAGTGTACAGTTACCCTTGTC	gRNA cloning for CRISPRi, Red highlighted residues represent overhang BbsI cloning into pX330
	CRISPRi_GFPgRNA : Top strand	caccGGAGATGTTCGTGTACCGCG	gRNA cloning for CRISPRi, Red highlighted residues represent overhang BbsI cloning into pX330
	CRISPRi_GFPgRNA : Bottom strand	aaacCGCGGTACACGAACATCTCC	gRNA cloning for CRISPRi, Red highlighted residues represent overhang BbsI cloning into pX330
	CasRX_MERVLgRNA1 : Top strand	aaacCTGGTGGATCAACAAGCCAATT	gRNA cloning for CRISPRi, Red highlighted residues represent overhang BbsI cloning into pXR003
	CasRX_MERVLgRNA1 : Bottom strand	aaaaAATTGGCTTGTTGATCCACCAG	gRNA cloning for CRISPRi, Red highlighted residues represent overhang BbsI cloning into pXR003
	CasRX_MERVLgRNA2 : Top strand	aaacTCATTTGTCTGTTTACCACGAT	gRNA cloning for CRISPRi, Red highlighted residues represent overhang BbsI cloning into pXR003
	CasRX_MERVLgRNA2 : Bottom strand	aaaaATCGTGGTAAACAGACAAATGA	gRNA cloning for CRISPRi, Red highlighted residues represent overhang BbsI cloning into pXR003
	CasRX_MERVLgRNA3 : Top strand	aaacAGACCCCGAAAAGTCTGATTAT	gRNA cloning for CRISPRi, Red highlighted residues represent overhang BbsI cloning into pXR003
	CasRX_MERVLgRNA3 : Bottom strand	aaaaATAATCAGACTTTTCGGGGTCT	gRNA cloning for CRISPRi, Red highlighted residues represent overhang BbsI cloning into pXR003
smFISH	MERVL_probe_1	ttccggattgtagttcattc	Designed using Stellaris RNA FISH Probe Designer and labeled the 3'-end of DNA with Quasar670 to detect consensus MERVL element
	MERVL_probe_2	ccagattaaaggtgtgttcc	Designed using Stellaris RNA FISH Probe Designer and labeled the 3'-end of DNA with Quasar671 to detect consensus MERVL element
	MERVL_probe_3	ccagattaaaggtgtgttcc	Designed using Stellaris RNA FISH Probe Designer and labeled the 3'-end of DNA with Quasar672 to detect consensus MERVL element
	MERVL_probe_4	atattgtctccagcagaagg	Designed using Stellaris RNA FISH Probe Designer and labeled the 3'-end of DNA with Quasar673 to detect consensus MERVL element
	MERVL_probe_5	cttctgtattagtcagggtt	Designed using Stellaris RNA FISH Probe Designer and labeled the 3'-end of DNA with Quasar674 to detect consensus MERVL element
	MERVL_probe_6	atccttgtacttctgttact	Designed using Stellaris RNA FISH Probe Designer and labeled the 3'-end of DNA with Quasar675 to detect consensus MERVL element
	MERVL_probe_7	gttgaaagtgctggtggatc	Designed using Stellaris RNA FISH Probe Designer and labeled the 3'-end of DNA with Quasar676 to detect consensus MERVL element
	MERVL_probe_8	ggagggagagaatctggaga	Designed using Stellaris RNA FISH Probe Designer and labeled the 3'-end of DNA with Quasar677 to detect consensus MERVL element
	MERVL_probe_9	atcgtttacttgtgtctgga	Designed using Stellaris RNA FISH Probe Designer and labeled the 3'-end of DNA with Quasar678 to detect consensus MERVL element
	MERVL_probe_10	tagttcagccaaccttacaa	Designed using Stellaris RNA FISH Probe Designer and labeled the 3'-end of DNA with Quasar679 to detect consensus MERVL element
	MERVL_probe_11	attctcagcttcaacatggt	Designed using Stellaris RNA FISH Probe Designer and labeled the 3'-end of DNA with Quasar680 to detect consensus MERVL element
	MERVL_probe_12	atggactacactttctacct	Designed using Stellaris RNA FISH Probe Designer and labeled the 3'-end of DNA with Quasar681 to detect consensus MERVL element
	MERVL_probe_13	cacggaatatcaggcatctc	Designed using Stellaris RNA FISH Probe Designer and labeled the 3'-end of DNA with Quasar682 to detect consensus MERVL element
	MERVL_probe_14	tccctaagtcttaaaatccc	Designed using Stellaris RNA FISH Probe Designer and labeled the 3'-end of DNA with Quasar683 to detect consensus MERVL element
	MERVL_probe_15	tatatccactctagcattgc	Designed using Stellaris RNA FISH Probe Designer and labeled the 3'-end of DNA with Quasar684 to detect consensus MERVL element
	MERVL_probe_16	agctggtgaaaggcatatct	Designed using Stellaris RNA FISH Probe Designer and labeled the 3'-end of DNA with Quasar685 to detect consensus MERVL element
	MERVL_probe_17	ggaatccaactaaacccagt	Designed using Stellaris RNA FISH Probe Designer and labeled the 3'-end of DNA with Quasar686 to detect consensus MERVL element
	MERVL_probe_18	gtctacgctgtccattataa	Designed using Stellaris RNA FISH Probe Designer and labeled the 3'-end of DNA with Quasar687 to detect consensus MERVL element
	MERVL_probe_19	tgaccattactgggtatgtt	Designed using Stellaris RNA FISH Probe Designer and labeled the 3'-end of DNA with Quasar688 to detect consensus MERVL element
	MERVL_probe_20	cctggaaacaccatgattgg	Designed using Stellaris RNA FISH Probe Designer and labeled the 3'-end of DNA with Quasar689 to detect consensus MERVL element
	MERVL_probe_21	agtaggcttcctatgtattt	Designed using Stellaris RNA FISH Probe Designer and labeled the 3'-end of DNA with Quasar690 to detect consensus MERVL element
	MERVL_probe_22	catttgtctgtttaccacga	Designed using Stellaris RNA FISH Probe Designer and labeled the 3'-end of DNA with Quasar691 to detect consensus MERVL element
	MERVL_probe_23	agattgctgtttaccacgat	Designed using Stellaris RNA FISH Probe Designer and labeled the 3'-end of DNA with Quasar692 to detect consensus MERVL element
	MERVL_probe_24	gaccccgaaaagtctgatta	Designed using Stellaris RNA FISH Probe Designer and labeled the 3'-end of DNA with Quasar693 to detect consensus MERVL element
	MERVL_probe_25	caactcagaaccagtatcca	Designed using Stellaris RNA FISH Probe Designer and labeled the 3'-end of DNA with Quasar694 to detect consensus MERVL element
	MERVL_probe_26	ctgagaagaaggcatttgcc	Designed using Stellaris RNA FISH Probe Designer and labeled the 3'-end of DNA with Quasar695 to detect consensus MERVL element
	MERVL_probe_27	tgaggtagatggtccttgaa	Designed using Stellaris RNA FISH Probe Designer and labeled the 3'-end of DNA with Quasar696 to detect consensus MERVL element
	MERVL_probe_28	aaggaatatctctgcatgcc	Designed using Stellaris RNA FISH Probe Designer and labeled the 3'-end of DNA with Quasar697 to detect consensus MERVL element
	MERVL_probe_29	gccaggtgcaataacttatc	Designed using Stellaris RNA FISH Probe Designer and labeled the 3'-end of DNA with Quasar698 to detect consensus MERVL element
	MERVL_probe_30	gatgtgttgtctccagaatc	Designed using Stellaris RNA FISH Probe Designer and labeled the 3'-end of DNA with Quasar699 to detect consensus MERVL element
	MERVL_probe_31	cccagaaaggggttgtaatg	Designed using Stellaris RNA FISH Probe Designer and labeled the 3'-end of DNA with Quasar700 to detect consensus MERVL element
	MERVL_probe_32	ataatcgtacatctggccat	Designed using Stellaris RNA FISH Probe Designer and labeled the 3'-end of DNA with Quasar701 to detect consensus MERVL element
	MERVL_probe_33	accttttggtgagcatttac	Designed using Stellaris RNA FISH Probe Designer and labeled the 3'-end of DNA with Quasar702 to detect consensus MERVL element
	MERVL_probe_34	aacaaaacgctgtcctttcc	Designed using Stellaris RNA FISH Probe Designer and labeled the 3'-end of DNA with Quasar703 to detect consensus MERVL element
	MERVL_probe_35	ccttggtcagaagcaatact	Designed using Stellaris RNA FISH Probe Designer and labeled the 3'-end of DNA with Quasar704 to detect consensus MERVL element
	MERVL_probe_36	accagtgaattccatgatcg	Designed using Stellaris RNA FISH Probe Designer and labeled the 3'-end of DNA with Quasar705 to detect consensus MERVL element
	MERVL_probe_37	caggatgatggggaatgtgg	Designed using Stellaris RNA FISH Probe Designer and labeled the 3'-end of DNA with Quasar706 to detect consensus MERVL element
	MERVL_probe_38	gcatatactgccttctgaag	Designed using Stellaris RNA FISH Probe Designer and labeled the 3'-end of DNA with Quasar707 to detect consensus MERVL element
	MERVL_probe_39	gttatggggacaggaagcaa	Designed using Stellaris RNA FISH Probe Designer and labeled the 3'-end of DNA with Quasar708 to detect consensus MERVL element
	MERVL_probe_40	agggcattagaagcccaaaa	Designed using Stellaris RNA FISH Probe Designer and labeled the 3'-end of DNA with Quasar709 to detect consensus MERVL element
	MERVL_probe_41	ttggattaggctgttgtagt	Designed using Stellaris RNA FISH Probe Designer and labeled the 3'-end of DNA with Quasar710 to detect consensus MERVL element
	MERVL_probe_42	ctcgtacaatcgcaaacgca	Designed using Stellaris RNA FISH Probe Designer and labeled the 3'-end of DNA with Quasar711 to detect consensus MERVL element
	MERVL_probe_43	ccaggaatagccactacaat	Designed using Stellaris RNA FISH Probe Designer and labeled the 3'-end of DNA with Quasar712 to detect consensus MERVL element
	MERVL_probe_44	ttccggattgtagttcattc	Designed using Stellaris RNA FISH Probe Designer and labeled the 3'-end of DNA with Quasar713 to detect consensus MERVL element
	MERVL_probe_45	ccagattaaaggtgtgttcc	Designed using Stellaris RNA FISH Probe Designer and labeled the 3'-end of DNA with Quasar714 to detect consensus MERVL element
	MERVL_probe_46	ccagattaaaggtgtgttcc	Designed using Stellaris RNA FISH Probe Designer and labeled the 3'-end of DNA with Quasar715 to detect consensus MERVL element
	MERVL_probe_47	atattgtctccagcagaagg	Designed using Stellaris RNA FISH Probe Designer and labeled the 3'-end of DNA with Quasar716 to detect consensus MERVL element
	MERVL_probe_48	gtattagtcagggttctcta	Designed using Stellaris RNA FISH Probe Designer and labeled the 3'-end of DNA with Quasar717 to detect consensus MERVL element
miniATAC-seq	v2_Ad1.1	AATGATACGGCGACCACCGAGATCTACACTAGATCGCTCGTCGGCAGCGTCAGATGTGTAT	Preparation and indexation of ATAC-seq library, i5 common primer
	v2_Ad2.3_AGGCAGAA	CAAGCAGAAGACGGCATACGAGATTTCTGCCTGTCTCGTGGGCTCGGAGATGTG	Preparation and indexation of ATAC-seq library, i7 index primer
	v2_Ad2.4_TCCTGAGC	CAAGCAGAAGACGGCATACGAGATGCTCAGGAGTCTCGTGGGCTCGGAGATGTG	Preparation and indexation of ATAC-seq library, i7 index primer
	v2_Ad2.5_GGACTCCT	CAAGCAGAAGACGGCATACGAGATAGGAGTCCGTCTCGTGGGCTCGGAGATGTG	Preparation and indexation of ATAC-seq library, i7 index primer
	v2_Ad2.6_TAGGCATG	CAAGCAGAAGACGGCATACGAGATCATGCCTAGTCTCGTGGGCTCGGAGATGTG	Preparation and indexation of ATAC-seq library, i7 index primer
	v2_Ad2.7_CTCTCTAC	CAAGCAGAAGACGGCATACGAGATGTAGAGAGGTCTCGTGGGCTCGGAGATGTG	Preparation and indexation of ATAC-seq library, i7 index primer
	v2_Ad2.8_CAGAGAGG	CAAGCAGAAGACGGCATACGAGATCCTCTCTGGTCTCGTGGGCTCGGAGATGTG	Preparation and indexation of ATAC-seq library, i7 index primer
	v2_Ad2.9_GCTACGCT	CAAGCAGAAGACGGCATACGAGATAGCGTAGCGTCTCGTGGGCTCGGAGATGTG	Preparation and indexation of ATAC-seq library, i7 index primer
	v2_Ad2.10_CGAGGCTG	CAAGCAGAAGACGGCATACGAGATCAGCCTCGGTCTCGTGGGCTCGGAGATGTG	Preparation and indexation of ATAC-seq library, i7 index primer
	v2_Ad2.11_AAGAGGCA	CAAGCAGAAGACGGCATACGAGATTGCCTCTTGTCTCGTGGGCTCGGAGATGTG	Preparation and indexation of ATAC-seq library, i7 index primer
	v2_Ad2.12_GTAGAGGA	CAAGCAGAAGACGGCATACGAGATTCCTCTACGTCTCGTGGGCTCGGAGATGTG	Preparation and indexation of ATAC-seq library, i7 index primer
	v2_Ad2.13_TGGATCTG	CAAGCAGAAGACGGCATACGAGATCAGATCCAGTCTCGTGGGCTCGGAGATGTG	Preparation and indexation of ATAC-seq library, i7 index primer
	v2_Ad2.14_CCGTTTGT	CAAGCAGAAGACGGCATACGAGATACAAACGGGTCTCGTGGGCTCGGAGATGTG	Preparation and indexation of ATAC-seq library, i7 index primer
