# Supplementary material for: Transcription of MERVL retrotransposons is required for preimplantation embryo development
Source: Nat Genet. 2023 Mar 2;55(3):484–95. doi: 10.1038/s41588-023-01324-y (PMC10011141; doi:10.1038/s41588-023-01324-y)
Supplement: Source Data Fig. 1 — Statistical Source Data [file 41588_2023_1324_MOESM11_ESM.xlsx]

## Sheet: 1b
	MERVL-int
1_1cell	0.238563
1_1cell	0.160952
1_1cell	0.147051
1_1cell	0.308383
2_early2cell	1.82925
2_early2cell	1.08866
2_early2cell	0.562712
2_early2cell	0.493216
2_early2cell	0.433315
2_early2cell	0.331501
2_early2cell	0.252695
2_early2cell	0.414505
3_mid2cell	4.51232
3_mid2cell	4.48568
3_mid2cell	4.03513
3_mid2cell	3.9725
3_mid2cell	5.09124
3_mid2cell	5.13711
3_mid2cell	5.1576
3_mid2cell	5.42399
3_mid2cell	5.01006
3_mid2cell	4.95452
3_mid2cell	4.91613
3_mid2cell	4.46893
4_late2cell	4.21259
4_late2cell	4.07674
4_late2cell	4.58416
4_late2cell	4.95862
4_late2cell	4.60327
4_late2cell	4.59914
4_late2cell	4.63823
4_late2cell	5.20943
4_late2cell	4.2601
4_late2cell	4.03895
5_4cell	3.77144
5_4cell	4.09976
5_4cell	3.86074
5_4cell	3.11983
5_4cell	3.74721
5_4cell	3.67746
5_4cell	3.3096
5_4cell	3.63918
5_4cell	4.03511
5_4cell	4.17882
5_4cell	4.25817
5_4cell	3.83361
5_4cell	4.09239
5_4cell	4.68592
6_8cell	1.3362
6_8cell	1.76057
6_8cell	0.719678
6_8cell	1.48253
6_8cell	2.15578
6_8cell	1.99268
6_8cell	1.33718
6_8cell	1.27893
6_8cell	1.22245
6_8cell	1.63026
6_8cell	1.58043
6_8cell	1.95733
6_8cell	1.9087
6_8cell	1.55685
6_8cell	1.41745
6_8cell	1.44079
6_8cell	1.37763
6_8cell	1.83107
6_8cell	2.28261
6_8cell	2.14196
6_8cell	2.0314
6_8cell	1.54302
6_8cell	1.58633
6_8cell	1.53129
6_8cell	2.71161
6_8cell	1.70079
6_8cell	1.87707
6_8cell	1.22184
6_8cell	1.75273
6_8cell	2.79547
6_8cell	1.79003
6_8cell	1.45651
6_8cell	1.76105
6_8cell	1.59738
6_8cell	1.69364
6_8cell	1.66213
6_8cell	2.0223
6_8cell	1.48226
6_8cell	1.02947
6_8cell	0.977886
6_8cell	1.27936
6_8cell	0.874799
6_8cell	0.896894
6_8cell	0.857264
7_16cell	0.274948
7_16cell	0.564164
7_16cell	0.320458
7_16cell	0.359029
7_16cell	0.588977
7_16cell	0.499299
7_16cell	1.20925
7_16cell	0.613411
7_16cell	0.537231
7_16cell	1.58877
7_16cell	1.20537
7_16cell	1.29935
7_16cell	0.975343
7_16cell	1.45814
7_16cell	1.5881
7_16cell	1.4088
7_16cell	1.54653
7_16cell	1.05342
7_16cell	1.49503
7_16cell	1.66122
7_16cell	0.425213
7_16cell	0.600152
7_16cell	0.526214
7_16cell	0.412069
7_16cell	0.784159
7_16cell	0.712341
7_16cell	0.726272
7_16cell	1.11049
7_16cell	0.587863
7_16cell	0.74547
7_16cell	0.717567
7_16cell	0.990618
7_16cell	0.78707
7_16cell	1.18372
7_16cell	0.201403
7_16cell	0.363203
7_16cell	0.334728
7_16cell	0.520673
7_16cell	0.888349
7_16cell	0.347744
7_16cell	0.242845
7_16cell	0.420989
7_16cell	0.426834
7_16cell	0.536076
7_16cell	0.493556
7_16cell	0.311922
7_16cell	0.526199
7_16cell	0.284751
8_blastocyst	0.0606945
8_blastocyst	0.135736
8_blastocyst	0.0948982
8_blastocyst	0.254995
8_blastocyst	0.578966
8_blastocyst	0.0840062
8_blastocyst	0.141419
8_blastocyst	0.130473
8_blastocyst	0.0754423
8_blastocyst	0.101386
8_blastocyst	0.0928113
8_blastocyst	0.0861088
8_blastocyst	0.239856
8_blastocyst	0.161785
8_blastocyst	0.140641
8_blastocyst	0.0598602
8_blastocyst	0.308731
8_blastocyst	0.402005
8_blastocyst	0.232723
8_blastocyst	0.217081
8_blastocyst	0.180055
8_blastocyst	0.192254
8_blastocyst	0.169292
8_blastocyst	0.36418
8_blastocyst	0.425021
8_blastocyst	0.127798
8_blastocyst	0.0399625
8_blastocyst	0.209397
8_blastocyst	0.228068
8_blastocyst	0.392859
8_blastocyst	0.235542
8_blastocyst	0.36837
8_blastocyst	0.182916
8_blastocyst	0.177031
8_blastocyst	0.174638
8_blastocyst	0.219561
8_blastocyst	0.0690429
8_blastocyst	0.203218
8_blastocyst	0.224818
8_blastocyst	0.263176
8_blastocyst	0.543181
8_blastocyst	0.90483
8_blastocyst	0.470309
8_blastocyst	0.13634
8_blastocyst	0.265375
8_blastocyst	0.114673
8_blastocyst	0.138479
8_blastocyst	0.508683
8_blastocyst	0.534421
8_blastocyst	0.929221
8_blastocyst	0.311218
8_blastocyst	0.474366
8_blastocyst	0.18456
8_blastocyst	0.649477
8_blastocyst	0.505452
8_blastocyst	0.424756
8_blastocyst	0.205175
8_blastocyst	0.223455
8_blastocyst	0.390796
8_blastocyst	0.706131
8_blastocyst	0.1513
8_blastocyst	0.379151
8_blastocyst	0.100676
8_blastocyst	0.285241
8_blastocyst	0.440626
8_blastocyst	0.277623
8_blastocyst	0.42667
8_blastocyst	0.448989
8_blastocyst	0.694254
8_blastocyst	0.483032
8_blastocyst	0.229652
8_blastocyst	0.565617
8_blastocyst	0.0579707
8_blastocyst	0.88539
8_blastocyst	0.667977
8_blastocyst	0.204721
8_blastocyst	0.137558
8_blastocyst	0.31243
8_blastocyst	0.48336
8_blastocyst	0.392244
8_blastocyst	0.111688
8_blastocyst	0.387752
8_blastocyst	0.047228
8_blastocyst	0.18942
8_blastocyst	0.538637
8_blastocyst	0.187091
8_blastocyst	0.14422
8_blastocyst	0.265972
8_blastocyst	0.071694
8_blastocyst	0.107533
8_blastocyst	0.074278
8_blastocyst	0.128257
8_blastocyst	0.0576534
8_blastocyst	0.118464
8_blastocyst	0.22605
8_blastocyst	0.0629764
8_blastocyst	0.256323
8_blastocyst	0.014665
8_blastocyst	0.0458821
8_blastocyst	0.018097
8_blastocyst	0.0112776
8_blastocyst	0.10684
8_blastocyst	0.185015
8_blastocyst	0.0367169
8_blastocyst	0.0523121
8_blastocyst	0.0606584
8_blastocyst	0.0381192

## Sheet: 1c
	MT2_Mm
1_1cell	0.144857
1_1cell	0.145735
1_1cell	0.121445
1_1cell	0.154245
2_early2cell	1.9455
2_early2cell	1.08095
2_early2cell	0.632248
2_early2cell	0.322294
2_early2cell	0.388588
2_early2cell	0.325943
2_early2cell	0.258714
2_early2cell	0.168569
3_mid2cell	4.82924
3_mid2cell	4.99923
3_mid2cell	4.41617
3_mid2cell	4.38086
3_mid2cell	5.23858
3_mid2cell	5.3255
3_mid2cell	5.38111
3_mid2cell	5.4793
3_mid2cell	5.35306
3_mid2cell	5.3511
3_mid2cell	5.22854
3_mid2cell	4.65901
4_late2cell	4.57159
4_late2cell	4.47614
4_late2cell	4.90154
4_late2cell	5.30248
4_late2cell	4.9245
4_late2cell	4.71799
4_late2cell	4.85053
4_late2cell	5.48682
4_late2cell	4.47016
4_late2cell	4.16946
5_4cell	3.70047
5_4cell	3.84261
5_4cell	3.70936
5_4cell	2.84528
5_4cell	3.45171
5_4cell	3.34504
5_4cell	2.76512
5_4cell	3.5322
5_4cell	3.63356
5_4cell	3.97162
5_4cell	4.441
5_4cell	3.79303
5_4cell	4.15867
5_4cell	4.56185
6_8cell	1.60508
6_8cell	1.56685
6_8cell	2.22468
6_8cell	1.9203
6_8cell	2.00879
6_8cell	1.44713
6_8cell	1.54712
6_8cell	1.40687
6_8cell	2.08939
6_8cell	1.4503
6_8cell	1.63581
6_8cell	1.24649
6_8cell	1.74108
6_8cell	2.21429
6_8cell	1.69915
6_8cell	1.42932
6_8cell	1.7863
6_8cell	1.45103
6_8cell	1.50189
6_8cell	1.87914
6_8cell	1.7652
6_8cell	1.32793
6_8cell	0.89352
6_8cell	0.961445
6_8cell	1.44756
6_8cell	1.00541
6_8cell	1.19395
6_8cell	1.2536
6_8cell	1.23289
6_8cell	1.04041
6_8cell	0.914551
6_8cell	1.05951
6_8cell	1.70548
6_8cell	1.57279
6_8cell	1.21722
6_8cell	1.29058
6_8cell	1.25957
6_8cell	1.30149
6_8cell	1.33027
6_8cell	1.51724
6_8cell	1.27759
6_8cell	1.30873
6_8cell	1.52225
6_8cell	1.32744
7_morula	1.1686
7_morula	0.96748
7_morula	1.06986
7_morula	1.12391
7_morula	0.824137
7_morula	0.90208
7_morula	1.31141
7_morula	0.969173
7_morula	1.03489
7_morula	1.75573
7_morula	1.26767
7_morula	1.35183
7_morula	0.970991
7_morula	1.45268
7_morula	1.64045
7_morula	1.38928
7_morula	1.40307
7_morula	1.35397
7_morula	1.50315
7_morula	1.69192
7_morula	0.845802
7_morula	0.958641
7_morula	0.873236
7_morula	0.845237
7_morula	0.990088
7_morula	0.873453
7_morula	1.17877
7_morula	1.33332
7_morula	0.868901
7_morula	0.652233
7_morula	0.848421
7_morula	0.91759
7_morula	1.02598
7_morula	1.2698
7_morula	0.604368
7_morula	0.603707
7_morula	0.716574
7_morula	0.714767
7_morula	0.944212
7_morula	0.361699
7_morula	0.512177
7_morula	0.586029
7_morula	0.624814
7_morula	0.699184
7_morula	0.770483
7_morula	0.49634
7_morula	0.701943
7_morula	0.485221
8_blastocyst	0.39942
8_blastocyst	0.290095
8_blastocyst	0.175153
8_blastocyst	0.324022
8_blastocyst	0.308812
8_blastocyst	0.192003
8_blastocyst	0.27149
8_blastocyst	0.279074
8_blastocyst	0.230828
8_blastocyst	0.362301
8_blastocyst	0.356882
8_blastocyst	0.368613
8_blastocyst	0.37637
8_blastocyst	0.368985
8_blastocyst	0.721709
8_blastocyst	0.161655
8_blastocyst	0.589486
8_blastocyst	0.3795
8_blastocyst	0.324911
8_blastocyst	0.369104
8_blastocyst	0.308866
8_blastocyst	0.290389
8_blastocyst	0.342245
8_blastocyst	0.311541
8_blastocyst	0.336994
8_blastocyst	0.310969
8_blastocyst	0.241378
8_blastocyst	0.0852717
8_blastocyst	0.427236
8_blastocyst	0.333297
8_blastocyst	0.371642
8_blastocyst	0.513108
8_blastocyst	0.253918
8_blastocyst	0.301887
8_blastocyst	0.286755
8_blastocyst	0.213008
8_blastocyst	0.447566
8_blastocyst	0.234946
8_blastocyst	0.419833
8_blastocyst	0.216633
8_blastocyst	0.158193
8_blastocyst	0.272367
8_blastocyst	0.219165
8_blastocyst	0.286757
8_blastocyst	0.0702556
8_blastocyst	0.148136
8_blastocyst	0.264973
8_blastocyst	0.202965
8_blastocyst	0.152171
8_blastocyst	0.318225
8_blastocyst	0.185626
8_blastocyst	0.371029
8_blastocyst	0.315801
8_blastocyst	0.246771
8_blastocyst	0.569306
8_blastocyst	0.394164
8_blastocyst	0.201626
8_blastocyst	0.326656
8_blastocyst	0.480851
8_blastocyst	0.260189
8_blastocyst	0.399877
8_blastocyst	0.258002
8_blastocyst	0.357959
8_blastocyst	0.721133
8_blastocyst	0.505271
8_blastocyst	0.487922
8_blastocyst	0.409284
8_blastocyst	0.174464
8_blastocyst	0.284098
8_blastocyst	0.698126
8_blastocyst	0.624393
8_blastocyst	0.641531
8_blastocyst	0.1961
8_blastocyst	0.351598
8_blastocyst	0.375682
8_blastocyst	0.766832
8_blastocyst	0.52175
8_blastocyst	0.459383
8_blastocyst	0.432512
8_blastocyst	0.313615
8_blastocyst	0.54294
8_blastocyst	0.765548
8_blastocyst	0.361254
8_blastocyst	0.357062
8_blastocyst	0.476007
8_blastocyst	0.472731
8_blastocyst	0.367087
8_blastocyst	0.38254
8_blastocyst	0.555832
8_blastocyst	0.68172
8_blastocyst	0.739691
8_blastocyst	0.508634
8_blastocyst	0.370733
8_blastocyst	0.297376
8_blastocyst	0.163044
8_blastocyst	0.325652
8_blastocyst	0.253698
8_blastocyst	0.178736
8_blastocyst	0.462497
8_blastocyst	0.285388
8_blastocyst	0.233477
8_blastocyst	0.65026
8_blastocyst	0.340581
8_blastocyst	0.362792
8_blastocyst	0.22483
8_blastocyst	0.275287
8_blastocyst	0.344227
