# Supplementary material for: Transcription of MERVL retrotransposons is required for preimplantation embryo development
Source: Nat Genet. 2023 Mar 2;55(3):484–95. doi: 10.1038/s41588-023-01324-y (PMC10011141; doi:10.1038/s41588-023-01324-y)
Supplement: Source Data Fig. 2 — Statistical Source Data [file 41588_2023_1324_MOESM12_ESM.xlsx]

## Sheet: 2d
	1.5 dpc		2.5 dpc		3.5 dpc		4.5 dpc
	Scrambled	MERVL-KD	Scrambled	MERVL-KD	Scrambled	MERVL-KD	Scrambled	MERVL-KD
Blastocyst	0	0	0	0	35	0	72	2
Morula	0	0	28	0	41	58	4	14
8-16 cell	0	0	30	10	0	2	0	0
3-4 cell	0	0	20	62	4	7	0	3
2 cell	78	88	2	24	0	13	0	13
1 cell	5	15	4	4	1	4	0	4
Degenerated	1	1	0	4	3	20	8	68

## Sheet: 2e
	Expression ratio
Ctrl_Oct4	1.09177
Ctrl_Oct4	0.905424
Ctrl_Oct4	0.886791
Ctrl_Oct4	1.12246
Ctrl_Oct4	1.06191
Ctrl_Oct4	0.95705
KD_Oct4	1.4012
KD_Oct4	1.16205
KD_Oct4	1.10701
KD_Oct4	1.55473
KD_Oct4	1.20302
KD_Oct4	1.09177
Ctrl_Sox2	1.01162
Ctrl_Sox2	1.0693
Ctrl_Sox2	1.31646
Ctrl_Sox2	0.810377
Ctrl_Sox2	1.04006
Ctrl_Sox2	0.83316
KD_Sox2	0.197054
KD_Sox2	0.122995
KD_Sox2	0.061925
KD_Sox2	0.215635
KD_Sox2	0.0645547
KD_Sox2	0.101297
Ctrl_Nanog	0.884745
Ctrl_Nanog	2.53737
Ctrl_Nanog	0.675175
Ctrl_Nanog	0.954842
Ctrl_Nanog	1.04488
Ctrl_Nanog	0.66128
KD_Nanog	0.0298388
KD_Nanog	0.0252659
KD_Nanog	0.0121183
KD_Nanog	0.0564584
KD_Nanog	0.0267065
KD_Nanog	0.034039
Ctrl_Tead4	1.11729
Ctrl_Tead4	0.952638
Ctrl_Tead4	0.835088
Ctrl_Tead4	0.840896
Ctrl_Tead4	1.25701
Ctrl_Tead4	1.06437
KD_Tead4	2.2974
KD_Tead4	1.61328
KD_Tead4	1.53688
KD_Tead4	2.12874
KD_Tead4	1.68179
KD_Tead4	1.6245
Ctrl_Tcfap2c	0.997692
Ctrl_Tcfap2c	0.827405
Ctrl_Tcfap2c	0.97041
Ctrl_Tcfap2c	1.28046
Ctrl_Tcfap2c	0.868541
Ctrl_Tcfap2c	1.12246
KD_Tcfap2c	1.45062
KD_Tcfap2c	1.39152
KD_Tcfap2c	1.45062
KD_Tcfap2c	1.87471
KD_Tcfap2c	1.67791
KD_Tcfap2c	1.77358
Ctrl_Cdx2	0.747425
Ctrl_Cdx2	0.895025
Ctrl_Cdx2	0.732043
Ctrl_Cdx2	1.46409
Ctrl_Cdx2	1.23114
Ctrl_Cdx2	1.13288
KD_Cdx2	0.466516
KD_Cdx2	0.476319
KD_Cdx2	0.435275
KD_Cdx2	0.687771
KD_Cdx2	0.697372
KD_Cdx2	0.45376

## Sheet: 2g
	No. of blastomere
Control	24
Control	12
Control	28
Control	20
Control	19
MERVL-ASO	8
MERVL-ASO	8
MERVL-ASO	8
MERVL-ASO	7
MERVL-ASO	8
MERVL-ASO	8

## Sheet: 2h
Control OCT4/DAPI	MERVL-KD OCT4/DAPI	Control CDX2/DAPI	MERVL-KD CDX2/DAPI
1.86024	0.923682	0.836381	0.216557
1.75615	0.746823	1.48252	0.162541
1.67762	0.632849	1.58859	0.159249
1.59664	0.824852	1.31723	0.303471
1.7143	0.516418	0.300908	0.41886
0.48882	0.528616	0.219345	0.147371
0.320735	0.452036	0.142938	0.152965
1.53001	0.799891	1.08609	0.296205
1.5853	1.0223	0.741076	0.762612
1.30262	0.575558	0.701807	0.176939
2.03601	1.04963	0.866559	0.484161
1.86489	0.59731	0.631688	0.170165
1.49196	1.11488	1.13829	0.229326
1.43924	0.0700508	0.375781	0.110599
1.54075	1.2173	0.214366	0.390631
1.46351	0.492855	0.512112	0.388423
1.40973	1.13554	1.11941	0.375452
2.01705	1.13779	0.590008	0.274086
1.71839	1.14135	0.267744	0.260781
1.75883	0.627949	1.05902	0.197107
1.10052	1.2531	0.453432	0.54399
0.568994	1.13482	0.624276	0.246428
1.61087	1.70479	0.939872	0.445216
1.97379	1.413	0.96162	0.613538
1.58819	1.08428	0.608017	0.789319
1.38686	0.938645	0.479501	0.323955
0.194048	1.14965	0.294879	0.550422
1.23292	0.732969	0.512397	0.175345
1.41499	0.987764	0.367672	0.935309
1.3961	0.0976582	0.701881	0.105364
1.27595	0.985414	0.60064	0.56554
2.00612	1.04923	0.670538	0.214006
1.36243	1.32367	0.46633	0.430029
1.99651	0.640053	0.830438	0.195019
1.46107	0.0580691	0.864108	0.0667024
1.84917	1.77883	0.641998	0.475348
1.63123	1.45566	1.07066	0.301278
1.84177	1.72714	1.13874	0.533634
1.29744	1.38622	0.998777	0.594886
1.2577	0.952008	1.34701	0.259458
1.73318	0.789178	0.368282	0.280584
1.47388	1.08022	0.442625	0.291808
1.3355	0.050944	0.59483	0.191959
1.64801	1.32738	0.297343	0.423059
1.93811	0.932782	0.356891	0.651114
1.3328	1.11186	0.435912	0.372806
1.52157	0.817964	0.271959	0.271693
1.12426		1.28981
1.32205		1.80411
1.61781		0.488506
1.86664		0.346319
1.68295		0.627944
1.64047		0.309803
1.2882		0.215732
1.6491		0.260921
1.37893		0.23376
1.29671		1.59545
1.04508		0.961665
1.60222		0.269542
1.75635		0.277063
1.4345		0.199003
1.34987		0.621272
1.57717		1.20007
1.49399		1.12744
2.17738		0.958911
1.91417		0.805638
2.69348		1.23685
2.14408		0.804897
1.80709		1.30438
2.02483		0.269992
2.25004		0.276903
0.621412		0.221516
2.07413		0.643002
2.1441		0.784302
2.08243		1.06065
2.34296		0.340054
1.89637		0.305356
1.80116		0.855923
1.58699		1.05737
1.92712		1.04285
1.95504		0.243292
1.66396		1.06511
2.0104		0.357074
2.27254		1.84379
1.3622		1.03247
1.23166		1.08503
1.12933		0.831509
1.27545		0.53434
1.61861		0.782144
1.76588		0.291375
1.59763		0.422882
1.62264		0.312745
1.23215		0.280619
1.24728		0.524289
1.79543		0.251624
1.61904		0.260127
1.56863		0.313534
0.925421		0.467122
1.29234		0.845341
1.12623		0.645726
0.757394		0.395001
1.75617		0.337363
1.66236		0.513327

## Sheet: 2i
	Nuclear shape
Control	Normal
Control	Normal
Control	Normal
Control	Normal
Control	Normal
Control	Normal
Control	Normal
Control	Normal
Control	Normal
Control	Normal
Control	Normal
Control	Normal
Control	Normal
Control	Normal
Control	Normal
Control	Normal
Control	Normal
Control	Normal
Control	Normal
Control	Normal
Control	Normal
Control	Normal
Control	Normal
Control	Normal
Control	Normal
Control	Normal
MERVL-KD	Abnormal
MERVL-KD	Normal
MERVL-KD	Abnormal
MERVL-KD	Normal
MERVL-KD	Normal
MERVL-KD	Normal
MERVL-KD	Normal
MERVL-KD	Normal
MERVL-KD	Abnormal
MERVL-KD	Normal
MERVL-KD	Normal
MERVL-KD	Normal
MERVL-KD	Abnormal
MERVL-KD	Normal

## Sheet: 2j
	cCasp3 signal
Control	Positive
Control	Negative
Control	Negative
Control	Negative
Control	Negative
Control	Negative
Control	Negative
Control	Negative
Control	Negative
Control	Negative
Control	Negative
Control	Negative
Control	Negative
Control	Negative
Control	Negative
Control	Negative
Control	Positive
Control	Positive
Control	Negative
Control	Negative
Control	Negative
Control	Negative
Control	Negative
Control	Negative
Control	Negative
Control	Negative
Control	Negative
Control	Negative
Control	Negative
Control	Negative
Control	Negative
Control	Negative
Control	Negative
Control	Negative
Control	Positive
Control	Negative
Control	Negative
Control	Negative
Control	Negative
Control	Negative
Control	Negative
Control	Negative
Control	Negative
Control	Negative
Control	Negative
Control	Negative
Control	Negative
Control	Negative
Control	Negative
Control	Negative
Control	Negative
Control	Negative
Control	Negative
Control	Negative
Control	Positive
Control	Negative
Control	Negative
Control	Negative
Control	Negative
Control	Negative
Control	Negative
Control	Negative
Control	Negative
Control	Negative
Control	Negative
Control	Negative
Control	Negative
Control	Negative
Control	Negative
Control	Negative
Control	Negative
Control	Negative
Control	Negative
Control	Positive
Control	Positive
Control	Positive
Control	Negative
Control	Negative
Control	Negative
Control	Negative
Control	Negative
Control	Negative
Control	Negative
Control	Negative
Control	Negative
Control	Negative
Control	Negative
Control	Negative
Control	Negative
Control	Negative
Control	Negative
Control	Negative
Control	Negative
Control	Negative
Control	Negative
Control	Negative
Control	Negative
Control	Negative
Control	Negative
Control	Negative
Control	Negative
Control	Negative
Control	Negative
Control	Negative
Control	Negative
Control	Negative
Control	Negative
Control	Negative
Control	Negative
Control	Positive
Control	Positive
Control	Positive
Control	Positive
Control	Negative
Control	Negative
Control	Negative
Control	Negative
Control	Negative
Control	Negative
Control	Negative
Control	Negative
Control	Negative
Control	Negative
Control	Negative
Control	Negative
Control	Negative
Control	Negative
Control	Negative
Control	Negative
Control	Positive
Control	Positive
Control	Positive
Control	Positive
Control	Negative
Control	Negative
Control	Negative
Control	Negative
Control	Negative
Control	Negative
Control	Negative
Control	Negative
Control	Negative
Control	Negative
Control	Negative
Control	Negative
Control	Negative
Control	Negative
Control	Negative
Control	Negative
Control	Positive
Control	Positive
Control	Positive
Control	Positive
Control	Negative
Control	Negative
Control	Negative
Control	Negative
Control	Negative
Control	Negative
Control	Negative
Control	Negative
Control	Negative
Control	Negative
Control	Negative
Control	Positive
Control	Positive
Control	Positive
Control	Negative
Control	Negative
Control	Negative
Control	Negative
Control	Negative
Control	Negative
Control	Negative
Control	Negative
Control	Negative
Control	Negative
Control	Negative
Control	Negative
Control	Negative
Control	Negative
Control	Negative
Control	Negative
Control	Negative
Control	Positive
Control	Positive
Control	Positive
Control	Negative
Control	Negative
Control	Negative
Control	Negative
Control	Negative
Control	Negative
Control	Negative
Control	Negative
Control	Negative
Control	Negative
Control	Negative
Control	Negative
Control	Negative
Control	Negative
Control	Negative
Control	Negative
Control	Negative
Control	Negative
Control	Negative
Control	Positive
Control	Positive
Control	Positive
Control	Negative
Control	Negative
Control	Negative
Control	Negative
Control	Negative
Control	Negative
Control	Negative
Control	Negative
Control	Negative
Control	Negative
Control	Negative
Control	Negative
Control	Positive
Control	Positive
Control	Positive
Control	Positive
Control	Negative
Control	Negative
Control	Negative
Control	Negative
Control	Negative
Control	Negative
Control	Negative
Control	Negative
Control	Negative
Control	Negative
Control	Negative
Control	Negative
Control	Negative
Control	Negative
Control	Negative
Control	Negative
Control	Positive
Control	Negative
Control	Negative
Control	Negative
Control	Negative
Control	Negative
Control	Negative
Control	Negative
Control	Negative
Control	Negative
Control	Positive
Control	Positive
Control	Positive
Control	Negative
Control	Negative
Control	Negative
Control	Negative
Control	Negative
Control	Negative
Control	Negative
Control	Negative
Control	Negative
Control	Negative
Control	Negative
Control	Negative
Control	Negative
Control	Negative
Control	Negative
Control	Negative
Control	Negative
Control	Positive
Control	Positive
Control	Positive
Control	Negative
Control	Negative
Control	Negative
Control	Negative
Control	Negative
Control	Negative
Control	Negative
Control	Negative
Control	Negative
Control	Negative
Control	Negative
Control	Negative
Control	Negative
Control	Negative
Control	Negative
MERVL-KD	Positive
MERVL-KD	Positive
MERVL-KD	Positive
MERVL-KD	Positive
MERVL-KD	Positive
MERVL-KD	Positive
MERVL-KD	Positive
MERVL-KD	Positive
MERVL-KD	Positive
MERVL-KD	Positive
MERVL-KD	Positive
MERVL-KD	Positive
MERVL-KD	Positive
MERVL-KD	Positive
MERVL-KD	Positive
MERVL-KD	Positive
MERVL-KD	Positive
MERVL-KD	Positive
MERVL-KD	Positive
MERVL-KD	Positive
MERVL-KD	Positive
MERVL-KD	Positive
MERVL-KD	Positive
MERVL-KD	Positive
MERVL-KD	Positive
MERVL-KD	Positive
MERVL-KD	Positive
MERVL-KD	Positive
MERVL-KD	Positive
MERVL-KD	Positive
MERVL-KD	Positive
MERVL-KD	Positive
MERVL-KD	Positive
MERVL-KD	Positive
MERVL-KD	Positive
MERVL-KD	Positive
MERVL-KD	Positive
MERVL-KD	Positive
MERVL-KD	Negative
MERVL-KD	Positive
MERVL-KD	Positive
MERVL-KD	Positive
MERVL-KD	Negative
MERVL-KD	Positive
MERVL-KD	Positive
MERVL-KD	Positive
MERVL-KD	Positive
MERVL-KD	Positive
MERVL-KD	Positive
MERVL-KD	Positive
MERVL-KD	Positive
MERVL-KD	Positive
MERVL-KD	Positive
MERVL-KD	Positive
MERVL-KD	Positive
MERVL-KD	Positive
MERVL-KD	Positive
MERVL-KD	Positive
MERVL-KD	Positive
MERVL-KD	Positive
MERVL-KD	Positive
MERVL-KD	Positive
MERVL-KD	Positive
MERVL-KD	Positive
MERVL-KD	Positive
MERVL-KD	Positive
MERVL-KD	Positive
MERVL-KD	Positive
MERVL-KD	Positive
MERVL-KD	Negative
MERVL-KD	Negative
MERVL-KD	Negative
MERVL-KD	Positive
MERVL-KD	Positive
MERVL-KD	Positive
MERVL-KD	Positive
MERVL-KD	Positive
MERVL-KD	Positive
MERVL-KD	Positive
MERVL-KD	Positive
MERVL-KD	Positive
MERVL-KD	Positive
MERVL-KD	Positive
MERVL-KD	Positive
MERVL-KD	Positive
MERVL-KD	Positive
MERVL-KD	Positive
