# Supplementary material for: Transcription of MERVL retrotransposons is required for preimplantation embryo development
Source: Nat Genet. 2023 Mar 2;55(3):484–95. doi: 10.1038/s41588-023-01324-y (PMC10011141; doi:10.1038/s41588-023-01324-y)
Supplement: Source Data Fig. 3 — Statistical Source Data [file 41588_2023_1324_MOESM13_ESM.xlsx]

## Sheet: 3d
	1.5 dpc		2.5 dpc		3.5 dpc		4.5 dpc
	Scrambled	MERVL-KD	Scrambled	MERVL-KD	Scrambled	MERVL-KD	Scrambled	MERVL-KD
Blastocyst	0	0	0	0	18	11	45	39
Morula	0	0	30	18	49	33	13	6
8-16 cell	0	0	24	19	0	7	0	2
3-4 cell	0	0	13	10	0	0	0	0
2 cell	69	54	0	5	0	0	0	0
1 cell	4	2	0	2	0	2	0	2
Degenerated	0	3	6	5	6	6	15	10

## Sheet: 3h
	1.5 dpc			2.5 dpc			3.5 dpc			4.5 dpc
	Scrambled	MERVL-KD	In trans rescue	Scrambled	MERVL-KD	In trans rescue	Scrambled	MERVL-KD	In trans rescue	Scrambled	MERVL-KD	In trans rescue
Blastocyst	0	0	0	0	0	0	2	0	0	62	0	0
Morula	0	0	0	3	0	1	56	45	53	2	12	17
8-16 cell	0	0	0	53	44	40	9	11	24	4	0	0
3-4 cell	0	0	0	17	24	50	6	4	15	0	1	8
2 cell	73	67	110	2	6	35	1	2	21	1	1	16
1 cell	5	13	22	3	5	5	3	5	4	3	5	4
Degenerated	0	0	0	0	1	1	1	13	15	6	61	87

## Sheet: 3l
	1.5 dpc		2.5 dpc		3.5 dpc		4.5 dpc
	Control	MERVLi	Control	MERVLi	Control	MERVLi	Control	MERVLi
Blastocyst	0	0	0	0	27	3	117	53
Morula	0	0	20	3	99	80	3	2
8-16 cell	0	0	59	41	4	11	0	0
3-4 cell	0	0	47	57	8	11	0	5
2 cell	129	109	14	14	2	6	1	3
1 cell	19	18	7	10	4	8	2	7
Degenerated	1	10	2	12	5	18	26	67
