# Supplementary material for: Transcription of MERVL retrotransposons is required for preimplantation embryo development
Source: Nat Genet. 2023 Mar 2;55(3):484–95. doi: 10.1038/s41588-023-01324-y (PMC10011141; doi:10.1038/s41588-023-01324-y)
Supplement: Source Data Fig. 4 — Statistical Source Data [file 41588_2023_1324_MOESM14_ESM.xlsx]

## Sheet: 4c
Control EU/Hoechst	MERVL-KD EU/Hoechst
0.733129	0.778721
0.77164	0.600783
0.703073	0.653004
0.648034	1.13183
0.584858	0.999849
0.610638	0.894948
0.825231	0.743892
0.853993	1.12399
0.82134	1.16203
0.864688	0.523505
0.786181	0.518365
0.793944	0.882191
0.829197	0.953827
0.797329	0.661955
1.07076	0.696832
1.09553	0.844207
0.75863	0.872271
0.728909	0.813307
0.779894	0.790968
0.685068	0.84495
0.641142	0.866991
0.636962	1.17314
0.9911	1.10205
0.935164	1.16611
0.759853	1.11944
0.745466	0.82716
0.613391	0.881287
0.569926	0.599105
0.937261	0.585793
0.906551	0.609448
0.842949	0.582462
0.788186	0.920695
0.932499	0.875745
0.939846	0.6639
0.614003	0.69965
0.574344	1.18785
0.835662	1.16394
0.947102	0.721998
0.97476	0.673896
1.02094	1.05702
0.878259	1.01204
0.83362	0.741443
1.26081	0.817293
1.19894	0.781232
1.00236	0.809115
0.88388	1.31326
0.790107	1.33598
0.825918	0.728973
0.829182	0.82175
0.783268	1.17764
0.895767	1.18743
0.898772	0.786321
0.843112	0.796017
1.01121	1.09144
0.976485	1.13306
1.08364	0.839361
1.127	0.842479
1.11648
0.994104
1.1671
1.0576
1.03908
1.07806
0.821859
0.834236
0.769802
0.935851
0.843082
0.873765

## Sheet: 4d
	PC1	PC2	Type
Zygote_1	0.140246	0.294214	Zygote
Zygote_2	0.145893	0.295086	Zygote
Zygote_3	0.145067	0.294684	Zygote
Early2C_1	0.141022	0.295004	Early 2-cell
Early2C_2	0.146771	0.29614	Early 2-cell
Early2C_3	0.144116	0.286113	Early 2-cell
Mid2C_1	0.184754	0.12559	Mid 2-cell
Mid2C_2	0.170625	0.202446	Mid 2-cell
Mid2C_3	0.195287	0.127957	Mid 2-cell
Late2C_1	0.208514	0.00513546	Late 2-cell
Late2C_2	0.21283	0.00830858	Late 2-cell
Late2C_3	0.204299	0.00476157	Late 2-cell
4C_1	0.200635	-0.0661183	4-cell
4C_2	0.20177	-0.0902986	4-cell
4C_3	0.197185	-0.0987599	4-cell
8C_1	0.172696	-0.139425	8-cell
8C_2	0.188367	-0.119596	8-cell
8C_3	0.184612	-0.119418	8-cell
Blastocyst_1	0.155308	-0.081753	Blastocyst
Blastocyst_2	0.176815	-0.0820875	Blastocyst
2C_Ctrl_1	0.160255	0.116843	Ctrl_2-cell
2C_Ctrl_2	0.167515	0.104356	Ctrl_2-cell
2C_KD_1	0.154551	0.142197	MERVL-KD_2-cell
2C_KD_2	0.157458	0.0940338	MERVL-KD_2-cell
4C_Ctrl_1	0.177405	-0.156496	Ctrl_4-cell
4C_Ctrl_2	0.181269	-0.180909	Ctrl_4-cell
4C_KD_1	0.175128	-0.182317	MERVL-KD_4-cell
4C_KD_2	0.166849	-0.181318	MERVL-KD_4-cell
8C_Ctrl_1	0.167625	-0.184945	Ctrl_8-cell
8C_Ctrl_2	0.171791	-0.188208	Ctrl_8-cell
8C_KD_1	0.172363	-0.188782	MERVL-KD_8-cell
8C_KD_2	0.180516	-0.192601	MERVL-KD_8-cell

## Sheet: 4e
2-cell embryos				4-cell embryos				8-cell embryos
	baseMean	log2FoldChange			baseMean	log2FoldChange			baseMean	log2FoldChange
4933401J01Rik	3.04732	-6.37119		Xkr4	2.93313	1.84663		Xkr4	1.91805	-0.473401
Xkr4	3.08889	-0.746355		Gm37363	1.92466	0.944777		Gm37363	0.553672	2.18045
Gm37180	1.46574	4.21572		Gm37686	0.978916	3.32902		Gm19938	0.553672	2.18045
Gm37363	0.60085	2.43065		Gm37329	0.540537	2.24056		Gm37381	0.500282	2.02174
Gm37329	0.563029	-2.45485		Gm7341	1.3514	0.756804		Rp1	4.74493	-0.0922402
Gm10568	0.911518	3.21643		Gm38148	0.961583	-3.46241		Sox17	1.08207	-3.78549
Gm37381	4.87921	-0.450953		Gm19938	1.3514	0.756804		Gm7357	2.35375	-1.11247
Rp1	6.18707	-0.0484179		Gm10568	1.29659	3.91438		Gm37323	2.36149	-4.17471
Gm37483	1.59798	1.66882		Gm38385	0.559465	-2.46924		Gm7369	1.16573	3.60178
Sox17	4.02845	0.113458		Gm37381	2.17773	-1.9439		Gm6085	5.4244	-0.0997713
Gm37587	1.05474	-0.118127		Rp1	5.42897	0.128778		Gm6119	3.09092	-0.578896
Gm7357	1.63718	1.47987		Gm6101	1.14264	1.92624		Gm2053	0.367679	-1.82549
Gm37323	4.7942	-2.05869		Sox17	2.68262	2.20365		Gm6123	4.27709	-0.333593
Gm7369	1.02723	-3.56378		Gm7357	0.559465	-2.46924		Mrpl15	11.6839	-0.329572
Gm6085	5.29271	0.834321		Gm22307	0.540537	2.24056		Gm37144	4.29895	0.576296
Gm6119	4.04856	0.258089		Gm37323	1.70844	0.20045		Lypla1	11.1437	0.130101
Gm25493	1.02377	3.43503		Gm7369	0.295437	1.26989		Tcea1	12.7248	0.224739
Gm2053	2.24564	1.81812		Gm6085	5.45637	0.848196		Gm6104	9.38416	0.421417
Gm6123	3.77982	2.94066		Gm6119	2.76308	-0.543917		Gm37277	3.97605	1.75565
Mrpl15	7.9385	0.302813		Gm2053	0.660484	-2.736		Rgs20	3.24427	1.26863
Gm37144	1.39949	-1.12621		Gm6123	4.12794	0.649832		Gm37079	1.45504	-4.42362
Lypla1	10.4775	-0.0513323		Mrpl15	11.4918	-0.344892		Gm16041	1.00313	-0.21236
Tcea1	12.9274	-0.188364		Gm37144	2.53693	-0.401158		Atp6v1h	9.80999	-0.263373
Gm6104	9.72603	0.617293		Lypla1	10.9484	0.190401		Gm37567	8.40629	-1.81165
Gm37277	5.348	4.15755		Tcea1	12.6383	0.124612		Gm38264	4.30078	0.663182
Rgs20	5.03417	2.46797		Gm6104	9.80119	0.640994		Oprk1	0.553672	2.18045
Gm17100	1.86833	4.79883		Gm37277	3.95067	1.78678		Gm37429	0.500282	2.02174
Gm37079	1.34585	4.02314		Rgs20	3.57354	3.34169		Npbwr1	0.500282	2.02174
Gm17101	0.642228	-2.66592		Gm37079	1.54151	4.30687		Rb1cc1	14.9567	0.147261
Atp6v1h	9.4035	-0.848254		Gm16041	3.16594	0.250537		4732440D04Rik	9.30744	0.586019
Gm7182	1.38775	1.23754		Gm17101	0.570941	2.32703		Gm2147	2.40448	1.57095
Gm37567	11.5059	0.36915		Atp6v1h	9.78121	-0.648382		Gm7417	0.660427	-2.83639
Gm38264	5.66907	0.117883		Gm7182	1.7622	-0.565022		Gm19026	4.76271	1.08057
Oprk1	3.38496	0.357089		Gm37567	8.64359	-2.31352		St18	6.68064	0.00282833
Gm36965	1.84119	4.75749		Gm38264	3.47166	-0.0140869		Gm42492	1.24215	0.626457
Gm22463	1.39722	-1.42724		Oprk1	1.70207	-0.555083		Gm7449	2.17364	-1.68522
Npbwr1	2.93703	-0.94104		Gm36965	0.367714	-1.7085		Gm37108	4.9613	0.186182
Rb1cc1	14.6234	-0.15497		Npbwr1	1.73238	1.93241		Gm37489	1.05176	-3.73045
4732440D04Rik	8.17057	-0.122399		Gm19214	1.67643	-1.92116		Gm5694	0.500282	2.02174
Alkal1	1.02723	-3.56378		Rb1cc1	14.9835	-0.425477		Pcmtd1	8.80223	0.409602
Gm2147	3.92667	-0.529022		4732440D04Rik	9.25888	-0.525494		Gm26983	2.42706	-2.51395
Gm7417	0.968733	3.32955		Gm2147	2.78556	1.27328		Gm38372	5.52461	-0.399634
Gm19026	6.08323	0.000300375		Gm7417	0.570941	2.32703		Gm9826	2.3607	-1.97972
St18	8.97019	-0.0487155		Gm19026	5.05385	0.833788		Gm26901	5.37329	-0.0445563
Gm42492	1.90829	-0.116027		St18	6.78921	0.344014		Gm18984	1.71289	-4.812
Gm7449	0.911518	3.21643		Gm42492	1.27828	3.88436		Gm30414	2.29487	-2.90218
Gm37108	1.3504	4.0202		Gm7449	0.978916	3.32902		Gm38216	1.43169	-4.38815
Gm37225	0.60085	2.43065		Gm37108	4.11452	0.421585		Sntg1	3.77751	-1.95775
Gm5694	1.02377	3.43503		Gm37225	0.570941	2.32703		Gm38024	0.952806	3.18406
Pcmtd1	10.6868	0.187463		Pcmtd1	8.9795	0.471376		Gm16284	3.57869	-0.343176
Gm26983	1.88804	0.517693		Gm26983	2.10593	-2.55262		Gm38259	0.660427	-2.83639
Gm38372	4.24163	-0.245141		Gm38372	6.00323	-0.169323		Gm15452	8.8147	0.150446
Gm26901	2.38657	-0.275985		Gm9826	0.961583	-3.46241		Gm36964	1.05176	-3.73045
Gm18984	1.08507	-3.66992		Gm26901	5.10551	-0.0899445		Gm7493	3.19113	0.542759
Gm30414	3.60685	-1.57665		Gm18984	0.961583	-3.46241		Gm37629	0.660427	-2.83639
Rps2-ps2	1.08507	-3.66992		Gm30414	2.04971	0.518089		Gm37143	1.05176	-3.73045
Sntg1	3.20814	0.663808		Gm7470	1.53351	-4.46087		Gm6187	3.19854	0.321172
Gm16284	1.81022	4.71515		Sntg1	3.44482	2.63213		Gm18300	0.660427	-2.83639
Gm38259	0.60085	2.43065		Gm16284	3.72996	0.00505948		Rrs1	10.8753	-0.417369
Gm15452	8.56532	0.206625		Gm38259	0.932838	3.23844		Adhfe1	3.74259	0.682595
Gm36964	0.813719	-3.11212		Gm23358	1.61113	2.83331		2610203C22Rik	4.47812	0.750568
Gm6152	0.287184	1.29275		Gm15452	8.78113	0.163186		Gm6161	3.25575	1.43239
Gm7493	1.30954	-1.21398		Gm36964	0.540537	2.24056		Vxn	4.76814	0.556692
Gm37143	0.911518	3.21643		Gm6152	0.559465	-2.46924		Mybl1	9.65064	0.860088
Gm6187	3.55811	5.32424		Gm7493	2.67428	0.637736		Vcpip1	10.5333	0.167447
Gm18299	2.58697	0.593126		Gm38008	0.540537	2.24056		1700034P13Rik	4.27949	0.824904
Gm7512	0.911518	3.21643		Gm37143	1.64175	-1.75651		Sgk3	12.5568	-0.0271485
Gm18300	0.526582	2.2217		Gm6187	2.72218	0.22389		Gm6195	4.40373	0.429188
Rrs1	11.0559	-0.454075		Gm18299	1.03867	-3.60817		Gm22607	1.05524	-2.00396
Adhfe1	6.44785	0.669866		Gm7512	0.978916	3.32902		Mcmdc2	5.403	0.315035
2610203C22Rik	6.04064	-0.0211862		Gm18300	0.961583	-3.46241		Snhg6	9.4088	-0.0294489
Gm6161	2.85468	2.22153		Rrs1	10.842	0.364562		Snord87	3.11321	0.585378
Vxn	1.52356	1.52638		Adhfe1	4.44699	0.626279		Tcf24	6.04979	0.796036
Mybl1	12.7286	-0.0159128		2610203C22Rik	4.99678	1.29496		E330040D14Rik	0.952806	3.18406
Vcpip1	11.1632	-0.307076		Gm6161	2.38665	0.285841		Ppp1r42	2.93849	0.681609
1700034P13Rik	3.36569	0.83402		Vxn	4.87838	0.928989		Gm15818	0.500282	2.02174
Sgk3	9.8517	0.078063		Gm29520	0.540537	2.24056		Gm24674	0.660427	-2.83639
Gm6195	2.34239	-1.70347		Mybl1	10.4041	1.19893		Cops5	10.8343	-0.0665286
Mcmdc2	4.5067	0.947111		Vcpip1	10.8857	0.475948		Cspp1	9.53405	0.146665
Snhg6	6.94182	0.0673782		1700034P13Rik	4.68481	0.0499147		1700047N06Rik	0.553672	2.18045
Snord87	0.287184	1.29275		Sgk3	12.2911	-0.135979		Arfgef1	12.2585	0.186498
Tcf24	4.73488	0.391408		Gm6195	3.31686	-0.0132949		Gm26348	1.08207	-3.78549
E330040D14Rik	2.1404	1.79688		Gm22607	1.14961	-0.746124		Gm37569	1.96761	-0.57809
Ppp1r42	3.61697	-0.993408		Mcmdc2	5.12542	0.767712		Cpa6	1.83993	-0.942614
Gm15818	0.73185	2.80322		Snhg6	9.00829	0.396816		Gm38005	0.553672	2.18045
Cops5	8.19707	0.144924		Snord87	3.20647	2.47594		Gm15604	0.912502	3.10308
Cspp1	8.97606	-0.434393		Tcf24	5.50826	2.30707		Gm15603	0.553672	2.18045
1700047N06Rik	0.582063	-0.000582204		E330040D14Rik	0.570941	2.32703		Gm5522	2.32524	-0.41694
Arfgef1	14.9979	-0.179376		Ppp1r42	3.04324	0.0689143		Gm28659	0.660427	-2.83639
Gm26348	2.95948	1.25249		Cops5	10.6856	-0.259011		Prex2	6.1164	-0.419823
Gm37569	2.01636	3.36878		Cspp1	9.69217	-0.565992		A830018L16Rik	3.24878	-0.983332
Cpa6	2.59123	-0.0974282		1700047N06Rik	1.57295	1.29197		Gm38178	1.60569	-0.390398
Gm38005	1.61656	4.43541		Arfgef1	12.4619	-0.284676		Gm7560	0.619673	-2.73297
Gm15603	1.02377	3.43503		Gm26348	1.38722	-1.33649		Gm2383	1.11177	-3.83855
Gm37133	0.968733	3.32955		Gm37569	2.15267	-1.36321		Gm17644	1.38382	-4.31533
Gm5522	3.5606	-0.881857		Cpa6	2.80497	-0.904508		Sulf1	3.63228	-1.43034
Prex2	8.98474	-1.54025		Gm38005	1.4042	-1.25446		Slco5a1	7.37144	-0.174218
Gm24173	0.526582	2.2217		Gm15604	1.73225	-4.74232		Gm5250	1.84189	-0.107547
Gm28686	0.526582	2.2217		Gm37133	0.978916	3.32902		Gm29283	3.16965	0.701185
Gm37410	0.995649	0.0883014		Gm5522	2.98749	-0.815117		Prdm14	6.56775	-0.199115
A830018L16Rik	5.71361	-0.295937		Gm28659	0.660484	-2.736		Ncoa2	10.4008	-0.158485
Gm38178	0.526582	2.2217		Gm22963	0.559465	-2.46924		Gm38376	3.19044	-0.654239
Gm7560	0.526582	2.2217		Prex2	7.11082	-0.330147		Gm37409	2.21096	5.14593
Gm2383	0.563029	-2.45485		Gm37410	1.29659	3.91438		Gm27881	0.303235	1.16383
Gm6216	2.36525	-5.56383		A830018L16Rik	3.97913	1.51439		Gm37702	2.90914	-2.67415
Gm17644	1.80464	1.09071		Gm38178	1.55436	-1.578		Gm38120	4.13756	-0.361478
Gm29663	2.54148	0.105448		Gm38069	0.559465	-2.46924		Gm38380	2.62969	0.409216
Sulf1	6.01228	1.57554		Gm2383	0.932838	3.23844		Gm29570	2.41162	-0.212111
Slco5a1	8.41875	-0.0513958		Gm17644	0.570941	2.32703		Gm7593	3.85242	0.277484
Gm37162	0.287184	1.29275		Sulf1	4.72954	0.236676		Tram1	9.44888	0.169968
Gm5250	3.2548	0.863052		Slco5a1	8.18904	0.915862		Lactb2	10.8673	-0.0896083
Gm29283	4.70374	-0.365039		Gm5250	1.1286	0.566929		Gm38319	5.13277	-0.0862234
Prdm14	4.52599	-1.33319		Gm29283	1.4371	-1.40467		Xkr9	9.3965	-0.813079
Ncoa2	14.1245	-0.0905604		Prdm14	7.32565	-0.480108		Gm5523	0.619673	-2.73297
Gm38376	3.79346	1.33181		Ncoa2	10.96	-0.189173		Gm36947	0.367679	-1.82549
Gm37409	2.33363	5.41243		Gm38376	0.803079	0.690986		Gm37400	1.26511	3.76958
Gm27881	0.939512	-0.116055		Gm37409	1.7622	-0.565022		Eya1	7.77002	0.289706
Gm38223	0.642228	-2.66592		Gm27881	0.784381	0.925916		Gm22616	0.367679	-1.82549
Gm37702	2.50663	-5.73277		Gm38223	1.04691	-0.249119		Gm37444	0.500282	2.02174
Gm23169	0.526582	2.2217		Gm37702	2.87626	0.539715		Gm9947	3.05148	-1.13973
Gm38120	5.0656	-0.981351		Gm23169	0.932838	3.23844		Msc	3.61234	0.477226
Gm38380	4.11968	0.466801		Gm38120	4.86338	-0.188232		Gm37412	1.84417	-4.99657
Gm29570	4.83843	-0.542326		Gm38380	3.70904	3.49664		Smt3h2-ps4	4.25562	-0.107127
Gm7593	2.87537	1.11249		Gm29570	2.83225	-1.44467		Rpl5-ps1	4.78179	-0.357099
Tram1	11.8607	-0.449173		Gm7593	3.6886	-1.57128		Trpa1	6.06293	0.809273
Lactb2	8.28605	-0.0833288		Tram1	9.29832	0.364969		Kcnb2	4.39487	0.783542
Gm38319	5.54342	-1.26179		Lactb2	10.5979	-0.588317		Gm38116	1.26511	3.76958
Xkr9	4.67571	-1.1993		Gm38319	4.78688	-0.376972		Gm37138	0.660427	-2.83639
Gm5523	0.911518	3.21643		Xkr9	9.04813	-0.309044		Terf1	11.2198	-0.242576
Gm37400	1.02377	3.43503		Gm5523	0.540537	2.24056		Gm37509	3.4895	-0.925897
Eya1	10.373	-0.212556		Gm36947	1.11185	-3.74189		Sbspon	1.78482	1.69939
Gm22616	1.96241	-0.689995		Gm37400	1.51424	-0.0688073		Gm23259	1.7818	-0.951814
Gm37444	1.37515	0.889815		Eya1	8.13824	0.354171		Gm7634	4.76793	0.352313
Gm9947	0.526582	2.2217		Gm37444	0.570941	2.32703		4930444P10Rik	7.57017	0.0365279
Gm37412	0.563029	-2.45485		Gm9947	1.83172	1.35533		Rpl7	14.7045	-0.243677
Smt3h2-ps4	1.88427	-1.51013		Msc	3.26812	-0.387735		Rdh10	11.3205	0.15352
Rpl5-ps1	0.995649	0.0883014		Gm37412	0.367714	-1.7085		Gm38249	2.45977	-0.0845942
Trpa1	6.46132	0.248185		Smt3h2-ps4	4.51877	-0.140685		Gm28095	1.0259	3.33887
Gm10566	0.526582	2.2217		Rpl5-ps1	4.0786	-0.104182		Stau2	9.20218	-0.199239
Kcnb2	6.34363	0.84128		Trpa1	5.92411	0.757003		Gm7568	1.57257	0.526091
Gm37138	0.526582	2.2217		Gm10566	0.540537	2.24056		Ube2w	9.27649	0.0712642
Gm28669	0.308808	-1.52663		Kcnb2	3.71829	0.027713		Gm38342	4.57988	1.32168
Terf1	10.697	-0.555735		Gm38116	1.73225	-4.74232		Eloc	13.5654	-0.280774
Gm37509	3.74339	0.746659		Gm25227	0.313531	1.31789		D030040B21Rik	5.47837	0.203792
Sbspon	3.39198	4.11856		Terf1	11.0215	-0.346348		Gm7654	3.08625	0.729355
Gm7634	4.61225	1.51081		Gm37509	1.93475	-2.37957		Tmem70	11.2011	0.462464
4930444P10Rik	4.61694	0.0175867		Sbspon	1.96826	4.91454		Ly96	7.95534	-0.191941
Rpl7	10.456	-0.347346		Gm23259	1.11185	-3.74189		Gm5828	6.35117	0.0121176
Rdh10	11.2124	-0.112953		Gm7634	4.76569	0.162073		Gm28376	2.42683	-0.561355
Gm38249	1.37957	2.29298		4930444P10Rik	7.67183	0.357457		4921511E07Rik	0.553672	2.18045
Gm28095	0.995649	0.0883014		Rpl7	14.2339	-0.246294		Jph1	7.12655	-1.96448
Stau2	10.3903	-0.239884		Rdh10	11.3144	0.251776		Gdap1	10.3927	0.614267
Gm7568	1.60293	0.876564		Gm38249	2.38546	-1.86744		Gm28784	1.78989	0.169041
Ube2w	10.2307	-0.639306		Gm28095	1.92018	-0.0681235		Gm5251	1.95442	2.10734
Gm38342	6.14318	0.159724		Stau2	9.46363	0.208491		Rbm6-ps1	5.51878	-0.0482713
Eloc	11.7138	-0.0416337		Gm7568	1.39463	-0.481924		Gm6075	2.3375	0.913455
D030040B21Rik	5.56626	-0.417246		Ube2w	9.41618	0.605356		Gm25166	0.367679	-1.82549
Gm7654	3.00706	-0.387897		Gm38342	4.79973	-0.166903		Pi15	0.952806	3.18406
Tmem70	8.82899	-0.536442		Eloc	13.0716	-0.225845		Gm16070	0.660427	-2.83639
Ly96	5.56918	-0.302077		D030040B21Rik	5.90687	-0.531176		Crispld1	2.37742	2.02646
Gm5828	7.09032	0.335195		Gm7654	3.63634	-0.263767		Gm17969	2.00291	4.87446
Gm28376	3.33636	-1.04094		Tmem70	11.2207	0.507084		Gm28756	0.500282	2.02174
4921511E07Rik	2.65698	2.043		Ly96	7.42461	0.347402		Gm17837	0.500282	2.02174
Jph1	7.64393	-0.547097		Gm29649	0.540537	2.24056		Gm5252	0.553672	2.18045
Gm28783	0.642228	-2.66592		Gm5828	6.59433	0.359227		Gm28343	0.553672	2.18045
Gdap1	13.7218	-0.0703756		Gm28376	4.04877	1.80602		Tfap2d	0.660427	-2.83639
Gm28784	8.16472	-0.0935622		4921511E07Rik	2.41576	-2.99822		Gm10075	4.0561	1.81089
Gm5251	2.60991	-0.654949		Jph1	6.32295	-2.49977		Tfap2b	4.15237	0.972448
Rbm6-ps1	5.92181	-0.96882		Gm28783	0.932838	3.23844		Gm4849	2.78601	-1.81836
Gm6075	0.563029	-2.45485		Gdap1	10.8661	0.365471		Gm38382	0.660427	-2.83639
Pi15	6.17073	1.13842		Gm28784	2.95018	-0.0618914		Pkhd1	8.03698	-0.0289662
Gm28154	2.97564	-0.0340824		Gm5251	1.0951	3.55991		Gm15795	4.03917	0.890126
Gm16070	2.41757	1.7988		Rbm6-ps1	5.98743	-0.515169		Gm28653	0.660427	-2.83639
Crispld1	1.17528	-2.15061		Gm6075	2.32635	-2.88006		Il17a	1.38382	-4.31533
Gm28153	0.526582	2.2217		Pi15	2.37075	-0.290185		Il17f	4.44543	0.732205
Gm7690	0.563029	-2.45485		Gm28154	1.7622	-0.565022		Mcm3	11.7964	-0.135487
Gm17969	3.14522	-1.54639		Gm16070	2.10618	5.09823		Gm20587	1.16573	3.60178
Gm28756	1.64281	-1.90214		Crispld1	1.99402	-2.46665		Gm28065	0.640194	-2.78544
Gm45784	0.526582	2.2217		Gm7690	1.7672	0.60147		6720483E21Rik	0.367679	-1.82549
Defb41	1.28792	0.677565		Gm18775	0.660484	-2.736		Paqr8	2.96027	-0.508161
Gm17837	0.642228	-2.66592		Gm17969	0.540537	2.24056		Efhc1	0.964226	-0.36905
Gm15825	0.287184	1.29275		Gm28756	0.570941	2.32703		Tram2	5.65589	0.226149
Tfap2d	2.89216	-0.789008		Crisp4	0.818875	-3.14662		Gm2693	2.2093	-3.97199
Gm10075	3.72248	0.132572		Defb18	1.2757	-4.04597		Tmem14a	2.48121	1.57359
Tfap2b	8.20026	-0.579826		Defb41	0.961583	-3.46241		Gm38224	5.70104	-0.966134
Gm4849	3.80023	-0.802069		Gm17837	1.28966	1.01215		Gsta3	3.97951	-2.84686
Pkhd1	8.98614	-0.0948216		Tfap2d	2.73603	-0.0248751		Gm28836	1.26875	0.527843
Gm15795	2.06136	2.25488		Gm10075	4.3038	0.563239		Gm4956	6.27787	1.25895
Gm28653	1.66347	-2.94913		Tfap2b	4.55086	-0.0928324		Gm21909	5.34288	0.916482
Il17f	6.28053	0.821587		Gm28341	0.570941	2.32703		Khdc1a	12.5779	-0.340062
Mcm3	11.4165	-0.0488536		Gm4849	3.64604	-0.778256		Gm16329	7.19511	0.122962
Gm20587	1.28362	0.981173		Gm38382	0.660484	-2.736		Gm16327	4.46795	-0.0611438
Gm28065	5.31975	-1.80779		Pkhd1	8.21235	0.327465		Khdc1c	12.62	0.016786
Paqr8	7.26205	1.2362		Gm37315	0.559465	-2.46924		Gm2709	3.86039	1.41975
Gm28064	0.526582	2.2217		Gm15795	3.32874	0.108771		Gm16533	3.09924	0.639223
Efhc1	3.65923	1.61207		Gm28653	1.33803	-4.14626		Khdc1b	11.4617	-1.06247
Tram2	8.84357	1.22768		Il17f	4.58907	0.267446		Gm16328	1.81828	-1.0198
Gm28287	0.60085	2.43065		Mcm3	11.6917	-0.236433		Kcnq5	3.67384	2.86486
Gm2693	1.7047	-1.24955		Gm20587	0.961583	-3.46241		Gm36949	0.912502	3.10308
Tmem14a	4.94283	-0.531398		Gm28065	2.16408	1.20227		Gm7658	7.61083	0.187852
Gm38224	6.43616	-0.542012		Gm24723	0.313531	1.31789		Gm38243	0.553672	2.18045
Gsta3	3.46258	0.551935		6720483E21Rik	1.76497	1.67431		Gm5696	0.660427	-2.83639
Gm28836	1.64823	4.48746		Paqr8	4.22432	0.294266		Gm28239	0.303235	1.16383
Gm7094	1.30954	-1.21398		Efhc1	1.39582	2.44897		Rims1	6.25755	0.0979923
Gm4956	4.95589	0.389457		Tram2	6.88632	0.267762		Gm26866	0.660427	-2.83639
Gm21909	2.23031	1.05265		Gm2693	2.14187	-3.77782		Gm7761	1.11177	-3.83855
Khdc1a	12.6386	-0.387319		Tmem14a	1.17784	0.251218		Gm29506	1.11177	-3.83855
Gm16329	7.71208	1.17244		Gm38224	6.1096	1.14843		Gm6420	4.74803	0.426932
Gm16327	6.93347	0.416386		Gsta3	4.06199	0.944118		Mir30a	3.03318	-0.469959
Khdc1c	12.9902	-0.308793		Gm28836	2.4607	3.95991		Gm27028	3.95733	0.0560499
Gm2709	6.38976	0.569814		Gm4956	6.13361	1.33263		Gm29107	0.342854	-1.76807
Gm16533	5.32823	1.31044		Gm21909	5.04762	0.148209		Ogfrl1	8.97753	1.05581
Khdc1b	15.3792	-0.538856		Khdc1a	12.3551	-0.294987		Gm28822	0.500282	2.02174
Gm16328	2.83416	0.359261		Gm16329	7.03605	0.254639		B3gat2	4.42187	-0.324043
Kcnq5	6.17586	0.39851		Gm16327	4.7362	0.283984		Smap1	9.90882	0.188539
Gm36949	2.72921	0.60808		Khdc1c	12.4458	-0.160571		Sdhaf4	3.84056	-1.18774
Gm7658	4.7896	0.392957		Gm2709	4.11435	1.22764		Fam135a	9.76799	-0.447255
Rims1	11.9512	-0.24105		Gm16533	3.79172	0.116343		Gm37580	3.15106	1.90772
Gm26866	1.39949	-1.12621		Khdc1b	12.017	-1.50904		Col9a1	2.49403	-2.5083
Gm29506	1.02807	-0.214918		Gm16328	0.947282	-0.0697248		Col19a1	4.2074	-0.211391
Ppp1r14bl	2.06054	0.124294		Kcnq5	4.75967	0.052171		Gm26418	0.660427	-2.83639
Gm6420	3.68845	-0.0874951		Gm36949	1.33378	0.716906		Tubb4b-ps2	5.12236	-0.36573
Mir30a	1.27483	2.07998		Gm7658	7.53315	0.290356		Gm28439	16.7828	-0.179263
Gm27028	2.7999	-1.18902		Gm38243	0.570941	2.32703		Gm10222	15.6453	-0.259914
Ogfrl1	9.45146	0.0617919		Rims1	6.43111	-0.078512		Gm28438	14.7711	-0.395238
Gm28822	1.39949	-1.12621		Gm26866	0.570941	2.32703		Gm28437	15.0944	-0.267467
B3gat2	6.31776	-0.585595		Gm7761	1.24095	3.82289		Gm10925	17.5817	-0.400455
Smap1	9.68683	0.0149837		Gm29506	1.64968	-2.99383		Gm28661	16.5498	-0.220382
Sdhaf4	5.66419	0.181584		Ppp1r14bl	2.22768	0.165979		Gm29216	15.7069	-0.101215
Fam135a	11.3795	-0.502974		Gm24176	0.540537	2.24056		Lmbrd1	10.5771	-0.137998
Gm37580	3.3071	-0.26504		Gm6420	4.57627	-0.258152		Gm28237	1.59649	-1.94537
Col9a1	2.05687	-2.5858		Mir30a	1.39989	-1.38461		Gm9443	2.50504	-0.655452
Col19a1	7.15676	-0.0724075		Gm27028	3.73576	-0.00605576		Adgrb3	5.27595	-0.338485
Gm26418	0.526582	2.2217		Ogfrl1	8.9829	0.873667		Gm15702	0.271719	1.07565
Tubb4b-ps2	4.56259	-0.0472952		Gm7784	1.20718	0.339088		Gm20172	0.619673	-2.73297
Gm28439	16.4193	-0.0231906		Gm28822	1.18769	0.284539		Gm37211	0.553672	2.18045
Gm10222	15.1082	-0.0425313		B3gat2	4.85209	-0.09877		Gm37862	0.367679	-1.82549
Gm28438	13.9359	0.0224911		Smap1	9.89292	0.210691		Gm37880	0.697538	2.60411
Gm28437	15.2787	-0.161712		Sdhaf4	3.61293	0.685318		Gm37051	0.553672	2.18045
Gm10925	17.7364	-0.126509		Gm26524	0.610859	-2.60766		Gm38260	1.85159	1.94223
Gm28661	16.7009	-0.0536232		Fam135a	9.83215	-1.16797		Gm37628	3.02706	1.68534
Gm29216	15.6027	-0.0389234		Gm37580	2.54254	2.92033		8030445P17Rik	1.24215	0.626457
Lmbrd1	6.2129	-0.644576		Col9a1	2.24523	0.838113		Gm38198	2.18443	0.198455
Gm28594	0.73185	2.80322		Col19a1	4.73426	0.757372		Gm37077	1.26875	0.527843
Adgrb3	6.46544	-0.333337		Tubb4b-ps2	4.63945	0.508038		Gm37895	1.82386	4.6316
Gm37543	0.642228	-2.66592		Gm28439	16.5822	-0.281305		Gm36952	2.58123	-0.417555
Gm37211	0.642228	-2.66592		Gm10222	15.4632	-0.302756		Gm37602	2.85246	1.51296
Gm37011	1.02377	3.43503		Gm28438	14.6154	-0.327149		2900022M07Rik	1.53706	-0.369354
Gm37051	0.526582	2.2217		Gm28437	15.1228	-0.138922		2900002M20Rik	0.271719	1.07565
Gm37628	1.50495	4.27447		Gm10925	17.5266	-0.32862		Gm9884	1.88195	1.86539
Gm37077	1.08507	-3.66992		Gm28661	16.525	-0.13704		Gm19123	0.952806	3.18406
Gm36952	2.38477	-1.90993		Gm29216	15.7351	-0.00150673		4931408C20Rik	1.39447	-1.31946
Gm37602	2.60551	1.84774		Lmbrd1	10.3794	-0.345111		n-R5s209	0.952806	3.18406
2900022M07Rik	1.76506	1.74483		Gm28594	0.540537	2.24056		Gm19028	5.8859	0.206794
Gm9884	1.84315	0.568617		Gm28237	1.75467	-3.16459		Gm7846	7.04641	-0.245324
4931408C20Rik	3.61165	-0.818633		Gm9443	0.961583	-3.46241		Gm597	0.871039	3.01778
n-R5s209	0.526582	2.2217		Gm29414	0.295437	1.26989		Gm5697	3.52175	1.85281
Gm5524	1.02377	3.43503		Adgrb3	4.98186	0.344281		Gm5525	7.74711	0.302705
Gm19028	5.29248	0.38628		Gm37543	1.17784	0.251218		AC125120.1	0.303235	1.16383
Gm7846	2.66484	0.206937		Gm37331	1.2757	-4.04597		Gm6473	1.03447	-0.314474
Gm597	3.19098	-0.109		Gm37211	0.540537	2.24056		Phf3	13.929	0.260926
Gm5697	3.09059	2.74169		Gm37862	0.540537	2.24056		Gm37522	5.65692	0.480219
Gm5525	2.36763	2.7267		Gm37880	1.4042	-1.25446		Gm37906	6.93782	0.227481
Gm9898	3.64121	-0.416439		Gm25294	0.540537	2.24056		Ptp4a1	12.4546	0.352186
Gm6473	1.52567	-4.41704		Gm37011	0.559465	-2.46924		Gm5698	3.88302	0.164697
Phf3	14.3079	0.0561167		Gm38260	2.76236	-0.000400543		Gm9458	3.34368	0.623407
Gm37522	3.78988	0.566479		Gm37628	1.7731	0.376914		4931428L18Rik	3.12258	0.38062
Gm37906	4.44113	-2.11423		8030445P17Rik	2.11653	5.11107		Gm28644	1.43123	0.951547
Ptp4a1	12.5926	0.0131444		Gm38198	1.55678	4.32948		Gm29128	4.02588	0.169134
Gm5698	7.42352	0.25303		Gm37077	1.24095	3.82289		Lgsn	0.996418	-0.471025
Gm9458	6.55834	0.48476		Gm37895	1.25974	3.8542		Gm4850	5.9799	2.02615
4931428L18Rik	8.17499	-0.0593861		Gm36952	1.4042	-1.25446		Gm28645	3.80763	0.105016
Gm28644	3.59941	0.491332		Gm37602	1.99171	2.07876		Gm6489	1.84333	1.91752
Gm27362	0.60085	2.43065		2900022M07Rik	2.66912	4.31576		Khdrbs2	1.6379	-2.01277
Gm29128	4.8473	-0.311878		2900002M20Rik	1.25974	3.8542		Gm37110	5.80747	-1.64558
Gm7893	0.582063	-0.000582204		Gm9884	1.65706	4.47929		Gm37792	0.660427	-2.83639
Lgsn	2.7072	5.85666		4931408C20Rik	2.57987	-0.112764		Gm5415	0.500282	2.02174
Pih1d3	0.60085	2.43065		n-R5s209	0.559465	-2.46924		Gm37151	1.34532	-1.21414
Gm4850	11.3899	-0.384864		Gm19028	5.9533	0.735815		Gm28624	0.871039	3.01778
Gm28645	10.5473	-0.457712		Gm7846	6.90689	-0.50939		Gm37724	2.85128	-3.05006
Gm6489	8.26766	-0.354023		Gm597	2.12609	-0.553987		Gm7114	0.342854	-1.76807
Gm19680	1.3053	-0.912108		Gm5697	3.29323	0.836662		Prim2	9.81862	0.107469
Khdrbs2	5.25262	0.316636		Gm18033	1.2827	-0.981285		Gm29228	2.58598	1.73659
Gm37999	0.968733	3.32955		Gm22679	0.570941	2.32703		Gm37618	7.12734	0.586442
Gm37110	9.6406	-1.65921		Gm5525	7.48409	0.147783		Gm17813	1.55879	-0.4199
Gm37911	0.60085	2.43065		Gm23771	0.570941	2.32703		1700001G17Rik	1.77141	0.218318
Gm9839	0.526582	2.2217		Gm9898	1.85507	0.337677		Rab23	8.8485	-0.0188484
Gm37792	1.54076	-4.44917		Gm6473	1.85254	-3.31735		Bag2	5.81477	0.930368
Gm5415	0.526582	2.2217		Phf3	13.9267	-0.000291584		Zfp451	11.4598	-0.362385
Gm37724	6.14647	-1.53345		Gm37522	5.8092	-0.719079		Gm15455	9.57618	-0.602907
Gm7114	2.71203	-0.433643		Gm37906	6.69112	0.24793		Bend6	4.40919	0.704384
Gm4785	1.48451	0.201348		Ptp4a1	12.2524	0.1243		Gm37067	0.912502	3.10308
Gm37591	1.21508	3.80081		Gm5698	2.30904	0.660083		Dst	11.583	-0.598955
Gm18799	0.331481	1.40892		Gm9458	3.79777	0.0717699		Gm37354	3.00322	-0.768353
Gm7933	1.54312	4.32959		4931428L18Rik	4.37465	1.92131		Gm38157	5.06632	-0.0269218
Gm23453	1.07127	3.53784		Gm28644	0.947282	-0.0697248		Gm26788	5.46023	-1.13971
Prim2	9.27998	-0.606498		Gm27362	0.660484	-2.736		A930005N03Rik	0.660427	-2.83639
Gm29228	2.28434	1.45173		Gm29128	4.78108	-0.90055		Gm37958	2.22277	-0.265441
Gm37618	6.56065	1.74651		Gm7893	0.978916	3.32902		Gm37385	0.303235	1.16383
Gm17813	0.563029	-2.45485		Lgsn	0.774489	-3.04974		Gm5266	1.46708	4.10311
1700001G17Rik	5.49891	-0.562676		Pih1d3	0.956061	3.28437		Gm3052	2.69702	2.0252
Gm38173	1.81223	0.501583		Gm4850	6.78011	0.355378		Gm37233	6.97671	-0.911427
Rab23	10.0223	0.230022		Gm28645	5.29325	-0.42742		Ccdc115	9.85477	-0.0827007
Bag2	5.03701	0.97736		Gm6489	2.20533	-1.12274		Gm28306	0.660427	-2.83639
Gm37905	1.95286	-0.0823432		Eef1a1-ps2	0.861935	-3.23816		Imp4	10.7059	-0.131599
Zfp451	12.3941	-0.0729852		Gm7910	1.73225	-4.74232		Ptpn18	6.69135	0.613055
Gm15455	12.9108	0.105702		Khdrbs2	3.87096	-1.41309		Gm28417	5.68992	0.863397
Bend6	5.9771	-0.396885		Gm37999	0.660484	-2.736		4930568A12Rik	2.76453	2.06242
Gm37067	2.79804	5.97047		Gm37110	5.9851	-2.57833		Prss39	0.750824	0.59559
Dst	13.925	-0.255817		Gm37911	0.540537	2.24056		Gm28416	0.303235	1.16383
Gm37354	1.3322	0.790665		Gm37792	1.61836	-0.336902		Cfc1	1.73214	-4.83875
Gm38157	2.80304	0.300671		Gm5415	0.540537	2.24056		Prss40	1.94418	-1.15563
Gm26788	8.36466	-0.655419		Gm37426	1.04691	-0.249119		Amer3	0.660427	-2.83639
A930005N03Rik	1.19006	-0.90657		Gm37151	0.660484	-2.736		Gm28418	0.342854	-1.76807
Gm37958	3.75296	2.00208		Gm28624	1.71042	4.55979		Gm29730	0.802211	-1.31542
Gm37385	0.526582	2.2217		Gm37724	3.52938	-1.62372		AA619741	5.23573	-1.00437
Gm5266	4.1073	0.0102626		Gm7114	2.74019	-0.499805		Arhgef4	8.16724	0.549655
Gm3052	3.61025	1.66234		Gm4785	0.306684	-1.56007		Gm37224	0.952806	3.18406
Gm37233	6.89752	-1.00527		Gm24901	1.24095	3.82289		Gm37845	1.23274	3.71544
Ccdc115	11.3106	0.146307		Gm37591	0.932838	3.23844		Gm38336	3.89982	0.554316
Gm28306	0.763517	-1.045		Gm2987	1.02512	-0.335059		Fam168b	11.5402	0.0946106
Imp4	10.7826	0.0846311		Gm7933	1.20349	-0.75235		Gm37127	5.37435	0.465469
Ptpn18	7.61598	-0.699252		Prim2	10.0913	-0.212052		Plekhb2	8.03286	0.74316
Gm28417	5.9868	0.439436		Gm29228	2.5682	0.181011		Gm19430	1.99462	-0.473619
4930568A12Rik	3.32272	2.55685		Gm37618	7.61422	0.549419		Gm37670	3.81606	-0.79873
Prss39	1.42116	2.3772		Gm17813	2.40887	-0.300243		Gm8009	0.500282	2.02174
Gm28416	1.61656	4.43541		1700001G17Rik	1.24095	3.82289		Gm37068	0.367679	-1.82549
Cfc1	0.642228	-2.66592		Rab23	8.96012	0.022338		Gm8022	0.342854	-1.76807
Gm28419	0.642228	-2.66592		Bag2	5.73646	0.243708		Gm37146	0.660427	-2.83639
Prss40	1.90829	-0.116027		Gm37905	1.02512	-0.335059		Gm33222	1.6422	-1.84135
Amer3	2.14858	-2.53001		Zfp451	11.7161	-0.22888		4930535G08Rik	0.500282	2.02174
Gm36984	1.35726	-1.32022		Gm15455	10.4307	-0.290239		Gm38049	1.89788	-5.07499
Gm29730	2.86895	-1.19935		Bend6	5.03503	0.935305		Hs6st1	10.7577	-0.524408
AA619741	9.56184	-0.0895517		Gm37067	0.540537	2.24056		Gm33280	6.04726	0.716659
Arhgef4	6.29574	-0.0383374		Dst	12.4219	-0.566094		Uggt1	13.7938	0.128231
Gm37224	0.308808	-1.52663		Gm37354	3.96873	-3.26712		Neurl3	2.95668	-0.93035
Gm37845	0.308808	-1.52663		Gm28631	0.540537	2.24056		Arid5a	7.24159	0.530209
Gm38336	1.54554	-0.221124		Gm38157	5.72626	1.66446		4930403P22Rik	0.766998	2.76779
Fam168b	9.59999	-0.133345		Mir6896	0.749981	2.82413		Kansl3	12.2483	0.235398
Gm37127	2.9111	0.341889		Gm26788	6.37965	-0.572597		Fer1l5	6.75111	0.156811
Plekhb2	8.32499	-0.0855941		A930005N03Rik	0.978916	3.32902		Lman2l	7.14836	0.296991
Gm19430	2.19749	-1.32724		Gm37958	2.17159	-0.963605		Cnnm4	10.9978	-0.18307
Gm37670	4.15869	-0.741695		Gm5266	2.81894	2.61634		Gm37909	6.01285	-0.110336
Gm25096	1.08507	-3.66992		Gm3052	2.45068	1.53546		Cnnm3	9.44157	-0.0912083
Gm28415	1.08507	-3.66992		Gm37233	7.66484	0.798342		Ankrd23	2.54573	0.88914
1110002O04Rik	1.28792	0.677565		Ccdc115	9.8605	0.0926007		Ankrd39	6.35485	1.04738
Gm8022	0.966973	-3.44952		Gm28306	0.559465	-2.46924		Sema4c	5.62061	0.0254761
Gm33222	0.287184	1.29275		Imp4	10.6089	-0.0277032		D430040D24Rik	1.69533	1.52905
4930535G08Rik	1.30669	3.95013		Ptpn18	6.62169	0.162862		Fam178b	5.15205	0.35096
Gm38049	3.623	-1.35056		Gm28417	5.96311	0.897123		Cox5b	10.4725	0.143679
Hs6st1	11.112	0.220379		4930568A12Rik	2.80622	2.59947		Actr1b	9.05724	0.111632
Gm33280	6.77497	2.55656		Prss39	3.05272	0.11694		4933424G06Rik	4.42298	0.546742
Uggt1	10.4443	0.356411		Cfc1	2.02428	-2.42467		Zap70	7.69567	0.126428
Neurl3	4.33589	0.441254		Prss40	1.80977	-4.85325		Gm18828	0.271719	1.07565
Arid5a	10.9919	0.766997		Gm29730	0.295437	1.26989		Tmem131	9.38212	0.240606
4930403P22Rik	2.13516	1.18508		AA619741	5.03509	-2.37151		Gm37506	2.17733	5.10393
Kansl3	11.146	-0.0494353		Arhgef4	8.61351	0.508357		Gm38115	3.27609	-0.696854
Fer1l5	7.94073	0.439176		Gm37224	0.306684	-1.56007		F830112A20Rik	5.01788	0.685754
Lman2l	8.79743	0.00770534		Gm38336	3.34048	-0.966307		Rpl12-ps1	6.71344	-0.425735
Cnnm4	9.88274	0.397667		Fam168b	11.2113	-0.266021		Vwa3b	4.3133	0.114595
Gm37909	7.20304	0.0323246		Gm37127	5.11661	-0.952306		Cnga3	4.92124	1.02859
Cnnm3	9.36709	0.288174		Plekhb2	7.97327	0.566186		Inpp4a	7.62949	-0.176423
Ankrd23	3.53416	1.05861		Gm19430	1.1998	-2.13662		4930439A04Rik	1.21628	3.68806
Ankrd39	6.25277	-0.396507		Gm37670	3.77731	-0.109955		Gm37135	0.660427	-2.83639
Sema4c	8.14753	0.283527		Gm8009	1.2757	-4.04597		Coa5	9.74095	0.211572
D430040D24Rik	3.29144	0.420159		Gm25096	0.313531	1.31789		Unc50	8.98978	-0.0956735
Fam178b	5.93692	-0.129695		Gm28415	0.610859	-2.60766		Mgat4a	10.5698	0.248711
Gm6428	1.64823	4.48746		1110002O04Rik	0.932838	3.23844		4930594C11Rik	3.06877	2.439
Gm24133	0.526582	2.2217		Gm8022	1.04691	-0.249119		Gm43213	0.802211	-1.31542
Cox5b	9.31924	0.0871116		Gm33222	1.45832	1.03258		2010300C02Rik	9.46851	0.328209
Actr1b	7.13787	0.909625		4930535G08Rik	0.903748	-3.32485		4930470B04Rik	1.52169	4.18473
4933424G06Rik	5.02871	-0.0928115		Gm38049	2.14501	-5.3128		Gm19863	5.70358	0.283325
Gm33533	0.642228	-2.66592		Hs6st1	10.6374	0.0343477		Tsga10	7.72636	-0.0319019
Zap70	3.99749	0.454674		Gm33280	6.13828	-0.32551		Gm26805	4.75231	0.696413
Tmem131	9.7259	-1.49157		Uggt1	13.6921	-0.0134989		Lipt1	6.52865	-0.508325
Gm37506	1.0009	-0.322348		Mir6897	0.660484	-2.736		Mitd1	6.35183	-0.402434
Gm38115	3.0598	-0.581896		Neurl3	3.22331	-1.38427		Mrpl30	9.19211	-0.230211
F830112A20Rik	2.1312	-2.50595		Arid5a	8.25459	0.357187		Lyg2	1.41032	4.01674
Rpl12-ps1	3.80177	0.424443		4930403P22Rik	2.36208	-0.311056		Gm15457	2.39857	1.97713
n-R5s210	0.308808	-1.52663		Kansl3	12.3831	-0.0787182		Lyg1	0.303235	1.16383
Vwa3b	4.37371	0.654257		Fer1l5	6.6907	-0.447351		Txndc9	11.4785	-0.15869
Gm37020	0.911518	3.21643		Lman2l	7.22287	0.105698		Eif5b	14.8417	0.0968439
Cnga3	5.39232	1.04023		Cnnm4	10.6145	0.0953924		Rev1	10.4458	0.431456
1700074A21Rik	0.795495	-0.928796		Gm37909	5.87895	-0.959097		Gm37062	4.8087	1.86732
Inpp4a	10.6024	0.0688204		Cnnm3	9.28775	-0.0340963		Gm5099	0.367679	-1.82549
4930439A04Rik	1.49273	1.17639		Ankrd23	2.49127	-0.537586		Aff3	7.78661	0.294045
Coa5	7.49186	0.112183		Ankrd39	6.47836	0.168786		Gm16150	2.40023	0.9723
Unc50	11.683	-0.252599		Sema4c	5.99412	0.0271775		Gm16151	1.69262	4.44155
Mgat4a	11.1596	0.243605		D430040D24Rik	2.03189	0.213286		Gm34727	0.912502	3.10308
4930594C11Rik	3.18047	-0.797068		Fam178b	5.28768	0.276609		Gm38135	1.41032	4.01674
Gm43213	1.37515	0.889815		Cox5b	10.3173	0.481867		Lonrf2	6.19545	0.0356878
2010300C02Rik	8.05079	0.079192		Actr1b	8.90802	0.356281		Chst10	4.87132	-0.217032
4930556I23Rik	1.94161	4.89506		4933424G06Rik	4.28069	-0.0326062		Nms	0.271719	1.07565
4930470B04Rik	2.54107	-3.27568		Gm33533	1.29659	3.91438		Pdcl3	8.30561	0.304418
Gm19863	3.2587	-0.569957		Zap70	7.76839	0.248438		Gm37309	2.26727	0.262089
Tsga10	9.58275	-1.03554		Tmem131	9.4011	0.0907653		Gm37821	1.19962	3.66017
Gm26805	2.38875	2.75703		Gm37506	0.776314	2.88411		Gm37091	0.912502	3.10308
Lipt1	7.28076	-0.404075		Gm38115	2.9964	2.63063		Npas2	6.85799	-0.292225
Mitd1	6.49703	-0.482532		F830112A20Rik	4.90093	1.09931		Gm3617	1.3649	-1.46854
Mrpl30	6.61295	-0.0535869		Rpl12-ps1	6.23708	0.491143		Rpl31	13.0667	-0.0229443
Lyg2	1.92606	0.774813		Vwa3b	5.25322	1.52824		Tbc1d8	7.73845	0.0217855
Gm15457	3.66067	-0.739		Gm37020	0.970276	0.0163099		Gm24826	4.0735	0.218936
Gm23409	0.642228	-2.66592		Cnga3	6.31597	0.492728		Cnot11	10.1577	0.239653
Txndc9	11.1714	-0.0649929		Inpp4a	7.8477	0.0387171		Gm15832	4.1774	0.488217
Eif5b	13.9936	-0.12212		4930439A04Rik	2.26033	5.29571		Snord89	4.29065	0.828975
Rev1	11.0475	-0.102656		Gm37135	0.540537	2.24056		Rnf149	10.5883	0.145859
Gm37062	2.42926	0.416276		Coa5	9.53183	0.56542		Gm23722	3.78561	-0.322809
Gm5099	1.39949	-1.12621		Unc50	9.11174	-0.0687249		Gm5100	0.964226	-0.36905
Aff3	10.3797	-0.137107		Mgat4a	10.7715	0.335984		Creg2	3.60714	1.56536
Gm16151	1.26017	-1.10809		4930594C11Rik	4.12332	0.671341		D930019O06Rik	2.74754	-0.639312
Gm16152	1.62115	-4.56381		Gm43213	1.43197	-0.526522		Rfx8	3.24099	-0.402802
Gm38135	1.93883	-5.01334		2010300C02Rik	9.52704	0.52992		Gm3646	0.553672	2.18045
2610300A13Rik	0.287184	1.29275		4930556I23Rik	2.75178	0.478186		Map4k4	10.8888	0.210896
Lonrf2	8.81111	-0.587065		4930470B04Rik	3.731	-0.104609		4930456G14Rik	0.619673	-2.73297
Chst10	4.39385	1.01254		Gm19863	4.63186	0.26505		Il1r2	2.02958	2.22717
Pdcl3	6.81326	-0.286623		Tsga10	7.98116	-0.246822		Gm16894	1.00313	-0.21236
Gm37821	0.642228	-2.66592		Gm26805	4.6963	-0.353633		Il1r1	6.03517	-1.10085
Gm37091	1.84537	3.2127		Lipt1	6.44629	-0.796121		Gm38070	4.50748	-3.47232
Npas2	6.89372	-0.0374306		Mitd1	6.75524	-0.818091		Il1rl2	1.55985	2.54371
Rpl31	9.97652	0.268778		Mrpl30	9.01893	-0.0790017		Il1rl1	3.44474	0.965475
Tbc1d8	10.2171	-0.0524167		Lyg2	1.88043	-0.877895		Il18r1	1.34003	-1.41445
Cnot11	8.9588	-0.0335852		Gm15457	0.947282	-0.0697248		Il18rap	2.77892	0.175545
Gm15832	3.61527	0.77663		Lyg1	0.774489	-3.04974		Slc9a4	2.43133	-0.649343
Snord89	1.76376	-1.88576		Txndc9	11.3651	-0.160811		Gm37435	1.68233	-1.90799
Rnf149	9.23334	0.300596		Eif5b	14.8285	-0.323352		Slc9a2	2.33986	1.33391
Gm23722	3.47942	0.531266		Rev1	10.5181	0.493533		Gm37915	0.500282	2.02174
Gm5100	1.86516	4.80046		Gm37062	4.69529	0.594558		Mfsd9	3.1434	-2.62569
Creg2	4.02462	-0.706344		Gm5099	1.86976	4.78056		Tmem182	2.98383	-1.49291
D930019O06Rik	2.43008	2.81318		Aff3	8.10958	-0.24467		Gm28634	1.11177	-3.83855
Rfx8	2.05843	1.18635		Gm16150	2.14642	-0.498777		Gm29260	1.4544	0.20402
Gm3646	0.845573	0.904127		Gm16151	2.83582	-0.664378		Gm5267	0.750824	0.59559
1700066B17Rik	1.75994	-4.77097		Gm16152	2.38605	-0.693314		Gm8176	0.303235	1.16383
Map4k4	11.1822	-0.132139		Gm34727	0.932838	3.23844		Gm28175	0.303235	1.16383
4930456G14Rik	3.00166	-6.31871		Lonrf2	6.68901	-0.280017		Gm28140	0.660427	-2.83639
Il1r2	2.14484	0.453625		Chst10	5.58438	-0.467434		Gm37047	0.619673	-2.73297
Gm16894	2.28719	-2.72719		Gm37707	0.660484	-2.736		Pantr1	2.11574	2.25808
Gm37347	0.60085	2.43065		Nms	0.570941	2.32703		Pou3f3	6.88482	-0.00655708
Il1r1	7.90293	0.0371562		Pdcl3	8.00002	0.239006		Gm20646	0.367679	-1.82549
Gm38070	8.15432	-1.37625		Gm37309	3.24327	0.608019		Pantr2	1.41032	4.01674
Il1rl2	4.6231	0.275516		Gm37091	2.18885	0.569961		Mrps9	9.85744	0.303292
Gm17970	0.966973	-3.44952		Npas2	6.95683	-0.180695		Gm23126	2.61381	-2.35946
Il1rl1	1.3322	0.790665		Gm3617	1.43908	-4.31296		Gpr45	2.93922	-0.0570442
Il18r1	3.90838	0.460778		Rpl31	12.7617	0.0987258		Tgfbrap1	10.4801	0.00826072
Il18rap	6.13081	-0.22693		Tbc1d8	8.09661	-0.485658		Gm28782	0.500282	2.02174
Slc9a4	5.84171	0.0876411		Gm24826	3.76548	2.41265		8430432A02Rik	2.54101	5.55608
Gm37435	2.081	-0.528343		Cnot11	10.0815	0.61286		AI597479	10.3274	-0.0813077
Slc9a2	3.94523	-2.04205		Gm15832	3.84984	-0.613908		Fhl2	4.05533	2.16843
Gm37623	3.48559	-0.643812		Snord89	3.83926	1.38573		Gm8210	10.5727	-0.0416257
Gm37915	1.89543	-4.94973		Rnf149	10.4196	0.175274		Gm29040	7.66298	0.287883
Mfsd9	5.96679	-0.0117508		Gm23722	3.72961	-0.196442		Gm29610	2.7452	0.0773427
Tmem182	8.5676	-0.415077		Gm5100	1.29659	3.91438		Nck2	9.33063	-0.359107
Gm28634	0.995649	0.0883014		Creg2	3.43892	-1.0504		Gm37536	4.23642	-0.174143
Gm29260	0.563029	-2.45485		D930019O06Rik	3.05173	-0.367081		Gm38228	5.31273	-0.560788
Gm8176	4.41128	0.337599		Rfx8	3.05226	-0.208665		Ecrg4	1.19239	-1.05484
Gm9915	0.968733	3.32955		1700066B17Rik	0.570941	2.32703		Gm29157	0.500282	2.02174
Gm28175	4.16694	-1.27942		Map4k4	10.8959	0.674048		Gm29156	0.660427	-2.83639
Gm28140	3.34287	0.0327551		Il1r2	2.49417	-1.2196		Uxs1	8.70608	-0.308547
Pantr1	2.70228	0.126394		Gm16894	1.67138	-4.66591		Gm16103	2.22579	-2.9521
Pou3f3	5.61462	0.976419		Gm37347	2.26257	1.56105		Gm19587	3.75576	-0.227586
Gm20646	3.88325	-1.86319		Il1r1	6.43294	-0.554973		Gm26352	0.367679	-1.82549
Pantr2	1.98897	3.33168		Gm38070	5.10227	-2.20279		Tpp2	11.6511	-0.257094
Mrps9	7.73673	-0.149638		Il1rl2	3.39145	-0.925548		Mettl21c	4.00999	1.28148
Gm23126	1.14603	-1.93636		Gm17970	0.956061	3.28437		Gm15838	1.26511	3.76958
Gpr45	2.54225	-0.0756265		Il1rl1	3.79587	1.24217		Gm8251	5.29827	1.25275
Tgfbrap1	11.6841	0.182502		Il18r1	2.16468	-5.32761		Tex30	8.08644	-0.0802333
8430432A02Rik	1.56364	-1.7587		Il18rap	3.58521	-1.57901		Poglut2	3.56554	0.838857
AI597479	9.19119	-0.191233		Slc9a4	3.89095	1.81064		Bivm	3.70952	-2.25527
Fhl2	4.58918	0.683378		Slc9a2	1.92183	4.85421		Ercc5	8.68002	0.88069
Gm8210	7.60488	0.399103		Gm37623	0.570941	2.32703		Mettl21e	0.851831	-3.31626
Gm29040	5.29448	-0.157564		Gm37915	0.559465	-2.46924		Gm15833	1.03447	-0.314474
Nck2	5.91958	-1.38922		Mfsd9	3.81756	-1.60049		Gulp1	3.87694	0.00319531
Gm38228	3.3	-0.299971		Tmem182	2.95492	-1.39841		Gm38110	5.96251	-1.79993
Ecrg4	1.21508	3.80081		Gm5973	1.71042	4.55979		Gm3489	0.660427	-2.83639
Uxs1	10.2418	-0.385685		Gm29260	2.11771	0.481525		Gm3496	1.08207	-3.78549
Gm16103	2.05565	1.19652		Gm5267	1.11185	-3.74189		Col3a1	1.04467	3.3744
Gm19587	4.0998	0.111733		Gm8176	2.39092	0.294514		Col5a2	2.03814	-1.44173
Gm8241	0.911518	3.21643		Gm9915	0.559465	-2.46924		Gm38211	2.10821	0.00982394
Tpp2	10.0091	-0.138844		Gm28175	2.20731	-2.70996		Gm7063	1.72296	1.70376
Mettl21c	4.08804	0.893505		Gm28140	1.16962	-0.664003		Gm8304	1.65686	-0.0991837
Gm15838	1.02723	-3.56378		Gm37047	0.540537	2.24056		Gm8307	1.09955	3.47394
Gm8251	8.43161	3.33913		Pantr1	3.88792	0.698778		Wdr75	12.2708	-0.248321
Tex30	8.73862	0.0652757		Pou3f3	7.26214	2.09549		Gm28906	4.94867	1.29301
Poglut2	5.45616	-0.60693		Gm20646	1.77669	0.499132		Gm5526	5.15077	0.288943
Bivm	8.60239	-0.319596		Pantr2	0.550032	-0.131229		Gm5269	3.05279	0.736134
Ercc5	7.33939	1.54041		Dalir	1.54151	4.30687		Gm18303	0.619673	-2.73297
Mettl21e	1.2378	0.876115		Mrps9	9.73779	0.231752		Slc40a1	4.42848	0.701908
Gm15833	1.3504	4.0202		Gm23126	2.05429	-3.64764		Gm9496	1.6746	-0.710085
Gm28893	1.47625	-0.73858		Gpr45	3.03963	2.68633		Gm18849	0.367679	-1.82549
Gulp1	5.48296	-0.166842		Tgfbrap1	10.7598	-0.340878		Dnah7b	6.85213	-0.00184234
4930521E06Rik	0.966973	-3.44952		Gm28782	1.38722	-1.33649		Gm8326	5.46788	-0.228808
Gm38110	9.70707	-0.913209		8430432A02Rik	1.94802	0.98853		Dnah7c	8.31027	0.119906
Gm3489	1.0009	-0.322348		AI597479	10.212	-0.314552		Slc39a10	11.2484	-0.0458191
Gm3496	0.526582	2.2217		Fhl2	2.52548	1.20763		Gm28151	3.53681	-0.202044
Col3a1	0.939512	-0.116055		Gm8210	10.0813	0.318489		Gm37393	1.49775	1.11326
Col5a2	1.62227	-0.216089		Gm29040	7.61215	-0.279629		Gm28527	1.00313	-0.21236
Gm38211	0.563029	-2.45485		Gm29610	3.24548	0.133878		Gm28826	1.14508	0.319692
Gm8307	1.79903	-0.837739		Nck2	8.67563	-0.119378		Gm4852	5.49321	0.417528
Wdr75	10.9852	0.0239271		Gm37536	4.24754	-0.786323		Gm8337	5.49811	0.0620284
Gm28906	1.41252	1.00038		Gm38228	4.9986	-0.281379		Gm8367	1.46708	4.10311
Gm5526	3.32589	-0.17293		Gm29156	1.96391	2.32307		Gm6757	1.58972	-4.6306
Gm5269	1.33083	-4.11209		Uxs1	8.77652	0.101778		Gm3605	0.619673	-2.73297
Gm18303	1.37957	2.29298		Gm16103	2.74889	4.4162		4933411E06Rik	0.303235	1.16383
Slc40a1	6.66579	0.560646		Gm19587	3.27326	-0.746974		Gm8391	1.08207	-3.78549
Gm9496	2.09632	-1.12523		Gm8241	1.25263	0.923995		Gm29665	0.952806	3.18406
Gm3852	0.563029	-2.45485		Tpp2	11.4879	-0.328492		Tmeff2	2.96736	0.543189
Gm18849	4.33616	0.979159		Mettl21c	2.98246	0.917507		Gm28320	0.553672	2.18045
Dnah7b	9.99515	-0.229081		Gm15838	1.27828	3.88436		Gm29325	1.45504	-4.42362
Gm8326	2.59023	-0.188902		Gm8251	6.06074	0.904964		9330175M20Rik	2.05862	1.49166
Dnah7c	11.245	-0.492435		Tex30	8.38666	0.42381		Gm5253	1.11177	-3.83855
Slc39a10	12.9992	-0.140667		Poglut2	3.51036	-0.0381234		1700072G22Rik	2.28687	1.37438
Gm28151	4.33416	-1.19856		Bivm	4.41772	0.228681		Nabp1	12.1304	0.0680346
Gm28826	7.63226	-0.419805		Ercc5	9.07984	1.27279		Gm17767	4.06341	1.90147
Gm4852	4.70292	0.728446		Mettl21e	1.40108	1.2749		Gm37535	1.59649	-1.94537
Gm8337	2.62778	-0.605062		Gm5700	0.978916	3.32902		Gm28055	1.19962	3.66017
Gm22419	3.0472	0.55015		Gm28893	0.978916	3.32902		Myo1b	12.827	-0.0499772
Gm5974	2.76785	1.19423		Gulp1	3.7784	1.11208		Gm29453	6.18419	0.0151396
Gm23240	0.563029	-2.45485		Gm37626	0.570941	2.32703		Gm28323	5.15487	0.828265
Gm6757	0.60085	2.43065		Gm38110	6.79223	-1.70302		Gm8420	2.23407	2.54127
Gm8384	2.48518	1.02879		Gm3489	2.36946	0.25306		Stat4	3.2443	1.55066
Gm8391	1.3322	0.790665		Gm19480	0.956061	3.28437		Stat1	3.68211	-2.21927
Gm29665	2.00937	-0.970217		Gm3496	0.559465	-2.46924		Gls	11.2063	0.0294433
Gm28321	2.92689	1.65784		Col3a1	2.1079	-1.83668		Nab1	9.08303	0.424769
Tmeff2	7.32821	0.987787		Col5a2	3.62477	0.0505113		Rps27a-ps1	0.619673	-2.73297
Gm28322	0.642228	-2.66592		Gm38211	1.96391	2.32307		Gm553	0.367679	-1.82549
9330175M20Rik	0.603172	-2.56354		Gm7063	0.295437	1.26989		Gm5527	4.27103	0.241597
1700072G22Rik	2.92782	0.599317		Gm8304	3.23688	-1.01568		Nemp2	5.11144	1.28856
Nabp1	11.7393	-0.109635		Gm23974	0.947282	-0.0697248		Mfsd6	6.46241	-0.190305
Gm17767	7.64329	-0.425331		Wdr75	12.313	-0.560085		Inpp1	4.91806	0.240009
Gm37535	1.84733	0.0605336		Gm28906	4.56753	1.52849		Hibch	8.42038	-0.27477
Gm28055	1.3195	2.16757		Gm5526	4.89841	-0.677424		Gm16107	1.87864	-0.901566
Myo1b	10.8621	0.00528376		Gm5269	1.99014	-1.05528		1700019D03Rik	3.46714	1.78093
Gm29453	3.62526	-0.469491		Gm18303	0.932838	3.23844		Mstn	1.05176	-3.73045
Gm28323	2.93904	0.0539151		Slc40a1	5.42044	0.986616		1700019A02Rik	1.71889	1.57506
Gm27607	1.46574	4.21572		Gm9496	2.119	1.31261		Pms1	8.66248	-0.0253545
Gm8420	1.72819	-0.696849		Stk-ps2	1.40514	-2.61835		Ormdl1	6.21099	-0.377503
Stat4	8.47105	-0.00883034		Gm18849	1.64718	-0.250065		Osgepl1	7.94436	0.12788
Gm31812	3.03333	0.860835		Dnah7b	7.55062	-0.102754		Gm28551	0.824104	-1.2272
Stat1	4.77064	0.427058		n-R5s211	1.11185	-3.74189		Gm18800	1.91374	-1.77725
Gm18301	1.10873	-0.696434		Gm8326	5.11826	0.42252		Asnsd1	8.46272	0.176205
Gls	11.1451	0.259421		Dnah7c	8.59704	-0.0905025		Gm28779	0.619673	-2.73297
Gm5975	0.563029	-2.45485		Slc39a10	11.3928	-0.412715		Dnah7a	7.31388	-0.25235
Nab1	11.97	-0.0545576		Gm28151	3.70016	0.551648		Stk17b	7.95623	0.367731
Gm5527	3.11428	1.49708		Gm28527	1.98174	-1.02467		Gm37863	1.45504	-4.42362
Nemp2	4.88406	-0.394523		Gm28825	0.570941	2.32703		Hecw2	8.56181	0.609052
Gm37242	1.28362	0.981173		Gm28826	3.33542	-0.111126		Mir7681	1.26511	3.76958
Mfsd6	9.82004	-0.0463022		Gm4852	5.90737	0.0541868		Gm37633	3.51676	2.32345
Gm28650	0.563029	-2.45485		Gm38090	1.52017	1.52945		Ccdc150	5.99159	-0.457746
Inpp1	6.16176	1.00156		Gm18117	1.13106	-1.9896		Gtf3c3	10.8966	0.201431
Hibch	6.2353	-0.147262		Gm8337	5.08583	0.493501		Pgap1	7.03288	0.686942
1700019D03Rik	6.71789	-0.509674		Gm19206	0.956061	3.28437		Gm36955	0.553672	2.18045
Mstn	1.2822	-4.03428		Gm5974	1.24095	3.82289		Ankrd44	11.0594	-0.373848
1700019A02Rik	3.7471	0.0679016		Gm8367	1.28966	1.01215		4930444A19Rik	1.45504	-4.42362
Pms1	8.74406	-0.182858		C230029F24Rik	1.3514	0.756804		Gm37370	2.47131	-2.47741
Gm28777	0.642228	-2.66592		Gm6757	1.45514	-4.32708		A130048G24Rik	3.85451	0.616391
Ormdl1	3.97842	0.422315		Gm28388	0.295437	1.26989		Sf3b1	14.7497	-0.0778903
Osgepl1	7.45085	-0.0242131		Gm8384	0.540537	2.24056		E330011M16Rik	0.952806	3.18406
Gm28551	0.621687	-0.117959		Gm28321	1.75216	-4.78266		Coq10b	7.51279	-0.361524
Gm18800	1.86516	4.80046		Tmeff2	3.89452	0.816186		Gm17971	2.4793	-0.304282
Asnsd1	6.46004	-0.250582		Gm28322	1.551	1.59302		Hspd1	12.4743	0.198715
Gm28779	0.287184	1.29275		Gm25736	0.540537	2.24056		Hspe1	10.1126	0.213717
Gm6799	1.2822	-4.03428		Gm28320	2.41642	5.48931		Gm5147	0.619673	-2.73297
Dnah7a	8.52868	-0.118279		Gm29325	1.75401	0.568713		Gm16581	2.55836	0.294762
Stk17b	9.03531	0.478585		9330175M20Rik	1.2757	-4.04597		Mob4	9.83632	-0.202139
Gm37863	0.60085	2.43065		Cavin2	1.2827	-0.981285		Gm6822	2.65306	-0.345604
Hecw2	8.88574	-0.0200394		Gm5253	0.947282	-0.0697248		Rftn2	8.87114	0.159039
Mir7681	1.91056	-2.13567		1700072G22Rik	2.25163	2.48972		Gm10561	2.83691	-1.31518
Gm25829	0.60085	2.43065		Nabp1	12.2537	-0.498919		Mars2	10.0753	-0.330393
Ccdc150	5.87601	0.23988		Gm17767	4.56341	-0.0532545		Boll	3.28112	-0.694699
Gtf3c3	10.4239	-0.33935		Gm37535	0.961583	-3.46241		Gm8292	3.80979	0.449161
Gm34066	2.30636	0.672868		Myo1b	12.6421	-0.120276		Plcl1	5.72191	-0.552715
Pgap1	7.42019	-0.462591		Gm29453	5.98933	-0.942544		Gm38056	1.19962	3.66017
Gm36955	1.08507	-3.66992		Gm28323	5.30267	-0.68847		9130227L01Rik	3.58188	-0.518716
Gm19637	0.954197	1.46788		Gm8419	1.26188	-4.01095		Gm36986	1.58913	-0.210881
Ankrd44	14.7554	-0.0593046		Gm27607	1.28966	1.01215		Gm28900	0.500282	2.02174
4930444A19Rik	2.27397	5.32812		Gm8420	2.03321	-0.676528		Gm28240	0.660427	-2.83639
Gm37370	1.68123	-0.910314		Stat4	3.34553	-0.249338		Hsfy2	0.912502	3.10308
A130048G24Rik	5.26773	-0.406628		Gm28177	0.295437	1.26989		Satb2	10.9412	0.0700727
Sf3b1	13.2633	-0.147887		Gm3940	1.55785	1.25613		9130024F11Rik	5.73514	-0.384692
E330011M16Rik	2.21376	0.763752		Gm31812	0.932838	3.23844		Gm4081	2.13438	1.54059
Coq10b	9.52263	-0.655626		Stat1	2.53943	-2.0445		Gm23943	1.68106	-0.0341406
Gm17971	3.04583	1.91297		Gm18301	0.570941	2.32703		BC055402	3.50146	-0.4176
Hspd1	11.2688	-0.204002		Gls	11.0037	0.423864		Gm5254	1.11177	-3.83855
Hspe1	8.6582	-0.658646		Nab1	9.16787	0.127213		4930558J18Rik	4.82548	0.662033
Gm5147	2.6914	-1.44991		Gm5976	1.24095	3.82289		1700066M21Rik	8.21239	0.558877
Gm16581	4.54697	1.31559		Rps27a-ps1	0.540537	2.24056		Tyw5	8.29582	0.565882
Mob4	9.46035	-0.223939		Gm553	0.540537	2.24056		Maip1	8.75018	-0.428125
Gm6822	1.63344	1.48788		Gm28178	0.660484	-2.736		Gm8581	3.18777	-3.10663
Rftn2	4.95519	0.686354		Gm5527	3.87993	1.22161		Gm37373	3.73438	-1.2297
Gm10561	2.1198	0.402285		Nemp2	4.28439	0.750733		Gm17929	0.500282	2.02174
Mars2	9.59509	-0.0773552		Gm37242	0.559465	-2.46924		Spats2l	5.06356	0.851162
Boll	4.32322	-0.238455		Mfsd6	7.30399	0.153747		Gm17234	3.70742	-0.834341
Gm8292	1.95737	0.674361		Gm29670	1.81753	0.249008		Kctd18	9.43392	0.474017
Plcl1	7.50866	-0.115859		Gm28650	0.932838	3.23844		Sgo2a	9.41069	-0.0316899
Gm38056	2.48331	1.12889		Inpp1	5.57235	1.82997		Aox1	4.72795	-3.76476
Gm37382	0.642228	-2.66592		Hibch	8.39617	-0.478196		Aox3	3.16557	0.00955796
9130227L01Rik	7.80772	0.22793		Gm16107	1.93551	-3.4397		Aox4	6.25449	0.847512
Gm36986	2.30416	0.877483		1700019D03Rik	3.933	0.943616		Gm15759	1.87103	-2.25041
1700003I22Rik	0.526582	2.2217		Gm24349	0.306684	-1.56007		Aox2	5.03084	0.569349
Gm28900	0.563029	-2.45485		1700019A02Rik	2.3287	0.494553		Gm37607	4.51613	0.463669
Gm28240	0.60085	2.43065		Pms1	8.84548	0.185029		Bzw1	14.2324	-0.114321
Hsfy2	2.84342	-1.00884		Gm28777	1.23659	-0.837323		Clk1	11.055	-0.25218
Satb2	10.7589	-0.407446		Ormdl1	5.93042	0.256458		Ppil3	6.81806	-0.184007
9130024F11Rik	5.54054	-0.718284		Osgepl1	7.90923	-0.198983		Nif3l1	9.43581	-0.758272
Gm4081	1.76405	-0.768461		Gm28551	0.932838	3.23844		Orc2	10.7785	-0.238121
Gm23943	2.09492	-1.27649		Gm18800	0.570941	2.32703		Gm23966	2.7473	-3.00516
BC055402	0.832682	-1.25592		Asnsd1	8.76779	-0.0637598		Gm15834	3.07446	-1.96783
4930558J18Rik	4.8197	-0.704074		Gm28779	1.38722	-1.33649		Fam126b	11.2838	0.269396
1700066M21Rik	10.1624	0.184691		Gm6799	1.13106	-1.9896		Ndufb3	7.04944	-0.347943
Tyw5	7.40281	-0.250791		Dnah7a	7.4294	0.0441126		Gm29389	0.553672	2.18045
Maip1	6.69786	-0.162385		Stk17b	8.53787	1.24073		Cbx3-ps7	6.56636	0.353838
Gm22371	0.331481	1.40892		Gm37863	2.06981	-0.250768		Flacc1	1.62583	2.71438
Gm8581	1.61165	0.203618		Hecw2	8.82598	-0.0432258		Cflar	7.67918	-0.274794
Gm37373	1.35627	2.39035		Mir7681	0.978916	3.32902		Casp8	3.49736	2.69884
Spats2l	4.95183	1.29213		Gm37633	2.06405	5.04516		Gm37760	2.71737	1.23817
Gm17234	1.74518	0.535749		Gm25829	0.570941	2.32703		Gm28802	2.54926	1.23581
Kctd18	9.5517	-0.108866		Ccdc150	5.79172	0.122153		Trak2	9.66479	-3.59339
Sgo2a	10.4372	-1.02623		Gtf3c3	11.2471	0.358574		Stradb	7.9268	0.18538
Aox1	4.76367	0.927971		Pgap1	7.43846	0.546965		C2cd6	4.50749	0.828718
Aox3	0.995649	0.0883014		Gm36955	1.57656	-1.7425		Gm29018	0.697538	2.60411
Aox4	6.38037	0.0715465		Gm19637	0.660484	-2.736		Tmem237	4.55197	-0.613082
Gm15759	2.98642	0.809755		Ankrd44	11.3462	-0.508034		G730003C15Rik	2.48987	0.0339999
Aox2	5.72932	-0.127226		4930444A19Rik	2.90668	0.0624197		Mpp4	7.20123	0.727197
Gm37607	5.35757	1.14967		Gm37370	0.660484	-2.736		Gm29017	6.00861	1.31354
Bzw1	13.4979	-0.0196887		A130048G24Rik	4.23791	-1.27934		Gm19125	3.01705	2.01521
Clk1	10.5425	-0.16755		Sf3b1	14.5837	-0.0515179		Als2	12.4823	-0.0241913
Ppil3	5.07221	-0.5055		E330011M16Rik	1.26421	-1.06427		Cdk15	3.29964	-0.464666
Nif3l1	7.67217	-0.283336		Coq10b	7.60397	0.20836		Gm29016	2.07772	4.96876
Orc2	11.7295	-0.195558		Gm17971	2.6284	0.664724		Fzd7	7.32724	-0.52113
Gm23966	3.99375	-0.0481953		Hspd1	12.3606	-0.0587956		Gm26813	1.39447	-1.31946
Gm15834	4.09704	-0.112958		Hspe1	10.0504	0.189664		Gm973	5.2555	1.34912
Fam126b	12.9258	0.0355874		Gm5147	1.64175	-1.75651		Gm28411	0.619673	-2.73297
Ndufb3	6.04564	0.644972		Gm16581	2.66845	0.207031		Sumo1	12.7848	-0.202643
Gm18802	0.526582	2.2217		Mob4	9.77092	-0.059922		D430013B06Rik	7.31125	-0.374613
Cbx3-ps7	4.68887	-0.114599		Gm6822	2.41642	5.48931		Gm29596	1.6422	-1.84135
Flacc1	1.93881	0.120861		Rftn2	8.45802	-0.0402786		Nop58	13.9951	-0.0399804
Cflar	9.54842	0.066232		Gm10561	2.73392	-0.739618		Snord70	4.93129	1.05694
Casp8	6.21078	-1.30388		Mars2	9.95117	-0.213851		Gm26287	3.59804	0.727852
Gm37760	1.3336	-1.26539		Boll	3.6525	-3.46048		Snord11	3.72683	1.26127
Gm28802	7.34093	-0.220891		Gm8292	3.0534	0.468649		Bmpr2	11.5498	0.236384
Trak2	11.6414	-0.913595		Plcl1	5.73613	-0.203187		Gm38125	4.05777	0.00451586
Stradb	12.6492	-0.0570138		Gm38056	1.2757	-4.04597		Gm37977	0.500282	2.02174
C2cd6	6.04701	1.66507		Gm37382	1.11185	-3.74189		Fam117b	10.419	0.0446847
Gm29018	0.526582	2.2217		9130227L01Rik	4.00099	-0.92739		Gm37531	5.79855	1.13662
Tmem237	5.09449	1.14188		Gm36986	1.2757	-4.04597		Gm18829	2.78122	-0.0327631
G730003C15Rik	2.05926	5.05481		Gm28900	0.540537	2.24056		Ica1l	8.18751	-0.0390384
Mpp4	8.59124	2.56837		Satb2	10.1112	-0.276716		Wdr12	11.9735	-0.240669
Gm29017	4.822	0.746048		9130024F11Rik	5.82658	0.615675		Carf	8.64592	0.620923
Gm19125	2.33558	2.86021		Gm4081	2.19808	1.07881		Gm15464	2.54273	1.73298
Als2	12.4484	0.104999		Gm23943	1.41036	-4.26829		Nbeal1	11.0307	0.502052
Cdk15	7.08931	-0.276891		1700126A01Rik	0.570941	2.32703		Cyp20a1	8.76685	0.303182
Gm29016	8.20884	-0.281678		BC055402	3.08774	0.164619		6030460B20Rik	3.24213	6.36413
Gm37737	3.25012	0.629598		Gm5254	0.961583	-3.46241		Abi2	8.66542	0.184361
Fzd7	11.3748	0.553599		4930558J18Rik	4.92251	-0.660937		Raph1	10.2065	0.398795
Gm26813	7.43291	0.111871		1700066M21Rik	8.24267	0.435622		Gm11575	2.80652	-1.20862
Gm973	7.70893	0.383894		Tyw5	8.0123	-0.027759		Gm11576	0.871039	3.01778
Gm28411	3.02272	0.830339		Maip1	8.52972	-0.221823		Gm11578	0.500282	2.02174
Sumo1	12.0905	-0.179571		Gm24014	1.10158	1.83687		Gm38388	2.40106	0.555965
Gm24545	0.996512	3.38259		Gm8581	3.10353	0.679097		Gm11577	0.952806	3.18406
D430013B06Rik	5.38377	0.926752		Gm37373	3.62623	0.467002		Eif4a-ps4	8.94377	-0.0905176
Gm29596	0.60085	2.43065		Gm17929	1.69304	1.53811		Cd28	1.92004	0.668061
Nop58	12.8678	-0.22139		Spats2l	5.92567	-0.784911		Gm11579	2.13971	-1.5168
Snord70	2.67156	-0.210368		Gm17234	3.95562	-0.431227		Gm37198	1.94706	-1.82763
Gm26287	0.880573	-3.25399		Kctd18	9.96888	0.150653		Ctla4	2.3494	-0.327648
Snord11	1.67567	-1.96855		Sgo2a	9.49267	0.0548082		Rpl18-ps1	4.27003	0.0925426
Bmpr2	12.9647	-0.0946327		Aox1	4.99285	-0.272535		Gm11582	2.42308	0.762486
Gm38125	2.41953	1.67677		Aox3	3.95408	1.50648		Gm37039	1.11177	-3.83855
Gm37977	0.783147	0.6948		Aox4	6.29043	0.893913		Rpl17-ps1	0.952806	3.18406
Fam117b	13.0938	-0.305337		Gm15759	3.56605	0.153727		Gm11590	0.342854	-1.76807
Gm37531	6.19254	0.826334		Aox2	5.59941	0.0370277		Gm11591	0.660427	-2.83639
Gm18829	0.526582	2.2217		Gm37607	4.67704	-0.231736		Gm11587	2.64833	-1.02413
Ica1l	8.65631	0.0160214		Bzw1	14.1028	-0.0344317		9530026F06Rik	2.06516	-3.70809
Wdr12	9.8677	0.0788653		Clk1	11.2271	-0.174192		Gm11588	2.38731	1.47849
Carf	8.02172	0.660751		Ppil3	6.67146	-0.236287		Gm25839	2.27138	-0.144874
Gm15464	1.05474	-0.118127		Nif3l1	9.12722	-0.449373		Gm28449	1.40242	0.886363
Nbeal1	11.1515	-0.113538		Orc2	10.7233	-0.626752		Pard3b	5.55105	0.108165
Cyp20a1	8.66155	0.0855768		Gm23966	2.79544	1.40739		Gm37205	1.05176	-3.73045
6030460B20Rik	2.87988	-1.81424		Gm15834	4.07073	-0.94223		Gm38012	0.912502	3.10308
Abi2	9.48035	0.0532581		Fam126b	11.5263	0.226688		Pard3bos1	0.367679	-1.82549
Raph1	9.98513	-0.183486		Ndufb3	6.67088	0.0467075		Pard3bos2	0.660427	-2.83639
Gm11575	1.3322	0.790665		Gm18802	1.03867	-3.60817		Gm38351	0.303235	1.16383
Gm11576	1.08507	-3.66992		Cbx3-ps7	6.37976	-0.627345		Pard3bos3	1.38382	-4.31533
Gm38388	3.29612	-0.139506		Flacc1	1.9857	-0.192193		Gm29084	5.06278	-0.283019
Gm23762	0.308808	-1.52663		Gm28803	0.774489	-3.04974		Nrp2	6.95479	-0.791288
Eif4a-ps4	7.90403	-0.261323		Cflar	8.25184	-0.34577		Gm37121	0.553672	2.18045
Cd28	2.01283	0.788952		Gm3841	0.570941	2.32703		Gm4208	0.367679	-1.82549
Gm11579	0.287184	1.29275		Casp8	2.52121	1.06875		Ino80d	13.9123	-0.260575
Gm37198	1.74384	0.952891		Gm37760	4.21328	-0.786379		Rps27-ps1	3.26606	0.769791
Ctla4	4.99672	-0.878735		Gm28802	2.56057	0.0841926		Ino80dos	7.63467	0.539289
Rpl18-ps1	2.53309	0.483397		Trak2	10.1531	-2.66547		Gm20342	9.50537	0.255274
Gm11582	3.44921	-0.326598		Stradb	8.48938	-0.225431		Ndufs1	10.7607	-0.103533
Icos	1.26161	3.87807		C2cd6	5.62926	1.02483		Gm24557	1.41032	4.01674
Gm28083	0.526582	2.2217		Gm29018	0.766366	-1.0404		Eef1b2	13.1758	-0.00272008
Gm11587	6.54087	-0.729744		Tmem237	5.32878	-0.537741		Gm26457	3.94395	0.0911106
9530026F06Rik	1.0009	-0.322348		G730003C15Rik	2.09739	1.71404		Snora41	6.16693	0.101373
Gm11588	4.55958	-0.536003		Mpp4	7.3339	-0.385961		Gpr1	4.07668	-0.0993764
Gm25839	4.06537	-0.714649		Gm29017	5.74508	-1.30453		Gm27512	4.82985	-1.49309
Gm28449	6.25838	-1.2531		Gm19125	2.5508	-0.659053		Platr12	0.93509	1.12156
Pard3b	7.60747	-0.132296		Als2	12.5385	-0.267938		1700039I01Rik	1.11177	-3.83855
Gm37205	1.54076	-4.44917		Cdk15	3.57703	0.779252		Gm11608	1.38382	-4.31533
Gm38278	0.308808	-1.52663		Gm29016	3.14083	0.202777		Zdbf2	8.05416	0.850656
Pard3bos2	5.57123	-0.965977		Gm37737	2.05505	-1.22938		Gm23448	0.342854	-1.76807
Gm38351	0.60085	2.43065		Fzd7	8.4231	0.467127		Gm11605	4.95673	0.448094
Gm29084	3.2785	0.348114		Gm26813	4.86601	-3.02093		Adam23	1.69533	1.52905
Gm11600	0.526582	2.2217		Gm973	6.02959	0.0739738		Dytn	2.08038	-2.73648
Nrp2	4.56914	-0.690651		Gm28411	1.54519	0.0181025		Mdh1b	0.500282	2.02174
Gm29083	0.911518	3.21643		1700122D07Rik	0.313531	1.31789		Fastkd2	9.29282	-0.208146
Ino80d	13.8508	-0.188303		Sumo1	12.6779	-0.00337843		4933402D24Rik	4.09969	1.63994
Gm44468	1.84539	-0.948523		Gm24545	1.55678	4.32948		Gm13754	1.02435	-1.93423
Rps13-ps7	1.26161	3.87807		D430013B06Rik	7.32857	-0.00962313		Gm13749	0.619673	-2.73297
Rps27-ps1	1.72196	0.0865593		Gm29596	0.540537	2.24056		Klf7	5.90032	-0.222744
Ino80dos	5.4181	-0.173111		Nop58	13.7711	-0.0681774		Gm13748	0.303235	1.16383
Gm20342	6.59933	0.181904		Snord70	4.87353	0.935965		Gm13750	1.37011	-1.27028
Ndufs1	8.61711	-0.155914		Gm26287	3.67277	-0.538223		Gm28981	0.619673	-2.73297
Gm24557	0.827749	3.0187		Snord11	3.90121	-0.353098		Gm28980	0.697538	2.60411
Eef1b2	10.5706	-0.0193129		Bmpr2	11.6093	0.288595		Creb1	10.6054	0.516001
Gm26457	1.35316	-1.02622		Gm38125	4.00046	0.230806		Mettl21a	6.92972	0.0827776
Snora41	3.93412	0.687661		Fam117b	10.4702	-0.308704		Gm29152	1.87864	-0.901566
Gpr1	7.43212	-0.365066		Gm37531	6.31235	-0.27368		2810408I11Rik	6.56771	0.364769
Gm27512	2.58329	0.686531		Gm18829	3.12983	1.07926		Ccnyl1	9.04956	0.0582472
Platr12	2.12302	-0.609161		Ica1l	8.56542	-0.474481		Fzd5	7.69977	0.0614279
1700039I01Rik	1.87243	3.26099		Wdr12	11.6884	-0.551408		Gm38058	0.619673	-2.73297
Gm11608	0.526582	2.2217		Carf	9.00006	-0.0596502		Plekhm3	12.346	0.196019
Zdbf2	9.18099	-0.0809663		Gm15464	2.70384	1.37674		Rpl31-ps24	3.62961	2.03009
Gm11605	3.41986	-0.298553		Nbeal1	10.9146	-0.0714627		Rpl10a-ps1	9.52776	-0.0108236
Adam23	3.84908	-1.13202		Cyp20a1	8.57677	0.429737		Gm24788	1.97637	0.698427
Dytn	3.11509	0.611392		6030460B20Rik	3.44268	0.205013		Akr1cl	4.02156	1.19109
Mdh1b	1.81423	-2.20446		Abi2	8.58598	0.381777		Gm8550	0.974777	1.23471
Fastkd2	8.21819	-0.235445		Raph1	10.2547	0.616601		Cryge	3.39818	0.541058
4933402D24Rik	1.3504	4.0202		Gm11575	2.19697	1.26848		Crygc	0.996418	-0.471025
Gm13754	2.38639	-0.800234		Gm38388	1.24095	3.82289		Gm7329	0.964226	-0.36905
Klf7	10.4243	-0.392215		Gm23762	0.559465	-2.46924		Cryga	0.553672	2.18045
Gm13748	1.45905	0.504716		Eif4a-ps4	8.65438	-0.182498		D630023F18Rik	5.13852	0.931309
Gm28981	1.26414	-3.99196		Cd28	2.00637	-1.20561		Idh1	9.9437	-0.350253
Gm28980	1.46033	-1.28528		Gm11579	1.73238	1.93241		Pikfyve	11.636	0.404537
Creb1	10.0315	0.882316		2310016D23Rik	0.749981	2.82413		Pth2r	1.88999	1.88981
Mettl21a	4.94685	0.63082		Gm37198	2.14485	0.806459		Gm28923	0.871039	3.01778
Gm28982	0.331481	1.40892		Gm11581	0.540537	2.24056		Gm28922	0.553672	2.18045
Gm29152	1.28362	0.981173		Gm38137	0.540537	2.24056		Gm5255	1.00313	-0.21236
2810408I11Rik	10.2897	0.117062		Ctla4	2.7665	1.47621		Crygf	0.871039	3.01778
Ccnyl1	10.9887	-0.120188		Rpl18-ps1	4.07043	-0.185597		Gm8809	0.553672	2.18045
Fzd5	9.97454	0.932542		Gm11582	2.80385	-0.164019		Gm15659	1.11177	-3.83855
Gm38058	1.08387	1.80769		Icos	1.02512	-0.335059		Map2	7.05841	-0.105418
Plekhm3	10.8951	-0.0383259		Gm37039	1.95518	0.0194517		Gm24729	1.52169	4.18473
Rpl31-ps24	2.95067	-0.715482		Rpl17-ps1	0.961583	-3.46241		Gm10558	1.26875	0.527843
Rpl10a-ps1	6.58188	0.614707		Gm11590	0.978916	3.32902		Gm25411	0.500282	2.02174
Gm24788	1.3053	-0.912108		Gm28083	0.559465	-2.46924		Unc80	4.51465	0.990396
Akr1cl	5.94386	0.332975		Gm11587	3.25649	1.13323		Rpe	9.98406	0.401096
Gm8550	0.60085	2.43065		9530026F06Rik	0.295437	1.26989		Kansl1l	7.67566	0.216938
Cryge	0.563029	-2.45485		Gm11588	3.29819	-2.35074		Gm37570	3.87364	0.478383
Crygd	0.642228	-2.66592		Gm25839	1.94082	2.28034		Gm38387	3.46768	1.39351
Crygc	0.308808	-1.52663		Gm28449	2.93325	2.85464		Gm38162	3.13843	-0.833692
Crygb	0.308808	-1.52663		4930587A21Rik	0.559465	-2.46924		Gm15789	1.51897	-1.78913
Gm7329	2.47311	0.15621		Pard3b	5.69309	-0.336248		6820402A03Rik	1.93092	1.95643
D630023F18Rik	5.48934	-0.715871		Gm37205	0.660484	-2.736		Gm37285	2.87417	0.877883
Idh1	7.17617	-0.382825		Gm38012	0.540537	2.24056		Gm37755	3.47672	0.365947
Pikfyve	11.5021	0.0663068		Gm38075	0.559465	-2.46924		Gm38218	5.5092	0.62981
Pth2r	4.45188	3.01885		Gm29640	0.803079	0.690986		Acadl	11.8548	0.231997
Gm28923	4.44188	-0.142709		Gm29641	0.570941	2.32703		Gm15793	4.88859	0.521142
Gm15659	1.02377	3.43503		Pard3bos2	0.313531	1.31789		Gm27934	2.12688	-1.05885
Map2	9.92539	-0.126003		Gm38351	2.36477	1.2207		Gm25832	1.69533	1.52905
Gm10558	2.19998	-0.76929		Gm29084	4.75758	0.67026		Myl1	1.38382	-4.31533
Unc80	7.41233	-0.0968812		Gm11599	0.978916	3.32902		Rpl31-ps14	2.45828	1.66386
Gm37181	1.3322	0.790665		Nrp2	6.12573	-0.361813		Lancl1	7.16815	0.970196
Rpe	10.0101	-0.265385		Gm29083	2.05763	-5.19319		Cps1	3.6266	0.918907
Kansl1l	9.78274	-0.267428		Gm37121	0.978916	3.32902		Gm15668	2.75884	-0.644853
Gm37570	5.15677	-0.654228		Ino80d	13.9062	-0.493816		Gm23189	0.660427	-2.83639
Gm38387	4.63809	0.520312		Gm44468	0.295437	1.26989		Erbb4	2.8602	-2.32984
Gm38162	4.21876	-0.0412718		Gm24942	0.540537	2.24056		Gm25542	0.553672	2.18045
Gm15789	3.59451	-0.215508		Rps13-ps7	0.570941	2.32703		Gm19335	2.31619	-0.47452
6820402A03Rik	2.87776	0.0617015		Rps27-ps1	2.2608	1.11562		Gm37061	0.952806	3.18406
Gm37285	4.0661	-1.14454		Ino80dos	7.50436	-0.12299		Gm16076	0.619673	-2.73297
Gm37755	5.4233	-0.866667		Gm20342	9.13221	-0.201921		Pced1c-ps	0.952806	3.18406
Gm38218	0.642228	-2.66592		Ndufs1	10.6314	0.120497		Gm28497	0.500282	2.02174
Acadl	5.6154	0.323339		Eef1b2	12.7875	0.224356		Gm29113	1.43169	-4.38815
Gm15793	2.43734	0.372275		Gm26457	3.3971	0.128545		Gm29114	0.871039	3.01778
Myl1	1.37787	-4.18454		Snora41	5.9895	0.128341		Ikzf2	5.5522	0.601651
Rpl31-ps14	0.642228	-2.66592		Gpr1	3.84266	0.0338494		Gm37930	1.67687	-0.151256
Lancl1	8.60335	-0.284654		Gm27512	4.35498	1.59573		Spag16	6.09944	0.521107
Cps1	4.70254	-0.971677		Platr12	1.5879	1.32157		Gm38272	1.03447	-0.314474
Gm15668	6.86735	-0.820915		1700039I01Rik	2.36746	-0.990823		Gm37456	0.660427	-2.83639
Kif22-ps	1.08507	-3.66992		Zdbf2	8.08131	-0.0350853		Vwc2l	0.871039	3.01778
Gm23189	0.995649	0.0883014		Gm11605	4.45179	0.483672		Bard1	9.78835	0.0233115
Gm15671	2.7157	0.242134		Adam23	3.8042	0.774426		Gm16236	4.03918	-0.380803
Erbb4	6.69276	0.277075		Gm39653	0.961583	-3.46241		Abca12	3.10342	0.148813
Gm37100	0.60085	2.43065		Dytn	3.00566	0.288596		Gm6947	1.00313	-0.21236
Gm37735	0.968733	3.32955		Fastkd2	9.05302	-0.653106		Atic	11.885	0.0330823
Pced1c-ps	2.55431	1.76996		4933402D24Rik	3.40678	-2.29601		Fn1	8.91466	0.303513
Gm29113	0.642228	-2.66592		Gm13751	0.947282	-0.0697248		Apol7d	1.19239	-1.05484
Ikzf2	8.48671	-0.0700374		Gm13754	1.72726	0.513159		Gm5829	4.21994	-1.20337
Gm28112	2.02421	2.18759		Gm13749	1.31594	0.667856		Gm5256	1.10472	1.67568
Spag16	8.85109	0.209574		Klf7	6.58157	-1.03206		Gm37217	0.553672	2.18045
Gm38272	0.968733	3.32955		Gm13748	0.367714	-1.7085		Gm8883	1.26511	3.76958
Gm37456	0.911518	3.21643		Gm13750	1.64718	-0.250065		Gm28818	3.57688	0.290115
Vwc2l	3.70801	0.367022		Gm28980	0.961583	-3.46241		4933417E11Rik	3.67898	-0.0237579
Bard1	9.05808	-0.141777		Creb1	10.5857	0.711237		4930556G22Rik	0.660427	-2.83639
Gm16236	2.46626	3.03888		Mettl21a	7.32159	-0.25571		Gm5528	0.500282	2.02174
Abca12	6.58506	-0.627745		Gm28982	0.970276	0.0163099		Gm8885	1.58913	-0.210881
Atic	9.81299	-0.0839669		2810408I11Rik	7.11668	0.196832		Gm4319	1.90535	-2.30323
Fn1	8.45748	0.195518		Ccnyl1	9.58745	0.294894		Mreg	11.7963	-0.198083
Apol7d	2.26623	1.28024		Fzd5	8.38484	0.757552		Gm25360	10.0114	0.216857
Gm5829	2.70935	0.734239		Gm38058	2.13771	2.31996		Gm23472	10.0061	0.442033
Gm5256	0.60085	2.43065		Plekhm3	12.4991	-0.214245		Gm24497	9.66249	0.396086
Gm37217	1.02723	-3.56378		Rpl31-ps24	3.765	1.27232		Gm25939	8.86686	0.359144
Gm8883	2.08406	0.411149		Rpl10a-ps1	9.35733	-0.0749816		Pecr	7.20419	-0.151353
Gm28818	4.1118	1.23833		Gm24788	2.41249	-0.450596		Tmem169	5.37441	0.215917
4933417E11Rik	6.61806	0.0535597		Akr1cl	4.12038	-0.00564371		Xrcc5	7.66923	0.102717
4930556G22Rik	2.85178	2.42853		Gm8550	0.559465	-2.46924		Marchf4	1.75268	0.267896
Gm5528	0.526582	2.2217		Cryge	2.65468	-1.1682		Gm15843	2.44657	0.695888
Gm8885	0.526582	2.2217		Crygd	0.660484	-2.736		Smarcal1	8.84086	-0.0182245
Gm4319	3.90298	-1.40827		Gm7329	0.570941	2.32703		Gm39662	3.67877	-2.01044
Mreg	9.91482	0.757364		Cryga	1.52305	-0.692941		Ankar	2.82162	-1.34515
Gm25360	7.99476	0.425893		D630023F18Rik	4.84527	1.60721		Rpl37a	12.5316	-0.0617435
Gm23472	8.85727	0.81041		Idh1	9.73223	-0.861353		Igfbp2	6.3569	-0.436324
Gm24497	8.87603	0.656595		Pikfyve	11.8626	0.208022		Igfbp5	3.65501	1.69599
Gm25939	8.17168	0.386571		Pth2r	3.60472	1.65564		1700027A15Rik	0.814011	0.696853
Pecr	9.38784	-0.219246		Gm28923	0.540537	2.24056		Tnp1	0.303235	1.16383
Tmem169	9.79167	-0.0512505		Gm5255	1.03867	-3.60817		Gm38106	0.553672	2.18045
Xrcc5	8.01904	-0.00234507		Crygf	0.306684	-1.56007		Gm29184	1.26511	3.76958
Marchf4	6.90198	-0.087387		Gm8809	1.45514	-4.32708		Pinc	1.58913	-0.210881
Smarcal1	9.82155	-0.330297		Gm15659	0.559465	-2.46924		Gm9553	1.05176	-3.73045
Gm39662	4.05067	1.84913		Map2	6.9063	-0.310678		6030407O03Rik	2.05329	1.40207
Ankar	6.14883	0.490732		Gm10558	2.27951	2.5395		Gm29183	3.57276	0.528854
Gm45859	0.779093	-3.03632		Unc80	5.051	-0.0992629		Tns1	6.04486	-0.295669
Rpl37a	10.1964	-0.254571		Gm37181	2.88081	-0.26496		Rufy4	1.67362	-4.75855
Igfbp2	6.49311	0.959132		Rpe	9.95933	0.314338		Cxcr2	1.89685	-2.29048
Igfbp5	6.28623	0.33694		Kansl1l	7.87189	-0.115595		Cxcr1	1.90535	-2.30323
1700027A15Rik	5.32183	0.494456		Gm37570	3.64524	-1.9157		Arpc2	11.2943	-0.143143
Tnp1	1.797	1.79965		Gm38387	3.42533	-1.2311		Gpbar1	2.05675	-1.36643
Gm38106	2.72525	0.802511		Gm38162	3.83947	0.318774		Aamp	11.4839	0.063265
Gm29185	0.74777	0.812187		Gm15789	2.15788	2.3483		Pnkd	7.7154	0.164903
Pinc	1.23888	-3.94955		6820402A03Rik	2.3052	1.19936		Gm37503	0.721065	2.66049
D530049I02Rik	0.308808	-1.52663		Gm37285	1.8857	-0.391589		Tmbim1	9.2688	0.0970422
Gm9553	0.308808	-1.52663		Gm37755	1.39778	-4.2386		Gm37931	6.71218	0.468298
C530043A13Rik	1.42342	-4.2551		Gm38218	5.49913	0.0602136		Catip	2.46244	-1.60746
6030407O03Rik	6.1507	-1.60134		Acadl	11.459	0.515336		Slc11a1	4.61688	0.0781712
Gm29183	5.56084	-2.30111		Gm15793	4.90368	0.00664419		Ctdsp1	7.35958	0.264219
Gm25329	0.779093	-3.03632		Gm27934	3.16216	-1.49856		Mir26b	0.660427	-2.83639
Mir6351	0.966973	-3.44952		Gm25832	1.74477	-3.14331		Vil1	6.48533	-0.714199
Tns1	4.48654	0.813978		Myl1	1.5308	-0.66693		Usp37	13.551	0.089095
Rufy4	1.1218	0.534557		Rpl31-ps14	1.54151	4.30687		Gm37733	7.53118	0.179243
Cxcr2	1.62227	-0.216089		Gm15826	0.784381	0.925916		Cnot9	11.2121	0.208011
Cxcr1	1.08507	-3.66992		Lancl1	7.14594	0.360334		Plcd4	8.94094	0.141615
Mir1928	0.60085	2.43065		Cps1	2.59212	1.19047		Zfp142	10.6491	-0.0576291
Gm25524	1.0009	-0.322348		Gm15668	2.56345	0.654318		Gm25035	0.303235	1.16383
Arpc2	11.301	-0.271439		Kif22-ps	1.28966	1.01215		Bcs1l	7.07885	-0.321043
Gpbar1	2.62031	3.24415		Gm37957	0.295437	1.26989		Rnf25	9.59051	-0.381001
Aamp	10.4025	0.555678		Gm15671	0.978916	3.32902		Stk36	6.70108	0.374885
Pnkd	8.32104	0.139227		Erbb4	4.06983	0.300076		Ttll4	11.1482	0.244801
Gm37503	0.911518	3.21643		Gm25542	0.789302	2.9133		Cyp27a1	1.83212	-2.35747
Tmbim1	10.9038	0.0397554		Gm19335	1.55678	4.32948		Prkag3	1.99462	-0.473619
Gm37931	5.68665	-0.24998		Gm37735	0.559465	-2.46924		Wnt6	1.15439	1.703
Catip	2.99495	-1.56494		Gm37769	1.54151	4.30687		Gm16582	2.45367	1.18391
Slc11a1	5.49439	1.18741		Gm16076	1.29368	-4.06394		Cdk5r2	5.61926	0.0514421
Ctdsp1	10.324	-0.0866536		Pced1c-ps	1.02512	-0.335059		Fev	2.87838	0.36668
Vil1	10.9915	-0.228739		Gm29113	2.32635	-2.88006		Cryba2	1.37819	0.980001
Usp37	13.9885	-0.164166		Gm29114	2.20982	-0.615058		Cfap65	3.63936	0.78042
Gm37733	7.59959	0.238156		Ikzf2	5.676	-0.458241		Ihh	3.75022	-0.979352
Cnot9	10.2412	0.0962429		Gm29112	1.90546	2.23354		Nhej1	7.65332	0.0713406
Plcd4	9.34938	-0.00363409		Gm37930	0.660484	-2.736		Slc23a3	3.55803	1.44147
Zfp142	11.9041	0.0223261		Spag16	6.6803	0.167164		Cnppd1	11.2751	-0.0791257
Gm25035	2.47725	0.521932		Gm38272	1.67643	-1.92116		Retreg2	10.376	-0.0649421
Bcs1l	6.3802	-0.0429355		Vwc2l	3.31379	-2.37034		Zfand2b	8.72522	-0.165307
Rnf25	8.60503	-0.10104		Bard1	10.0463	-0.261852		Abcb6	3.18335	-0.343399
Stk36	10.5776	-0.0824629		Gm16236	3.8667	-0.347154		Gm29253	1.19962	3.66017
Ttll4	12.4595	0.327446		Abca12	4.95617	-0.7661		Atg9a	12.5734	0.0794336
Cyp27a1	4.49907	-0.0695987		Gm6947	0.932838	3.23844		Ankzf1	9.26651	0.341386
Prkag3	1.67923	4.53753		Atic	11.6941	0.00688051		Glb1l	5.05397	0.0681079
Gm27507	0.308808	-1.52663		Fn1	9.01759	-0.0228202		Stk16	9.74591	-0.258786
Wnt6	1.14681	0.602506		Apol7d	0.774489	-3.04974		Tuba4a	9.03367	0.164222
Wnt10a	1.52721	1.26442		Gm5829	4.23328	0.628815		A630095N17Rik	2.22774	1.20412
Gm16582	3.11418	-0.00384408		Gm5256	1.54151	4.30687		Gm50472	0.500282	2.02174
Cdk5r2	8.38935	0.140442		Gm37217	1.11185	-3.74189		Dnajb2	8.39326	0.592233
Fev	2.54962	-0.340179		Gm8883	0.758197	0.839445		Ptprn	4.84731	0.561246
Cryba2	3.086	0.943597		Gm28818	3.5958	0.25027		Resp18	1.47237	-0.626918
Cfap65	3.76488	0.058677		4933417E11Rik	4.51805	0.923578		Dnpep	9.16638	0.0928027
Gm15841	0.331481	1.40892		4930556G22Rik	0.903748	-3.32485		Des	2.93174	1.54153
Ihh	2.26917	5.33152		Gm5528	1.2757	-4.04597		Gm15179	1.08207	-3.78549
Gm37744	0.60085	2.43065		Gm8885	2.25678	2.75556		Speg	8.5253	-0.65351
Nhej1	7.24294	-0.176916		Gm4319	0.956061	3.28437		Gmppa	6.86303	0.0487142
Slc23a3	5.83141	1.51042		Mreg	11.5179	-0.180748		Asic4	1.65357	-4.7303
Cnppd1	12.3179	-0.0208909		Gm25360	9.64003	0.609516		Gm37264	1.33124	0.690017
Retreg2	9.78	0.045801		Gm23472	10.0427	0.72387		Chpf	4.78215	-0.291702
Zfand2b	7.06465	-0.31054		Gm24497	9.82496	0.977633		Obsl1	2.73015	2.01386
Abcb6	3.4099	1.3901		Gm25939	9.13866	1.00376		Tmem198	1.8353	-4.98486
Gm29253	1.41252	1.00038		Pecr	7.34423	-0.632798		Stk11ip	9.72796	-0.413131
Atg9a	10.528	0.291304		Tmem169	6.1964	-0.304963		Slc4a3	6.61852	0.374546
Ankzf1	8.16683	0.342795		Xrcc5	7.83015	0.370352		Gm5257	0.952806	3.18406
Glb1l	5.40141	0.323482		Marchf4	3.21632	1.72914		Gm29065	0.271719	1.07565
Stk16	7.82027	-0.0177253		Gm15843	1.77806	1.70361		Gm29068	1.91483	-5.09673
Tuba4a	10.1273	0.532888		Smarcal1	8.73971	-0.251331		Gm29069	0.952806	3.18406
A630095N17Rik	3.63255	-0.102901		Gm39662	3.74342	-0.722284		Gm17751	5.22868	1.00743
Gm50472	1.26017	-1.10809		Ankar	4.41402	-0.310045		Gm38265	1.33124	0.690017
Dnajb2	6.57428	-0.111344		Gm45859	0.758197	0.839445		Epha4	7.4525	0.49848
Ptprn	3.62779	0.835073		Rpl37a	12.2124	0.0553872		Mir6352	1.14006	1.75596
Gm28294	1.40922	4.12142		Igfbp2	6.08516	1.16506		Gm28386	2.15476	-0.0153408
Resp18	1.38872	-2.44516		Igfbp5	2.29367	-1.15115		Pax3	4.28854	0.614036
Gm28902	0.287184	1.29275		1700027A15Rik	2.73851	-1.54036		Gm2102	0.766998	2.76779
Dnpep	8.74499	-0.296874		Gm29185	0.660484	-2.736		Sgpp2	3.49026	1.86915
Des	2.90667	-0.962812		Gm29184	1.2757	-4.04597		Farsb	10.2895	-0.225087
Gm15179	0.642228	-2.66592		Pinc	0.970276	0.0163099		Gm28995	2.39293	0.959492
Speg	4.57766	0.539078		D530049I02Rik	0.570941	2.32703		4833412K13Rik	2.78953	0.675156
Gmppa	5.2381	0.499896		Gm9553	0.861935	-3.23816		BC035947	3.35774	-1.6599
Asic4	2.36921	0.799164		6030407O03Rik	4.3341	-2.56812		Mogat1	4.08259	2.22603
Gm37264	0.642228	-2.66592		Gm29183	3.09448	2.62722		5730419F03Rik	1.30577	0.788107
Chpf	5.8506	0.0238354		Tns1	5.71318	0.688022		Acsl3	10.7191	-0.123193
Obsl1	4.03636	-0.0432584		Rufy4	4.11622	3.86368		Utp14b	12.1564	-0.33422
Tmem198	4.37611	-0.575079		Cxcr2	2.24448	3.76999		Gm6159	6.92775	0.581216
Inha	1.14681	0.602506		Mir1928	1.02512	-0.335059		Gm29536	1.38382	-4.31533
Stk11ip	7.90164	0.0676129		Arpc2	11.1539	-0.0547646		Gm5830	4.71166	-0.223357
Gm15183	0.966973	-3.44952		Gpbar1	3.10413	-0.395127		Scg2	2.02043	-0.247304
Slc4a3	6.60242	0.160784		Aamp	11.1802	0.0445596		Ap1s3	10.3045	0.0196843
Gm15180	1.63718	1.47987		Pnkd	7.5995	0.672783		Gm37886	3.54108	-0.0736072
Gm15182	1.21508	3.80081		Gm37503	1.1998	-2.13662		Wdfy1	9.70055	-0.126188
Gm5257	0.642228	-2.66592		Tmbim1	8.92669	0.539298		Gm10555	1.83257	1.89967
Gm17751	9.62373	-0.72697		Gm37931	7.01227	-0.951822		Mrpl44	9.64183	-0.176501
Gm816	0.287184	1.29275		Catip	2.32759	-0.14317		Serpine2	7.95468	1.50502
Gm38265	1.0009	-0.322348		Slc11a1	4.65191	-0.243808		Gm5529	6.65909	0.159552
Epha4	9.724	0.270463		Ctdsp1	7.38759	0.0749856		Gm28071	0.912502	3.10308
Mir6352	2.142	-0.145747		Vil1	7.09395	-0.0822592		Gm23934	0.553672	2.18045
Gm28386	4.15487	-2.53132		Usp37	13.6175	-0.342533		Gm38339	1.26511	3.76958
Gm28385	2.13964	-3.76848		Gm37733	7.99177	-0.855206		9830004L10Rik	9.09379	-0.220856
Gm28387	2.66595	-0.928312		Cnot9	11.1205	0.171873		Fam124b	6.5947	0.289157
Pax3	6.71165	0.715218		Plcd4	9.25762	0.346462		2310015K22Rik	6.71899	0.201486
Gm2102	3.79014	0.195647		Zfp142	10.8412	-0.272348		Gm37932	2.52583	0.855199
Sgpp2	4.92831	-0.260813		Gm25035	0.565214	-0.0832196		Cul3	12.7598	0.204774
Gm28410	1.86273	-4.90734		Bcs1l	7.03231	-1.04698		Gm37902	5.53931	1.53487
Gm37884	0.968733	3.32955		Rnf25	9.6326	-0.510762		Gm37262	4.67986	1.57287
Farsb	10.2952	-0.332983		Stk36	7.28282	-0.352066		Gm29125	2.09974	-0.0640236
4833412K13Rik	1.02377	3.43503		Ttll4	11.3627	0.133434		1700016L21Rik	0.303235	1.16383
BC035947	5.55037	1.10871		Cyp27a1	1.89858	1.23503		Gm45261	1.26511	3.76958
Mogat1	5.63236	-0.284206		Prkag3	1.64282	4.45936		Dock10	6.33315	0.497863
5730419F03Rik	4.16951	-0.42095		Gm27507	0.313531	1.31789		Gm37645	1.49464	4.14403
Gm29611	1.948	-1.61429		Wnt6	3.16888	1.30882		Gm38062	1.27431	0.707659
Acsl3	11.0197	-0.147406		Gm29539	1.16205	-3.84456		A630081D01Rik	1.81081	1.86382
Utp14b	13.6363	-0.37111		Wnt10a	1.51047	4.26159		Gm28066	0.342854	-1.76807
Gm6159	6.72354	0.713783		Gm16582	2.73227	-0.711361		Nyap2	4.65016	1.06059
Gm29536	1.26161	3.87807		Cdk5r2	5.76033	1.43447		Gm37210	0.500282	2.02174
Kcne4	1.54312	4.32959		Fev	1.32703	-1.20485		Gm6198	0.619673	-2.73297
Gm29187	1.26017	-1.10809		Cryba2	1.88794	-2.19546		Gm5530	0.952806	3.18406
Gm5830	3.00495	0.87873		Mir375	0.295437	1.26989		Gm7516	0.500282	2.02174
Scg2	4.74307	-0.0590604		Cfap65	4.12916	0.783506		Irs1	4.2876	-0.276876
Ap1s3	7.93391	0.206252		Gm15841	0.559465	-2.46924		Rhbdd1	7.69826	0.0577339
Gm37886	2.1191	-1.00378		Ihh	3.92062	4.61711		Gm19552	3.26966	1.52049
Wdfy1	7.76067	0.0330147		Gm37744	0.903748	-3.32485		Gm28940	5.86485	-0.147006
Gm10555	0.526582	2.2217		Nhej1	7.25268	0.475865		Gm22112	2.83672	-6.24497
Mrpl44	7.8422	-0.164755		Slc23a3	4.50294	1.09969		Col4a4	3.1146	-0.731028
Serpine2	8.8138	-0.0292825		Cnppd1	11.568	0.105392		Col4a3	3.66919	0.366443
Gm5529	5.09292	0.280963		Retreg2	10.4181	0.368376		C430014B12Rik	1.3649	-1.46854
Gm28071	3.69125	0.575413		Zfand2b	8.06771	0.110207		Mff	8.98835	0.325603
Gm28058	0.60085	2.43065		Abcb6	4.13254	1.27738		Gm28941	2.30468	-0.940455
Gm23934	2.02851	-0.2513		Gm29253	0.540537	2.24056		Tm4sf20	2.48956	0.490904
Gm38339	0.968733	3.32955		Atg9a	12.3815	0.174478		Gm36999	0.553672	2.18045
9830004L10Rik	10.8349	-0.350081		Ankzf1	9.32797	-0.0286638		Gm28942	0.996418	-0.471025
Fam124b	5.43762	0.133439		Glb1l	4.89296	-0.152162		Gm17764	0.619673	-2.73297
2310015K22Rik	7.31946	-0.41694		Stk16	9.69663	-0.100267		Agfg1	9.93818	-0.154268
Gm37932	5.63306	5.49338		Tuba4a	9.23734	0.924651		A030003K21Rik	0.619673	-2.73297
Cul3	13.6269	-0.93274		A630095N17Rik	2.21797	-1.53628		Gm7544	0.660427	-2.83639
Gm37902	6.53189	-0.752282		Gm50472	2.8145	-2.00168		Gm47955	1.73945	4.50675
Gm37262	5.54743	0.197494		Dnajb2	8.28342	0.512005		Gm47959	0.660427	-2.83639
Gm29125	8.29305	-0.026106		Ptprn	4.48258	-0.262792		Gm7553	1.24215	0.626457
1700016L21Rik	2.32274	0.343946		Gm28294	0.559465	-2.46924		Slc19a3	13.0063	0.186601
Gm45261	0.642228	-2.66592		Resp18	0.570941	2.32703		Gm7539	6.66383	0.716298
Dock10	7.23452	-1.30404		Gm28902	0.660484	-2.736		Krtap28-10	1.99099	-1.36492
A630081D01Rik	0.526582	2.2217		Dnpep	9.17036	0.0814147		Gm47969	2.02844	0.736513
Nyap2	6.82194	-0.161247		Des	3.66782	-0.183432		A030005K14Rik	1.45504	-4.42362
Gm5530	1.3053	-0.912108		Gm15179	0.774489	-3.04974		Krtap28-13	0.952806	3.18406
Irs1	6.18407	-0.415396		Speg	8.52262	-0.597667		Gm29518	1.16573	3.60178
Rhbdd1	7.04573	-0.256856		Gmppa	6.41446	0.46311		Ccl20	0.871039	3.01778
Gm19552	4.02824	0.866884		Asic4	1.95772	-2.31467		Daw1	2.93239	-3.75835
Gm28940	10.0037	0.156821		Chpf	4.48189	0.00883206		Gm6244	1.22567	-0.902225
Gm22112	5.9078	-3.28105		Obsl1	2.53705	-1.63838		Sphkap	2.14114	1.55982
Col4a4	3.4128	0.946269		Tmem198	2.43055	1.04638		Gm6374	1.93673	0.619639
Col4a3	7.84059	-0.116524		Inha	1.94523	4.8844		Gm37517	1.38382	-4.31533
n-R5s213	0.526582	2.2217		Stk11ip	9.5798	-0.500866		Pid1	4.55382	-1.00704
C430014B12Rik	2.66423	0.851506		Gm15183	0.978916	3.32902		Gm18304	2.53091	-2.05817
Mff	11.7096	-0.47064		Slc4a3	6.47075	-0.228833		Dner	5.36712	-0.0827996
Gm28941	1.3322	0.790665		Gm15180	0.978916	3.32902		Gm37959	2.02918	-1.21209
Tm4sf20	3.06793	1.28855		Gm5257	1.11185	-3.74189		Gm37925	0.871039	3.01778
Gm47791	2.11793	2.56007		Gm29065	0.306684	-1.56007		Trip12	14.5748	-0.110481
Gm36999	2.80827	-1.7979		Gm29068	0.570941	2.32703		Gm38374	5.29192	1.15829
Gm28942	1.38775	1.23754		Gm17751	6.01422	0.285058		Gm37738	8.05537	-0.0266523
Gm17764	1.30954	-1.21398		Gm816	0.559465	-2.46924		Fbxo36	7.74156	0.304429
Agfg1	11.3279	0.0664147		Gm38265	0.956061	3.28437		Slc16a14	6.18305	0.27038
A030005L19Rik	2.29557	1.46915		Epha4	8.11665	0.574732		AC167036.1	6.6334	-0.575455
A030014E15Rik	1.95737	0.674361		Mir6352	1.96958	-3.52509		Gm29284	10.6107	-0.63743
A030003K21Rik	0.356559	-1.64399		Gm28386	3.34166	-2.00672		C130026I21Rik	13.4192	0.000216616
Gm7544	0.796486	2.94996		Gm28387	1.4042	-1.25446		Rpl19-ps1	4.76551	-0.688336
Gm47959	1.79113	4.69735		Pax3	5.37557	0.54765		AC167036.2	6.04237	-0.127223
Gm7553	4.93562	0.621409		Gm2102	1.54519	0.0181025		Gm7582	0.903675	-3.42291
Slc19a3	13.3872	-0.445343		Sgpp2	3.99674	-1.81401		Gm2389	3.30049	0.949494
Gm7539	6.12883	-0.988521		Gm28410	0.978916	3.32902		Gm18342	5.81738	-0.123899
Krtap28-10	1.02377	3.43503		Farsb	9.94633	-0.289195		A530032D15Rik	10.4799	-0.451219
Gm47969	1.21508	3.80081		Gm28995	2.15528	0.326077		Gm10553	4.54541	0.358624
Krtap28-13	0.563029	-2.45485		4833412K13Rik	3.3954	-0.543715		A530040E14Rik	9.43882	-0.892757
Gm29519	1.08507	-3.66992		BC035947	4.42074	-0.0528506		Gm16038	3.16553	-2.38512
Daw1	8.3483	-0.68253		Mogat1	4.17824	0.417906		Gm7592	2.58316	-4.40898
Gm6244	5.82394	0.0682148		5730419F03Rik	2.27241	-2.87255		Gm6264	8.52542	-0.652251
Sphkap	2.0648	0.715079		Acsl3	10.8944	-0.0757269		Gm7609	4.11946	-1.50308
Gm6374	1.33083	-4.11209		Utp14b	12.4003	-0.406034		Gm16028	8.54867	-0.0938356
4933436I20Rik	2.24846	0.0615792		Gm6159	7.09548	0.523141		Gm16026	14.091	-0.862216
Gm25754	1.62259	0.808073		Gm29536	1.25263	0.923995		Gm2619	2.55683	-0.0921465
Pid1	8.89556	-0.394224		Kcne4	2.23116	-0.631288		Gm16025	4.74076	0.474316
Gm18304	4.01582	-2.17687		Gm29187	0.540537	2.24056		Gm7281	4.96225	-0.54576
Dner	8.20266	-0.323041		Gm5830	4.19084	-0.0473407		AC147806.1	5.52418	-0.0126082
Gm37959	3.47716	0.121842		Scg2	2.7318	-1.567		Gm2427	5.40388	-0.455248
Gm37925	1.39949	-1.12621		Gm24160	0.313531	1.31789		Gm16092	2.02844	0.736513
Trip12	16.2735	0.00605931		Ap1s3	10.5196	0.0392668		AC147806.2	8.03961	-0.0755808
Gm38374	4.67924	-0.6076		Gm37886	5.01074	-0.305708		AC147806.3	0.958528	1.28755
Gm37738	7.01775	0.444532		Wdfy1	9.46515	-0.199649		Sp110	15.451	-0.681126
Fbxo36	8.81963	-0.245125		Gm10555	1.99946	-0.251153		Gm16094	7.46023	-0.718625
Slc16a14	5.26574	0.307105		Mrpl44	9.71095	-0.245284		Sp140	10.3604	-0.56291
AC167036.1	5.81946	0.570121		Serpine2	8.78459	2.32316		Gm10552	7.30452	-0.36497
Gm29284	9.6841	-0.644745		Gm5529	6.58854	0.513596		Gm17017	1.9106	1.92371
C130026I21Rik	12.1743	-0.665827		Gm28071	1.52607	4.28441		Sp100	4.29154	-0.290843
Rpl19-ps1	4.33795	1.3482		9830004L10Rik	8.99066	-0.860914		A630001G21Rik	8.42801	-0.496674
AC167036.2	5.08189	-0.266372		Fam124b	6.03335	-0.337811		Mir8096	3.43751	-0.0224291
Gm7582	1.9642	0.201361		2310015K22Rik	6.04714	0.620703		Gm25472	2.67388	-0.494817
Gm2389	4.24879	0.616202		Gm37932	3.33126	-0.858534		9930111H07Rik	3.82506	0.470017
Gm18342	6.86125	-0.0773701		Cul3	13.1403	-0.190375		Gm22906	1.05176	-3.73045
A530032D15Rik	10.6836	-0.36074		Gm37902	5.85594	-0.208167		Cab39	14.0599	0.125486
Gm10553	5.74306	0.455669		Gm37262	5.43419	-0.237635		Itm2c	6.92258	0.479234
A530040E14Rik	9.21886	-1.65775		Gm29125	4.46706	-0.815673		4933407L21Rik	0.660427	-2.83639
Gm16038	1.34478	-0.249438		1700016L21Rik	1.16205	-3.84456		Gm28884	1.03447	-0.314474
Gm7592	0.982254	1.5373		Dock10	6.70655	0.599623		Gm28100	1.74016	2.91114
Gm6264	10.1352	-0.550134		Gm37645	0.559465	-2.46924		Gm18180	5.76393	0.84494
Gm7609	4.53076	-0.119997		Gm38062	0.660484	-2.736		Spata3	1.88526	4.71702
Gm16028	8.17031	-0.189304		A630081D01Rik	2.23068	1.32419		2810459M11Rik	2.15279	0.982387
Gm16026	13.9068	-1.09953		Gm29124	1.27828	3.88436		Psmd1	12.0856	-0.267521
Gm2619	4.39232	2.60197		Nyap2	5.17941	0.729378		Gm22786	6.84326	0.402803
Gm16025	4.29725	1.18479		Gm6198	1.92195	-0.912017		Htr2b	5.10019	-0.0851763
Gm7281	3.43918	1.61323		Gm5530	1.94082	2.28034		Gm37914	4.81602	-0.265524
AC147806.1	5.92777	-0.463345		Gm7516	1.25974	3.8542		Gm21972	0.553672	2.18045
Gm2427	6.40064	-0.326008		Gm37114	0.559465	-2.46924		Armc9	6.06623	0.765498
Gm16092	2.47122	0.244842		Irs1	4.71993	-0.770733		Gm16341	3.84678	-0.465989
AC147806.2	7.85501	0.198617		Rhbdd1	7.81697	-0.081621		B3gnt7	6.9327	0.101186
AC147806.3	1.04105	-1.66956		Gm19552	3.18715	2.09706		Gm28627	1.68749	0.638553
Sp110	14.9459	-0.690896		Gm28940	7.04711	-1.9039		Ncl	16.4295	-0.110601
Gm16094	6.86193	-1.42309		Gm22112	4.22917	-3.81561		Snord82	1.26875	0.527843
Sp140	10.369	-0.525971		Col4a4	3.09469	0.776197		C130036L24Rik	6.90272	0.628915
Gm10552	7.21664	-0.649891		Col4a3	4.09135	-0.207326		Nmur1	0.660427	-2.83639
Gm17017	3.30413	0.291637		C430014B12Rik	0.961583	-3.46241		Tex44	2.01712	-0.332059
Sp100	5.80101	1.32147		Mff	9.05721	0.0830757		Rpl30-ps6	3.37691	-0.264275
A630001G21Rik	6.94681	0.106585		Gm28941	1.7672	0.60147		Ptma	15.4527	-0.214822
Mir8096	2.18815	-0.615325		Tm4sf20	2.628	1.00304		Pde6d	6.42371	-0.1918
Gm25472	2.67774	1.95241		Gm19257	1.29659	3.91438		Gm37152	2.54063	0.166633
9930111H07Rik	4.42088	0.403491		Gm36999	0.932838	3.23844		Cops7b	9.56601	-0.0376484
Gm22906	0.60085	2.43065		Gm17764	1.15725	1.75037		Gm37022	1.63075	-0.314154
Cab39	12.9455	-0.120328		Agfg1	9.53749	-0.16383		Nppc	4.22049	0.6945
Itm2c	5.51853	1.48455		A030005L19Rik	1.27828	3.88436		Dis3l2	5.36057	0.408478
4933407L21Rik	1.67923	4.53753		A030014E15Rik	0.540537	2.24056		Gm29097	0.500282	2.02174
Gm28884	1.07127	3.53784		Gm6217	0.540537	2.24056		Gm29055	2.13843	1.02859
Gpr55	2.479	0.276575		A030003K21Rik	1.2757	-4.04597		Gm37485	5.45226	-3.48418
Gm28100	2.67942	0.287848		Gm7544	1.29659	3.91438		Gm38142	1.11177	-3.83855
Gm18180	5.96081	0.215748		Gm47959	1.03867	-3.60817		Gm37541	0.660427	-2.83639
Spata3	1.50495	4.27447		Gm7553	2.24608	-0.0474501		Gm38021	0.871039	3.01778
2810459M11Rik	6.15933	0.0378291		Slc19a3	13.2122	-0.401218		Gm6136	11.58	-0.0476287
Psmd1	10.1312	-0.626888		Gm7539	7.13143	-0.105531		Gm28375	1.19239	-1.05484
Gm22786	6.31012	0.283817		Krtap28-10	2.76848	-2.41674		Gm37447	3.49528	1.57556
Htr2b	3.20593	-1.28377		Gm47969	2.35454	-3.00049		Akp-ps1	2.18852	1.75826
Gm37914	3.1143	-0.856851		Krtap28-13	1.5045	1.50414		Gm29371	2.12902	0.125344
Gm21972	1.56125	1.59583		Ccl20	0.306684	-1.56007		Alppl2	15.6144	-0.108665
Armc9	7.48723	0.0695602		Gm29519	0.570941	2.32703		Alpi	3.94941	0.184783
Gm16341	5.09361	0.249484		Daw1	4.01676	-0.570593		Akp3	2.2495	-0.922268
B3gnt7	7.77899	0.265724		Gm6244	2.35677	-2.9207		Ecel1	3.30684	0.250951
Gm28627	0.642228	-2.66592		Sphkap	2.37907	-1.85087		Prss56	1.19825	-0.835959
Ncl	14.5728	-0.162482		Gm6374	0.956061	3.28437		Chrnd	7.28173	0.852587
C130036L24Rik	7.62646	0.581307		Gm37517	0.660484	-2.736		Chrng	3.16311	-0.703775
Nmur1	2.14958	0.214446		4933436I20Rik	1.53936	-1.56611		Eif4e2	12.0564	-0.0229424
Tex44	3.25359	-0.529507		Gm25754	1.12718	-3.78302		Gm26187	0.553672	2.18045
Rpl30-ps6	3.39729	0.882954		Pid1	4.67111	0.929224		Efhd1	9.11588	-0.307489
Ptma	13.4146	-0.192021		Gm18304	1.42882	-1.44323		Efhd1os	0.303235	1.16383
Pde6d	7.77522	-0.0866423		Mir6353	0.306684	-1.56007		Gigyf2	12.0908	0.276046
Gm37152	3.71389	0.336381		Dner	5.84188	0.183351		Gm22549	2.47685	-0.168679
Cops7b	9.27739	-0.516077		Gm37959	2.70134	0.46886		Kcnj13	3.49527	0.0853455
Gm22955	0.287184	1.29275		Gm37925	2.64399	0.266335		Gm23504	1.0259	3.33887
Gm37022	3.92898	1.25071		Trip12	14.6226	-0.536004		Snorc	1.03447	-0.314474
Nppc	4.19265	0.439549		Gm38374	5.7494	-1.02541		Ngef	6.52031	-0.0297072
Dis3l2	7.86493	-0.303395		Gm37738	8.73348	-0.733075		Neu2	1.57316	-2.93185
Gm37485	5.06242	0.873761		Fbxo36	8.06012	0.342092		Gm17181	0.303235	1.16383
Gm38010	1.57916	0.0909133		Slc16a14	6.75243	1.03736		Gm6153	2.85272	-1.39015
Gm38021	0.563029	-2.45485		AC167036.1	6.1802	-0.846643		Inpp5d	10.3861	-0.194012
Gm6136	8.84563	0.213521		Gm29284	10.2925	-0.765469		Atg16l1	11.2563	0.0601347
Gm37967	0.966973	-3.44952		C130026I21Rik	13.1092	-0.0624648		Gm25395	11.0044	0.111938
Gm28375	2.49579	-1.50849		Rpl19-ps1	4.98529	0.0996346		Scarna6	10.7482	-0.0504123
Gm37447	2.54644	0.932174		AC167036.2	5.95907	-0.690545		Sag	6.16293	-0.300578
Akp-ps1	3.09689	2.6521		Gm7582	3.24107	-0.0160785		Dgkd	10.1702	0.152909
Gm29371	1.43236	-0.633645		Gm2389	3.39066	-0.487443		Gm19582	1.68868	-0.610791
Alppl2	13.2476	0.0646764		Gm18342	5.76968	-1.31152		4833421G17Rik	2.77419	1.63395
Alpi	2.8336	-0.753095		A530032D15Rik	10.1842	-0.26495		Gm38365	4.46194	1.70515
Akp3	2.97554	-0.1314		Gm10553	4.41553	-0.21563		Usp40	8.75702	0.102351
Gm29374	2.2472	-0.0622323		A530040E14Rik	9.18195	-1.09549		Gm5832	1.55879	-0.4199
Ecel1	4.75897	-1.39238		Gm16038	1.98157	-5.09757		AC087801.1	0.553672	2.18045
Prss56	4.05224	0.969358		Gm7592	1.29596	-1.13673		Ugt1a7c	0.619673	-2.73297
Chrnd	5.76097	0.264084		Gm6264	8.41855	-0.0927482		Gm15370	0.697538	2.60411
Chrng	6.35461	0.103541		Gm7609	3.56221	-0.38294		Ugt1a6a	2.13538	0.950826
Eif4e2	10.4984	-0.0352109		Gm16028	8.30628	-0.427448		Gm15371	0.952806	3.18406
Efhd1	7.53047	0.869238		Gm16026	13.7676	-1.16584		Ugt1a5	1.16573	3.60178
Gigyf2	11.9223	-0.0194553		Gm2619	2.945	0.294928		Dnajb3	2.9171	-0.47532
Gm22549	0.582063	-0.000582204		Gm16025	4.14376	0.493764		Ugt1a1	1.26003	-2.3401
Kcnj13	2.75455	0.431116		Gm7281	4.63835	0.607869		Mroh2a	7.74243	0.423794
Gm23504	1.58031	4.38273		AC147806.1	5.04054	-0.366551		Hjurp	11.8315	0.0884031
Snorc	2.81825	-0.42411		Gm2427	5.81097	-0.352446		Trpm8	2.61217	-1.32264
Ngef	8.39955	-0.0668078		Gm16092	1.0951	3.55991		4930453O03Rik	0.303235	1.16383
Neu2	2.51305	-1.85382		AC147806.2	7.52782	0.230948		Arl4c	3.50038	2.38531
Gm17181	1.21318	-3.90728		AC147806.3	0.993701	-1.71796		Gm29335	1.11177	-3.83855
Gm6153	2.9281	-0.32873		G530012D18Rik	0.818875	-3.14662		Platr5	3.41734	-1.41025
Inpp5d	8.3294	-0.575782		Sp110	15.0879	-1.01888		Gm29337	0.608037	-0.319745
Atg16l1	10.8591	-0.295757		Gm16094	6.77359	-1.04124		1700067G17Rik	1.15009	-0.95119
Gm25395	11.0854	-0.139899		Sp140	10.2882	-0.303921		Gm18699	0.367679	-1.82549
Scarna6	10.6306	-0.476255		Gm10552	7.08644	-0.690154		Sh3bp4	7.51334	-0.762894
Sag	5.65889	1.0084		Gm17017	3.46066	-1.33435		Gm38312	2.59267	1.08195
Dgkd	10.9699	0.113291		Sp100	4.94073	0.901822		Gm5259	0.996418	-0.471025
Gm19582	0.526582	2.2217		A630001G21Rik	8.3373	-0.311049		C030007H22Rik	1.05176	-3.73045
4833421G17Rik	1.61656	4.43541		Mir8096	3.35336	-1.00975		Agap1	8.38194	-0.0434086
Gm38365	3.95116	3.14313		Gm25472	3.2586	-1.60855		Gm37297	3.00124	1.0971
Usp40	7.08713	0.218451		9930111H07Rik	3.72779	1.67853		Gm28499	0.660427	-2.83639
Gm5832	1.95195	0.982935		Gm22906	1.33591	-1.16434		4933400F21Rik	2.74954	-0.592096
AC087801.1	0.331481	1.40892		Cab39	13.8371	-0.0349544		Gm37521	2.49709	5.49941
Ugt1a10	1.35726	-1.32022		Itm2c	6.58768	0.0593956		Gbx2	6.20009	0.000890164
AC087801.2	0.331481	1.40892		4933407L21Rik	0.978916	3.32902		D130058E05Rik	3.12695	-1.85997
Ugt1a9	0.60085	2.43065		Gm28884	1.29659	3.91438		Asb18	1.34003	-1.41445
Ugt1a7c	0.563029	-2.45485		Gpr55	1.38935	0.343601		Iqca	7.37489	0.220329
Ugt1a6b	0.308808	-1.52663		Gm28100	2.0148	0.714953		Ackr3	4.83325	-0.754047
Gm15372	0.968733	3.32955		Gm18180	5.18683	0.220511		Gm28723	1.11177	-3.83855
Gm15370	0.827749	3.0187		Spata3	1.5925	0.558302		Gm28722	1.26875	0.527843
Ugt1a6a	1.87968	2.18574		2810459M11Rik	3.21478	1.4626		Gm35048	2.32029	0.113651
Dnajb3	3.78886	1.64577		Psmd1	11.7014	-0.467284		Cops8	9.98666	-0.0540223
Mroh2a	8.50402	0.388822		Gm22786	6.71347	0.503145		Gm9991	1.29359	-4.16053
Hjurp	12.7864	-0.718901		Htr2b	5.32403	-0.367941		Col6a3	5.3051	-1.53389
Trpm8	3.95073	0.459089		Gm37914	5.11088	-0.363257		Gm36970	0.553672	2.18045
Gm19589	0.526582	2.2217		Gm21972	0.789302	2.9133		Mlph	2.11322	-2.63318
Arl4c	5.15833	1.27433		Armc9	6.40096	-0.188867		Prlh	1.08207	-3.78549
Gm29335	2.16386	-0.687101		Gm16341	4.87124	-0.373452		Rab17	1.57881	1.4302
Platr5	2.16959	1.2553		B3gnt7	7.45389	0.629155		Lrrfip1	9.795	-0.210584
Gm18699	0.526582	2.2217		Gm28627	3.43921	0.871684		Rbm44	6.49219	0.377419
Sh3bp4	9.40125	-0.0950504		Ncl	16.1351	-0.230274		Gm7776	1.95322	0.570969
Gm38312	1.9368	-1.05723		Snord82	1.95955	1.0148		Ramp1	5.46167	0.104427
Gm5259	0.642228	-2.66592		C130036L24Rik	7.23115	-0.389025		Ube2f	8.40814	0.325828
Gm28342	4.7854	0.107527		Gm45908	1.26421	-1.06427		Gm7785	3.94997	1.01067
C030007H22Rik	1.89353	-0.707233		Nmur1	2.12609	-0.553987		Scly	4.42799	0.667882
Agap1	11.5982	-0.116369		Tex44	2.5087	-5.76269		Gm17090	2.08684	-1.87542
Gm37297	2.0847	2.29606		Rpl30-ps6	3.22452	2.79512		Espnl	1.87864	-0.901566
Gm25180	0.287184	1.29275		Ptma	14.9408	-0.13174		Klhl30	2.38498	-0.221204
Gm28499	4.85096	0.0387808		Pde6d	6.86732	-0.480782		Erfe	7.2091	-0.413336
4933400F21Rik	3.28737	-2.30958		Gm37152	3.18386	-2.26058		Ilkap	8.46518	0.113402
Gm26037	0.526582	2.2217		Cops7b	9.38082	0.00020044		1700020N18Rik	0.367679	-1.82549
Gm37521	2.99944	-0.688946		Gm37022	3.60694	1.1097		Hes6	4.07903	-0.120494
Gbx2	9.3753	0.837245		Nppc	4.50858	2.69353		Per2	6.41104	0.603424
D130058E05Rik	4.75258	0.930587		Dis3l2	5.58631	0.0204998		Gm19085	2.59635	0.434686
Asb18	1.48328	-4.35556		Gm29055	3.33396	-3.15033		Traf3ip1	7.6487	0.339148
Iqca	12.7527	-0.17531		Gm37485	4.2822	-0.303111		Asb1	5.04572	0.52003
4930434B07Rik	0.642228	-2.66592		Gm38142	1.83015	0.282711		Gm28380	0.500282	2.02174
Ackr3	4.47215	1.08467		Gm38010	1.13707	1.69637		Twist2	0.500282	2.02174
Gm38277	0.563029	-2.45485		Gm38021	1.95679	4.89932		Hdac4	8.35488	0.0799375
Gm28721	0.60085	2.43065		Gm6136	11.2892	0.207476		Gm37048	3.01465	0.161243
Gm28723	1.58152	-4.50838		Gm37967	1.551	1.59302		Gm37036	0.964226	-0.36905
Gm28722	3.46367	-0.208418		Gm28375	1.20349	-0.75235		Gm7837	0.619673	-2.73297
Gm35048	2.66228	-1.6622		Gm37447	2.69037	-0.994814		Ndufa10	9.96875	-0.0422597
Cops8	10.3513	0.0426576		Akp-ps1	3.5958	0.25027		Olfr1416	0.553672	2.18045
Gm9991	0.308808	-1.52663		Gm29371	3.04053	0.0636024		Olfr1415	0.660427	-2.83639
Col6a3	9.43752	-0.528563		Alppl2	15.1787	0.00254723		1700054K02Rik	1.11177	-3.83855
Gm36970	0.526582	2.2217		Alpi	3.75731	-0.317475		Olfr1412	0.553672	2.18045
Mlph	4.71156	0.190132		Akp3	1.93714	0.539512		Olfr1411	0.553672	2.18045
Prlh	0.287184	1.29275		Gm29374	0.570941	2.32703		Olfr1410	0.964226	-0.36905
Rab17	2.57349	-0.75129		Ecel1	4.37831	2.73438		Olfr12	0.619673	-2.73297
Lrrfip1	13.5181	-0.408554		Prss56	3.54828	1.01592		Cops9	6.57313	0.0699771
Rbm44	10.1952	-1.08114		Chrnd	6.91694	0.16192		Otos	2.04466	-1.2424
Gm7776	1.96035	0.667479		Chrng	4.09124	-0.218423		Gm29483	2.8038	0.168225
Ramp1	4.47924	0.871962		Eif4e2	11.8905	-0.108865		Gm29481	2.16998	1.01305
Ube2f	8.10034	-0.079866		Efhd1	8.93188	-0.157316		Gpc1	6.85447	0.541085
Gm7785	4.38615	1.25087		Gigyf2	12.35	-0.273255		Gm29480	2.26362	2.48564
Scly	7.60543	-0.366806		Gm22549	2.75473	-3.52642		Ankmy1	4.01552	-1.00679
Gm17090	3.16577	1.15668		Kcnj13	4.10255	-0.0590883		Dusp28	4.90587	0.0731364
Espnl	3.22273	1.59272		Gm23504	1.90272	0.0599368		5033417F24Rik	2.79432	3.30567
Klhl30	5.4309	0.606217		Snorc	1.14264	1.92624		Rnpepl1	8.4122	0.0317593
Erfe	6.91345	0.424546		Ngef	6.22116	0.228157		9430060I03Rik	2.07679	-0.566901
Ilkap	7.80139	0.772979		Neu2	1.13879	0.599247		Capn10	7.73052	0.100456
1700020N18Rik	0.308808	-1.52663		Gm17181	2.88623	4.57767		Gpr35	4.51896	0.0108993
Hes6	6.75064	0.0890994		Gm6153	2.45574	0.810632		Gm18697	1.2542	-4.09672
Per2	5.67789	-0.0251665		Inpp5d	10.3283	0.697744		Kif1a	4.52284	-1.15829
Gm28382	1.21508	3.80081		Atg16l1	11.4846	0.0514283		Gm28086	0.619673	-2.73297
Gm19085	2.20095	1.45755		Gm25395	11.248	0.31926		Mab21l4	1.40795	-4.35257
Traf3ip1	6.0228	0.62638		Scarna6	10.8149	0.25517		Crocc2	2.87235	-1.03787
Asb1	4.25684	1.10831		Sag	6.31555	1.1806		Sned1	6.38401	0.928655
Gm28380	0.526582	2.2217		Dgkd	10.4174	-0.20113		Mterf4	9.56649	-0.275324
Gm29100	0.526582	2.2217		Gm19582	2.26963	5.30693		Gm28535	1.60968	4.31846
Twist2	0.968733	3.32955		4833421G17Rik	3.01344	0.145082		Gm7867	3.34182	-0.130468
Gm29101	0.966973	-3.44952		Gm38365	5.32779	-0.557181		Pask	9.07923	0.0440382
Gm37600	0.526582	2.2217		Usp40	8.92153	0.190732		Ppp1r7	10.4281	0.19662
Hdac4	8.25821	-0.88358		Gm5832	3.19961	0.0577232		Gm26446	1.19962	3.66017
Gm37048	1.74518	0.535749		AC087801.2	0.978916	3.32902		Ano7	5.49464	0.549307
Gm37036	0.563029	-2.45485		Ugt1a9	0.540537	2.24056		Hdlbp	13.816	0.158031
Gm29099	0.526582	2.2217		Ugt1a7c	1.11587	3.59724		Gm17415	3.72106	0.569256
Gm7837	1.93998	-0.187529		Gm15373	0.306684	-1.56007		Septin2	11.8351	-0.0493741
Ndufa10	8.55448	-0.174295		Gm15372	0.559465	-2.46924		Farp2	10.3487	0.368898
Olfr1416	2.2972	0.363941		Ugt1a6a	2.16533	-0.25946		Gm37250	4.87674	1.56493
Olfr1415	2.87111	1.93617		Gm15369	1.11185	-3.74189		Stk25	9.46401	0.113918
Olfr1414	4.836	2.13182		Gm15374	0.660484	-2.736		Bok	8.72951	-0.0469582
Olfr12	1.187	-3.86384		Gm15371	0.540537	2.24056		Thap4	10.6147	0.0399412
Cops9	8.45397	-0.240901		Ugt1a5	0.978916	3.32902		Gm10550	5.53333	-0.95804
Otos	1.54076	-4.44917		AC087801.3	0.540537	2.24056		Atg4b	11.3157	0.022302
Gm29483	7.44402	0.5253		Ugt1a2	0.570941	2.32703		Dtymk	10.4236	-0.315236
Gpc1	7.43632	0.53694		Dnajb3	3.08208	-1.16178		Ing5	10.5797	-0.443208
Gm29480	2.03183	1.14007		Ugt1a1	1.84267	0.31173		Gm22089	0.527224	2.10288
Ankmy1	4.12248	-0.0641204		Mroh2a	8.22034	0.471414		D2hgdh	5.49078	-1.77173
Dusp28	4.66399	-0.552334		Hjurp	12.0778	-0.0287014		Gal3st2	4.21809	0.918182
5033417F24Rik	1.50374	-0.116038		Trpm8	3.20813	-0.821761		Gm18666	0.983809	-0.290092
Rnpepl1	7.00775	0.024639		4930453O03Rik	0.570941	2.32703		Gal3st2b	2.05652	1.49673
9430060I03Rik	3.09969	0.13988		Spp2	1.38935	0.343601		Gm7889	2.62533	-1.98026
Capn10	8.71667	-0.207461		Gm29538	1.71042	4.55979		Gal3st2c	5.22209	0.601624
Gpr35	8.90408	0.221249		Gm28888	0.570941	2.32703		Neu4	2.08474	4.98209
Gm18697	1.35726	-1.32022		Glrp1	1.58582	-4.53722		Pdcd1	1.26875	0.527843
Kif1a	5.71467	-0.619252		Gm19589	2.39721	-1.00832		Gm7891	0.721065	2.66049
Mab21l4	0.526582	2.2217		Gm38130	1.24095	3.82289		Gm7895	7.59888	0.321822
Crocc2	2.92805	1.0578		Gm29336	0.947282	-0.0697248		Gm5264	2.61964	5.64467
Sned1	6.62551	0.359368		Arl4c	4.39152	0.896473		Fam174a	6.17327	0.364281
Mterf4	7.73787	-0.200685		Gm29335	1.03867	-3.60817		BC055308	1.11177	-3.83855
Gm28535	3.52723	0.626792		Platr5	3.15057	0.651043		Gm15427	8.71777	-0.366147
Gm7867	3.28045	-0.182601		Gm29337	1.69034	-1.84235		St8sia4	2.36678	1.43992
Pask	9.29562	-0.161773		Gm4753	0.828468	0.777456		4930598F16Rik	0.500282	2.02174
Ppp1r7	11.0341	0.285138		1700067G17Rik	3.19985	1.62315		Gm37761	1.11177	-3.83855
Mir6902	1.13318	-3.77133		Gm18699	1.54151	4.30687		Gm22360	1.77534	0.320686
Mir6345	1.2822	-4.03428		Sh3bp4	7.11337	-0.502313		Gm1833	3.59019	0.855477
Ano7	4.54236	0.907354		Gm38312	2.80705	-0.157045		Slco4c1	12.1386	0.136623
Hdlbp	14.277	-0.0412563		Gm5259	0.961583	-3.46241		Panct2	7.05653	0.336468
Gm17415	1.89192	-0.880547		Gm28342	1.00488	-1.67344		Slco6b1	0.553672	2.18045
Septin2	11.905	-0.295686		C030007H22Rik	3.28441	0.423608		Gm28901	0.8866	-3.3881
Farp2	9.0572	-0.0145157		Agap1	8.61791	-0.0160914		Gm6430	4.06449	-0.288511
Gm37250	4.18128	1.5792		Gm37297	3.58269	-0.388535		Slco6c1	0.553672	2.18045
Stk25	10.8861	-0.165829		Gm28499	1.49486	-4.39565		Gm7133	1.11177	-3.83855
Gm28536	2.04173	-0.428717		4933400F21Rik	2.93129	-0.0715753		D1Ertd622e	9.06867	0.0919949
Bok	5.23605	0.976696		Gm37521	1.28966	1.01215		Ppip5k2	11.8818	-0.195079
Thap4	8.58652	-0.164988		Gbx2	6.44183	0.156661		Gin1	8.51339	-0.0621897
Gm10550	3.42738	-0.495148		D130058E05Rik	1.7473	-1.95463		Pam	3.61184	2.01328
Atg4b	9.58558	-0.0983664		Asb18	0.956061	3.28437		Gm3531	8.41892	0.0241588
Dtymk	8.73255	-0.319247		Iqca	8.17787	-0.259123		B230216N24Rik	2.48362	1.63953
Ing5	9.05902	-0.378377		Ackr3	4.36551	0.885813		1810006J02Rik	0.721065	2.66049
D2hgdh	5.13362	-0.294944		Gm28721	0.660484	-2.736		Gm29461	0.619673	-2.73297
Gal3st2	9.97017	0.0244071		Gm28723	1.4042	-1.25446		Gm7952	1.11177	-3.83855
Gm18666	2.64685	3.27588		Gm28722	0.660484	-2.736		Gm29462	1.47237	-0.626918
Gal3st2b	6.39507	0.700214		Gm35048	2.05095	-2.54882		Slco6d1	1.139	0.112972
Gm7889	2.964	-0.992566		Cops8	9.99536	-0.158441		Gm3555	4.40998	-1.07001
Gal3st2c	8.10536	0.789665		Gm9991	0.978916	3.32902		Gm7967	1.30577	0.788107
Neu4	2.27086	1.56341		Col6a3	5.83665	-0.363274		Gm23434	0.660427	-2.83639
Pdcd1	3.33998	1.8924		Gm36970	1.4947	4.2379		Cntnap5b	2.56159	-1.40501
Gm7891	1.48264	0.315525		Mlph	1.79497	-1.25477		Prdx2-ps1	3.64466	1.12371
Gm7895	8.57477	0.514218		Prlh	0.559465	-2.46924		Gm23602	0.553672	2.18045
4930440C22Rik	0.60085	2.43065		Rab17	2.33559	-1.33492		Gm20268	0.903675	-3.42291
Gm5264	4.82444	1.30411		Gm28199	0.367714	-1.7085		Psmb6-ps2	0.660427	-2.83639
Fam174a	5.52544	0.462803		Lrrfip1	10.301	-0.701522		Gm28187	1.55581	1.3723
Gm15427	5.90393	-0.460432		Rbm44	7.27972	-0.905093		Gm23036	0.500282	2.02174
St8sia4	2.50342	3.09103		Gm7776	2.55856	-0.614532		Gm20281	1.84368	-0.834689
Gm37761	1.61656	4.43541		Ramp1	5.17159	0.0119644		Gm18728	1.88074	-5.05217
Gm22360	2.26127	0.590238		Ube2f	8.34647	0.548522		Gm37789	1.05176	-3.73045
Gm37076	0.911518	3.21643		Gm7785	3.71486	-0.878989		Gm5260	0.500282	2.02174
Gm26245	0.968733	3.32955		Scly	4.77463	-0.807139		Cdh20	1.58467	-0.340785
Gm1833	3.23823	2.25787		Gm17090	2.42002	2.32582		Gm29012	0.553672	2.18045
Slco4c1	10.3019	0.524486		Espnl	2.1797	1.95543		Rnf152	2.35326	2.62262
Panct2	6.35215	0.996255		Klhl30	2.52121	1.06875		Gm28403	1.73214	-4.83875
Slco6b1	0.811712	1.02114		Erfe	6.98082	-0.660746		Capza1-ps1	4.79514	-0.52796
Gm28901	1.59915	0.0329332		Ilkap	8.06788	0.410914		Pign	7.91438	-0.856219
Gm6430	3.25521	0.460229		1700020N18Rik	0.540537	2.24056		Gm28404	0.619673	-2.73297
Slco6c1	0.911518	3.21643		Hes6	4.99246	3.05778		Gm20302	0.342854	-1.76807
Gm7133	1.5009	2.51161		Per2	6.40309	0.445403		Relch	10.1465	-0.268679
Gm7135	2.23277	1.04602		Gm19085	0.570941	2.32703		Gm37566	3.86512	-0.460724
D1Ertd622e	12.3325	0.141308		Traf3ip1	7.83711	0.308998		Gm10193	4.35125	0.748442
Ppip5k2	13.7296	-0.276655		Asb1	5.16555	0.691244		Tnfrsf11a	6.52894	-1.1437
Gin1	5.98839	-0.0289193		Gm28380	0.610859	-2.60766		Gm37779	0.553672	2.18045
Pam	4.95653	-1.07996		Twist2	0.660484	-2.736		Gm7160	3.33505	-0.0578499
Gm3531	6.76481	0.287706		Gm29101	1.55785	1.25613		Zcchc2	9.83329	-0.220907
B230216N24Rik	0.526582	2.2217		Hdac4	8.4389	-0.201371		Gm37372	0.367679	-1.82549
1810006J02Rik	0.968733	3.32955		Gm37048	3.72467	-2.09519		Gm26509	0.619673	-2.73297
Gm29461	2.23596	0.659289		Gm37036	1.1286	0.566929		Gm20753	2.02259	-1.41572
Gm29462	1.61886	-0.0191449		Gm29099	0.570941	2.32703		Phlpp1	6.27523	0.0805121
Slco6d1	0.563029	-2.45485		Ndufa10	9.72965	-0.0272487		Gm38235	2.62157	0.482489
Gm3555	4.06835	-0.628663		Olfr1416	2.09817	-2.53222		Gm6651	1.59649	-1.94537
Gm7967	1.56125	1.59583		Olfr1415	1.19004	-2.17801		Bcl2	2.90712	-1.42559
Gm29460	1.93973	-0.968572		Olfr1414	3.46259	-0.770107		D630008O14Rik	1.73214	-4.83875
Cntnap5b	2.40405	-0.666172		1700054K02Rik	0.970276	0.0163099		Kdsr	9.05264	0.19755
Prdx2-ps1	6.87777	-0.0863804		Olfr1411	2.39925	-2.98363		Vps4b	10.8472	0.368438
Gm23602	0.308808	-1.52663		Olfr1410	1.02512	-0.335059		Serpinb5	1.42104	-0.0225315
Gm18185	0.60085	2.43065		Olfr12	1.26421	-1.06427		Pou2f3-rs1	1.63468	4.3547
Gm28187	1.83247	1.15773		Cops9	6.51978	-0.179007		Serpinb12	1.65408	1.56917
Gm3116	0.811712	1.02114		Otos	2.65921	2.17729		Serpinb13	0.8866	-3.3881
Gm20281	1.74621	4.62974		Gm29483	4.18812	0.127829		Serpinb3a	2.59057	-0.506986
Gm18728	1.58616	-0.32497		Gm29481	1.51047	4.26159		Gm8084	0.766998	2.76779
Cdh20	4.83147	-0.266647		Gpc1	6.72515	0.632011		Gm8089	0.660427	-2.83639
Gm38031	0.939512	-0.116055		Gm29480	2.64596	1.0347		Serpinb7	2.75377	0.56951
Rnf152	6.14034	0.79475		Ankmy1	3.90706	0.129447		Serpinb8	2.01163	0.689887
Gm17634	1.1839	2.02132		Dusp28	4.82468	-0.244481		Gm15389	2.29487	-2.90218
Gm28403	2.61612	1.15454		5033417F24Rik	2.95854	-0.12557		D830032E09Rik	1.43169	-4.38815
Capza1-ps1	5.20021	-0.513891		Rnpepl1	8.32798	0.19776		Gm5702	3.13239	-0.0291241
Pign	9.97823	-1.02256		9430060I03Rik	2.08901	-1.36005		Gm38212	1.45504	-4.42362
Gm28404	2.36902	0.28095		Capn10	7.64876	0.107704		Gm6679	0.619673	-2.73297
Gm20302	2.91535	-3.73982		Gpr35	5.02859	-0.329935		Gm17847	1.11177	-3.83855
Gm8004	3.07457	-1.04149		Gm18697	0.854291	-1.30716		Gm22159	0.367679	-1.82549
Relch	11.6016	-0.0883484		Aqp12	1.03867	-3.60817		Gm8141	0.500282	2.02174
Gm37566	3.35038	1.21021		Kif1a	4.6436	0.364077		Cdh7	0.660427	-2.83639
Gm10193	4.58636	1.34788		Agxt	1.39989	-1.38461		Cdh19	5.62636	0.347744
Tnfrsf11a	3.63724	-4.57817		Mab21l4	1.51424	-0.0688073		Gm19927	0.342854	-1.76807
Gm37779	0.526582	2.2217		Crocc2	3.50312	1.61629		Gm8173	4.09109	1.01902
Gm26214	1.08507	-3.66992		Sned1	6.3082	1.24055		Dsel	7.71661	0.212352
Gm7160	3.13273	-1.87895		Mterf4	9.5892	-0.123983		Gm6028	1.61939	4.3386
Zcchc2	11.6231	0.0698554		Gm28535	2.16717	-1.49943		Gm17752	1.93157	-5.11809
Gm37372	2.66538	1.32946		Gm7867	2.75397	-1.08071		Gm6717	0.553672	2.18045
Gm26509	2.02594	-0.117476		Pask	9.07934	-0.417035		Gm8204	1.38382	-4.31533
Gm20753	0.966973	-3.44952		Ppp1r7	10.4297	0.0961767		Gm28189	1.32426	3.87448
Phlpp1	5.84316	-0.31632		Mir6902	0.570941	2.32703		9330185C12Rik	1.52365	-1.6045
Gm38235	1.79903	-0.837739		Gm26446	0.570941	2.32703		Gm4854	0.619673	-2.73297
A530053M12Rik	1.81223	0.501583		Ano7	5.43374	0.912891		Gm17916	1.08207	-3.78549
Bcl2	4.70236	-0.149495		Hdlbp	13.613	0.0449147		Cntnap5a	3.34395	-0.920593
Kdsr	8.2359	0.502146		Gm17415	3.65865	0.343544		Gm19965	3.02025	0.536707
Vps4b	9.53888	-0.19756		Septin2	11.7257	-0.312563		Gm17777	1.38382	-4.31533
Serpinb5	2.46066	-1.05214		Farp2	10.3808	0.579893		Gm27785	2.00688	-1.38988
Pou2f3-rs1	0.60085	2.43065		Gm37250	4.65652	-0.291797		Gm28361	0.660427	-2.83639
Serpinb12	6.16301	-0.534816		Stk25	9.50415	0.341374		Zfp813-ps	6.07665	0.313451
Gm8080	1.2378	0.876115		Gm28536	0.559465	-2.46924		Gm28362	2.02629	2.1151
Serpinb3a	7.81	-0.251356		Bok	8.31857	0.68248		Gm28363	1.87957	1.87212
Serpinb3d	0.582063	-0.000582204		Thap4	10.4786	-0.272367		Gm18182	0.271719	1.07565
Serpinb3b	0.308808	-1.52663		Gm10550	4.82553	-1.30832		B020011L13Rik	4.21045	0.505501
Gm15390	0.563029	-2.45485		Atg4b	11.1266	0.119307		Gm28360	1.54904	2.58998
Serpinb11	0.331481	1.40892		Dtymk	10.069	-0.068893		Gm28169	2.0925	0.909936
Serpinb7	4.99973	1.92718		Ing5	10.332	-0.554412		Gm7195	2.04373	-0.297797
Serpinb2	2.10792	2.53229		D2hgdh	5.96742	-2.14317		Gm28168	2.57424	1.74971
Serpinb10	0.563029	-2.45485		Gal3st2	4.30209	0.973887		Gm7145	5.41675	1.24513
Serpinb8	4.79428	-0.988887		Gm18666	2.55727	1.47198		Gm28358	0.367679	-1.82549
Gm15389	2.10915	-0.582646		Gal3st2b	2.89221	-0.136491		Gm29489	0.303235	1.16383
Gm24267	0.563029	-2.45485		Gm7889	2.44983	-0.846796		Gm29490	1.25551	0.577739
Gm22438	0.966973	-3.44952		Gal3st2c	5.53039	-0.178676		Gm29104	0.500282	2.02174
D830032E09Rik	3.13315	1.31495		Neu4	1.58582	-4.53722		Gm29106	7.39072	0.516649
Gm5702	2.78112	-3.41943		Pdcd1	1.80728	4.69728		Tsn	10.9119	0.0267583
Gm38212	0.642228	-2.66592		Gm7891	1.04691	-0.249119		Nifk	12.0075	-0.149958
Gm8141	0.60085	2.43065		Gm7895	7.96974	0.450575		Gm28867	6.26385	-0.369117
Cdh7	2.36388	-1.61405		Gm5264	2.38519	3.95571		Clasp1	8.80096	-0.02551
Gm6693	0.911518	3.21643		Fam174a	6.31575	0.0150008		Gm26080	1.73945	4.50675
Cdh19	6.32743	-0.538117		BC055308	1.39778	-4.2386		2900060B14Rik	4.01653	0.140776
Gm8173	3.07344	-0.667904		Gm15427	8.3037	0.367646		Gm28466	1.60569	-0.390398
Dsel	9.57972	0.465479		St8sia4	3.23658	-0.858118		Tfcp2l1	10.5479	-0.157193
Gm17752	0.968733	3.32955		Gm37642	2.06576	-1.1906		Gm22094	1.38915	-2.60758
Gm6717	0.356559	-1.64399		Gm22360	1.27828	3.88436		Gm28882	3.12085	-0.442805
Gm19086	0.642228	-2.66592		Gm37076	0.970276	0.0163099		Gli2	4.93467	1.51804
Gm28189	3.29918	-0.634284		4930533P14Rik	0.540537	2.24056		Mir6346	0.367679	-1.82549
Gm18181	0.966973	-3.44952		Gm26245	0.540537	2.24056		Gm29456	1.50766	-2.82404
Gm17916	0.60085	2.43065		Gm1833	4.06483	0.687476		Inhbb	7.85812	0.163514
Cntnap5a	5.93359	-1.83205		Gm26078	0.306684	-1.56007		Ralb	7.21467	0.82857
Gm19965	5.40855	-0.152219		Slco4c1	12.0961	0.15616		Gm27184	2.97658	0.0385327
Gm17777	1.54076	-4.44917		Panct2	6.97549	-0.189624		Tmem185b	7.30923	-0.612592
Gm27785	1.42342	-4.2551		Slco6b1	0.978916	3.32902		3830432H09Rik	2.05843	-0.620259
Zfp813-ps	11.2854	-0.750249		Gm9499	0.970276	0.0163099		Epb41l5	9.27269	0.305245
Gm28362	5.83236	0.359775		Gm28901	0.601757	-0.279676		Gm37219	2.51842	1.75817
Gm28363	6.43551	-1.00049		Gm6430	3.61789	-0.051848		Ptpn4	10.3683	0.0657449
Gm28359	2.225	2.70863		Slco6c1	0.610859	-2.60766		Gm3851	2.31806	0.498873
B020011L13Rik	9.99063	-0.380466		Gm7133	1.2827	-0.981285		Gm37745	4.93601	1.42566
Gm28360	4.1576	0.585938		Gm7135	1.0091	-0.122478		Gm8338	1.72967	0.213146
Gm28169	2.17806	0.806629		D1Ertd622e	9.37745	-0.0732405		Gm3551	0.766998	2.76779
Gm7195	5.84058	-0.0462925		AC099860.1	0.961583	-3.46241		Gm28209	1.2932	3.82413
Gm28168	6.89832	-0.574445		Ppip5k2	11.8086	-0.636113		Tmem177	6.80373	0.0343713
Gm7145	10.2352	-0.572552		Gin1	8.55832	-0.530969		Cfap221	3.30295	0.562521
Gm28358	3.61419	-0.239321		Pam	4.17376	-0.316502		Gm17973	1.53324	0.429888
Gm29489	2.79477	-2.38706		Gm37140	0.660484	-2.736		Sctr	2.60145	-0.172837
Gm29490	1.55163	0.741294		Gm3531	8.26861	0.287413		Tmem37	7.66933	-0.787411
Gm29104	1.4968	2.51828		B230216N24Rik	2.65444	-0.14941		Dbi	5.37412	0.463669
Gm29106	11.6143	-0.289755		1810006J02Rik	0.616407	-0.231664		3110009E18Rik	4.85215	0.111686
Tsn	8.05085	-0.928338		Gm29461	0.932838	3.23844		Steap3	9.5184	-1.14929
Nifk	11.5841	-0.134726		Gm29462	1.34473	-1.12503		C1ql2	2.2346	-1.58213
Gm28867	7.56247	0.576506		Slco6d1	2.32175	-0.943628		Marco	1.41689	0.91944
Clasp1	10.8907	-0.140796		Gm3555	4.4602	0.385475		En1	2.58676	1.8026
Gm26080	0.331481	1.40892		Gm7967	2.89522	-0.129944		Gm29344	0.500282	2.02174
2900060B14Rik	3.01985	-2.06058		Gm18248	1.6363	-4.60821		Gm29348	0.303235	1.16383
Gm28466	0.563029	-2.45485		Cntnap5b	2.83829	3.42213		Celrr	0.500282	2.02174
Tfcp2l1	8.73939	-0.332088		Prdx2-ps1	3.61745	0.191167		Gm29359	1.68233	-1.90799
Gm22094	0.356559	-1.64399		Gm37877	0.540537	2.24056		Insig2	5.19929	0.18288
Gm28882	0.966973	-3.44952		Gm18185	0.540537	2.24056		Gm37174	3.30152	1.50396
Gm28467	0.526582	2.2217		Psmb6-ps2	1.03867	-3.60817		Ccdc93	11.4189	0.128743
Gli2	6.95093	-0.713365		Gm18969	0.559465	-2.46924		Gm15392	2.52859	-2.14147
Gm26831	0.526582	2.2217		Gm28187	1.64175	-1.75651		Gm15393	0.871039	3.01778
Gm8321	0.911518	3.21643		Gm23036	0.313531	1.31789		Htr5b	7.1673	0.0597468
Gm29455	0.939512	-0.116055		Gm20281	0.559465	-2.46924		Ddx18	12.3081	-0.119752
Inhbb	2.09432	0.350056		Gm18728	2.47251	0.0867826		Gm28591	0.766998	2.76779
Ralb	4.39173	0.0268501		Gm29140	1.2757	-4.04597		Gm37920	0.996418	-0.471025
Gm29454	0.642228	-2.66592		Gm5260	1.61836	-0.336902		Gm15394	1.11177	-3.83855
Gm27184	2.93875	2.54308		Gm29011	0.306684	-1.56007		Gm8392	1.11177	-3.83855
Tmem185b	6.82074	-0.202073		Cdh20	2.16786	2.35656		Gm28590	1.08207	-3.78549
3830432H09Rik	3.76593	0.446207		Gm38031	1.67643	-1.92116		Gm28911	8.77103	0.365366
Epb41l5	11.3209	0.306299		Gm36969	1.28966	1.01215		Dpp10	5.5349	1.34318
Gm37219	2.32337	-0.328517		Gm15699	1.4947	4.2379		Gm37221	0.871039	3.01778
Ptpn4	10.1815	0.275442		Gm29012	0.559465	-2.46924		Gm37396	0.500282	2.02174
Gm3851	2.55585	4.18336		Rnf152	3.60826	0.327602		Gm38263	0.367679	-1.82549
Gm37745	4.85668	0.13583		Gm17634	0.932838	3.23844		Gm28929	0.619673	-2.73297
Gm8338	0.911518	3.21643		Gm28403	0.763207	2.85439		Gm38073	0.500282	2.02174
Gm3551	1.26414	-3.99196		Capza1-ps1	4.59583	-1.08563		Gm37717	0.660427	-2.83639
Gm28209	1.81223	0.501583		Pign	8.65347	-1.10388		Actr3	12.0564	-0.0415262
Tmem177	7.57667	0.150508		Gm28404	1.65388	-0.447305		Gm28706	0.766998	2.76779
Cfap221	6.22672	0.243176		Gm20302	2.64696	0.479036		Slc35f5	5.46892	-0.0240136
Gm17973	4.04186	0.314211		Gm8004	1.95518	0.0194517		Lypd1	2.76534	-2.48229
Sctr	0.939512	-0.116055		Relch	10.0326	-0.428405		Nckap5	7.2955	-0.299422
Tmem37	4.29395	0.833617		Gm37566	3.93188	2.05548		4930599A14Rik	0.903675	-3.42291
Dbi	9.29755	0.106756		Gm10193	4.66072	0.962984		Mgat5	6.26056	1.00628
3110009E18Rik	6.3858	-0.598369		Tnfrsf11a	6.04468	-0.942302		Gm37772	0.553672	2.18045
Steap3	4.25112	0.261414		Gm37779	0.559465	-2.46924		Gm37510	2.08504	0.933034
C1ql2	0.526582	2.2217		Gm7160	2.64938	-1.15103		Gm8451	9.16699	0.312941
1700012E03Rik	0.526582	2.2217		Zcchc2	9.92042	-0.330616		Gm23370	1.69947	1.66301
Marco	1.82927	-4.86384		Gm37372	1.68507	-4.67594		Gm23734	2.69228	-3.57041
En1	1.46574	4.21572		Gm26509	1.87581	-2.26794		Gm38301	0.964226	-0.36905
Gm29359	0.308808	-1.52663		Gm20753	1.6363	-4.60821		Tmem163	2.0943	-1.88668
Insig2	5.0897	0.275348		Phlpp1	6.30705	0.533021		Acmsd	3.84484	1.30379
Gm37174	1.35316	-1.02622		Gm38235	2.72701	-0.38995		2900009J06Rik	1.45948	1.01336
Ccdc93	8.42111	0.0285557		A530053M12Rik	0.540537	2.24056		Ccnt2	11.6992	0.208678
Gm15392	2.12201	-5.25588		Gm6651	1.13493	-0.566882		Map3k19	3.12705	0.991155
Htr5b	4.18823	1.1889		Bcl2	3.04145	-0.236392		Rab3gap1	10.4992	0.192303
Ddx18	11.7515	-0.407654		D630008O14Rik	2.58878	1.31441		Zranb3	8.53417	0.0287826
Gm28591	2.00318	0.430898		Kdsr	9.1135	-0.192947		Gm28800	2.90865	0.896886
Gm37920	1.41726	-4.2566		Vps4b	10.8329	0.220438		Gm38248	5.31441	0.290911
Gm8392	1.59798	1.66882		Serpinb5	1.77714	4.65146		Rpl28-ps1	6.01003	0.255223
Gm24547	0.526582	2.2217		Pou2f3-rs1	1.43254	4.1368		Gm37625	5.28102	0.38433
Gm28911	5.76458	0.532631		Serpinb12	2.4829	-1.55846		Gm38026	4.72485	-1.04643
Dpp10	8.77517	-0.371035		Serpinb13	0.956061	3.28437		R3hdm1	13.0191	0.347207
Gm37478	3.10214	0.0332051		Serpinb3a	1.28966	1.01215		Gm29383	2.99897	1.0159
Gm37781	0.563029	-2.45485		Serpinb3d	0.660484	-2.736		Gm37588	5.45007	1.36431
Gm38073	1.05474	-0.118127		Serpinb3b	1.40514	-2.61835		Gm37868	5.46833	0.243717
Actr3	13.1716	-0.124259		Gm8084	1.11443	-0.651354		Gm37407	4.18009	1.07545
Gm28706	0.642228	-2.66592		Serpinb3c	0.306684	-1.56007		Ubxn4	11.9476	0.228404
Slc35f5	5.7129	0.255085		Gm8089	1.29659	3.91438		Lct	5.2372	0.266103
Lypd1	2.93904	0.0539151		Serpinb11	1.75719	-1.98149		Mcm6	13.0209	-0.0192508
Nckap5	10.2659	-0.667575		Serpinb7	1.3734	4.04527		Dars	11.2271	-0.0884537
Mgat5	8.06092	0.0938309		Serpinb2	0.306684	-1.56007		Gm29598	0.871039	3.01778
Gm37510	2.23577	-2.8549		Serpinb8	2.71875	0.612394		Gm25384	1.16573	3.60178
Gm8451	6.33731	0.366239		Gm15389	4.18748	1.89992		Gm6170	5.97736	-0.00966882
Gm23370	1.54312	4.32959		D830032E09Rik	2.79374	-2.06652		Cxcr4	3.01139	1.74657
Gm23734	3.51086	-0.385383		Gm38212	1.55678	4.32948		Thsd7b	5.60038	-0.973212
Gm38301	0.60085	2.43065		Gm28283	0.784381	0.925916		Gm36951	1.38382	-4.31533
Tmem163	3.29819	-0.513095		Gm6679	0.306684	-1.56007		Gm15790	4.41753	1.05223
Acmsd	4.13882	-0.893422		Gm25293	0.540537	2.24056		Rpl31-ps9	3.95448	-0.116913
2900009J06Rik	1.64962	-2.92132		Gm8141	1.77806	1.70361		Gm37064	0.500282	2.02174
Ccnt2	12.0149	-0.0899131		Cdh7	1.90767	0.471997		Cd55b	3.54965	1.70922
Map3k19	4.56216	1.77512		Gm3332	1.45514	-4.32708		Cd55os	0.697538	2.60411
Rab3gap1	11.4314	-0.176668		Cdh19	5.97992	0.96818		Gm15675	1.81579	0.321911
Zranb3	8.20291	-0.199123		Gm36944	0.570941	2.32703		Cd55	9.41762	0.536429
Gm28800	2.01155	-2.42004		Gm19927	0.961583	-3.46241		Gm16083	1.05176	-3.73045
Gm38248	4.69378	0.995464		Gm8173	4.05867	1.67657		Gm37109	0.619673	-2.73297
Rpl28-ps1	3.68036	-1.63933		Dsel	8.11082	-0.152821		Gm37283	1.57509	2.63285
Gm37625	4.02729	-0.729555		Gm6028	1.27828	3.88436		Zp3r	2.51059	-0.470862
Gm38026	3.96282	0.593019		Gm17752	0.570941	2.32703		C4bp	2.69543	4.20265
R3hdm1	12.7378	-0.384565		Gm6717	0.559465	-2.46924		C4bp-ps1	1.89533	1.13805
Gm29383	2.66375	-2.20344		Gm28190	1.93475	-2.37957		Pfkfb2	7.14476	-0.729896
Gm37588	4.90491	-0.264093		Gm28189	0.540537	2.24056		Yod1	5.57278	0.0533856
Gm37868	4.75711	0.13168		Gm17946	0.559465	-2.46924		Gm37163	1.24215	0.626457
Gm37407	2.34307	-0.166618		Gm18181	1.55678	4.32948		AA986860	2.18834	-0.192433
Ubxn4	12.6133	-0.113738		9330185C12Rik	1.41036	-4.26829		Gm28856	5.9537	-0.0362688
Lct	7.68817	2.93799		Gm17916	0.306684	-1.56007		Fcamr	7.92956	0.26286
Mcm6	12.3088	-0.330891		Cntnap5a	4.14799	-2.61979		Gm15848	0.619673	-2.73297
Dars	10.1181	-0.0198014		Gm19965	3.19879	0.324287		Pigr	1.68233	-1.90799
Gm6170	3.47281	1.17068		Gm17777	0.570941	2.32703		Il24	2.54374	0.988448
Cxcr4	5.45458	0.47691		Gm27785	0.367714	-1.7085		Il19	1.07364	-1.92062
Gm29599	0.563029	-2.45485		Gm28361	0.660484	-2.736		Il10	1.37011	-1.27028
Gm26686	3.77787	1.94479		Zfp813-ps	6.64084	-0.0542547		Mapkapk2	8.33542	0.150928
Thsd7b	9.59981	-0.32487		Gm28362	2.11967	0.92587		Gm37084	3.4751	-0.0102712
Gm38240	2.48806	3.07259		Gm28363	3.3499	-2.45523		Dyrk3	9.00947	-0.32744
Gm38330	1.08387	1.80769		Gm28359	1.10802	0.511813		Eif2d	10.8981	-0.406421
Gm36951	0.563029	-2.45485		B020011L13Rik	5.0416	1.59415		Rassf5	6.97729	-0.173816
Gm15790	4.38126	0.85902		Gm28360	1.6685	2.92349		Gm17796	1.05176	-3.73045
Rpl31-ps9	0.563029	-2.45485		Gm28169	2.24523	0.838113		Ikbke	3.03107	-0.123418
Gm29428	1.45193	-2.6979		Gm7195	2.14834	-0.0898588		Srgap2	8.62392	-0.00258641
Cd55b	5.87131	-0.125149		Gm28168	2.69562	0.0594993		Gm38262	0.952806	3.18406
Cd55os	2.36148	2.70442		Gm7145	6.12264	0.862588		Gm37954	2.80219	5.86022
Gm15675	1.3322	0.790665		Gm29490	1.73439	0.755787		Gm29488	2.48885	-1.28241
Cd55	11.6242	-0.407486		Gm29104	0.295437	1.26989		Gm29487	0.996418	-0.471025
Gm16083	1.50374	-0.116038		Gm29106	7.69729	0.772916		Gm24273	1.41032	4.01674
Gm37109	0.642228	-2.66592		Tsn	10.9675	0.0552186		Fam72a	6.13988	-0.366591
Gm37283	0.642228	-2.66592		Nifk	11.8956	-0.254716		Avpr1b	1.81197	0.221908
Zp3r	4.66832	0.147429		Gm28867	6.14047	0.952055		Gm8532	3.30017	0.379321
C4bp	1.76168	0.88928		Clasp1	8.94076	-0.658953		Rab7b	2.4059	2.78944
C4bp-ps1	3.50267	0.437284		2900060B14Rik	4.49932	0.893533		Slc26a9	5.04995	-0.495385
Pfkfb2	6.19314	-0.932231		Gm28466	0.932838	3.23844		Pm20d1	2.77972	1.39136
Yod1	6.98877	-0.370598		Tfcp2l1	10.0682	0.539963		Slc41a1	5.99325	-0.316649
Gm37163	2.22498	-5.38664		Gm22094	1.52607	4.28441		Rab29	7.24345	-0.974823
AA986860	5.53957	0.773854		Gm28882	1.31594	0.667856		Gm29105	1.24215	0.626457
Gm28857	1.69328	-0.419095		Gli2	4.96856	-0.58733		Nucks1	12.684	0.0633887
Gm28856	6.58375	-0.550277		Gm26831	1.83317	-2.20143		Gm38067	6.55738	0.476522
Fcamr	8.49345	-0.0502346		Gm3508	1.62916	-0.388948		Slc45a3	10.0123	-0.0533397
Gm15848	0.526582	2.2217		Gm29456	0.940078	1.42302		Elk4	10.9993	-0.108771
Pigr	2.63149	0.0591571		Gm29455	0.956061	3.28437		Mfsd4a	9.34604	-0.17571
Fcmr	1.60031	-1.58014		Inhbb	7.49154	0.342921		Gm37120	2.11883	2.36947
Il24	0.642228	-2.66592		Ralb	7.31934	1.50523		Cdk18	9.04476	-0.0493268
Il20	2.20052	0.199778		Gm27184	3.31946	0.819126		Gm29629	0.500282	2.02174
Il10	1.77756	0.604475		Tmem185b	7.22856	0.251587		Lemd1	3.61903	0.924965
Mapkapk2	10.1755	0.175082		Epb41l5	9.07575	0.118183		Gm29695	4.12672	-0.629354
Gm25549	0.331481	1.40892		Gm37219	2.64499	2.14995		Klhdc8a	0.952806	3.18406
Gm37084	3.91092	-0.126838		Ptpn4	10.2133	0.129962		Nuak2	3.16459	0.427215
Gm25717	0.642228	-2.66592		Gm3851	3.3944	-0.18735		F730311O21Rik	1.05176	-3.73045
Dyrk3	10.4523	-0.0606324		Gm37745	5.22085	0.347797		Tmcc2	6.54618	-0.0998309
Eif2d	10.1388	-0.101431		Gm8338	1.41036	-4.26829		Dstyk	8.51683	-0.413984
Rassf5	10.3858	0.370995		Gm3551	0.559465	-2.46924		Rbbp5	10.2941	0.215664
Gm17796	3.39718	1.97576		Gm28209	1.11185	-3.74189		Tmem81	4.90207	0.874138
Ikbke	3.90447	-0.0510914		Tmem177	6.9166	0.467393		Cntn2	5.02467	-1.10435
Gm28914	0.308808	-1.52663		Cfap221	3.65344	-0.575174		Nfasc	3.66382	0.353431
Gm28913	1.50463	-4.3866		Gm17973	1.40514	-2.61835		Gm10538	0.553672	2.18045
Srgap2	10.7402	-0.380853		Sctr	2.02581	0.736468		Lrrn2	2.08861	-0.679089
Gm38262	0.308808	-1.52663		Tmem37	8.07977	0.262139		Mdm4	13.6188	-0.400729
Gm37954	3.93	0.438626		Dbi	6.05103	0.548404		Gm29257	4.37032	-0.189272
Gm29488	4.12456	-2.20687		3110009E18Rik	4.62009	0.900322		Pik3c2b	10.8087	-0.0275624
Gm29487	0.642228	-2.66592		Steap3	8.97582	-1.08282		Gm28609	3.61097	1.08503
Fam72a	9.54894	-1.22572		C1ql2	1.66801	-0.406191		Gm26616	4.82538	0.327054
Avpr1b	1.87821	-2.08799		Marco	1.94581	0.474572		Ppp1r15b	12.7034	-0.355641
Gm8532	2.35146	-0.737358		En1	3.87245	1.45796		Plekha6	8.756	0.155759
Ctse	1.21508	3.80081		Gm29348	0.306684	-1.56007		Gm19461	3.34847	-0.227491
Rab7b	2.72869	-0.394403		Celrr	1.73393	-2.02876		Golt1a	3.89116	-0.245414
Slc26a9	9.12037	-0.285786		Gm38283	1.25263	0.923995		Gm28040	1.77857	-0.30486
Pm20d1	3.30152	-0.443478		Insig2	5.31025	1.48933		Ren1	7.45081	-1.19657
Slc41a1	9.50087	0.263718		Gm37174	3.15279	-0.794663		Etnk2	4.32007	-0.81029
Rab29	7.1379	-0.879545		Ccdc93	11.1593	-0.017982		Sox13	11.4355	-0.465928
Gm29105	1.08507	-3.66992		Gm15392	3.27125	-0.902457		Gm8596	1.6379	-2.01277
Nucks1	11.6072	-0.194336		Gm15393	0.961583	-3.46241		Gm23939	1.17352	0.222306
Gm38067	5.84586	-0.901059		Htr5b	6.85736	0.788085		Snrpe	11.4398	-0.201992
Slc45a3	12.2043	-0.102705		Gm8217	1.19004	-2.17801		Zc3h11a	9.0386	-0.118757
Elk4	12.5507	-0.167768		Ddx18	12.2881	-0.217468		Gm38394	11.2404	0.139621
Mfsd4a	9.85016	-0.124302		Gm28591	1.12718	-3.78302		Lax1	2.49803	0.745643
Gm26034	0.968733	3.32955		Gm37920	0.559465	-2.46924		Atp2b4	7.96952	-0.207199
Gm37120	4.87134	0.915171		Gm15394	1.54151	4.30687		Gm37368	0.500282	2.02174
Cdk18	4.65604	2.05605		Gm28590	0.540537	2.24056		Gm10537	1.03447	-0.314474
Gm29629	0.60085	2.43065		Gm24547	1.02512	-0.335059		Gm28441	0.553672	2.18045
Lemd1	5.71983	-0.224593		Gm36982	0.306684	-1.56007		Optc	1.53598	-4.55414
Gm29695	3.58951	-0.162838		Gm37970	1.29659	3.91438		Gm15851	1.26875	0.527843
Mir135b	1.02377	3.43503		Gm8403	0.540537	2.24056		Prelp	4.53515	0.00285423
Gm10188	0.331481	1.40892		Gm28911	8.67575	0.263357		Gm1627	0.553672	2.18045
Klhdc8a	2.04256	1.4664		Gm20058	0.295437	1.26989		Fmod	0.964226	-0.36905
Nuak2	4.5159	1.49039		Gm28912	0.749981	2.82413		Btg2	7.9894	1.4942
F730311O21Rik	0.795495	-0.928796		Dpp10	6.1375	-0.262762		Gm38140	1.5294	1.31718
Tmcc2	10.8932	0.0380453		Gm37478	0.932838	3.23844		Gm8618	3.34469	-0.23587
Gm15849	0.563029	-2.45485		Gm37221	1.24095	3.82289		Chit1	4.72038	0.861176
Dstyk	10.8254	-0.069994		Gm37781	2.08574	1.57828		Chil1	1.08356	1.53824
6030442K20Rik	2.20537	0.466692		Gm37396	0.660484	-2.736		Mybph	1.19239	-1.05484
Rbbp5	8.89138	-0.297393		Gm37551	1.53936	-1.56611		Adora1	2.20429	0.615507
Tmem81	4.30609	-0.835789		Gm38073	1.71887	1.91514		Myog	1.26875	0.527843
Cntn2	6.98745	-0.0935809		Gm28299	0.961583	-3.46241		Ppfia4	8.6399	0.589532
Nfasc	5.76643	-0.516065		Gm37717	1.03867	-3.60817		Tmem183a	10.0442	0.272216
Lrrn2	2.58121	-0.0772559		Actr3	11.9673	-0.274897		Mgat4f	1.80447	4.59982
Gm38308	2.63691	-0.0377739		Slc35f5	5.81341	0.703669		Cyb5r1	7.73816	0.0102565
Mdm4	16.3399	-0.160691		Gpr39	1.32489	0.694564		Adipor1	10.8511	-0.238951
Gm29257	5.64213	-0.591696		Lypd1	5.67451	-1.07337		Platr1	4.25069	0.31046
Pik3c2b	11.8935	0.00626321		Nckap5	7.33643	-1.08037		Gm37935	3.11599	1.86118
Gm28609	2.57364	1.52691		Gm37161	1.33803	-4.14626		Klhl12	11.1255	-0.150547
Gm26616	6.36361	0.351441		Gm38177	0.660484	-2.736		Rabif	9.67893	-0.0263153
Ppp1r15b	12.6576	0.018111		Gm5261	0.540537	2.24056		Gm25612	0.660427	-2.83639
Plekha6	10.5072	0.133285		Mgat5	6.95356	0.103842		Gm15454	3.3109	-0.0309999
Gm19461	6.83079	0.669113		Gm37510	2.16667	0.597072		Gm29376	0.795834	0.754303
Golt1a	2.58604	0.702091		Gm8451	9.00866	0.309931		Mgat4e	3.28161	1.8351
Ren1	5.01277	-0.252128		Gm23370	2.28521	1.42238		Kdm5b	13.9158	-0.0400269
Etnk2	5.75428	0.479238		Gm23734	3.20733	1.05347		Gm26783	2.38396	2.76058
Sox13	9.79995	0.060184		Gm38301	0.570941	2.32703		Syt2	5.46253	0.767455
Gm8596	1.21508	3.80081		Tmem163	1.82404	-2.09431		Ppp1r12b	7.49188	0.676015
Gm23939	1.26161	3.87807		Acmsd	4.26533	0.1613		Gm37949	1.87103	-2.25041
Snrpe	10.6139	-0.164997		2900009J06Rik	2.93787	0.322906		Gm37677	4.37145	1.89198
Zc3h11a	7.67828	-0.377959		Ccnt2	11.7724	-0.0140976		Gm28892	1.18922	-2.31284
Gm38394	10.4003	-0.455041		Map3k19	2.932	-0.487746		Ube2t	8.2209	0.0385072
Lax1	4.59743	2.30521		Rab3gap1	10.6241	-0.117632		Lgr6	6.04195	0.965238
Atp2b4	9.53333	0.0912727		Zranb3	8.5569	-0.461275		Ptprv	4.80694	0.885734
Gm37368	1.13318	-3.77133		Gm28800	2.25753	-1.65143		Ptpn7	4.68412	-0.00646247
Optc	2.12221	0.27995		Gm38248	6.24298	-0.688891		Arl8a	8.15948	0.015674
Gm15851	0.287184	1.29275		Rpl28-ps1	5.35537	0.194524		Gm26280	2.45109	-5.78553
Prelp	8.68696	0.227403		Gm37625	5.49377	-0.222392		Gm15445	2.18573	-0.624937
Fmod	0.642228	-2.66592		Gm38026	4.39294	0.572802		Gpr37l1	1.95774	-0.608616
Btg2	9.35767	2.49364		R3hdm1	13.0056	-0.166552		Gm4204	10.6088	0.196304
Gm8618	1.13318	-3.77133		Gm29383	2.72708	1.67761		Gm26642	5.2846	0.456074
Chit1	10.1617	0.752141		Gm37588	5.20058	-0.179395		Elf3	7.08757	1.46502
Chil1	3.16437	-0.24064		Gm37868	5.54529	0.138892		Rnpep	11.0878	-0.291911
Adora1	2.23669	2.72381		Gm37407	4.71741	-0.306136		Timm17a	12.6585	-0.0535429
Myog	2.21321	2.69346		Mir128-1	0.313531	1.31789		Lmod1	7.9393	0.0625364
Ppfia4	6.97598	0.280923		Ubxn4	11.9915	0.0504904		Gm22796	1.26511	3.76958
Tmem183a	10.489	-0.199798		Lct	5.81517	1.48069		Shisa4	1.76618	0.823715
Mgat4f	2.44968	0.949242		Mcm6	12.8873	-0.374193		Ipo9	9.88255	0.314729
Cyb5r1	5.42475	0.442415		Dars	11.0333	-0.199513		Gm28277	1.47508	1.20883
Adipor1	10.6655	-0.184126		Gm29598	0.306684	-1.56007		Nav1	9.17038	0.370218
Platr1	6.29566	-0.652027		Gm25384	0.306684	-1.56007		2610012C04Rik	1.34003	-1.41445
Gm37935	5.0465	0.176584		Gm6170	6.1744	0.496141		Gm37333	0.553672	2.18045
Klhl12	11.6027	-0.286404		Cxcr4	2.9228	0.813652		Gm4793	2.71974	-2.49868
Rabif	9.62505	0.106219		Gm26686	1.04691	-0.249119		Csrp1	10.9279	-0.370746
Gm25612	2.69164	3.17225		Thsd7b	6.20418	-1.20193		Phlda3	7.63051	0.710444
Gm15454	3.70439	-0.941097		Gm36951	2.20712	-2.78354		Tnni1	2.37904	1.39303
Gm29376	2.96676	-0.926073		Gm15790	4.72931	-0.445908		Lad1	6.27473	-0.313846
Mgat4e	5.90049	0.570289		Rpl31-ps9	3.09139	1.10218		Tnnt2	2.51296	2.15704
Kdm5b	13.927	-0.693833		Gm37479	0.956061	3.28437		Gm28883	1.24215	0.626457
Gm26783	5.90162	2.03094		Gm37064	0.559465	-2.46924		Pkp1	1.48137	-0.731652
Syt2	6.09032	-0.57287		Gm37278	1.53351	-4.46087		Gm36938	1.43169	-4.38815
Ppp1r12b	8.78342	0.0423109		Gm16081	1.11185	-3.74189		Igfn1	2.91303	-0.131874
Gm37949	3.56328	0.575824		Cd55b	3.44161	2.27707		Tmem9	5.58364	0.203372
Gm37677	4.4239	1.2396		Cd55os	3.49658	-0.161346		Cacna1s	2.97232	-1.9993
Gm28892	2.80517	1.65151		Gm15675	2.56129	-0.0572756		Gm37014	0.952806	3.18406
Ube2t	9.12899	-0.219718		Cd55	9.76928	1.07544		Gm37759	0.952806	3.18406
Lgr6	7.3325	-0.0218051		Gm16083	1.47337	-1.42079		Gm15850	0.660427	-2.83639
Ptprv	6.38693	0.43161		Gm37109	1.76404	4.63329		Kif21b	7.25132	-0.510156
Ptpn7	4.86308	1.62223		Gm37283	1.93475	-2.37957		Mroh3	1.99099	-1.36492
Arl8a	8.38752	0.190821		Zp3r	2.5729	2.94909		Inava	2.85543	-1.53627
Gm15445	2.46692	-0.263209		C4bp	3.21693	-0.260217		A430034D21Rik	0.932795	3.14392
Gpr37l1	3.29468	1.2888		Gm29427	2.15908	1.1935		Gm37552	0.660427	-2.83639
Gm4204	9.25561	-0.257669		C4bp-ps1	2.27472	-0.860685		Gm26781	3.65482	1.49337
Gm26642	4.10165	0.124379		Pfkfb2	6.8043	-0.258748		Camsap2	12.0944	-0.0864097
Elf3	9.58413	1.04274		Yod1	6.26434	1.27585		9230116N13Rik	1.43169	-4.38815
Rnpep	9.26098	0.33964		Gm37163	2.2425	-0.801419		Ddx59	6.33224	0.184133
Timm17a	10.4801	0.346633		AA986860	2.68811	-0.393355		Kif14	10.5883	-0.332284
Lmod1	7.4609	0.279276		Gm28856	5.80692	0.478488		Gm29486	1.78736	1.69461
Gm22796	0.968733	3.32955		Fcamr	8.14973	0.321229		Gm29485	3.38044	0.314517
Shisa4	3.28633	0.425787		Gm15848	1.27126	0.96453		Gm37799	2.21951	1.19023
Ipo9	11.3201	0.0840713		Pigr	2.8019	0.978761		Gm33994	5.65327	-0.0676986
Gm28277	0.911518	3.21643		Fcmr	2.61217	4.15231		4933409D19Rik	7.23581	-0.0976571
Nav1	10.7222	0.0457985		Il24	1.57137	-0.05515		Platr23	10.2922	0.0159666
2610012C04Rik	0.526582	2.2217		Il20	1.2757	-4.04597		Zfp281	11.1624	-0.0244659
Gm37333	0.845573	0.904127		Il19	1.0951	3.55991		Gm19705	5.73469	0.215296
Gm4793	1.52567	-4.41704		Il10	0.903748	-3.32485		Platr22	4.60588	-0.3497
Csrp1	8.98909	0.186702		Mapkapk2	8.66172	1.21325		Gm22132	1.78263	0.244353
Phlda3	4.2766	7.59619		Gm37084	3.95556	1.06651		Gm8762	1.66862	4.40837
Tnni1	2.5584	3.1641		Dyrk3	9.44175	-0.0183783		Gm29718	1.67558	1.62192
Lad1	2.80949	0.501869		Eif2d	10.655	-0.4997		Nr5a2	14.0712	0.113065
Tnnt2	3.01864	-0.43493		Rassf5	7.431	-0.982111		Gm37057	0.660427	-2.83639
Gm28883	1.54554	-0.221124		Gm17796	0.540537	2.24056		Gm22727	0.553672	2.18045
Pkp1	4.7465	1.92419		Ikbke	3.0408	-0.907316		Gm37298	0.660427	-2.83639
Igfn1	3.03181	0.315637		Gm28913	1.93475	-2.37957		Gm37124	1.90176	-2.46353
Tmem9	5.52081	0.6495		Srgap2	8.97636	0.0480803		A130050O07Rik	0.660427	-2.83639
Ascl5	0.563029	-2.45485		Gm37954	3.41024	-2.49607		Gm26930	0.367679	-1.82549
Cacna1s	3.08421	3.68254		Gm29488	3.18686	-0.95411		D130019J16Rik	0.553672	2.18045
Gm37759	1.69731	-4.67032		Gm29487	1.40809	2.29056		Gm37534	1.03447	-0.314474
Gm15850	2.49308	-5.72163		Gm24273	0.540537	2.24056		Mir181a-1hg	2.30211	-5.6005
Kif21b	9.49262	0.162356		Fam72a	6.84756	0.147372		Gm37632	1.45504	-4.42362
Mroh3	4.82567	0.601267		Avpr1b	2.57883	-2.05739		Ptprc	3.28877	-0.500592
Inava	4.35039	0.786485		Gm8532	4.01845	-1.57994		A130071D04Rik	0.619673	-2.73297
A430034D21Rik	2.0692	2.47916		Ctse	1.94523	4.8844		Gm28556	1.39447	-1.31946
Gm37552	2.90914	0.771337		Rab7b	2.51496	0.667953		1700113B19Rik	0.766998	2.76779
Gm26781	3.5553	1.20126		Slc26a9	5.40678	-0.534582		Nek7	5.82734	0.371226
Gpr25	0.911518	3.21643		Pm20d1	3.67568	1.60378		Gm37101	1.67362	-4.75855
Camsap2	14.4704	0.0870298		Slc41a1	6.72065	0.289456		Gm5833	1.45504	-4.42362
9230116N13Rik	1.52721	1.26442		Rab29	6.90046	-0.897359		Lhx9	4.9007	1.10049
Ddx59	9.64244	-0.197397		Gm29105	1.67116	4.49943		2310009B15Rik	5.34943	0.140698
Kif14	12.9229	-0.207464		Nucks1	12.5853	0.03685		1700019P21Rik	0.660427	-2.83639
Gm29485	2.63461	-1.01038		Gm38067	6.26539	-0.251315		Gm3933	0.766998	2.76779
Gm37799	2.52802	-0.258383		Slc45a3	10.2961	-0.265808		Gm37045	2.06529	-2.71563
Gm33994	6.51764	-0.948293		Elk4	11.0919	-0.400513		Dennd1b	9.32098	0.296196
4933409D19Rik	6.4843	-0.214984		Mfsd4a	9.17769	-0.434609		Gm37423	5.68096	0.975322
Platr23	7.88688	-0.972128		Gm37120	3.9224	-1.21885		4930596I21Rik	3.36999	0.215682
Zfp281	11.1148	0.0161202		Cdk18	8.98525	0.0509167		Gm18553	0.660427	-2.83639
Gm19705	6.72866	0.334903		Lemd1	3.82469	-0.651731		Gm16305	2.22579	-2.9521
Platr22	6.71961	-0.283864		Gm29695	4.5253	-1.54844		Gm37470	3.19537	3.73352
Gm22132	1.59472	4.41262		Gm10188	0.367714	-1.7085		Gm43544	2.81442	3.25245
Gm8762	2.15194	0.0872718		Gm7241	1.55678	4.32948		Gm37655	2.5853	3.03371
Gm29718	3.02029	1.80205		Klhdc8a	0.978916	3.32902		Gm37718	2.61606	-0.0175098
Nr5a2	11.9578	-0.663017		Nuak2	4.14087	0.657421		Crb1	4.52201	0.159972
Gm23763	1.11196	1.70111		F730311O21Rik	1.89691	-2.22129		Zbtb41	11.6107	0.152432
Gm37057	2.51429	-5.7458		Tmcc2	7.01442	-0.0123026		Aspm	11.3453	-0.210359
1700006P03Rik	1.08507	-3.66992		Gm15849	0.978916	3.32902		F13b	3.31641	0.32625
Gm37903	0.795495	-0.928796		Dstyk	8.63565	-0.511442		Cfhr3	0.553672	2.18045
Gm4258	4.12192	0.00200079		6030442K20Rik	2.26703	-1.56387		Gm4788	0.814011	0.696853
Gm37298	3.49625	-0.761059		Rbbp5	10.2139	0.012514		Cfhr2	0.660427	-2.83639
Gm26979	1.21013	1.91764		Tmem81	4.69244	0.231946		Gm16332	3.02874	-3.98319
Gm26930	0.331481	1.40892		Cntn2	5.98707	1.75396		Gm5837	7.46046	-0.347479
D130019J16Rik	2.89204	-3.56804		Nfasc	4.22528	-0.755645		Gm5834	2.58583	-2.14078
Gm37534	1.21508	3.80081		Gm10538	0.540537	2.24056		Gm38266	0.769573	0.538142
Mir181a-1hg	0.60085	2.43065		Lrrn2	3.75774	-1.49594		Cfh	2.2732	-1.04424
Ptprc	0.642228	-2.66592		Gm38308	1.11185	-3.74189		Kcnt2	2.2484	-5.5308
Atp6v1g3	1.08507	-3.66992		Mdm4	13.802	-0.667249		Gm37777	0.660427	-2.83639
Nek7	9.68741	-0.399772		Gm29257	4.18974	2.44705		Gm37371	0.500282	2.02174
Gm37080	1.02377	3.43503		Pik3c2b	10.9597	0.0166183		Gm4845	0.342854	-1.76807
Gm37101	1.08507	-3.66992		Gm28609	3.97032	0.380977		Gm37599	0.500282	2.02174
Gm5833	0.356559	-1.64399		Gm26616	5.46958	0.0593871		Gm37142	1.05176	-3.73045
Gm8790	1.28792	0.677565		Ppp1r15b	12.8699	-0.0553403		Gm37604	0.660427	-2.83639
Lhx9	3.79619	0.505143		Plekha6	9.00738	0.352407		Gm37796	0.619673	-2.73297
2310009B15Rik	2.85847	0.389421		Gm19461	3.77516	-1.08778		Gm5835	9.23498	0.0200939
Gm3933	0.642228	-2.66592		Golt1a	2.88282	-1.83302		Cdc73	11.2211	-0.266295
Gm37045	0.356559	-1.64399		Gm28040	1.28966	1.01215		B3galt2	6.98773	0.471372
Dennd1b	8.28618	0.256073		Ren1	6.61915	-1.04488		Gm6397	3.49218	1.01356
Gm37423	2.14407	-1.23141		Etnk2	3.94323	-0.57491		Glrx2	8.40029	0.0696972
4930596I21Rik	1.67348	-4.64632		Sox13	11.4239	-0.0384415		Ro60	9.53347	0.352838
Gm16305	1.02723	-3.56378		Gm8596	2.60566	4.23802		Uchl5	10.7594	0.135678
Gm37470	2.31496	0.0944363		Gm23939	2.77958	1.49628		Gm29170	7.76218	-0.075661
Gm37655	1.0009	-0.322348		Snrpe	11.1747	-0.0163201		Rgs2	6.15414	1.41372
Gm37718	1.05474	-0.118127		Zc3h11a	9.15489	-0.088935		Rgs13	0.619673	-2.73297
Crb1	7.22129	-0.713322		Gm38394	11.0847	0.0545872		Rbm6-ps2	2.23174	-1.67343
Gm34816	2.85162	-1.076		Lax1	2.53589	0.533655		Rgs1	1.83372	0.273242
Zbtb41	12.3116	0.000253718		Atp2b4	8.24176	-0.170895		Gm7266	5.64081	0.0426065
Aspm	12.3602	-1.30103		Gm37368	1.7622	-0.565022		Rgs21	0.660427	-2.83639
F13b	3.79995	1.57153		Gm10537	0.660484	-2.736		Gm23672	1.26511	3.76958
Cfhr1	0.911518	3.21643		Gm28441	1.71042	4.55979		Gm8856	1.84543	4.66016
Gm4788	1.90047	-1.53674		Optc	2.39899	0.180717		Gm5262	0.553672	2.18045
Cfhr2	1.37787	-4.18454		Gm15851	1.79103	1.72672		Gm38269	0.952806	3.18406
Gm16332	6.98672	-0.605428		Prelp	4.76733	-0.323024		Gm29514	0.871039	3.01778
Gm5837	8.66548	0.466745		Gm1627	0.540537	2.24056		Gm5263	1.84543	4.66016
Gm5834	3.86565	-0.590555		Fmod	2.04836	-0.305635		Gm38187	0.660427	-2.83639
Gm38266	1.54312	4.32959		Btg2	8.95389	3.28278		Brinp3	1.63075	-0.314154
Gm38019	0.563029	-2.45485		Gm38140	1.8118	0.464004		Gm15583	3.97576	-0.38468
Cfh	4.60161	-0.82911		Gm8618	2.14622	-0.529032		A230059L01Rik	1.52474	1.17242
Kcnt2	1.09635	0.464377		Chit1	7.02322	-0.394414		Gm38284	1.45504	-4.42362
Gm37777	0.308808	-1.52663		Chil1	1.67138	-4.66591		Gm29515	0.500282	2.02174
Gm37371	0.331481	1.40892		Mybph	0.540537	2.24056		Gm4034	1.00313	-0.21236
Gm37599	0.356559	-1.64399		Adora1	3.27755	-0.343027		Gm5703	0.660427	-2.83639
Gm37142	0.526582	2.2217		Myog	1.11587	3.59724		Gm15443	3.09558	-1.54342
Gm37604	0.911518	3.21643		Ppfia4	8.8062	-0.400395		Gm37630	0.871039	3.01778
Gm5835	6.74428	0.316205		Tmem183a	10.1424	0.353262		Gm37096	1.43169	-4.38815
Cdc73	9.90643	-1.13767		Mgat4f	2.06084	3.39581		Pla2g4a	5.3122	0.250761
B3galt2	5.23256	-0.794441		Cyb5r1	7.48456	0.518938		n-R5s219	0.553672	2.18045
Gm6397	3.14612	0.0324256		Adipor1	10.7455	-0.365927		Ptgs2os	1.83372	0.273242
Glrx2	9.70482	0.175767		Platr1	4.33414	-0.487667		Ptgs2	2.66411	1.56297
Ro60	9.22939	0.286368		Gm37935	3.78483	-0.800056		Gm9687	0.952806	3.18406
Uchl5	8.89173	-0.220292		Klhl12	11.485	-0.15946		Ptgs2os2	1.11177	-3.83855
Gm29170	7.09277	-0.855474		Rabif	9.49817	-0.0555391		Rbm3-ps	5.79689	-0.0584296
Rgs2	9.40598	-0.473472		Gm25612	1.68201	-0.362881		Gm4322	1.34003	-1.41445
Rgs13	0.526582	2.2217		Gm15454	2.20533	-1.12274		2310030A07Rik	0.500282	2.02174
Rbm6-ps2	2.83402	0.0187553		Gm29376	1.86363	4.77242		Gm37764	1.33124	0.690017
Gm7266	2.18354	-0.381554		Mgat4e	4.48098	0.46506		Odr4	10.0902	0.314727
Rgs18	3.99875	0.95594		Kdm5b	14.1716	-0.238791		Tpr	15.3031	-0.244563
Gm8856	1.21508	3.80081		Gm26783	4.33412	1.66217		Prg4	5.10541	1.8587
Gm5262	0.911518	3.21643		Syt2	6.31886	-0.780627		Hmcn1	6.78659	0.0542895
Gm38269	0.966973	-3.44952		Ppp1r12b	7.74971	-0.14461		Gm20631	0.660427	-2.83639
Gm29514	1.83051	0.10204		Gm37949	3.30058	-0.957636		Gm29188	0.660427	-2.83639
Gm5263	1.48486	1.45605		Gm37677	4.85771	0.040412		Gm8941	0.619673	-2.73297
Gm38187	0.563029	-2.45485		Gm28892	1.04691	-0.249119		Gm47985	0.964226	-0.36905
Brinp3	5.93095	-0.0517258		Ube2t	8.49977	-0.240351		Gm8947	1.78989	0.169041
Gm15583	3.44887	1.04575		Lgr6	6.33267	0.708832		Gm47996	1.39447	-1.31946
Gm15584	2.36763	2.7267		Ptprv	6.33091	3.29545		Gm24402	0.824104	-1.2272
Gm29515	0.642228	-2.66592		Gm10535	1.26421	-1.06427		Gm10138	6.17058	-0.341177
Gm15443	1.50374	-0.116038		Ptpn7	5.6174	2.58418		Ivns1abp	12.9515	-0.186323
Gm18751	0.526582	2.2217		Arl8a	8.41362	0.39467		Swt1	12.4649	0.108701
Gm37630	0.966973	-3.44952		Gm26280	1.33254	-2.47225		Trmt1l	10.4839	0.360521
Gm38189	0.60085	2.43065		Gm15445	2.22161	-0.660792		Mir7682	2.03337	0.861505
Gm29398	1.56128	-4.47968		Gpr37l1	2.20712	-2.78354		Gm37893	6.94937	0.36198
Gm37096	0.563029	-2.45485		Gm4204	10.3555	0.239499		Rnf2	12.6647	0.321675
Gm37775	0.642228	-2.66592		Gm26642	5.4416	-1.4104		Gm36527	8.21996	0.125022
Pla2g4a	2.10689	-0.260745		Elf3	7.76562	2.29381		Gm29072	2.62685	1.91923
Gm19136	0.642228	-2.66592		Rnpep	11.0138	-0.0867444		Gm19503	3.00458	1.17508
Ptgs2	6.10537	0.774311		Timm17a	12.2765	-0.180772		Gm28181	2.98465	-1.30416
Gm9687	2.51156	-0.64388		Lmod1	7.93567	-0.688473		Fam129a	7.3836	-0.874456
Ptgs2os2	2.24793	1.52818		Shisa4	2.70085	1.13151		2810414N06Rik	1.19047	0.273168
Rbm3-ps	3.60207	0.318209		Ipo9	9.99763	0.37013		Edem3	10.9536	-0.170173
Pdc	1.23888	-3.94955		Gm28277	2.58372	-0.459574		1700025G04Rik	8.35781	-0.53867
2310030A07Rik	2.24829	2.73896		Nav1	9.132	1.01284		Gm28610	0.795834	0.754303
Gm37764	0.939512	-0.116055		2610012C04Rik	0.660484	-2.736		Tsen15	8.60267	0.96085
Odr4	8.46946	-0.212963		Gm37333	0.978916	3.32902		Colgalt2	5.20961	-0.974212
Tpr	14.9332	-0.662907		Gm4793	1.92018	-0.0681235		Gm15618	1.41032	4.01674
Prg4	6.2042	-0.00399617		Csrp1	10.3205	0.0421372		Rgl1	5.25628	-0.321078
Ska2l-ps	2.43991	1.70661		Phlda3	8.45744	2.50029		Gm15479	1.93009	-0.0107334
Hmcn1	6.14327	0.709872		Tnni1	2.13115	-2.67099		Gm7278	6.27856	0.0978893
Gm20631	1.83965	-0.236953		Lad1	6.15108	1.55103		Gm28792	1.32426	3.87448
Gm29188	0.966973	-3.44952		Tnnt2	3.23655	-1.61086		Apobec4	2.54974	-1.15003
Gm37671	1.0009	-0.322348		Gm28883	1.03867	-3.60817		Arpc5	9.32992	-0.0357891
C730036E19Rik	0.968733	3.32955		Pkp1	4.00337	1.42743		Ncf2	8.00635	-0.3148
Gm47985	5.15915	-0.265631		Gm36938	0.559465	-2.46924		Smg7	13.2598	-0.325967
Gm8947	5.03198	0.0841396		Igfn1	3.64578	-0.646554		Gm28791	5.56849	0.0370017
Gm47995	2.71703	-0.327004		Tmem9	5.07781	-0.198469		Gm8976	0.500282	2.02174
3110040M04Rik	3.63908	-0.9619		Ascl5	0.961583	-3.46241		Nmnat2	4.51388	-0.137488
Gm47996	5.66743	-0.306907		Cacna1s	3.54583	-1.13206		Gm28960	5.16166	0.0923208
Gm10138	4.36665	0.239369		Gm37014	1.51424	-0.0688073		Lamc2	6.93027	-0.0209335
Ivns1abp	11.1135	-0.111934		Gm37759	0.306684	-1.56007		Lamc1	9.70657	-0.0578428
Swt1	12.4653	-0.141828		Gm15850	1.74577	1.95399		Gm38009	3.47104	-1.22769
Trmt1l	8.25758	0.0812839		Kif21b	7.20631	-0.863176		Gm8818	3.62533	1.04511
Mir7682	0.642228	-2.66592		Mroh3	3.13615	0.328997		E330020D12Rik	3.65665	0.437715
Gm37893	4.44027	0.787284		Inava	3.79976	1.37589		Shcbp1l	5.89054	-0.310485
Rnf2	13.1983	-0.0495873		A430034D21Rik	0.961583	-3.46241		Gm25588	2.30657	0.0686453
Gm36527	6.64443	-0.963615		Gm26781	3.45777	1.17361		Gm37669	3.74619	-0.265873
Gm29072	6.0541	-0.63214		Gpr25	1.27828	3.88436		Dhx9	14.1151	-0.180221
Gm19503	4.29086	0.210722		Camsap2	12.2964	-0.0779474		Npl	12.1149	-0.0209992
Gm28181	2.02594	-0.117476		9230116N13Rik	1.7407	0.539832		Gm6652	9.51806	-0.0718354
Fam129a	6.17942	0.624344		Ddx59	6.65292	-0.765265		Rgs8	1.94813	-5.13922
2810414N06Rik	2.19595	0.432975		Kif14	10.7256	-0.336139		Gm29529	0.367679	-1.82549
Edem3	9.72757	0.671433		Gm29486	1.9464	-2.30393		5530400K19Rik	3.75392	-0.057215
1700025G04Rik	8.78991	-0.21815		Gm29485	3.95602	0.141656		C230024C17Rik	3.13067	-0.870745
Gm28610	2.85357	-0.497184		Gm37799	1.51525	-0.720677		Rgs16	4.44881	4.58555
Tsen15	7.27205	0.366085		Gm33994	6.1871	-0.090937		Gm28513	0.367679	-1.82549
Colgalt2	9.79745	-0.368457		4933409D19Rik	7.157	-0.129993		Rnasel	5.98304	0.0868702
Rgl1	7.01536	0.0147894		Platr23	10.2401	-0.582238		Gm28512	2.60578	-1.61549
Gm15479	4.17563	0.234984		Zfp281	11.0483	-0.292029		Rgsl1	4.065	-0.629827
Gm7278	5.13213	0.872086		Gm19705	6.33076	0.673798		Teddm2	5.24827	-1.72095
Gm28792	1.73239	1.68161		Platr22	4.82092	0.229291		Teddm1b	3.65614	-0.359454
Apobec4	4.37656	0.188652		Gm24086	1.04691	-0.249119		Gm38352	1.16573	3.60178
Arpc5	8.17993	-0.0422547		Gm22132	2.04961	-5.17737		Glul	12.7808	-0.393859
Ncf2	6.50984	0.496353		Gm8762	1.25263	0.923995		Gm29290	9.0702	-0.273043
Smg7	12.1342	-0.0385438		Gm29718	1.87209	0.612829		Gm29291	0.342854	-1.76807
Gm28791	4.50843	0.0199802		Gm17781	0.932838	3.23844		Gm28286	2.7207	-0.310585
1700040K01Rik	0.563029	-2.45485		Nr5a2	13.8856	-0.281229		A830008E24Rik	1.61837	0.593477
Nmnat2	8.27786	0.103377		Gm23763	0.540537	2.24056		Gm25336	0.303235	1.16383
Gm28960	2.10193	0.0870145		Gm25609	0.306684	-1.56007		4930452N14Rik	0.342854	-1.76807
Lamc2	7.03947	-0.0868781		Gm37057	0.932838	3.23844		n-R5s220	1.81828	-1.0198
Lamc1	10.909	0.00394809		1700006P03Rik	0.570941	2.32703		Cacna1e	3.13858	0.129563
Gm38009	0.847533	-3.18444		Gm37903	0.313531	1.31789		Gm29282	1.45504	-4.42362
Gm8818	2.46963	0.983226		Gm37099	1.51424	-0.0688073		Gm9530	2.64307	3.03083
E330020D12Rik	3.54764	0.0879108		Gm37293	0.313531	1.31789		Ier5	6.26271	-1.25269
Shcbp1l	6.12507	-0.300319		Gm4258	2.03811	1.7226		Mr1	1.81828	-1.0198
Gm25588	2.13676	-0.635334		Gm37298	1.77714	4.65146		Stx6	7.41642	0.33026
Gm37669	4.64887	5.54145		Gm37124	1.11185	-3.74189		Gm8850	2.87233	1.44524
Dhx9	13.5006	-0.178412		A130050O07Rik	0.306684	-1.56007		BC034090	5.5578	0.0532367
Npl	10.3282	-0.384718		D130019J16Rik	1.41355	-2.57684		Xpr1	13.4812	0.201589
Gm6652	6.16892	0.155209		Gm37534	1.73225	-4.74232		Gm5532	7.22141	0.712166
Rgs8	2.7795	0.738587		Mir181a-1hg	1.85037	-0.75232		Acbd6	9.39875	-0.0782159
Gm29529	0.642228	-2.66592		Gm37632	2.88017	4.57072		Lhx4	0.660427	-2.83639
5530400K19Rik	5.74283	0.19213		Ptprc	3.3195	1.37952		Qsox1	6.49067	0.157673
C230024C17Rik	5.83865	1.06449		A130071D04Rik	0.970276	0.0163099		Gm37539	0.271719	1.07565
Rgs16	7.06557	1.70372		Atp6v1g3	0.932838	3.23844		Gm37571	0.744214	2.71502
Gm28513	0.563029	-2.45485		Nek7	6.412	0.128472		Cep350	10.3916	0.276809
Rnasel	3.79798	2.77439		Gm28501	0.660484	-2.736		Gm36934	1.11177	-3.83855
Gm28512	0.563029	-2.45485		Gm37080	0.660484	-2.736		Gm9694	1.9145	-0.572307
Rgsl1	4.41354	-0.725983		Gm37101	1.45514	-4.32708		Tor1aip1	10.0846	-0.159259
Teddm2	8.09433	-1.60727		Gm5833	1.55678	4.32948		9430034N14Rik	4.92317	0.168845
Teddm1b	2.94591	-0.496524		Lhx9	4.39921	1.74035		Tor1aip2	10.8702	-0.140379
Gm38352	2.22368	-0.700295		2310009B15Rik	4.60926	1.59087		Fam163a	2.08297	2.31249
Teddm1a	2.25014	1.39779		1700019P21Rik	0.540537	2.24056		Tdrd5	8.82577	0.201104
Glul	12.879	0.0372901		n-R5s217	1.24095	3.82289		A430050A11Rik	2.40614	0.675234
Gm29290	9.84941	-0.0102221		Gm3933	1.03867	-3.60817		4930518J20Rik	0.553672	2.18045
Gm29291	1.09716	3.58514		Gm37045	2.01745	-1.16441		Nphs2	5.44216	0.402906
Gm28286	2.29395	0.161067		Dennd1b	9.18152	0.314329		Axdnd1	7.86436	0.985796
A830008E24Rik	3.1486	0.19746		Gm37423	5.56559	-0.409395		Gm2000	7.96021	-0.27197
Zfp648	0.331481	1.40892		4930596I21Rik	3.21861	-1.38266		Soat1	10.8349	-0.0491515
Cacna1e	4.84701	0.461555		Gm18553	0.559465	-2.46924		Gm37648	3.84865	1.60467
Gm29282	0.966973	-3.44952		Gm16305	2.07167	-1.77967		Csnk2a3	6.79841	-3.22064
Gm9530	1.96831	-0.116809		Gm37470	3.46955	-3.31992		Abl2	12.2204	-0.954352
Ier5	9.45105	0.244174		Gm43544	2.39249	-0.634911		Gm38043	5.59444	-0.267837
Mr1	2.68868	-0.153178		Gm37655	2.51097	5.60636		Tor3a	6.36098	-0.100895
Stx6	9.19849	0.105394		Gm37718	1.4042	-1.25446		Fam20b	9.4341	0.204674
Gm8850	2.09632	-1.12523		Crb1	4.36265	-1.12467		Gm15428	0.660427	-2.83639
BC034090	6.3158	0.0703894		4933436E23Rik	1.11185	-3.74189		Ralgps2	11.1818	-0.156569
Gm37622	0.526582	2.2217		Zbtb41	11.7768	-0.222204		Gm28693	3.46658	0.64139
Xpr1	12.3202	-0.285405		Aspm	11.5585	-0.630869		Angptl1	4.36861	0.819567
Gm5532	5.20106	-0.576589		F13b	4.30448	0.463172		Gm37802	4.09251	0.582451
Acbd6	8.36493	-0.127242		Cfhr1	0.570941	2.32703		Gm37943	4.95881	-0.11217
Lhx4	3.98338	1.14449		Cfhr3	0.540537	2.24056		4930439D14Rik	1.88074	-5.05217
Gm37089	1.30669	3.95013		Gm4788	1.29596	-1.13673		Gm28694	0.271719	1.07565
Qsox1	8.61897	0.947172		Cfhr2	1.68507	-4.67594		Tex35	1.43286	-0.0575988
Gm37539	0.287184	1.29275		Gm16332	3.45788	-2.35249		Gm30694	1.26875	0.527843
Gm37571	1.72975	4.6076		Gm5837	7.6014	-0.471832		Rasal2	9.60048	-0.439628
Cep350	11.9376	-0.111959		Gm5834	1.16205	-3.84456		Gm37788	3.33158	2.87704
Gm38038	0.331481	1.40892		Cfh	3.47582	-1.31931		Gm37578	2.77625	0.230554
Gm36934	1.02377	3.43503		Kcnt2	2.08575	-0.884617		Gm6058	5.78854	-0.0666187
Gm37383	0.73185	2.80322		Gm37777	2.27185	1.57655		Gm37060	5.83569	0.781333
Gm9694	2.64309	-1.54812		4930590L20Rik	0.789302	2.9133		2810025M15Rik	8.93358	0.0392249
Tor1aip1	9.66059	-0.00514635		Gm37371	0.540537	2.24056		Cryzl2	6.25676	0.847746
9430034N14Rik	5.07438	0.168456		Gm18183	2.12147	-0.394169		Gm15486	1.88074	-5.05217
Tor1aip2	10.5575	0.329658		Gm5835	9.18772	0.391546		Sec16b	5.17199	-0.479201
Fam163a	4.02254	1.62199		Cdc73	11.0569	-0.80655		Gm38213	0.553672	2.18045
Tdrd5	8.71717	-0.193349		B3galt2	7.10601	-0.74941		Brinp2	2.43943	-5.77211
A430050A11Rik	0.911518	3.21643		Gm6397	3.88019	-0.467204		Astn1	2.836	-1.52924
4930518J20Rik	2.10832	5.12143		Glrx2	8.11898	-0.299651		Gm37861	4.62347	1.5196
Nphs2	4.9468	0.821718		Ro60	9.53985	0.298317		Gm37679	1.03447	-0.314474
Axdnd1	9.05592	1.20907		Uchl5	10.5867	-0.212414		Gm37848	0.996418	-0.471025
Gm2000	5.32082	-0.670269		Gm29170	7.54253	0.0947848		Pappa2	3.93261	-1.39102
Soat1	9.41987	-0.481844		Rgs2	6.75393	0.449332		4930562F17Rik	3.73516	0.0523702
Gm37648	2.8559	1.46286		Rgs13	0.932838	3.23844		Gm4953	2.80979	1.39533
Csnk2a3	7.4064	-0.289358		Rbm6-ps2	2.63833	1.27025		Gm7430	0.660427	-2.83639
Abl2	14.6078	-0.176595		Rgs1	1.04691	-0.249119		Cop1	12.7641	-0.0870846
Gm38043	4.18378	-0.391709		Gm7266	5.58979	0.180186		Gm37115	6.05992	0.807705
Tor3a	9.03326	-1.1095		Rgs21	0.313531	1.31789		Gm37088	4.84293	1.53644
Fam20b	9.4023	0.645993		Gm23672	0.313531	1.31789		Scarna3a	1.61112	2.63334
Ralgps2	13.4973	0.0921475		Rgs18	1.03867	-3.60817		Gm37757	1.26511	3.76958
Gm28693	2.85776	-0.979588		Gm8856	0.956061	3.28437		Tnr	0.802211	-1.31542
Angptl1	3.99372	0.00360387		Gm6550	0.559465	-2.46924		Gm37731	0.619673	-2.73297
Gm37802	3.54669	-1.97201		Gm38269	1.85507	0.337677		Gm10530	0.660427	-2.83639
4930439D14Rik	3.00185	-1.25394		Gm29514	0.570941	2.32703		Gm24719	0.342854	-1.76807
Gm28694	2.54166	-1.29476		Gm5263	0.947282	-0.0697248		4930523C07Rik	1.69339	-4.78552
Gm10531	2.17179	0.380995		Gm38187	0.570941	2.32703		Tnn	4.93774	-1.72563
Tex35	4.39642	0.0228481		Brinp3	3.3748	-1.05207		Mrps14	9.38431	-0.000395857
Gm30694	0.642228	-2.66592		Gm15583	4.4344	0.522857		Cacybp	12.0537	-0.0671099
Rasal2	9.4986	-0.512976		Gm15584	0.559465	-2.46924		4933417C20Rik	4.37378	0.642694
Gm37788	2.53128	0.572288		Gm37749	2.16468	-5.32761		Rabgap1l	8.22097	0.193932
Gm37578	0.911518	3.21643		Gm17867	0.559465	-2.46924		Gm36975	2.30383	5.26434
Gm6058	4.70246	1.187		Gm38284	0.970276	0.0163099		9430087J23Rik	0.996418	-0.471025
Gm37060	3.93364	-0.927744		Gm29515	1.24095	3.82289		Gm37529	2.42826	-2.08376
2810025M15Rik	8.45344	-0.0941137		Gm29022	1.29659	3.91438		Gpr52	1.69339	-4.78552
Cryzl2	7.52051	0.690026		Gm5703	1.29659	3.91438		6720464F23Rik	1.37011	-1.27028
Gm15486	5.22782	0.016896		Gm15443	1.61836	-0.336902		Gm37873	0.912502	3.10308
Sec16b	8.8347	-0.0427334		Gm37630	1.4947	4.2379		Gm38329	0.952806	3.18406
Gm38256	0.563029	-2.45485		Gm38189	0.540537	2.24056		Gm38126	1.23274	3.71544
Brinp2	3.61411	0.176313		Gm29398	0.956061	3.28437		Gm37083	2.00291	4.87446
Astn1	5.5314	-0.46736		n-R5s218	0.540537	2.24056		Gm24988	2.54524	0.268782
Gm37861	1.89405	0.876939		Pla2g4a	5.57451	-1.3057		Gm6177	2.05938	4.94565
Gm37848	0.966973	-3.44952		Gm19136	2.04148	1.17025		Rc3h1	12.3424	0.132241
Pappa2	4.90401	-1.19941		Gm44329	0.559465	-2.46924		Gm37052	3.76498	3.8439
1600012P17Rik	2.00937	-0.970217		Ptgs2os	1.85724	-1.39496		Gm37809	2.83613	3.2779
4930562F17Rik	6.63401	-0.271547		Ptgs2	2.48154	0.668208		Gm37653	4.1086	-1.42373
Gm4953	1.02377	3.43503		Ptgs2os2	1.39904	4.08528		Serpinc1	7.44374	0.299719
Gm7430	0.642228	-2.66592		Rbm3-ps	5.25671	0.0919781		Gm37729	2.06819	-0.033427
Cop1	14.5031	-0.0524107		Gm4322	2.43109	0.766469		Gm37072	2.78482	-0.392837
Gm37115	4.6808	0.611717		Pdc	2.22845	2.71934		Zbtb37	11.7887	0.312873
Gm37088	4.01705	1.83462		2310030A07Rik	0.774489	-3.04974		Gm37362	4.94395	0.0480656
Scarna3a	1.53519	2.59239		Gm37764	2.28107	1.59652		Gas5	11.5746	0.51063
Mir1843b	0.563029	-2.45485		Odr4	9.86998	0.0392838		Dars2	8.98079	-0.103085
Tnr	2.52171	0.255377		Tpr	15.2735	-0.749425		Cenpl	7.38532	0.0371174
Gm37731	0.563029	-2.45485		Prg4	4.92346	-1.25109		Klhl20	7.96646	0.0686318
4930523C07Rik	2.14721	0.331052		Ska2l-ps	0.947282	-0.0697248		Ankrd45	4.67753	-0.490525
Tnn	8.29644	-0.463257		Hmcn1	7.58836	-0.0749386		Tex50	0.342854	-1.76807
Mrps14	9.78753	-0.257581		Gm20631	3.00883	-0.176457		Gm6185	3.27515	2.43771
Cacybp	10.5208	0.405401		Gm29188	0.932838	3.23844		Prdx6	10.5888	-0.569396
4933417C20Rik	7.3145	0.149914		Gm37671	0.978916	3.32902		Gm19057	0.553672	2.18045
Rabgap1l	10.9157	0.0214687		Gm8941	1.33378	0.716906		Tnfsf4	0.619673	-2.73297
Gm36975	0.526582	2.2217		C730036E19Rik	1.77218	2.00441		Gm15429	4.14969	0.189607
9430087J23Rik	0.642228	-2.66592		Gm47985	2.41324	2.97413		Gm5049	2.73969	1.97137
Gm37529	1.3322	0.790665		Gm8947	3.09212	2.75228		Fasl	2.29735	-0.482716
Gm37212	1.26161	3.87807		3110040M04Rik	0.961583	-3.46241		Suco	9.99704	-0.810657
Gpr52	2.6203	-1.32524		Gm47996	2.74433	-1.00035		Gm7496	1.24215	0.626457
Gm37215	1.21508	3.80081		Gm24402	0.570941	2.32703		Gm31925	2.50515	0.187286
Gm38302	1.61656	4.43541		Gm10138	5.89639	-0.252077		4930558K02Rik	0.838181	-1.41883
Gm37873	0.813719	-3.11212		Ivns1abp	12.7368	-0.359392		Pigc	6.35165	0.649702
Gm38329	0.995649	0.0883014		Swt1	12.5087	-0.274597		Dnm3	5.72766	1.01567
Gm38126	2.36592	-1.738		Trmt1l	10.071	0.542696		2810442N19Rik	0.744214	2.71502
Gm37083	0.925583	1.39423		Mir7682	0.854291	-1.30716		Dnm3os	2.88217	0.808087
Gm24988	2.22572	-1.50166		Gm37893	6.75317	0.452208		Gm10176	1.11177	-3.83855
Rc3h1	12.8658	0.0875367		Rnf2	12.6876	0.157359		Eef1aknmt	9.65041	-0.384953
Gm37052	2.28829	0.408953		Gm36527	8.19208	-0.160036		Vamp4	7.34441	-0.626578
Gm37809	1.84607	0.405546		Gm29072	2.97447	-1.13799		Gm5705	1.86736	-2.40713
Gm37653	2.86225	2.23184		Gm19503	3.49771	-0.548641		Myoc	2.81793	-0.315455
Serpinc1	8.9904	-0.470581		Gm28181	1.65046	2.74631		Myocos	3.13465	-0.231808
Gm37729	2.64028	-0.197707		Fam129a	6.75526	-0.131798		Prrc2c	15.2632	-0.0569892
Gm37072	3.03354	-1.46093		2810414N06Rik	1.6363	-4.60821		Gm27616	2.6186	4.13954
Zbtb37	11.1932	0.0557292		Edem3	11.084	-0.245578		Fmo4	4.06243	-1.27099
Gm37362	2.15674	-0.232782		1700025G04Rik	7.77335	-0.835296		Fmo1	2.29046	-0.421003
Gas5	9.77393	0.299898		Gm28610	1.11185	-3.74189		Fmo2	1.19962	3.66017
Dars2	7.78062	-0.653072		Tsen15	8.65274	0.0170359		Fmo6	2.03814	-1.44173
Cenpl	8.76546	-0.809163		Colgalt2	7.23776	-1.66931		Fmo3	0.367679	-1.82549
Klhl20	7.91992	0.493466		Gm15618	1.02512	-0.335059		Mroh9	0.527224	2.10288
Ankrd45	4.22507	-0.739495		Rgl1	5.13734	-0.620602		Gm37049	0.303235	1.16383
Tex50	0.526582	2.2217		Gm15479	1.84566	-2.12883		Prrx1	0.660427	-2.83639
Gm6185	3.81833	0.976564		Gm7278	5.92777	0.063369		Gorab	7.56738	-0.161004
Prdx6	8.79028	0.539785		Gm28792	1.65876	1.79597		Gm24940	0.500282	2.02174
Gm15429	5.24921	1.13825		Apobec4	2.04017	2.436		Gm29500	0.871039	3.01778
Gm5049	9.24667	-0.394269		Arpc5	9.23211	0.433957		Rpsa-ps1	1.08356	1.53824
Fasl	1.42342	-4.2551		Ncf2	8.16204	0.510578		Kifap3	8.07425	0.257767
Gm37357	0.779093	-3.03632		Smg7	13.0704	-0.3897		Scyl3	8.19456	0.219926
Suco	11.7772	-2.06007		Gm28791	5.86837	0.136775		BC055324	10.7875	-0.184976
Gm7496	1.19938	-2.05575		Nmnat2	4.76533	-0.150029		Mettl18	7.66572	-0.628893
Gm31925	5.90812	-0.110641		Gm28960	6.893	0.493583		Sele	0.952806	3.18406
4930558K02Rik	2.14642	1.27248		Lamc2	7.21793	1.26839		Sell	1.45504	-4.42362
Pigc	7.12545	-0.457019		Lamc1	9.55868	0.270443		Selp	2.10334	-1.06342
Gm38304	1.08507	-3.66992		Gm38009	3.08442	-0.922201		F5	4.09695	-0.102603
Dnm3	7.58854	-0.555033		Gm8818	3.48547	-1.38698		Gm16588	0.500282	2.02174
2810442N19Rik	1.72092	-3.14703		E330020D12Rik	3.98471	1.15535		Slc19a2	9.57135	1.16394
Dnm3os	3.94845	0.0572183		Shcbp1l	5.87316	0.130623		Ccdc181	6.35	-0.370077
Gm10176	2.44559	0.726608		Gm25588	1.8336	0.400784		Blzf1	9.47258	-0.178425
Eef1aknmt	9.05421	0.089525		Gm37669	3.49431	0.251097		Nme7	6.23552	-0.223979
Vamp4	9.86277	0.0351919		Dhx9	13.9222	-0.357711		Gm37411	2.0975	-1.00818
Gm5705	6.83809	0.404609		Npl	11.8178	-0.51641		Atp1b1	8.421	1.11271
Myoc	4.74966	1.53371		Gm6652	9.29329	-0.38359		Gm32391	0.500282	2.02174
Myocos	6.95916	0.102798		Rgs8	2.95711	-0.915736		Gm37732	0.342854	-1.76807
Prrc2c	15.0306	-0.230608		Gm29529	1.03867	-3.60817		Gm26685	1.16573	3.60178
Gm27616	0.763517	-1.045		5530400K19Rik	3.01017	-0.989615		D630023O14Rik	0.553672	2.18045
Fmo4	8.30944	-0.137581		C230024C17Rik	3.26628	0.781387		Gm37853	0.367679	-1.82549
Fmo1	3.70271	0.530059		Rgs16	5.07286	0.6979		Gm36945	0.500282	2.02174
Fmo2	3.58812	0.602584		Gm28513	0.306684	-1.56007		Gm20743	1.38382	-4.31533
Fmo6	4.78643	0.473767		Rnasel	5.44977	0.181933		Gm37403	1.3649	-1.46854
Fmo3	6.08042	-0.400446		Gm28512	0.313531	1.31789		Gm26042	0.271719	1.07565
Gm37273	1.3322	0.790665		Rgsl1	4.21167	0.742264		4930568G15Rik	1.94706	-1.82763
Mroh9	0.526582	2.2217		Teddm2	5.20942	-1.59936		Tbx19	3.57096	0.111956
Prrx1	4.66579	-0.181491		Teddm1b	4.97436	0.45791		Gm16550	2.14489	5.061
Gm37644	1.39949	-1.12621		Glul	12.6587	-0.0845937		Sft2d2	4.46954	0.771128
Gorab	4.94998	-2.79732		Gm29290	8.52238	-0.109619		Tiprl	10.7446	-0.0917568
Gm24940	0.308808	-1.52663		Gm29291	0.313531	1.31789		Gm38190	7.13768	0.0571875
Gm29500	0.642228	-2.66592		Gm28286	1.38722	-1.33649		Gpr161	13.5551	0.218361
Rpsa-ps1	0.642228	-2.66592		A830008E24Rik	2.3834	-0.367544		Dcaf6	8.31287	-0.147218
Mettl11b	2.46881	-0.353615		Zfp648	1.85575	-0.263059		Gm38368	1.77534	0.320686
Kifap3	5.83983	-0.832166		4930452N14Rik	0.774489	-3.04974		Gm37864	3.33373	1.58197
Scyl3	7.06847	0.424749		4930532M18Rik	0.559465	-2.46924		Mpc2	11.7586	-0.0823786
BC055324	9.30509	0.0780263		Cacna1e	4.48143	-0.227081		Gm37860	4.25015	2.67852
Mettl18	6.00141	-0.214961		Gm29282	1.83648	3.18838		Adcy10	5.54109	0.726595
Sele	3.23342	-0.231617		Gm9530	3.23956	-0.232596		Gm18186	1.19962	3.66017
Sell	1.96919	2.10373		Ier5	7.51422	2.13916		Gm38210	1.73945	4.50675
Selp	6.45911	-0.268363		Mr1	2.47166	-0.465561		Mpzl1	8.00198	0.644309
Gm16587	0.642228	-2.66592		Stx6	7.39062	0.423913		Gm37559	1.6422	-1.84135
Gm16548	3.62855	-0.907229		Gm8850	1.75401	0.568713		Rcsd1	6.24785	0.78067
F5	7.19095	0.0316266		BC034090	5.56665	0.0570281		Gm37073	0.500282	2.02174
Slc19a2	8.28453	1.53887		Gm37622	0.367714	-1.7085		Creg1	9.25504	0.270328
Ccdc181	9.41777	-0.630582		Xpr1	13.3483	-0.363372		Gm36972	0.500282	2.02174
Blzf1	8.37059	-0.384035		Gm22569	0.828468	0.777456		Cd247	2.22414	-0.781262
Nme7	7.86414	-0.124505		Gm5532	7.57705	-0.391815		Gm23402	4.83489	-0.957438
Atp1b1	9.58877	0.351888		Acbd6	9.05493	0.233155		Gm37856	0.619673	-2.73297
Gm32391	1.57916	0.0909133		Lhx4	2.75124	5.89191		Gm37469	0.303235	1.16383
Gm26685	1.0009	-0.322348		Gm37089	1.11185	-3.74189		Pou2f1	10.2406	-0.247714
D630023O14Rik	0.563029	-2.45485		Qsox1	7.28476	0.0408962		Gm17976	2.42589	2.82093
Gm37754	1.77857	4.673		Gm37571	1.4042	-1.25446		Gm26665	1.16237	0.373171
Gm36945	1.65103	1.52581		Cep350	10.7536	-0.20775		Dusp27	3.2598	-0.0579245
Dpt	1.42342	-4.2551		Gm36934	0.306684	-1.56007		Gpa33	2.1776	2.45651
Gm32569	1.54076	-4.44917		Gm37383	0.961583	-3.46241		Mael	7.92208	-0.355281
Gm20743	2.47647	5.58323		Gm9694	3.02748	0.25055		Ildr2	3.00206	-1.39874
Gm37403	1.0009	-0.322348		Tor1aip1	10.4326	0.02356		Gm15853	4.29142	-0.212108
4930568G15Rik	2.44426	-1.98401		9430034N14Rik	5.30442	-0.707324		Tada1	7.48282	-0.270507
Tbx19	8.90331	-0.07558		Tor1aip2	10.9614	-0.221205		Pogk	8.13716	-0.749644
Sft2d2	5.8829	0.106895		Fam163a	1.92018	-0.0681235		Gm16418	1.78989	0.169041
Tiprl	11.2627	-0.112152		Tdrd5	8.836	-0.0801465		Gm22992	1.26745	-4.11806
Gm38190	7.41173	-0.162925		A430050A11Rik	0.660484	-2.736		Gm4847	1.67362	-4.75855
Gpr161	11.9627	-0.171402		4930518J20Rik	2.02581	0.736468		Fmo9	0.553672	2.18045
Dcaf6	10.7289	-0.154439		Nphs2	6.05846	-0.566001		Gm37904	1.38382	-4.31533
Gm38368	0.642228	-2.66592		Axdnd1	8.20241	0.56497		Gm6286	2.68621	0.0271728
Gm37864	4.12815	-1.88598		Gm2000	7.83247	-0.0943555		Gm16701	1.10987	0.213228
Mpc2	10.4321	-0.0953074		Soat1	11.0521	0.110171		Fam78b	3.02198	1.1639
Gm37860	3.91153	-0.507745		Gm37648	4.10736	-0.587628		Uck2	12.6028	-0.255476
Adcy10	5.57627	1.51306		Csnk2a3	6.54295	-1.79852		Gm37982	4.90293	0.738849
Gm18186	0.526582	2.2217		Abl2	12.5447	-1.38735		Mir6347	0.553672	2.18045
Gm38325	2.17766	3.60399		Gm38043	5.23952	-0.451546		Gm37232	1.55123	1.22627
Gm38210	0.642228	-2.66592		Tor3a	7.02018	-0.719067		Tmco1	11.4026	-0.271965
Mpzl1	9.46189	0.5206		Fam20b	9.37522	-0.0567659		Gm25911	14.7139	-0.417374
Gm37559	2.4943	-0.499493		Gm15428	0.295437	1.26989		Gm24182	1.16573	3.60178
Gm18407	0.966973	-3.44952		Ralgps2	11.3329	-0.342247		Aldh9a1	8.89498	0.0920659
Rcsd1	6.49254	1.76536		Gm28693	2.72857	0.525047		Mgst3	5.01773	-0.557038
Gm37073	1.89099	-4.95221		Angptl1	4.12963	-0.135568		Lrrc52	2.29213	-3.04452
Creg1	7.1676	-0.412161		Gm37802	4.82337	0.0467902		Rxrg	1.45504	-4.42362
Gm36972	0.526582	2.2217		Gm37943	4.01369	-0.367201		Lmx1a	5.41481	-3.27743
Gm16565	2.60174	1.02658		4930439D14Rik	1.3734	4.04527		Gm20711	1.24215	0.626457
[truncated: 38,568 more rows]

## Sheet: 4f
	Up-DEG		Down-DEG
	Maternal gene	Zygotic gene	Maternal gene	Zygotic gene
2-cell	59	507	23	349
4-cell	62	354	32	297
8-cell	3	93	8	173

## Sheet: 4g
Term, enriched in 2-cell Up-DEGs	-log10 p-value
SUZ12 27294783 Chip-Seq ESCs Mouse	3.63059
TP63 17297297 ChIP-ChIP HaCaT Human	3.04057
TP53 20018659 ChIP-ChIP R1E Mouse	2.86015
EZH2 27304074 Chip-Seq ESCs Mouse	2.26527
SUZ12 20075857 ChIP-Seq MESCs Mouse	1.51687
Term, enriched in 4-cell Up-DEGs	-log10 p-value
TP53 20018659 ChIP-ChIP R1E Mouse	26.1728
SUZ12 20075857 ChIP-Seq MESCs Mouse	11.1156
MTF2 20144788 ChIP-Seq MESCs Mouse	8.84502
TP53 23651856 ChIP-Seq MEFs Mouse	8.41902
EZH2 18974828 ChIP-Seq MESCs Mouse	7.59592
Term, enriched in 8-cell Up-DEGs	-log10 p-value
TP53 20018659 ChIP-ChIP R1E Mouse	4.71478
TP53 18474530 ChIP-ChIP U2OS Human	3.2681
CHD1 26751641 Chip-Seq LNCaP Human	1.58718
SMC1 22415368 ChIP-Seq MEFs Mouse	1.30217

## Sheet: 4h
	2C_Up	2C_Down	4C_Up	4C_Down	8C_Up	8C_Down
2C-gene	3.64365	9.61153	15.3298	5.04871	4.98432	5.82207
Maternal RNA	0.52263	0.770017	2.55365	0.427349	1.904	2.60921
Minor ZGA	2.16981	0.3502	0.389063	10.8225	1.25639	4.73003
Major ZGA	7.16408	2.60393	2.62978	3.17754	0.410693	1.63473
MGA	5.44456	4.54068	4.46519	2.81982	0.409441	1.53833
Maternal to ZGA	0.63422	1.39383	1.69525	0.760617	0.579248	0.823432
Maternal to MGA	1.32383	0.33965	2.69365	0.649858	0.407159	0.336666
ZGA to MGA	1.46813	0.278775	3.02276	0.942554	0.581242	0.460041
1C transient	0.325096	0.961628	0.671317	0.236809	0.213655	0.332884
2C transient	13.387	3.68958	4.38174	1.81814	4.75287	1.26086
4C transient	7.49894	0.278011	15.8955	0.600826	3.88963	2.54237

## Sheet: 4k
2-cell Control p-S15-p53	2-cell MERVL-KD p-S15-p53	4-cell Control p-S15-p53	4-cell MERVL-KD p-S15-p53	8-cell Control p-S15-p53	8-cell MERVL-KD p-S15-p53
0.258093	0.572428	0.699057	0.450588	0.437412	0.371114
0.248163	0.459921	0.438932	0.538491	0.411019	0.410492
0.319782	0.431833	0.534125	0.523396	0.370027	0.452928
0.296345	0.413285	0.585511	0.460953	0.342823	0.29551
0.213749	1.84106	0.379659	0.55602	0.36364	0.56493
0.223099	1.31329	0.491737	0.550556	0.647977	0.545293
0.268142	1.78809	0.359174	0.568145	0.573826	0.43518
0.306979	1.34182	0.401542	0.631631	0.515121	0.438756
0.338228	1.72953	0.466985	0.696436	0.566111	0.270001
0.282933	1.47096	0.451687	0.856023	0.676471	0.286131
0.263314	0.489348	0.84013	0.980842	0.706597	0.273653
0.278174	0.44936	0.655332	0.657401	0.358172	0.264608
0.28038	0.601092	0.702211	0.716844	0.269464	0.343174
0.40356	0.644862	0.640725	0.822897	0.400588	0.35619
0.284598	1.38323	0.580158	0.738544	0.221975	0.407718
0.321609	1.35008	0.483979	0.472162	0.341931	0.485058
0.2777	1.77823	0.522665	0.607041	0.263193	0.465007
0.25378	1.27727	0.567963	0.886467	0.385287	0.471529
0.281626	0.587893	0.42072	0.512474	0.435971	0.476374
0.286237	0.624232	0.502616	0.665683	0.431032	0.398631
0.30974	1.33818	0.468578	0.541063	0.643582	0.45193
0.380392	1.2369	0.47273	0.451405	0.849851	0.575836
0.339533	0.542027	0.474446	0.712486	0.295347	0.695971
0.356716	0.504992	0.551243	0.58383	0.254729	0.679887
0.273581		0.626316	0.706732	0.3257	0.366073
0.230245		0.503497	0.679378	0.267249	0.21322
		0.514624	0.94319	0.417685	0.347631
		0.492057	0.721683	0.492109	0.208599
		0.528717	0.627043	0.316582	0.297294
			0.61988	0.349339	0.326508
			0.53063	0.462621	0.401409
			0.681084	0.669167	0.449165
			0.839007	0.563128	0.732626
			1.04951	0.447407	0.959231
			0.819076	0.415007	1.01221
			0.893831	0.434133	1.23177
			0.799878	0.291165	1.4119
			0.719841	0.599145	1.49153
			0.668945	0.522178	1.8107
			0.671833	0.570729	0.607802
			0.470056	0.930889	0.685675
			0.756875	0.381674	0.812103
			1.52436	0.362452	0.843036
			1.51532	0.388844	0.974564
			0.628649	0.296702	0.916896
			0.969492	0.43914	0.434691
			1.03572	0.535115	0.383664
			0.863752	0.52252	0.405138
			0.69665	0.581537	0.439777
			0.739186	0.407371	0.433441
			1.04355	0.343534	0.597824
			0.885617	0.399289	0.528894
			0.804421	0.47752	0.709316
			0.590383	0.524256	0.456495
			0.8282	0.662826	0.404473
				0.55711	0.430516
				0.717757	0.505047
					0.442651
					0.578569
					0.652964
					0.667745
					0.49792
					0.477216
					0.470525
					0.696623
					0.60021
					0.380037
					0.466724
					0.328294
					0.373034
					0.833977
					0.528903
					0.32925
					0.278935
					0.311793
					0.303128
					0.69956
					0.604705
					0.754882
					0.303786
					0.350071
					0.417087
					0.656537
					0.598346
					0.641369
					0.696971
					0.309052
					0.742315
					0.424098
					0.405765
					0.554518
					0.452494
					0.596676
					0.976914
					0.862696
					0.884992
					0.696507
					1.76946
					0.541124
					0.907543
					0.38832
					0.414081
					0.330618
					0.439028
					0.552143
					0.783758
					0.700309
					0.672931
					0.35572
					0.381203
					0.288614
					0.333635
					0.321937
					0.593404
					0.498154
					0.641921
