# Supplementary material for: Transcription of MERVL retrotransposons is required for preimplantation embryo development
Source: Nat Genet. 2023 Mar 2;55(3):484–95. doi: 10.1038/s41588-023-01324-y (PMC10011141; doi:10.1038/s41588-023-01324-y)
Supplement: Source Data Fig. 5 — Statistical Source Data [file 41588_2023_1324_MOESM15_ESM.xlsx]

## Sheet: 5a
2-cell embryos			4-cell embryos			8-cell embryos
Control	MERVL-KD		Control	MERVL-KD		Control	MERVL-KD
0	0		0	0		0	0
0	0		0	0		0	0
0	0		0	0		0	0
0	0		0	0		0	0
0	0		0	0		0	0
0	0		0	0		0	0
0	0		0	0		0	0
0	0		0	0		0	0
0	0		0	0		0	0
0	0		0	0		0	0
0	0		0	0		0	0
0	0		0	0		0	0
0	0		0	0		0	0
0	0		0	0		0	0
0	0		0	0		0	0
0	0		0	0		0	0
0	0		0	0		0	0
0	0		0	0		0	0
0	0		0	0		0	0
0	0		0	0		0	0
0	0		0	0		0	0
0	0		0	0		0	0
0	0		0	0		0	0
0	0		0	0		0	0
0	0		0	0		0	0
0	0		0	0		0	0
0	0		0	0		0	0
0	0		0	0		0	0
0	0		0	0		0	0
0	0		0	0		0	0
0	0		0	0		0	0
0	0		0	0		0	0
0	0		0	0		0	0
0	0		0	0		0	0
0	0		0	0		0	0
0	0		0	0		0	0
0	0		0	0		0	0
0	0		0	0		0	0
0	0		0	0		0	0
0	0		0	0		0	0
0	0		0	0		0	0
0	0		0	0		0	0
0	0		0	0		0	0
0	0		0	0		0	0
0	0		0	0		0	0
0	0		0	0		0	0
0	0		0	0		0	0
0	0		0	0		0	0
0	0		0	0		0	0
0	0		0	0		0	0
0	0		0	0		0	0
0	0		0	0		0	0
0	0		0	0		0	0
0	0		0	0		0	0
0	0		0	0		0	0
0	0		0	0		0	0
0	0		0	0		0	0
0	0		0	0		0	0
0	0		0	0		0	0
0	0		0	0		0	0
0	0		0	0		0	0
0	0		0	0		0	0
0	0		0	0		0	0
0	0		0	0		0	0
0	0		0	0		0	0
0	0		0	0		0	0
0	0		0	0		0	0
0	0		0	0		0	0
0	0		0	0		0	0
0	0		0	0		0	0
0	0		0	0		0	0
0	0		0	0		0	0
0	0		0	0		0	0
0	0		0	0		0	0
0	0		0	0		0	0
0	0		0	0		0	0
0	0		0	0		0	0
0	0		0	0		0	0
0	0		0	0		0	0
0	0		0	0		0	0
0	0		0	0		0	0
0	0		0	0		0	0
0	0		0	0		0	0
0	0		0	0		0	0
0	0		0	0		0	0
0	0		0	0		0	0
0	0		0	0		0	0
0	0		0	0		0	0
0	0		0	0		0	0
0	0		0	0		0	0
0	0		0	0		0	0
0	0		0	0		0	0
0	0		0	0		0	0
0	0		0	0		0	0
0	0		0	0		0	0
0	0		0	0		0	0
0	0		0	0		0	0
0	0		0	0		0	0
0	0		0	0		0	0
0	0		0	0		0	0
0	0		0	0		0	0
0	0		0	0		0	0
0	0		0	0		0	0
0	0		0	0		0	0
0	0		0	0		0	0
0	0		0	0		0	0
0	0		0	0		0	0
0	0		0	0		0	0
0	0		0	0		0	0
0	0		0	0		0	0
0	0		0	0		0	0
0	0		0	0		0	0
0	0		0	0		0	0
0	0		0	0		0	0
0	0		0	0		0	0
0	0		0	0		0	0
0	0		0	0		0	0
0	0		0	0		0	0
0	0		0	0		0	0
0	0		0	0		0	0
0	0		0	0		0	0
0	0		0	0		0	0
0	0		0	0		0	0
0	0		0	0		0	0
0	0		0	0		0	0
0	0		0	0		0	0
0	0		0	0		0	0
0	0		0	0		0	0
0	0		0	0		0	0
0	0		0	0		0	0
0	0		0	0		0	0
0	0		0	0		0	0
0	0		0	0		0	0
0	0		0	0		0	0
0	0		0	0		0	0
0	0		0	0		0	0
0	0		0	0		0	0
0	0		0	0		0	0
0	0		0	0		0	0
0	0		0	0		0	0
0	0		0	0		0	0
0	0		0	0		0	0
0	0		0	0		0	0
0	0		0	0		0	0
0	0		0	0		0	0
0	0		0	0		0	0
0	0		0	0		0	0
0	0		0	0		0	0
0	0		0	0		0	0
0	0		0	0		0	0
0	0		0	0		0	0
0	0		0	0		0	0
0	0		0	0		0	0
0	0		0	0		0	0
0	0		0	0		0	0
0	0		0	0		0	0
0	0		0	0		0	0
0	0		0	0		0	0
0	0		0	0		0	0
0	0		0	0		0	0
0	0		0	0		0	0
0	0		0	0		0	0
0	0		0	0		0	0
0	0		0	0		0	0
0	0		0	0		0	0
0	0		0	0		0	0
0	0		0	0		0	0
0	0		0	0		0	0
0	0		0	0		0	0
0	0		0	0		0	0
0	0		0	0		0	0
0	0		0	0		0	0
0	0		0	0		0	0
0	0		0	0		0	0
0	0		0	0		0	0
0	0		0	0		0	0
0	0		0	0		0	0
0	0		0	0		0	0
0	0		0	0		0	0
0	0		0	0		0	0
0	0		0	0		0	0
0	0		0	0		0	0
0	0		0	0		0	0
0	0		0	0		0	0
0	0		0	0		0	0
0	0		0	0		0	0
0	0		0	0		0	0
0	0		0	0		0	0
0	0		0	0		0	0
0	0		0	0		0	0
0	0		0	0		0	0
0	0		0	0		0	0
0	0		0	0		0	0
0	0		0	0		0	0
0	0		0	0		0	0
0	0		0	0		0	0
0	0		0	0		0	0
0	0		0	0		0	0
0	0		0	0		0	0
0	0		0	0		0	0
0	0		0	0		0	0
0	0		0	0		0	0
0	0		0	0		0	0
0	0		0	0		0	0
0	0		0	0		0	0
0	0		0	0		0	0
0	0		0	0		0	0
0	0		0	0		0	0
0	0		0	0		0	0
0	0		0	0		0	0
0	0		0	0		0	0
0	0		0	0		0	0
0	0		0	0		0	0
0	0		0	0		0	0
0	0		0	0		0	0
0	0		0	0		0	0
0	0		0	0		0	0
0	0		0	0		0	0
0	0		0	0		0	0
0	0		0	0		0	0
0	0		0	0		0	0
0	0		0	0		0	0
0	0		0	0		0	0
0	0		0	0		0	0
0	0		0	0		0	0
0	0		0	0		0	0
0	0		0	0		0	0
0	0		0	0		0	0
0	0		0	0		0	0
0	0		0	0		0	0
0	0		0	0		0	0
0	0		0	0		0	0
0	0		0	0		0	0
0	0		0	0		0	0
0	0		0	0		0	0
0	0		0	0		0	0
0	0		0	0		0	0
0	0		0	0		0	0
0	0		0	0		0	0
0	0		0	0		0	0
0	0		0	0		0	0
0	0		0	0		0	0
0	0		0	0		0	0
0	0		0	0		0	0
0	0		0	0		0	0
0	0		0	0		0	0
0	0		0	0		0	0
0	0		0	0		0	0
0	0		0	0		0	0
0	0		0	0		0	0
0	0		0	0		0	0
0	0		0	0		0	0
0	0		0	0		0	0
0	0		0	0		0	0
0	0		0	0		0	0
0	0		0	0		0	0
0	0		0	0		0	0
0	0		0	0		0	0
0	0		0	0		0	0
0	0		0	0		0	0
0	0		0	0		0	0
0	0		0	0		0	0
0	0		0	0		0	0
0	0		0	0		0	0
0	0		0	0		0	0
0	0		0	0		0	0
0	0		0	0		0	0
0	0		0	0		0	0
0	0		0	0		0	0
0	0		0	0		0	0
0	0		0	0		0	0
0	0		0	0		0	0
0	0		0	0		0	0
0	0		0	0		0	0
0	0		0	0		0	0
0	0		0	0		0	0
0	0		0	0		0	0
0	0		0	0		0	0
0	0		0	0		0	0
0	0		0	0		0	0
0	0		0	0		0	0
0	0		0	0		0	0
0	0		0	0		0	0
0	0		0	0		0	0
0	0		0	0		0	0
0	0		0	0		0	0
0	0		0	0		0	0
0	0		0	0		0	0
0	0		0	0		0	0
0	0		0	0		0	0
0	0		0	0		0	0
0	0		0	0		0	0
0	0		0	0		0	0
0	0		0	0		0	0
0	0		0	0		0	0
0	0		0	0		0	0
0	0		0	0		0	0
0	0		0	0		0	0
0	0		0	0		0	0
0	0		0	0		0	0
6.04769	6.74147		6.81623	4.58242		6.36171	5.88173
5.53364	5.67243		5.6108	4.98232		5.85464	5.30895
6.27578	6.14975		6.01844	6.53653		6.04416	6.10063
6.32759	6.30378		5.6108	5.55199		4.66511	4.3449
6.16624	5.93074		6.59597	5.55199		5.63639	6.60888
5.34544	5.93074		6.81623	5.55199		6.49762	7.2814
6.97312	7.07682		6.81623	6.85535		6.94081	5.30895
6.64592	6.78136		4.08371	6.47581		5.37915	6.29064
6.87208	7.05528		5.04053	6.2766		6.73617	6.45852
6.64592	6.40939		5.6108	5.29509		4.1083	4.906
6.83676	6.44294		5.6108	5.76998		6.62182	4.906
6.22205	7.03342		6.33591	6.2766		6.73617	6.86945
6.70587	6.91886		6.59597	7.1163		6.04416	5.88173
5.77664	5.97728		5.6108	6.12666		6.04416	5.30895
6.83676	6.67243		6.01844	6.3461		6.36171	6.10063
6.32759	6.71425		5.6108	5.76998		5.85464	5.88173
6.24917	6.47573		6.59597	3.11313		6.04416	4.906
7.81237	7.56224		6.81623	6.53653		7.27938	6.45852
7.06754	7.03342		6.59597	6.7567		6.21165	6.45852
6.16624	6.06609		6.59597	5.55199		6.36171	6.29064
6.80056	6.75489		6.01844	5.29509		6.49762	4.906
6.60452	6.96578		5.6108	6.12666		6.73617	6.29064
6.42592	6.85798		6.01844	5.76998		7.12	5.62359
6.40196	6.44294		4.08371	5.76998		6.04416	6.60888
6.60452	6.61471		5.04053	4.98232		5.37915	5.30895
6.85453	7.04439		6.33591	6.2766		6.62182	5.62359
7.14176	7.15987		5.6108	5.55199		7.48961	6.45852
5.7001	5.72792		5.6108	0		4.66511	5.62359
6.80056	6.30378		5.04053	6.2766		6.84212	6.60888
6.78211	6.32193		6.01844	5.29509		6.21165	6.29064
5.88434	5.78136		4.08371	4.98232		5.06586	4.3449
6.87208	7.03342		6.01844	5.95932		7.48961	6.86945
5.7001	6.26679		6.01844	5.76998		6.84212	5.88173
6.83676	6.88264		6.01844	7.1163		6.49762	6.60888
5.18619	5.75489		6.33591	5.55199		5.37915	4.906
6.40196	6.82018		4.08371	6.12666		6.94081	5.62359
6.47269	6.6865		5.6108	6.2766		7.27938	6.86945
6.60452	6.61471		6.33591	5.95932		7.12	5.88173
6.90655	6.76818		0	5.76998		6.73617	5.30895
6.62537	6.82018		5.04053	6.7567		7.12	6.60888
7.0211	7.25739		6.59597	6.2766		7.20189	6.60888
7.15616	7.05528		5.6108	6.7567		6.94081	7.09008
6.87208	7.17991		6.01844	5.95932		7.03319	5.62359
7.06754	7.25739		6.33591	6.12666		7.27938	6.29064
7.77554	7.62936		7.58849	7.98604		8.54955	8.13522
6.5619	6.40939		5.6108	6.65081		5.85464	6.29064
7.15616	7.17991		6.33591	6.53653		7.12	7.18891
6.80056	7.25739		7.32696	6.85535		7.58426	6.45852
7.00528	7.13955		6.81623	5.95932		5.63639	5.62359
7.06754	7.21917		7.46364	7.03445		7.35291	7.52786
7.29274	7.36632		6.81623	7.03445		7.27938	6.98398
7.59709	7.3837		7.00727	7.26727		7.35291	6.74504
6.51798	6.33985		4.08371	5.29509		6.73617	4.906
7.59709	7.74819		6.59597	7.1163		7.27938	7.36832
7.44122	7.50779		7.46364	5.55199		6.84212	6.60888
7.56508	7.29462		6.59597	6.85535		6.73617	6.74504
7.21236	7.49185		5.04053	5.76998		6.94081	6.74504
6.47269	6.24793		6.81623	5.76998		6.62182	7.18891
6.68616	7.15987		5.6108	6.2766		6.04416	6.60888
7.03675	7.06609		6.33591	5.76998		5.63639	6.45852
6.47269	7.04439		7.17595	6.85535		7.61447	7.2814
6.94022	6.84549		5.04053	5.76998		6.21165	5.88173
7.68907	7.41785		6.59597	6.7567		5.37915	6.29064
7.82143	7.80735		6.33591	7.52874		7.03319	7.18891
7.77554	8.40088		7.32696	7.80041		7.35291	7.18891
7.29274	7.61471		6.59597	6.94768		7.72938	7.23589
7.15616	7.2854		6.59597	7.03445		6.04416	6.86945
9.00481	8.98014		7.80981	8.61206		8.85813	8.56132
7.36889	7.8009		6.01844	6.41241		6.62182	5.88173
7.4875	7.49985		7.00727	7.64361		6.73617	6.86945
7.49884	7.36632		6.81623	5.76998		6.84212	6.86945
7.55425	7.40088		6.81623	7.46768		6.94081	6.86945
7.96736	8.25267		7.95603	7.8491		7.72938	7.09008
7.3934	7.69349		7.00727	6.7567		6.36171	6.98398
6.90655	7.29462		5.04053	6.65081		6.21165	5.62359
8.12937	8.3966		6.81623	7.82496		7.67307	7.09008
6.16624	6.79442		6.01844	6.53653		6.43126	6.10063
6.94022	7.25739		5.6108	6.53653		7.03319	6.74504
7.36889	7.6865		7.46364	7.03445		6.94081	7.09008
7.99966	8.08215		7.32696	7.26727		7.48961	7.36832
7.26644	7.09803		5.6108	7.1163		6.21165	6.98398
7.41751	6.88264		5.6108	6.12666		6.49762	7.09008
6.64592	6.74147		5.04053	5.76998		6.04416	5.88173
7.55425	7.62936		7.46364	6.65081		6.84212	6.86945
6.92348	7.04439		5.6108	6.2766		4.1083	5.88173
6.72531	7.08746		5.6108	6.2766		5.85464	6.10063
6.90655	6.89482		6.81623	5.76998		5.85464	5.62359
6.87208	6.93074		6.01844	6.53653		6.04416	6.60888
6.98929	6.94251		4.08371	6.53653		5.85464	5.88173
6.01647	6.6865		6.33591	6.65081		5.37915	6.29064
6.97312	7.11894		6.33591	6.94768		7.03319	5.62359
7.44122	7.88874		7.00727	7.1163		7.98204	7.09008
6.94022	7.48382		5.04053	6.12666		7.12	6.74504
8.35207	8.40939		7.32696	7.1163		7.61447	7.80214
6.85453	7.33092		5.04053	6.94768		7.42288	6.98398
8.69546	8.76818		7.90892	7.98604		8.54955	8.13522
7.21236	6.96578		5.6108	7.03445		6.84212	6.60888
7.31858	7.45121		5.6108	6.65081		7.03319	5.88173
7.67914	7.62936		6.01844	7.58732		7.27938	6.45852
7.85712	7.60733		6.81623	7.52874		6.62182	7.14034
7.06754	7.57743		6.81623	7.46768		7.20189	6.74504
8.41328	8.41363		7.17595	7.6978		8.11481	7.7383
7.29274	7.39232		6.59597	6.41241		6.73617	6.10063
7.95094	7.91289		6.33591	6.65081		7.03319	6.98398
7.79407	7.31288		5.6108	6.53653		6.49762	5.62359
7.99966	7.93074		7.00727	7.80041		7.88622	7.36832
7.6076	7.13955		6.01844	7.33721		7.67307	6.60888
6.37759	7.11894		5.6108	5.76998		5.06586	4.3449
5.24125	5.42626		0	4.58242		4.1083	5.62359
7.83938	7.60733		7.17595	7.64361		7.83581	7.67151
7.36889	7.71425		7.32696	6.2766		6.21165	7.038
8.03124	8.0607		6.01844	7.46768		6.43126	6.60888
7.9836	7.84549		7.46364	6.7567		8.19698	7.36832
7.90052	7.64386		6.81623	6.85535		7.03319	6.45852
8.22807	8.04439		7.46364	7.26727		7.72938	6.10063
7.4875	7.26679		7.90892	7.19376		7.42288	6.10063
7.09769	7.19967		6.33591	6.65081		7.27938	6.86945
6.51798	6.40939		5.04053	4.98232		6.36171	6.10063
6.16624	6.40939		4.08371	5.55199		6.49762	5.30895
6.10818	6.44294		4.08371	6.53653		4.66511	4.3449
7.06754	7.19967		5.6108	6.12666		7.03319	6.86945
7.21236	6.98868		6.33591	6.53653		5.63639	6.10063
8.1654	7.8392		7.17595	7.19376		7.48961	6.86945
7.19851	7.53138		7.32696	5.55199		6.04416	6.29064
7.3934	7.07682		5.6108	6.65081		6.73617	5.88173
7.53234	6.9542		7.58849	7.40392		7.78358	7.52786
7.3812	7.24793		4.08371	6.7567		7.20189	5.88173
6.87208	6.64386		5.6108	6.94768		6.49762	5.88173
7.15616	7		7.32696	6.41241		6.73617	6.29064
6.78211	6.62936		6.01844	6.94768		7.20189	6.10063
7.31858	7.05528		6.33591	7.03445		7.12	6.74504
6.81877	6.58496		5.6108	5.76998		6.36171	5.99533
7.09769	7.49985		4.08371	6.65081		6.36171	6.29064
7.00528	7.45121		5.6108	7.03445		4.66511	5.62359
7.71847	7.3837		7.58849	6.41241		6.62182	5.88173
7.36889	7.57743		6.81623	7.64361		7.83581	6.53566
7.15616	6.84549		7.00727	7.19376		6.84212	6.45852
7.15616	6.98868		6.59597	6.7567		7.20189	6.10063
7.44122	7.31288		7.00727	6.53653		7.42288	6.86945
8.09988	8.2384		7.70339	7.33721		8.19698	6.98398
7.90052	7.7879		6.33591	7.6978		7.93493	7.86327
7.81237	7.82655		7.46364	6.53653		7.35291	6.86945
8.12937	7.80735		7.00727	7.40392		8.58049	8.2311
7.0211	6.70044		6.01844	5.55199		6.62182	6.29064
6.90655	7.45943		7.00727	7.52874		7.48961	6.60888
7.4875	7.34873		6.59597	7.19376		7.78358	7.80214
8.20055	8.27146		8.39263	7.46768		8.31208	7.60147
8.95627	8.82972		8.39263	8.36658		8.54955	8.27675
7.56508	7.33985		6.81623	6.94768		6.94081	7.2814
9.83465	9.59991		8.32246	8.89318		9.54762	9.40351
8.07736	8		7.80981	7.8491		7.72938	7.52786
7.96736	7.94251		6.59597	8.02894		7.35291	6.98398
8.79082	8.64386		6.01844	8.0706		8.15648	7.60147
7.46454	7.66534		7.00727	6.85535		7.88622	7.18891
8.31405	8.56605		7.58849	8.0706		7.61447	7.52786
8.06215	7.53138		7.46364	7.58732		7.72938	6.60888
5.00716	4.90689		0	4.98232		5.63639	4.3449
8.1654	8.09276		7.58849	8.33274		8.64046	8.56132
7.5865	7.63662		6.59597	7.19376		7.67307	7.7383
8.5504	8.47168		8.08879	7.89621		8.02767	7.18891
6.92348	7.66534		6.81623	6.85535		7.27938	7.45029
8.53946	8.60733		7.90892	7.15555		7.93493	7.92191
7.55425	7.5157		8.17095	6.94768		7.20189	7.09008
7.55425	7.48382		7.00727	7.58732		7.20189	5.88173
8.04678	7.94251		8.39263	7.33721		7.78358	7.09008
8.07736	8.13443		7.58849	7.33721		7.88622	7.7383
8.30115	8.24317		7.70339	7.46768		8.23638	7.60147
8.63507	8.54303		7.32696	7.58732		7.88622	7.67151
8.73915	8.49586		7.58849	7.03445		7.93493	7.80214
8.88026	8.85175		8.45955	8.43198		8.45252	8.63328
7.99165	7.97154		7.70339	7.52874		8.19698	7.36832
9.27927	9.0607		7.46364	7.58732		7.83581	7.52786
8.10731	8.02791		7.58849	7.33721		8.45252	7.60147
7.34395	7.5157		7.32696	6.99172		7.93493	7.60147
8.33951	8.21432		7.32696	7.52874		8.0719	7.36832
7.74729	7.85175		6.33591	7.6978		6.73617	7.2814
9.49	9.44087		9.12788	9.55257		9.71035	9.46396
8.75343	8.41363		8.24869	8.61206		8.61079	8.13522
8.73436	8.5812		8.80659	9.22376		10.1319	9.20528
8.82726	8.69		5.6108	7.75001		8.23638	8.08477
9.31499	9.07948		9.08613	9.24211		9.77866	9.48356
9.76825	9.61102		9.08613	9.31325		9.63865	9.63147
9.35922	9.22882		8.42648	8.72073		8.93198	8.94745
9.99542	9.61102		8.64348	9.0472		9.8051	9.31875
10.395	10.0238		9.92823	9.94863		10.3982	10.3339
10.7051	10.4471		10.3721	10.705		10.8238	10.8159
9.99542	9.71253		9.35577	8.77214		9.45046	9.36175
8.41926	8.3966		7.90892	7.8491		8.02767	8.13522
8.82726	8.58871		8.39263	8.55449		8.83265	8.44616
8.58274	8.21432		8.00165	7.80041		8.19698	7.60147
9.13771	9.17742		8.00165	8.4636		8.69803	8.70183
8.69546	8.77808		8.08879	8.64		8.88317	7.97827
8.30115	8.50383		8.24869	8.11109		8.85813	8.27675
8.09988	7.99435		7.17595	7.26727		8.02767	7.67151
8.13665	7.98299		7.00727	7.1163		7.61447	6.45852
7.23965	7.31288		7.00727	6.85535		6.49762	6.74504
8.04678	7.97154		7.32696	7.26727		7.42288	6.86945
7.93433	7.65105		6.59597	7.26727		7.42288	7.09008
7.06754	7.3837		6.33591	6.2766		6.62182	6.10063
8.43706	8.27146		7.46364	7.80041		7.55339	7.36832
8.95627	8.79766		8.69993	8.22617		8.54955	8.32101
8.52843	8.45943		8.08879	8.33274		8.15648	8.32101
8.91454	8.83605		8.45955	8.82178		8.58049	8.94745
7.08269	6.96578		6.81623	6.2766		6.94081	4.906
8.5504	8.43045		8.00165	7.46768		7.64407	7.52786
8.35207	8.37938		8.00165	8.11109		8.0719	6.86945
7.55425	7.11894		6.59597	7.1163		6.49762	7.36832
7.94266	7.62936		8.00165	7.6978		7.83581	7.52786
8.75343	8.93664		8.5235	8.58356		8.54955	8.36394
7.68907	6.82018		6.59597	6.53653		7.20189	7.18891
8.71505	8.82337		8.69993	8.64		8.38401	8.73492
7.55425	7.76818		7.58849	8.15048		7.91078	8.2311
8.72474	8.7039		7.58849	7.46768		7.80993	7.60147
8.00762	7.70044		7.58849	7.03445		8.0719	7.80214
7.57583	7.8009		7.17595	7.19376		7.35291	7.45029
9.35922	9.09011		7.32696	7.75001		7.88622	6.98398
7.94266	7.54689		7.00727	6.53653		7.12	7.18891
7.36889	7.41785		6.33591	7.03445		7.93493	7.7383
8.56126	8.52748		7.80981	8.29808		8.23638	7.92191
6.04769	6.10852		4.08371	5.76998		5.37915	4.906
8.04678	7.99435		7.46364	7.40392		7.75674	6.86945
7.89195	7.98868		7.90892	7.64361		7.42288	7.67151
8.09241	7.82655		7.00727	7.80041		7.93493	7.09008
7.33132	7.66534		7.32696	7.33721		7.83581	6.86945
8.59864	8.25739		8.67198	8.0706		7.42288	7.67151
7.05222	7.07682		5.82897	6.41241		6.62182	6.10063
7.40551	7.66534		7.58849	7.58732		7.88622	7.18891
8.33951	8.02791		8.08879	7.8491		7.12	7.7383
8.07736	7.70736		7.17595	7.80041		7.67307	7.45029
8.09241	7.85175		6.33591	7.46768		7.12	6.45852
8.39519	8.28077		7.70339	7.89621		7.88622	7.80214
7.95094	7.85798		6.7103	7.03445		7.27938	6.74504
7.49884	7.55459		7.17595	7.40392		6.62182	6.98398
6.47269	7.14975		5.6108	7.03445		6.73617	6.10063
7.83938	7.70736		5.6108	6.70473		7.03319	6.98398
4.87414	5.83289		0	4.58242		4.1083	5.30895
7.21236	7.49985		6.01844	7.46768		7.35291	6.86945
7.18453	7.08746		5.6108	6.65081		6.36171	6.60888
7.18453	6.98868		6.33591	6.85535		6.73617	5.88173
6.68616	7.02237		6.01844	7.03445		7.20189	6.86945
7.61804	7.63662		6.33591	6.85535		7.12	7.18891
6.5619	6.98868		5.04053	7.1163		6.94081	6.74504
6.76342	5.88264		5.04053	6.7567		5.37915	6.10063
5.84933	6.44294		4.08371	6.12666		7.03319	6.45852
7.27965	7.48382		6.81623	7.19376		6.84212	7.09008
6.44949	6.6865		6.81623	6.41241		6.49762	6.60888
7.59709	7.5157		6.59597	5.76998		6.73617	6.86945
6.76342	6.85798		6.01844	5.29509		6.36171	5.62359
8.85841	8.88874		8.08879	7.64361		7.72938	7.45029
8.62476	8.48784		7.46364	7.52874		7.03319	7.36832
7.29274	7.14975		7.00727	6.94768		6.62182	5.62359
7.61804	7.33985		7.70339	6.94768		7.20189	6.74504
6.68616	6.6865		7.00727	6.53653		5.06586	5.30895
8.28814	8.37938		6.81623	7.03445		7.61447	6.45852
7.75677	7.7879		7.58849	6.94768		7.12	6.98398
7.06754	7		6.01844	5.55199		6.36171	5.62359
6.94022	6.9542		6.59597	5.14716		4.66511	6.45852
8.17956	8.47168		8.45955	7.80041		6.84212	7.60147
7.73775	7.97728		6.59597	7.72414		7.72938	7.45029
7.72814	7.59246		7.17595	6.2766		7.12	7.18891
7.62841	7.56224		6.59597	6.7567		6.94081	6.74504
7.94266	8.08215		6.33591	7.40392		7.61447	8.08477
6.76342	6.80735		7.00727	6.85535		6.84212	6.60888
6.90655	6.88264		5.04053	5.55199		6.36171	6.10063
7.75677	7.70736		6.33591	7.1163		7.35291	7.2814
7.31858	7.24793		5.04053	6.53653		6.04416	6.74504
7.69894	8.08746		7.58849	7.1163		7.55339	6.29064
7.15616	6.96578		6.59597	6.65081		6.73617	6.10063
6.85453	7.07682		6.01844	6.7567		6.73617	6.10063
6.68616	7.03342		5.6108	5.29509		6.36171	6.45852
6.04769	6.74147		5.04053	6.41241		6.94081	6.74504
6.51798	7.09803		5.04053	6.2766		6.94081	6.10063
6.58337	6.40939		6.81623	6.2766		6.73617	6.60888
6.66618	6.76818		6.01844	6.12666		5.63639	6.74504
6.64592	6.71425		5.6108	6.41241		5.37915	5.88173
6.07826	6.56986		5.6108	6.2766		5.85464	6.60888
6.42592	6.82018		5.04053	5.76998		5.63639	6.60888
6.97312	7.07682		5.04053	7.26727		6.49762	5.30895
6.74449	6.87036		6.81623	5.95932		6.62182	6.10063
6.64592	6.94251		7.32696	7.19376		6.36171	6.10063
6.10818	5.67243		5.04053	6.53653		6.84212	5.30895
5.7001	6.33985		6.59597	5.95932		6.21165	6.29064
5.34544	5.61471		4.08371	4.98232		5.85464	5.88173
6.27578	5.93074		6.33591	6.65081		5.63639	6.29064
6.04769	6.30378		6.47179	6.12666		5.37915	5.30895
6.22205	6.37504		6.01844	4.98232		5.63639	6.10063
6.60452	6.40939		5.04053	5.76998		7.12	5.88173
7.74729	7.96		4.08371	5.29509		6.73617	5.30895
6.10818	6.76818		6.59597	5.95932		5.63639	6.60888
8.26175	8.04439		6.01844	7.03445		6.94081	7.36832
6.76342	7.19967		7.17595	6.85535		7.27938	6.29064
8.43115	8.13443		8.5235	7.6978		8.11481	7.52786
6.37759	6.71425		6.59597	6.12666		7.12	4.3449
7.15616	6.94251		6.01844	6.7567		6.49762	6.74504
7.41751	7.06609		5.04053	6.41241		7.48961	6.74504
7.03675	7.15987		6.33591	6.2766		7.24115	6.45852
6.88941	6.91886		7.17595	6.65081		6.73617	6.29064
7.69894	7.65105		7.17595	7.6978		7.20189	6.29064
7.69894	8.09276		6.59597	7.03445		7.35291	6.74504
5.34544	5.42626		4.08371	5.55199		5.85464	5.62359
7.15616	7.11894		6.01844	7.26727		7.03319	6.10063
6.51798	6.84549		7.32696	7.19376		7.35291	7.18891
5.98455	6.49185		0	6.41241		4.66511	5.62359
6.88941	6.83289		7.32696	6.7567		7.55339	6.60888
8.53946	8.36194		6.33591	6.94768		6.94081	7.18891
8.275	7.7211		7.80981	6.41241		7.42288	7.18891
7.69894	7.70736		6.81623	6.7567		6.49762	6.98398
7.84828	7.77479		7.58849	7.26727		7.35291	7.45029
8.12205	7.88264		7.58849	7.58732		7.67307	8.08477
8.59336	8.65821		8.45955	8.18882		8.19698	8.48558
7.61804	7.58496		6.59597	7.26727		7.27938	6.60888
8.22124	8.25267		7.32696	7.6978		7.20189	7.36832
6.87208	7.41785		6.33591	6.94768		6.62182	6.29064
8.47201	7.88874		7.46364	7.94182		7.42288	7.52786
8.06215	8.04985		7.17595	7.43615		7.42288	7.52786
9.03629	8.76155		8.39263	8.69432		9.36417	9.1076
8.15109	8.20457		8.69993	8.6261		9.13323	9.05617
7.6387	7.45121		6.59597	6.41241		6.36171	6.86945
8.93556	8.82655		8.00165	8.58356		9.0249	8.66796
10.2381	10		9.92823	10.0353		10.3087	10.015
9.44381	9.3015		9.20791	9.3644		9.8051	9.18147
10.283	10.0334		9.97473	10.3379		10.7845	10.2733
9.34358	9.25267		9.72564	9.5378		9.81815	9.42394
8.06215	7.88874		8.64348	8.61206		9.23398	8.2311
8.48917	8.09803		8.45955	7.94182		9.0249	8.18395
7.95094	7.99435		7.58849	8.33274		8.80672	8.08477
8.02341	7.5157		8.5235	8.26258		8.80672	8.08477
8.47775	8.40088		9.35577	9.0472		9.53188	9.18147
8.51174	8.55075		8.80659	8.89318		8.58049	8.76726
9.07089	8.92184		7.46364	8.39965		8.02767	8.63328
8.22124	7.96		8.08879	7.33721		7.72938	8.13522
7.30572	7.40939		7.00727	7.33721		7.27938	7.09008
7.76618	7.60733		6.01844	7.58732		6.94081	7.18891
7.0211	6.98868		5.6108	6.85535		6.36171	6.45852
8.26175	8.42206		7.70339	6.85535		7.72938	7.18891
8.40125	8.42626		8.08879	8.18882		7.48961	7.52786
8.56666	8.31288		7.46364	7.52874		8.23638	7.09008
8.53946	8.25267		8.24869	8.29808		7.88622	7.92191
8.5504	8.80413		7.90892	8.11109		8.41867	7.92191
8.84958	8.77149		7.32696	7.98604		7.27938	7.18891
9.09351	9.08481		8.45955	8.18882		8.0719	7.36832
8.80459	8.73809		8.80659	7.75001		7.93493	7.56514
8.09988	7.78136		7.46364	7.49853		7.20189	7.36832
6.70587	6.87036		6.33591	6.2766		6.73617	5.30895
8.15109	8.13955		6.59597	7.98604		7.93493	7.45029
6.37759	6.42626		0	6.41241		6.04416	6.60888
7.55425	7.17991		6.59597	6.12666		7.35291	7.09008
7.69894	7.63662		6.81623	7.75001		7.12	7.7383
8.15827	7.99435		6.81623	7.03445		7.67307	7.09008
7.4875	7.22882		7.46364	6.7567		6.84212	7.45029
6.80056	6.50779		5.6108	6.20358		5.37915	5.88173
6.76342	6.75489		5.6108	5.76998		6.36171	5.62359
6.81877	6.9542		6.81623	6.53653		6.84212	6.60888
6.72531	6.56986		6.59597	6.2766		6.49762	6.60888
7.9755	7.49185		6.01844	7.23098		7.12	7.09008
6.68616	7.11894		6.81623	6.2766		6.36171	5.62359
6.64592	6.44294		5.04053	6.2766		6.21165	5.88173
7.53234	7.29462		6.81623	6.65081		6.73617	7.09008
7.31858	6.53916		5.04053	6.12666		6.62182	6.60888
7.51009	7.41785		6.33591	6.94768		6.62182	6.74504
7.11253	7.25739		6.33591	6.7567		7.12	6.86945
6.1375	6.82018		4.08371	5.76998		6.21165	5.62359
8.19359	8.27612		6.01844	7.1163		7.12	7.18891
6.22205	6.40939		6.59597	5.55199		6.94081	6.10063
6.27578	6.67243		6.33591	5.86775		6.62182	6.10063
7.52126	7.76155		7.00727	7.1163		6.73617	7.36832
7.03675	6.61471		7.00727	6.41241		6.49762	6.10063
6.62537	6.83289		6.33591	6.7567		6.84212	6.60888
7.21236	7.11894		7.32696	7.40392		7.20189	6.60888
6.42592	6.87036		6.59597	6.7567		5.85464	5.62359
6.66618	7		5.6108	6.41241		6.94081	6.29064
6.22205	6.56986		6.33591	7.03445		7.27938	6.29064
6.97312	7.60733		6.33591	7.1163		6.84212	6.74504
7.08269	7.20945		6.01844	7.19376		6.84212	6.60888
7.57583	7.48382		6.59597	6.94768		6.49762	7.2814
6.98929	7.07682		6.59597	7.26727		7.03319	6.10063
7.25311	6.96578		6.33591	6.53653		7.20189	7.09008
6.68616	7.08746		6.01844	6.12666		7.12	6.74504
6.80056	6.96578		6.81623	7.03445		7.27938	5.30895
6.64592	7.07682		6.59597	6.94768		6.94081	5.30895
7.6076	7.27612		7.70339	7.64361		7.61447	7.36832
7.23965	7.04439		6.81623	7.33721		6.62182	6.74504
7.61804	7.59246		7.70339	7.52874		7.72938	6.60888
7.8659	7.81378		5.6108	7.40392		7.55339	7.09008
7.3812	7.45121		5.04053	6.41241		7.61447	6.98398
7.31858	7.49985		6.01844	6.94768		7.12	7.18891
7.76618	7.90087		7.00727	6.85535		7.03319	6.98398
7.22607	7.56224		6.33591	7.52874		6.94081	6.86945
7.52126	7.70044		7.00727	7.46768		6.94081	6.45852
7.71847	8.23362		8.17095	7.26727		7.35291	7.60147
7.81237	7.59991		4.08371	6.85535		7.20189	7.09008
7.06754	6.94251		6.59597	5.76998		7.03319	5.88173
7.51009	7.41785		7.00727	7.19376		6.84212	5.62359
7.27965	7.01123		7.00727	7.46768		6.04416	6.74504
7.91753	7.80735		7.46364	7.46768		7.42288	7.40989
7.91753	7.62205		6.01844	7.1163		6.89231	7.32551
9.27927	9.01959		8.00165	8.26258		7.83581	7.52786
8.03903	7.36632		5.6108	6.85535		7.55339	7.18891
8.95627	8.87036		7.00727	7.40392		7.98204	7.92191
8.6039	8.60363		8.45955	8.33274		8.76691	8.76726
8.70529	8.66534		7.70339	8.33274		8.41867	7.09008
8.39519	8.40514		7.75758	8.18882		8.54955	7.67151
9.12313	9.0607		8.24869	7.89621		8.09351	7.60147
8.41328	8.40088		7.70339	7.8491		7.55339	7.67151
7.31858	7.90689		7.80981	7.33721		8.27472	7.18891
7.71847	7.45121		6.33591	7.46768		8.61079	8.0325
7.82143	8.00562		6.59597	6.7567		6.84212	6.98398
7.9836	7.77479		7.17595	7.6978		7.35291	7.67151
10.0113	9.74819		9.58286	9.78307		10.0008	9.89566
8.69546	8.49985		8.00165	7.80041		7.93493	7.97827
8.86281	8.47168		8.24869	8.02894		7.93493	6.98398
8.98881	9.0607		7.80981	8.26258		8.48559	7.92191
7.36889	7.70736		7.90892	8.13092		8.72598	8.32101
8.10731	8.25267		7.90892	7.58732		8.38401	7.36832
8.94802	8.5157		7.70339	7.75001		7.83581	7.2814
8.10731	7.93664		7.17595	7.07596		7.72938	7.09008
7.21236	7.2384		6.33591	6.85535		7.20189	6.60888
7.65906	7.69349		6.01844	6.85535		7.38832	7.18891
8.93556	8.79766		7.46364	8.02894		7.67307	7.45029
7.36889	6.67243		4.08371	6.20358		5.06586	5.30895
8.65041	8.41363		8.39263	8.39965		8.31208	8.08477
8.50613	8.29462		7.00727	7.26727		7.35291	7.32551
8.33951	8.30834		7.70339	7.6978		7.48961	7.92191
7.68907	7.62936		6.59597	6.41241		6.36171	6.29064
7.18453	7.6865		6.59597	6.53653		7.27938	6.98398
8.32683	8.30834		8.32246	7.6978		8.0719	7.45029
8.10731	8.28077		7.80981	7.46768		7.67307	6.74504
7.61804	7.42626		6.81623	6.85535		7.38832	6.60888
7.75677	7.90087		6.01844	7.03445		7.48961	6.45852
8.52843	8.53528		8.75425	8.69432		9.19452	8.76726
7.14176	7.31288		5.82897	6.53653		6.62182	6.29064
7.54333	7.62205		7.17595	7.03445		7.03319	6.74504
7.3934	7.32193		5.6108	6.7567		7.12	6.45852
6.90655	6.44294		5.6108	6.53653		5.63639	4.3449
6.98929	7.11894		7.00727	5.55199		6.73617	6.45852
7.40551	7.46761		6.59597	6.94768		6.73617	6.74504
7.00528	7.31288		5.04053	4.98232		5.85464	6.10063
7.06754	7.21917		7.32696	6.41241		7.03319	6.29064
6.5619	7.13955		4.08371	5.95932		7.48961	6.74504
9.52093	9.15228		9.3202	9.22376		9.53188	9.46396
6.87208	7.01123		7.00727	6.53653		7.27938	7.7383
7.05222	7.05528		7.58849	7.40392		7.78358	6.74504
7.23965	7.10852		8.00165	7.80041		8.23638	7.52786
6.32759	6.87036		6.33591	5.95932		6.62182	6.10063
6.80056	6.94251		7.00727	7.1163		6.73617	7.09008
7.21236	7.45121		6.59597	6.41241		7.12	6.29064
7.36889	7.33092		6.01844	6.2766		6.62182	6.29064
7.15616	7.03342		6.01844	5.76998		6.49762	6.10063
5.91852	6.08746		5.04053	5.29509		6.04416	4.906
6.87208	7.2384		5.6108	6.94768		7.27938	6.98398
7.53234	7.24793		7.46364	6.12666		7.55339	6.45852
8.03903	7.93664		7.17595	6.41241		7.03319	5.62359
7.19851	7.39232		7.58849	6.2766		6.84212	6.60888
7.55425	7.48382		6.59597	6.65081		6.04416	6.45852
7.34395	7.36632		5.6108	6.2766		7.03319	5.30895
7.72814	7.66534		6.81623	6.94768		7.67307	7.09008
7.15616	6.82018		6.33591	7.1163		7.12	6.98398
7.09769	6.6865		6.33591	6.12666		6.36171	7.18891
7.67914	7.87652		5.6108	7.52874		7.55339	7.45029
7.03675	6.6865		7.70339	5.95932		5.85464	6.74504
7.12722	6.94251		5.6108	6.65081		7.42288	6.86945
7.15616	6.22882		5.6108	5.29509		5.85464	6.10063
7.36889	7.14975		6.33591	6.53653		6.94081	7.2814
7.66913	7.80735		7.90892	7.26727		8.54955	6.86945
7.56508	7.25739		6.59597	7.19376		7.03319	7.2814
8.79542	8.3966		7.46364	7.75001		7.55339	7.52786
7.83938	8.28077		7.90892	8.0706		7.88622	7.2814
7.72814	7.78136		5.04053	6.85535		6.73617	6.19876
8.24164	8.24317		7.00727	7.52874		7.27938	7.45029
7.18453	7.43463		7.00727	6.53653		6.36171	6.86945
6.60452	6.30378		4.08371	5.76998		5.37915	5.30895
6.32759	6.50779		6.01844	4.98232		6.04416	5.88173
6.5619	6.22882		6.81623	5.55199		6.04416	4.906
6.94022	7.25739		7.58849	6.94768		7.27938	6.60888
7.90905	7.87652		7.32696	6.94768		6.94081	7.45029
7.41751	7.36632		6.59597	6.7567		6.94081	6.74504
7.66913	7.46761		7.00727	6.53653		6.94081	5.88173
7.88332	7.92481		6.33591	7.33721		7.61447	6.60888
7.67914	7.70044		6.81623	6.85535		7.12	5.62359
5.84933	5.61471		4.08371	3.11313		4.1083	4.3449
6.04769	6.18982		4.08371	5.55199		6.62182	6.45852
6.60452	6.64386		5.6108	5.55199		6.36171	6.60888
6.51798	6.83289		6.59597	5.76998		6.73617	5.62359
6.64592	6.6865		5.6108	6.12666		6.04416	5.30895
4.2789	4.64386		0	4.98232		0	4.906
6.27578	6.65821		5.6108	6.41241		6.21165	5.88173
6.37759	6.76818		6.59597	5.76998		6.36171	3.4142
6.47269	6.10852		6.01844	5.95932		6.36171	6.60888
6.22205	5.75489		6.01844	6.2766		6.62182	6.10063
6.95676	6.9542		5.6108	6.65081		6.04416	6.60888
7.15616	7.06609		6.01844	6.7567		6.36171	6.74504
7.35648	6.88264		6.59597	6.7567		6.73617	4.906
6.44949	6.18982		6.81623	5.95932		6.36171	6.10063
5.00716	5.12928		5.6108	4.98232		5.63639	4.3449
5.77664	5.42626		5.6108	4.02725		5.06586	4.3449
6.04769	6.2854		5.6108	4.02725		6.21165	5.62359
7.08269	7.17991		6.01844	5.55199		7.20189	5.62359
6.68616	6.89482		6.59597	6.65081		6.84212	6.60888
6.32759	6.37504		5.04053	5.29509		6.36171	3.4142
4.56445	5.04439		5.04053	3.11313		4.66511	4.3449
6.37759	6.59991		5.04053	6.65081		6.21165	5.88173
6.87208	7.07682		0	6.53653		7.12	6.86945
6.60452	6.71425		6.33591	6.2766		6.36171	6.10063
6.64592	6.33985		5.04053	5.76998		6.49762	4.906
6.68616	6.82018		7.32696	6.41241		7.03319	6.60888
6.27578	6.52356		5.6108	6.12666		7.27938	6.74504
6.30192	6.6865		6.01844	5.76998		6.84212	6.74504
6.64592	6.6865		5.6108	6.2766		6.62182	4.906
7.29274	6.82018		6.33591	6.65081		6.62182	6.74504
6.35281	6.61471		6.59597	5.76998		6.84212	4.3449
6.72531	7.01123		6.33591	5.55199		7.20189	6.45852
6.47269	6.04439		5.6108	5.76998		5.06586	5.30895
6.47269	6.74147		5.6108	6.2766		6.94081	5.30895
6.97312	7.09803		5.04053	6.2766		6.49762	5.88173
6.70587	6.91886		6.01844	6.53653		7.12	5.62359
6.22205	6.30378		4.08371	5.76998		5.85464	5.88173
5.77664	6.37504		5.04053	5.29509		6.04416	5.30895
6.60452	6.74147		5.6108	6.47581		6.62182	5.88173
7.67914	7.70044		6.01844	7.1163		7.42288	7.2814
6.62537	6.6865		6.33591	5.29509		6.62182	3.4142
7.36889	7.62936		7.58849	6.7567		6.49762	7.86327
4.87414	3.16993		0	3.11313		0	3.4142
6.90655	6.89482		6.01844	5.76998		5.06586	5.30895
7.00528	6.6865		5.04053	5.76998		6.21165	6.10063
5.91852	6.14975		4.08371	5.95932		5.85464	5.88173
6.10818	5.88264		4.08371	5.55199		5.06586	5.62359
7.6387	7.30378		6.59597	6.2766		6.73617	6.45852
8.68557	8.42626		7.17595	6.7567		7.98204	7.09008
7.6387	7.60733		6.33591	5.76998		6.21165	6.86945
6.81877	6.98868		6.33591	6.41241		6.73617	6.98398
6.47269	6.71425		5.04053	5.55199		6.49762	5.30895
7.55425	7.19967		5.6108	6.41241		6.04416	6.53566
6.81877	7.13955		6.81623	6.12666		7.12	6.60888
6.47269	6.37504		5.04053	6.53653		6.49762	6.45852
7.03675	7.13955		7.17595	5.76998		7.03319	6.74504
7.4875	7.34873		7.00727	7.19376		7.55339	6.10063
6.32759	6.37504		6.59597	5.76998		5.63639	6.10063
6.74449	6.78136		5.6108	6.2766		6.84212	5.30895
7.46454	7.6865		6.33591	6.94768		7.35291	7.36832
7.0211	7.11894		5.04053	6.2766		6.36171	5.88173
6.98929	7.22882		5.6108	5.6651		6.49762	6.45852
8.74393	8.35755		7.17595	7.1163		7.67307	6.10063
7.23965	7.07682		6.01844	6.65081		6.84212	6.29064
8.57204	8.13443		7.70339	7.40392		7.61447	6.86945
6.80056	6.85798		5.6108	5.29509		6.94081	4.906
6.04769	6.59991		5.04053	6.65081		6.36171	6.10063
7.15616	7.19967		6.81623	7.52874		6.49762	6.29064
7.46454	7.66534		5.04053	6.53653		7.12	6.74504
7.14176	7.13955		5.6108	6.41241		6.84212	5.88173
7.34395	7.25739		6.81623	6.2766		6.73617	6.29064
6.80056	6.97728		5.04053	5.55199		6.49762	5.88173
6.72531	6.89482		5.6108	5.29509		5.37915	5.30895
6.83676	6.50779		4.08371	5.55199		6.73617	5.88173
7.33132	7.46761		5.6108	6.94768		7.35291	6.10063
7.3934	6.91886		7.00727	5.29509		6.04416	5.62359
7.4875	7.17991		6.59597	7.03445		6.94081	6.60888
7.31858	7.74819		7.00727	7.33721		7.67307	6.74504
7.81237	7.74819		7.32696	5.95932		7.27938	6.98398
7.18453	7.36632		5.6108	7.26727		7.35291	7.09008
6.66618	6.59991		6.01844	7.1163		6.49762	6.29064
7.00528	6.87036		5.04053	7.03445		5.85464	6.10063
7.17042	7.12928		6.33591	7.03445		7.03319	6.60888
9.02063	8.93958		6.81623	8.18882		7.42288	7.36832
4.56445	5.42626		4.08371	5.29509		5.06586	0
8.12205	7.76155		6.33591	7.19376		6.73617	7.09008
6.37759	6.50779		6.01844	7.03445		6.73617	6.29064
5.61927	5.67243		4.08371	5.55199		5.23099	4.3449
7.06754	6.98868		6.59597	6.12666		7.12	6.74504
7.90052	7.81378		6.81623	7.26727		7.72938	6.60888
7.35648	7.40088		6.81623	6.12666		5.85464	6.10063
6.83676	7.03342		6.01844	5.29509		6.73617	5.62359
6.72531	7.18982		6.33591	5.95932		5.37915	4.3449
7.15616	6.91886		5.04053	5.55199		6.21165	6.45852
6.27578	6.83289		4.08371	4.98232		5.37915	5.62359
6.76342	7.02237		6.33591	6.41241		7.27938	6.60888
7.3934	7.57743		7.70339	7.1163		7.78358	6.45852
6.88941	6.70044		6.01844	6.2766		5.63639	5.62359
7.21236	7.40939		7.46364	7.26727		8.19698	7.36832
6.68616	6.71425		7.17595	6.12666		6.84212	6.60888
6.90655	6.50779		5.6108	7.03445		6.84212	5.62359
7.26644	7.11894		4.08371	7.03445		7.72938	6.29064
7.59709	7.76155		7.17595	7.03445		7.72938	7.80214
7.81237	7.79442		6.59597	6.85535		7.67307	6.74504
7.09769	7.17991		5.04053	7.19376		6.94081	6.29064
7.19851	7.11894		5.6108	6.7567		6.62182	7.09008
7.59709	7.85798		8.08879	7.58732		7.35291	7.80214
6.76342	7.21917		5.04053	6.70473		6.62182	6.10063
7.00528	7.29462		6.81623	6.53653		6.21165	5.62359
7.25311	7.3837		6.59597	7.26727		6.49762	6.60888
8.28159	7.81378		6.01844	6.65081		6.73617	7.09008
7.08269	7.11894		6.01844	6.2766		6.49762	6.60888
7.41751	7.34873		7.00727	6.85535		7.42288	7.18891
8.13665	7.97154		7.00727	6.85535		7.67307	7.36832
7.95094	7.8392		8.00165	8.33274		8.23638	7.86327
7.51009	7.59246		7.32696	7.46768		8.11481	7.86327
6.92348	7.12928		5.6108	5.95932		6.62182	7.18891
6.5619	6.82018		5.6108	6.12666		6.84212	6.86945
6.24917	6.53916		5.6108	6.7567		5.85464	6.10063
7.36889	7.39232		7.32696	6.2766		5.37915	6.29064
7.03675	7.40939		5.6108	7.33721		7.48961	7.18891
7.36889	7.90087		7.32696	7.23098		7.27938	6.98398
7.11253	7.17991		6.01844	7.19376		6.84212	7.09008
7.18453	6.98868		7.32696	6.65081		6.73617	5.62359
6.51798	6.96578		6.33591	6.94768		8.02767	6.29064
4.87414	5.32193		6.01844	5.95932		5.85464	4.906
7.03675	6.56986		5.04053	6.12666		6.36171	5.88173
6.87208	6.40939		5.04053	5.55199		6.94081	6.45852
6.5619	6.87036		6.33591	6.2766		6.21165	5.30895
7.8659	7.92481		6.81623	7.46768		7.93493	6.29064
6.97312	7.06609		5.04053	6.12666		6.73617	5.30895
7.4875	7.33092		6.33591	6.7567		7.27938	6.45852
7.22607	7.43463		5.6108	6.53653		6.04416	4.906
6.51798	6.61471		7.32696	5.55199		5.37915	6.45852
7.21236	7.15987		6.01844	6.2766		6.36171	5.88173
8.12205	7.59991		6.81623	7.19376		6.62182	6.60888
7.35648	7.02237		6.01844	5.29509		5.63639	7.09008
8.5504	8.31741		7.00727	7.1163		7.20189	7.36832
6.70587	6.33985		5.6108	4.79618		6.94081	6.29064
6.5619	6.76818		6.59597	6.2766		6.62182	6.74504
6.90655	7.07682		6.59597	6.2766		7.20189	7.36832
7.03675	7.39232		0	7.19376		6.62182	6.10063
6.74449	7.17991		6.33591	6.65081		6.36171	7.09008
7.03675	7.19967		6.01844	6.7567		7.20189	6.10063
5.91852	5.72792		5.6108	4.02725		4.66511	5.30895
6.68616	6.22882		4.08371	5.55199		5.37915	6.10063
7.05222	7.20945		7.70339	6.41241		6.36171	6.60888
8.03124	7.74819		7.46364	7.19376		6.94081	6.60888
6.92348	7.29462		7.25343	5.55199		7.35291	7.18891
7.31858	7.33985		6.59597	7.26727		7.61447	7.45029
8.24164	8.15987		7.80981	8.0706		7.55339	8.13522
7.27965	7.21917		6.81623	6.94768		7.55339	7.63691
7.91753	8.0607		7.00727	7.75001		7.61447	7.83302
7.95917	7.91289		7.32696	6.7567		7.20189	6.74504
6.97312	7.50779		7.17595	7.26727		7.20189	5.88173
7.45293	7.70736		7.70339	7.43615		7.88622	8.15979
7.9836	7.97154		7.17595	7.52874		7.98204	7.7383
8.01554	7.97154		8.32246	8.0706		8.61079	8.18395
7.75677	7.74819		7.17595	7.33721		7.61447	7.52786
8.83623	8.64746		6.33591	7.98604		8.02767	7.52786
7.3812	7.34873		6.81623	6.7567		6.94081	6.98398
7.73775	7.36632		6.81623	5.95932		6.94081	6.74504
7.84828	7.72792		6.33591	6.2766		7.27938	7.52786
8.41328	8.30378		7.32696	7.8491		7.72938	7.89289
8.69546	8.64024		7.58849	7.1163		8.19698	7.60147
8.72474	8.3443		7.46364	7.80041		8.15648	7.67151
7.29274	7.03342		6.01844	5.55199		7.20189	6.98398
7.85712	7.67243		7.32696	7.40392		7.03319	7.18891
9.10097	8.88264		8.32246	8.50976		7.78358	7.80214
7.29274	7.2384		0	6.85535		6.84212	6.29064
8.28159	7.90087		7.58849	7.40392		6.62182	7.60147
7.46454	7.11894		6.33591	7.03445		7.12	5.88173
9.34672	9.15987		8.80659	8.89318		8.51793	9.05617
8.68557	8.67596		7.80981	8.58356		8.23638	8.08477
8.19359	7.90087		7.32696	7.33721		7.61447	6.98398
10.469	10.0485		9.55253	9.66564		9.79194	9.55941
8.64531	8.64746		7.70339	8.33274		8.0719	8.00564
8.46045	8.19476		7.80981	8.4636		7.72938	7.32551
8.15109	8.17493		7.32696	7.75001		7.55339	6.74504
8.06215	7.70736		7.00727	8.0706		7.03319	7.2814
7.8659	7.60733		7.58849	7.26727		7.03319	7.18891
8.72956	8.56986		8.24869	7.98604		8.45252	7.67151
8.53946	8.51964		8.64348	8.74666		9.00223	8.91893
9.23248	8.87652		8.39263	8.72073		8.27472	8.66796
8.99683	8.77479		8.24869	8.64		8.88317	8.70183
8.7862	8.38802		7.70339	7.94182		8.23638	7.97827
8.22124	8.08215		7.90892	7.52874		8.02767	7.60147
7.9836	7.96		7.17595	7.26727		7.35291	7.18891
6.83676	6.44294		6.01844	7.03445		6.94081	6.45852
8.24837	8.17991		7.00727	7.03445		7.42288	6.74504
8.26839	7.96578		7.80981	8.15048		8.02767	7.40989
9.7961	9.58684		8.64348	9.67242		9.6821	9.41376
8.67061	8.36632		8.17095	8.15048		8.19698	8.13522
8.5504	8.18982		7.46364	6.85535		6.94081	6.74504
7.99165	7.82655		7.00727	7.33721		7.48961	7.60147
9.29236	8.61102		8.75425	9.12835		9.37304	9.25174
8.46624	8.21432		8.00165	8.77214		8.72598	8.76726
8.854	8.58871		8.99884	9.14794		9.25332	9.27443
7.9755	7.97728		8.17095	8.29808		8.15648	8.2311
9.57551	9.32418		9.42438	9.24211		9.49986	9.42394
9.02848	8.92778		9.12788	9.66564		9.79194	9.70009
7.74729	7.97154		8.45955	8.58356		8.64046	8.73492
7.23965	7.25739		7.58849	8.18882		8.15648	8.2311
8.68557	8.62571		9.12788	8.72073		9.30981	9.52199
8.03124	7.92481		6.81623	7.75001		8.41867	8.18395
9.11209	8.98299		9.28373	9.39751		9.79194	9.82827
8.24837	8.10329		7.17595	8.55449		8.7534	8.63328
8.20748	8.25267		8.32246	8.33274		8.58049	8.0325
9.36852	9.0954		9.08613	9.02617		9.45046	9.15727
8.88026	8.97728		8.85711	9.29579		8.85813	9.34041
7.77554	8.36194		8.5235	7.98604		8.90778	8.73492
8.36452	8.38802		8.32246	8.26258		8.85813	8.36394
7.93433	7.9542		7.32696	7.80041		7.67307	7.09008
8.06215	8.20457		8.5235	8.49454		8.48559	8.13522
9.4985	9.26913		9.20791	9.41379		9.71035	9.18147
9.76591	9.54882		10.2451	10.3034		10.7234	10.2956
9.55935	9.38802		9.04315	8.58356		9.00223	8.94745
8.80459	8.49586		8.32246	8.93888		8.90778	8.82986
7.6387	7.45121		7.25343	7.40392		7.67307	6.98398
8.23487	8.16491		8.24869	8.0706		8.61079	8.76726
9.02063	8.98584		8.75425	8.82178		9.00223	9.02975
8.80916	8.47978		8.5235	8.52483		8.83265	8.08477
9.23925	9.13955		8.85711	8.89318		9.0249	8.59775
8.66558	8.33539		8.32246	7.46768		8.54955	8.40564
9.62552	9.224		9.35577	9.69257		9.93649	9.76561
8.76756	8.64386		8.32246	9.01555		9.09087	9.01635
8.94802	9.04985		7.90892	8.11109		7.88622	6.98398
7.21236	6.94251		5.6108	7.03445		7.27938	7.09008
8.30115	8.30834		7.46364	7.40392		7.78358	7.09008
8.6039	8.69697		7.32696	7.8491		8.27472	8.2311
7.06754	7.19967		6.33591	7.33721		7.27938	7.09008
8.46045	8.27146		7.32696	8.0706		7.88622	8.08477
8.46624	8.17493		7.46364	7.6978		8.02767	7.52786
8.71505	8.55075		6.59597	6.7567		7.27938	7.45029
8.59336	8.55075		7.70339	7.8491		8.04995	7.7383
7.46454	7.53138		6.33591	7.19376		7.88622	7.36832
7.89195	7.88874		6.81623	7.19376		7.55339	7.45029
8.22807	7.82655		7.32696	7.33721		7.93493	7.36832
9.11209	8.68299		7.32696	7.1163		8.31208	7.67151
7.12722	6.9542		6.59597	6.2766		6.84212	6.10063
8.48347	8.11374		5.6108	7.1163		7.35291	7.09008
8.47775	8.29921		7.58849	7.52874		7.88622	8.08477
7.4875	7.49185		6.33591	6.65081		6.73617	6.98398
8.04678	8.04985		6.59597	7.19376		7.67307	7.09008
9.15574	8.8857		8.32246	8.86977		8.31208	9.1076
8.03903	7.71425		7.70339	7.46768		7.48961	7.36832
8.06215	8.17493		8.32246	7.40392		7.12	8.08477
8.81824	8.53138		7.70339	7.6978		8.45252	6.86945
7.00528	7.06609		5.04053	6.65081		7.27938	6.29064
8.68557	8.66178		8.17095	8.82178		9.19452	8.70183
7.41751	7.74147		7.80981	6.7567		7.88622	7.52786
7.91753	7.48382		7.46364	6.65081		7.98204	7.18891
8.19359	8.07146		6.81623	6.85535		7.27938	6.60888
8.07736	8.31288		7.17595	7.03445		7.61447	7.09008
7.31858	7.43463		6.01844	5.95932		6.49762	6.86945
6.47269	7.09803		6.47179	6.12666		6.21165	6.60888
7.65906	7.40939		7.17595	6.2766		6.94081	6.86945
8.63507	8.43463		6.33591	7.19376		7.35291	7.18891
6.60452	6.87036		6.59597	6.53653		6.73617	7.36832
6.83676	6.49185		5.04053	5.95932		5.37915	6.10063
7.64891	7.59991		7.70339	7.1163		7.55339	7.60147
7.56508	7.59991		6.01844	7.26727		6.49762	6.74504
6.87208	6.89482		6.01844	7.1163		6.84212	6.45852
4.87414	5.35755		5.04053	5.29509		5.06586	3.4142
6.76342	7		6.01844	6.85535		5.06586	6.60888
6.5619	7.33092		5.04053	6.2766		6.84212	5.88173
7.14176	7.54689		7.17595	7.23098		6.84212	7.2814
7.34395	7.34873		6.59597	6.41241		7.03319	6.74504
6.1375	6.87036		5.6108	5.95932		6.62182	5.62359
7.23965	7.36632		6.59597	6.7567		7.72938	7.2814
6.87208	7.19967		6.59597	6.85535		7.20189	6.45852
6.44949	6.22882		5.6108	6.94768		7.12	6.60888
6.83676	6.89482		5.04053	6.7567		6.62182	6.74504
6.95676	6.97728		5.04053	7.19376		7.03319	6.74504
5.77664	6.47573		4.08371	6.12666		4.1083	6.10063
5.61927	6.6865		5.6108	5.76998		6.73617	5.88173
6.78211	7.15987		6.59597	6.53653		6.68012	5.62359
7.44122	7.65105		7.52742	6.53653		7.20189	7.60147
7.54333	7.87652		6.01844	7.03445		7.12	7.18891
7.0211	7.02237		6.81623	7.33721		7.12	5.62359
8.24837	8.32643		7.32696	7.26727		8.19698	7.60147
7.83044	7.87652		6.01844	7.40392		7.42288	7.60147
7.84828	8.08215		6.81623	7.26727		7.61447	6.74504
7.77554	7.83289		5.6108	7.33721		6.84212	7.52786
7.44122	7.5157		5.04053	6.85535		7.12	5.62359
6.94022	7.41785		5.6108	6.7567		6.49762	7.52786
7.99966	8.15482		7.32696	6.7567		7.42288	7.45029
7.06754	7.41785		6.33591	7.03445		7.03319	6.10063
6.90655	7.03342		6.59597	6.53653		7.20189	6.60888
7.3934	7.46761		6.59597	6.41241		6.84212	6.74504
8.07736	8.49985		7.00727	7.8491		7.55339	7.7383
7.72814	7.61471		7.32696	6.53653		7.27938	5.62359
8.1147	7.99435		8.08879	7.49853		7.03319	7.36832
7.76618	7.72792		8.00165	7.46768		7.20189	7.36832
6.30192	6.14975		5.04053	5.29509		6.21165	5.88173
8.33951	8.36194		6.59597	7.1163		6.62182	7.2814
8.56666	8.37938		8.35797	7.98604		7.72938	7.67151
8.5504	8.45121		7.90892	7.26727		7.12	7.67151
7.59709	7.65105		6.81623	6.94768		7.93493	6.74504
6.81877	6.59991		6.01844	6.65081		7.12	6.10063
6.87208	7.01123		6.59597	6.65081		7.12	7.09008
7.06754	6.94251		6.59597	6.7567		6.84212	6.60888
7.36889	7.57743		7.00727	6.53653		6.73617	7.18891
7.3812	7.49985		6.33591	6.65081		6.62182	6.45852
7.91753	7.90689		6.59597	7.75001		7.27938	7.80214
6.80056	7.07682		6.33591	6.53653		7.27938	7.14034
7.41751	7.91289		7.32696	6.85535		7.42288	7.038
7.65906	7.87652		6.33591	7.89621		6.36171	7.2814
7.57583	7.77479		7.80981	7.19376		7.55339	7.18891
7.96736	7.39232		6.01844	6.2766		6.49762	6.86945
7.87464	7.56224		7.46364	6.65081		6.21165	6.29064
8.10731	8.16491		7.80981	7.58732		7.55339	6.60888
6.98929	6.96578		6.59597	6.2766		5.63639	5.30895
7.12722	6.70044		5.6108	6.53653		5.63639	5.62359
9.13044	9.11114		7.90892	8.15048		8.15648	7.86327
8.01554	8.05528		8.00165	7.33721		7.83581	6.98398
9.21195	9.13186		7.80981	7.8491		7.35291	7.52786
8.22124	8.17493		7.32696	7.19376		7.03319	7.60147
7.12722	7.11894		5.04053	6.94768		5.06586	6.29064
7.8659	7.91289		7.17595	6.7567		6.62182	7.18891
8.41328	8.44294		7.70339	7.52874		7.98204	7.52786
7.95094	8.03892		6.59597	7.58732		8.0719	7.52786
8.62476	8.64746		7.70339	7.8491		8.02767	7.09008
7.71847	7.65105		7.00727	7.19376		7.42288	6.98398
6.76342	7.3837		6.01844	6.41241		7.48961	6.60888
7.18453	6.96578		5.6108	6.85535		6.62182	6.60888
7.4875	7.53138		6.81623	6.41241		6.84212	6.74504
7.6387	7.69349		6.59597	6.7567		7.20189	6.86945
7.44122	7.14975		5.04053	4.58242		6.62182	6.10063
7.59709	7.90087		7.58849	7.26727		7.67307	6.45852
7.6076	7.97154		7.17595	7.19376		7.98204	7.45029
6.44949	7.25739		6.59597	7.58732		7.03319	6.60888
7.36889	7.29462		7.17595	7.03445		7.35291	7.45029
7.9755	8.15482		7.17595	7.03445		6.73617	7.67151
9.78919	9.44087		7.70339	8.77214		8.58049	8.13522
8.08491	8.36632		7.46364	7.6978		8.27472	7.86327
7.5865	7.76818		7.00727	7.8491		6.84212	7.86327
7.75677	7.59246		7.00727	7.6978		7.93493	7.60147
7.54333	7.45943		6.33591	7.40392		7.20189	6.86945
7.53234	7.40088		6.33591	6.41241		6.49762	6.74504
6.47269	7.13955		6.81623	7.03445		6.73617	6.98398
6.68616	7.16993		5.6108	7.26727		7.03319	6.98398
7.77554	8.07682		7.90892	7.26727		8.02767	6.98398
8.14389	8.04985		7.17595	7.19376		8.02767	7.45029
7.95094	8.09803		7.46364	7.46768		7.35291	7.60147
7.91753	7.5157		6.59597	7.26727		6.84212	6.74504
7.75677	7.76155		6.01844	7.03445		6.21165	6.86945
7.55425	7.41785		7.17595	7.33721		5.63639	6.45852
8.03903	7.93664		8.17095	7.75001		7.88622	7.67151
7.29274	7.3837		6.33591	7.19376		6.73617	7.18891
7.64891	7.99435		7.90892	7.8491		7.27938	6.45852
8.03124	8.14466		7.70339	7.94182		6.94081	7.45029
7.23965	7.42626		6.59597	7.33721		7.42288	7.09008
8.06978	8.30834		7.46364	7.52874		7.55339	7.18891
7.74729	7.89482		7.32696	7.75001		7.78358	8.13522
7.03675	7.36632		6.59597	7.03445		6.73617	6.86945
7.64891	7.82655		5.6108	7.46768		7.20189	6.98398
7.55425	7.29462		6.59597	7.19376		7.27938	6.98398
8.1147	8.26679		5.6108	7.94182		7.27938	6.98398
7.26644	7.59246		7.90892	6.94768		7.20189	7.60147
7.6387	7.81378		6.81623	7.19376		6.36171	6.53566
7.29274	7.2384		7.32696	6.65081		6.94081	6.60888
8.98075	8.72792		8.45955	8.66742		8.23638	8.48558
7.18453	7.60733		7.32696	7.46768		6.94081	7.18891
7.31858	7.55459		6.33591	7.19376		6.84212	7.36832
7.62841	7.76155		7.32696	7.52874		7.20189	7.2814
8.06978	7.87036		7.90892	7.64361		7.27938	6.45852
8.01554	8.01681		8.80659	8.49454		8.54955	8.73492
7.18453	7.37504		7.32696	7.33721		7.42288	6.60888
7.06754	7.45121		6.33591	6.53653		7.35291	5.88173
6.49551	6.76818		6.59597	6.7567		8.0719	7.45029
7.6387	7.48382		6.81623	7.46768		7.88622	7.7383
7.26644	6.91886		6.81623	6.12666		7.27938	7.09008
7.80325	7.67948		7.17595	6.7567		7.42288	6.29064
8.5005	8.38802		8.08879	7.52874		7.83581	7.2814
8.06978	8.26679		7.46364	7.52874		7.03319	6.98398
8.61957	8.42206		7.70339	7.46768		7.52186	5.62359
8.275	8.13443		7.46364	7.40392		8.02767	7.67151
7.49884	7.88264		7.32696	6.65081		6.94081	6.98398
8.56126	8.37938		8.45955	7.1163		7.88622	7.97827
8.33951	8.04439		6.59597	7.46768		7.42288	7.2814
8.86281	8.84862		7.70339	7.46768		6.84212	7.60147
6.87208	7.13955		6.33591	6.41241		6.49762	4.906
6.1375	5.55459		5.6108	3.11313		4.1083	5.30895
7.53234	7.7879		6.33591	7.40392		6.73617	6.86945
9.02063	8.81698		7.00727	8.33274		8.15648	7.67151
6.90655	7.48382		5.6108	7.40392		6.73617	7.2814
7.77554	7.62205		5.6108	6.53653		6.73617	5.30895
7.23965	6.98868		5.6108	5.29509		4.66511	5.88173
7.21236	6.84549		5.6108	5.95932		6.04416	7.09008
7.21236	6.98868		6.33591	6.2766		6.84212	6.60888
6.83676	7.32193		5.6108	6.7567		7.12	7.7383
5.91852	5.83289		5.04053	4.58242		5.06586	4.3449
6.24917	5.2854		0	4.02725		4.66511	4.3449
6.97312	6.6865		6.33591	5.76998		5.63639	6.10063
7.31858	7.33985		7.17595	6.53653		7.20189	6.74504
7.77554	7.57743		6.59597	7.1163		7.42288	6.53566
7.11253	7.43463		6.33591	6.41241		6.49762	7.45029
5.84933	6.14975		6.01844	5.29509		5.85464	6.29064
6.10818	6.40939		5.04053	4.98232		5.37915	6.29064
6.47269	7.01123		6.59597	6.41241		6.62182	6.45852
6.42592	6.50779		5.6108	3.11313		4.1083	5.62359
8.01554	8.04985		7.90892	6.7567		7.42288	6.60888
7.06754	6.84549		6.01844	5.29509		6.62182	5.62359
7.23965	7.31288		7.46364	7.03445		6.84212	6.29064
7.21236	7.52356		7.80981	7.46768		7.83581	7.18891
5.61927	5.93074		4.08371	5.29509		5.63639	5.88173
6.72531	6.62936		6.59597	5.29509		6.21165	6.29064
6.44949	6.58496		5.6108	6.12666		5.85464	5.88173
7.53234	6.89482		5.04053	6.2766		5.85464	6.29064
6.5619	6.30378		5.04053	6.12666		6.04416	4.906
8.03124	8.0607		7.70339	7.52874		7.55339	7.36832
7.92595	7.76818		7.00727	7.19376		6.49762	5.88173
7.12722	7.15987		6.01844	5.76998		5.63639	5.88173
7.31858	7.43463		6.59597	7.33721		7.12	7.2814
6.88941	6.18982		5.04053	4.58242		6.04416	6.10063
7.21236	6.94251		6.59597	6.12666		6.04416	5.88173
7.12722	7.29462		6.33591	6.94768		6.49762	6.45852
7.46454	7.43463		6.01844	6.12666		7.03319	6.60888
7.53234	7.48382		7.00727	6.7567		7.03319	7.18891
7.65906	7.97154		7.46364	7.26727		6.73617	7.7383
7.70874	7.76155		7.58849	5.95932		6.73617	6.60888
7.23965	7.33092		6.01844	6.85535		6.94081	7.09008
7.69894	7.78136		7.17595	7.6978		6.49762	7.2814
7.18453	7.11894		6.81623	7.1163		6.04416	6.60888
8.61957	8.27612		8.08879	7.19376		6.49762	5.88173
8.69053	8.15987		8.17095	7.1163		6.49762	6.74504
8.83623	8.81378		8.32246	8.39965		8.58049	8.66796
8.59864	8.47978		7.32696	7.03445		6.21165	7.09008
7.69894	7.2384		6.81623	6.7567		6.21165	6.74504
7.19851	7.58496		6.81623	6.85535		6.84212	6.60888
7.9755	8.02791		6.01844	7.40392		5.85464	6.74504
7.75677	7.78136		7.32696	6.2766		7.20189	6.86945
8.41328	8.65821		8.58474	8.72073		8.61079	8.59775
7.31858	7.19967		6.81623	7.03445		7.12	6.74504
8.47201	8.62571		7.58849	7.52874		7.61447	7.2814
6.51798	6.33985		4.08371	6.12666		5.63639	6.10063
6.27578	6.62936		6.59597	6.2766		5.85464	3.4142
7.71847	7.43463		6.01844	6.65081		7.42288	6.45852
7.09769	7.05528		6.01844	5.76998		6.84212	6.29064
7.71847	7.3837		7.00727	6.7567		7.35291	6.86945
7.6387	7.52356		7.90892	7.94182		8.45252	7.18891
7.34395	7.03342		5.6108	6.12666		6.49762	6.74504
7.36889	7.03342		4.08371	6.65081		6.36171	7.18891
8.10731	7.8009		7.32696	7.52874		7.45663	6.29064
7.95917	7.59246		6.33591	7.19376		7.20189	7.2814
6.97312	6.80735		5.6108	6.2766		6.49762	6.10063
7.67914	7.70736		6.33591	6.80687		6.62182	6.86945
6.76342	6.20945		6.01844	6.7567		6.49762	6.29064
7.51009	7.22882		6.59597	7.03445		6.94081	6.74504
7.9836	7.87036		6.59597	7.03445		7.20189	6.86945
7.23965	7.36632		6.59597	6.85535		7.03319	6.60888
7.09769	7.34873		6.33591	6.53653		7.48961	7.09008
6.49551	6.87036		5.04053	5.95932		5.85464	5.30895
8.24837	8.12412		6.81623	7.46768		7.72938	7.2814
8.32683	7.62936		7.70339	7.75001		8.58049	8.18395
8.39519	8.35315		7.17595	7.64361		8.34849	7.67151
8.09241	8.34873		6.01844	6.41241		7.12	7.2814
7.70874	7.39232		7.00727	7.52874		7.12	7.67151
7.44122	7.76818		7.00727	7.26727		7.48961	7.60147
8.33951	8.19967		7.32696	7.40392		8.02767	7.86327
8.79542	8.53916		7.17595	7.75001		7.88622	8.08477
8.03903	8.12412		6.33591	7.46768		7.31661	7.4896
7.64891	7.7211		7.32696	6.85535		7.67307	6.74504
7.40551	7.59246		7.80981	5.55199		7.45663	6.86945
7.45293	7.58496		6.33591	6.2766		6.21165	6.60888
8.15109	8.04985		6.81623	6.85535		6.21165	7.52786
7.81237	7.55459		5.04053	5.55199		6.62182	6.45852
8.12205	7.86419		7.00727	7.03445		7.61447	7.36832
7.69894	7.94837		6.33591	6.7567		7.27938	7.2814
7.9836	8.28077		7.58849	7.03445		6.73617	7.60147
7.65906	8.01123		7.80981	7.1163		7.67307	7.80214
8.01554	7.74819		7.00727	7.19376		6.36171	7.45029
7.53234	7.8009		6.33591	6.41241		7.20189	7.09008
6.87208	7.01123		6.01844	6.12666		6.21165	6.60888
7.62841	7.43463		7.80981	6.85535		6.84212	7.52786
8.5504	8.48784		7.80981	6.65081		7.20189	7.18891
8.20055	8		7.46364	7.75001		7.78358	7.36832
8.53396	8.53528		7.58849	7.98604		7.88622	7.09008
7.93433	7.98868		8.08879	8.22617		8.0719	8.32101
7.3934	7.65105		5.6108	6.2766		6.21165	7.67151
8.17956	8.18488		7.58849	7.46768		7.12	7.36832
8.6039	8.54303		7.80981	8.26258		7.67307	8.13522
8.26839	7.86419		6.59597	6.85535		6.36171	7.18891
8.14389	8.23362		7.17595	7.46768		7.83581	7.60147
8.275	8.5812		8.24869	7.8491		7.72938	7.67151
8.15109	8.11374		7.17595	7.6978		7.48961	7.7383
5.7001	6.71425		5.04053	5.55199		6.21165	5.88173
7.83044	8.08746		7.17595	7.19376		7.20189	7.09008
8.09241	8.16491		7.00727	7.64361		7.48961	6.45852
8.66558	8.93369		8.08879	8.43198		8.66953	8.32101
7.80325	7.9542		8.32246	8.22617		8.31208	7.97827
8.13665	8.60363		7.58849	7.33721		7.78358	6.86945
8.62476	8.56224		8.08879	8.02894		7.12	7.2814
7.87464	7.85798		7.17595	7.6978		6.94081	7.36832
8.98479	8.7039		7.46364	7.6978		8.02767	7.7383
8.03903	8.18982		7.58849	6.85535		7.27938	7.18891
8.03903	8.224		6.33591	6.7567		6.73617	6.74504
7.61804	7.86419		7.17595	7.46768		6.94081	7.60147
8.1654	8.37069		7.17595	7.89621		7.12	7.92191
8.09241	8.09276		8.24869	7.8491		8.23638	7.67151
8.43706	8.31741		6.59597	7.46768		7.35291	7.52786
8.06215	8.24317		7.90892	7.26727		7.27938	7.86327
8.1654	8.08746		7.32696	7.52874		7.93493	8.40564
8.96038	8.72792		8.08879	8.29808		8.43569	8.44616
7.55425	7.73471		7.32696	7.80041		7.55339	7.7383
8.8137	8.82337		8.32246	8.64		8.02767	7.97827
7.81237	8.35315		8.64348	8.55449		8.88317	8.08477
8.1654	7.86419		7.80981	8.72073		8.51793	8.48558
8.53946	8.64746		8.64348	8.4636		9.04723	8.52395
6.42592	6.65821		7.00727	6.2766		6.21165	5.88173
7.61804	7.7211		7.80981	6.85535		7.27938	6.29064
7.4875	7.45121		6.81623	6.85535		6.73617	7.36832
8.40125	7.99435		6.59597	7.6978		7.48961	6.74504
8.49484	8.3443		6.81623	8.55449		8.19698	7.86327
8.24837	8.29002		7.17595	7.80041		8.19698	7.97827
8.63507	8.50383		7.58849	8.39965		7.78358	7.97827
8.03124	7.88264		7.32696	7.8491		7.61447	7.7383
9.11209	8.98584		8.64348	8.85792		7.98204	9.02975
7.72814	8.15987		6.33591	7.40392		7.80993	8.36394
9.43498	9.48985		8.90592	9.29579		9.1122	9.52199
8.41328	8.35315		8.24869	8.22617		8.15648	8.0325
8.90604	8.75154		7.80981	8.02894		8.48559	7.86327
8.30115	8.38802		7.90892	7.94182		8.31208	8.48558
9.3839	9.14211		8.24869	8.77214		8.73976	8.27675
9.82116	9.45738		8.24869	8.96121		8.97919	9.02975
8.57204	8.60363		8.39263	8.43198		8.7534	8.52395
8.01554	8.32193		8.5235	8.82178		9.04723	8.44616
9.37469	9.20701		9.39048	9.8444		9.9305	9.91744
10.1364	10.0028		9.4575	10.25		9.89401	9.93178
8.63507	8.77149		8.5235	8.34976		8.69803	8.2311
9.4584	9.47573		9.39048	9.73206		9.72428	9.64893
9.46709	9.45738		8.95312	9.68589		9.53188	9.42394
9.40816	9.24317		8.75425	9.5672		9.41656	9.59589
9.86783	9.59991		9.16845	9.26022		9.40796	9.49327
8.83623	8.85798		8.24869	8.74666		9.32816	8.73492
9.18763	9.01959		8.24869	8.59788		8.69803	7.95036
9.16645	9.01402		7.90892	8.50976		8.19698	7.77057
8.26839	8.55075		7.80981	8.26258		8.61079	8.0325
8.01554	8.03342		8.17095	7.98604		8.3304	8.0325
8.6039	8.69349		8.24869	9.00484		8.61079	8.66796
9.52371	9.16993		8.32246	8.86977		8.15648	8.13522
8.17956	7.77479		7.17595	8.0706		7.48961	7.67151
9.41117	9.20457		8.64348	9.3305		8.66953	9.15727
7.9755	7.73471		7.58849	7.58732		7.67307	7.52786
8.28814	8.19967		7.80981	7.26727		7.83581	7.92191
8.42522	8.37938		8.32246	8.69432		9.00223	8.27675
8.41328	8.30834		8.17095	8.39965		8.27472	7.80214
7.6387	7.36632		6.59597	7.8491		7.55339	6.45852
7.15616	7.5157		6.81623	8.02894		8.38401	7.60147
7.75677	7.77479		7.80981	7.98604		7.78358	8.32101
8.68557	8.46352		7.46364	7.80041		8.11481	7.97827
8.65041	8.46352		7.70339	7.94182		7.78358	8.13522
8.17956	8.10329		7.17595	7.52874		7.55339	8.08477
8.67061	8.35755		7.80981	8.91621		8.51793	7.67151
8.71505	8.73809		7.90892	8.11109		8.38401	7.92191
9.0167	8.82655		8.17095	8.43198		8.64046	8.32101
8.98075	8.94837		8.32246	8.61206		8.72598	8.18395
9.82342	9.7211		9.3202	9.41379		9.8051	9.55941
8.09241	8.224		8.08879	8.0706		8.0719	8.2311
8.4488	8.47573		9.04315	8.55449		8.83265	7.86327
9.1981	9.00843		8.24869	8.69432		8.15648	8.13522
8.21438	8.3966		7.70339	8.02894		7.93493	8.13522
7.96736	8.02237		7.90892	8.24449		8.38401	8.32101
8.10731	8.30378		6.01844	7.26727		7.12	6.29064
8.51732	8.49185		7.58849	8.33274		8.11481	7.36832
7.34395	7.73471		8.24869	7.19376		7.20189	7.36832
7.81237	7.67948		7.70339	7.33721		7.72938	7.36832
8.02341	7.8009		6.81623	6.12666		7.12	6.86945
8.48917	8.35315		8.08879	8.18882		8.21681	8.48558
9.05177	8.77808		8.08879	8.55449		8.34849	8.7989
7.30572	7.8392		6.59597	7.75001		7.72938	7.67151
8.32683	8.20457		7.80981	7.46768		7.61447	7.45029
8.80459	8.7879		8.32246	8.79717		7.67307	8.52395
8.92298	9.18735		8.24869	8.64		8.69803	8.56132
8.68557	8.74147		8.75425	8.93888		9.0249	8.18395
6.32759	5.67243		0	6.12666		5.85464	5.88173
8.52843	8.43463		7.80981	8.11109		8.58049	7.86327
8.42522	8.62205		6.33591	7.26727		7.61447	7.52786
8.28814	8.10852		7.80981	8.39965		8.83265	8.27675
9.39608	9.18239		9.0648	9.37275		9.13323	9.18147
9.13044	9.08746		10.0418	9.86822		10.1267	9.46396
8.275	8.47978		8.00165	8.69432		8.48559	8.2311
8.62476	8.68299		8.45955	8.61206		8.69803	8.63328
9.10469	8.87344		6.81623	8.4636		8.72598	8.13522
10.1401	10.0293		9.52154	10.0142		10.0347	9.98776
8.47775	8.62205		8.08879	9.02617		8.34849	8.88985
10.2977	10.2866		10.4889	10.7633		10.6377	10.6129
8.14389	8.23362		7.58849	8.18882		8.58049	7.80214
8.4488	8.30834		8.17095	8.33274		8.95578	8.59775
8.54494	8.37069		7.46364	8.18882		7.83581	7.67151
8.15109	8.09803		7.64709	7.75001		8.41867	7.92191
7.57583	7.83289		6.81623	7.03445		7.55339	6.60888
7.46454	7.43463		6.01844	6.12666		6.21165	6.86945
6.04769	6.20945		6.01844	5.55199		6.04416	5.88173
7.4875	7.54689		6.81623	7.19376		7.48961	6.60888
7.06754	7.40088		6.81623	7.40392		6.94081	6.45852
4.72759	5.42626		0	4.02725		5.06586	4.3449
8.06215	7.85175		7.32696	7.52874		7.67307	7.52786
8.02341	8.37504		7.46364	7.89621		8.23638	8.27675
7.03675	6.6865		5.04053	6.80687		7.42288	6.60888
7.21236	7.57743		6.33591	7.40392		7.55339	6.60888
6.30192	5.88264		5.6108	6.2766		5.63639	5.88173
7.4875	7.59246		6.59597	7.03445		7.20189	7.45029
7.83044	7.73471		7.00727	7.19376		7.48961	7.52786
8.48917	8.29002		7.80981	7.33721		8.0719	7.86327
8.07736	7.59246		7.00727	7.6978		6.94081	6.60888
7.31858	7.19967		7.32696	7.1163		6.73617	7.09008
7.44122	7.53138		5.04053	7.33721		7.42288	6.74504
6.92348	7.18982		7.70339	6.12666		6.21165	6.29064
6.87208	6.56986		5.04053	5.55199		6.36171	4.3449
7.3934	7.03342		5.6108	6.65081		6.73617	6.86945
8.03903	8.08215		7.58849	7.52874		7.27938	7.18891
7.69894	7.96578		4.08371	7.1163		6.84212	6.86945
7.67914	7.33092		6.33591	6.65081		6.84212	6.10063
7.06754	7.41785		7.32696	6.7567		8.41867	7.2814
6.37759	5.93074		4.08371	6.41241		5.37915	5.62359
6.97312	7.03342		7.00727	6.65081		6.21165	6.60888
6.60452	6.37504		6.01844	5.76998		6.21165	5.88173
7.51009	7.31288		7.00727	6.53653		6.49762	7.09008
6.97312	7.5157		6.33591	6.85535		7.42288	6.29064
7.09769	6.9542		7.58849	6.53653		7.20189	7.18891
7.81237	7.94251		6.81623	7.1163		6.84212	6.45852
6.97312	7.37504		6.01844	5.55199		6.36171	6.29064
7.34395	7.19967		5.6108	5.29509		6.21165	6.60888
7.46454	7.31288		6.59597	6.65081		6.73617	6.60888
6.72531	6.89482		4.08371	6.12666		6.21165	6.74504
7.41751	7.7211		7.17595	7.46768		6.04416	6.45852
6.76342	6.89482		6.01844	6.65081		7.12	6.60888
6.76342	7.01123		4.08371	5.29509		6.21165	6.29064
7.59709	8.04985		6.59597	6.53653		7.12	7.52786
7.83044	8.16491		7.80981	7.9641		8.11481	7.7383
6.19442	6.85798		6.01844	6.12666		4.1083	4.3449
8.74869	8.75822		7.17595	7.89621		7.61447	7.97827
8.47201	8.36632		8.17095	8.29808		7.93493	8.0325
8.71017	8.46352		7.17595	7.98604		7.83581	7.67151
8.31405	8.49185		8.13045	7.80041		7.48961	7.80214
8.58274	8.77149		7.00727	7.75001		7.67307	7.52786
7.53234	7.90087		7.32696	7.40392		7.78358	6.60888
8.23487	8.24793		8.32246	7.58732		7.42288	7.18891
7.95094	7.85798		6.59597	6.53653		7.12	6.74504
7.55425	7.56986		7.00727	7.1163		7.03319	6.74504
7.84828	7.84549		7.17595	6.7567		7.55339	7.36832
8.03124	7.85175		6.01844	7.26727		7.42288	7.45029
8.98479	8.52748		7.46364	7.8491		7.42288	7.2814
7.00528	7.08746		7.00727	5.76998		6.73617	6.45852
7.95094	7.94837		5.04053	7.46768		7.83581	7.2814
7.46454	7.77479		7.70339	7.8491		7.55339	7.09008
7.88332	7.96		6.33591	6.65081		7.67307	6.74504
7.68907	8.19476		7.46364	7.8491		7.78358	7.67151
8.03903	7.82655		7.70339	7.52874		8.0719	7.52786
7.88332	8.20457		7.00727	7.40392		7.93493	7.67151
7.83044	7.90087		7.25343	7.33721		7.27938	7.18891
8.22124	8.29002		7.00727	8.11109		7.20189	6.29064
7.53234	7.3837		6.81623	6.2766		7.12	7.2814
7.83044	7.73471		6.81623	7.26727		7.12	6.86945
6.87208	7.36632		6.59597	6.53653		6.49762	5.88173
7.61804	7.40088		6.81623	6.65081		6.62182	5.30895
6.72531	7.20945		6.33591	6.2766		6.21165	6.45852
7.21236	7.03342		5.6108	7.26727		7.12	6.45852
7.23965	7.19967		6.01844	6.12666		6.04416	6.45852
8.43706	8.224		7.00727	6.94768		7.55339	8.18395
8.6039	8.43879		8.58474	7.75001		8.51793	7.83302
8.19359	8.16993		7.17595	7.75001		7.67307	7.63691
7.4875	8.07682		7.70339	7.52874		7.48961	7.2814
7.05222	7.15987		6.59597	6.65081		6.62182	5.62359
7.73775	7.65105		7.17595	6.53653		7.12	6.86945
8.13665	8.2384		8.00165	7.75001		8.80672	7.7383
7.31858	8.02791		7.00727	7.03445		7.35291	6.98398
7.49884	7.76818		8.32246	7.1163		7.67307	7.09008
9.3182	9.25739		9.04315	8.66742		8.80672	8.40564
8.77224	8.66178		8.80659	8.43198		8.19698	8.18395
7.71847	7.98299		7.70339	6.85535		7.03319	6.60888
7.12722	7.44294		7.00727	6.65081		6.94081	5.88173
7.34395	7.50779		6.33591	7.19376		6.21165	6.60888
8.14389	8.04985		8.08879	7.77543		7.83581	6.98398
7.83044	7.73471		7.17595	7.52874		7.27938	7.18891
7.80325	7.7879		7.00727	6.85535		7.12	7.60147
8.06215	7.96578		7.17595	7.1163		7.35291	7.52786
8.15109	7.74819		6.18589	7.64361		7.12	7.92191
7.84828	8.0607		7.52742	7.6978		7.78358	8.08477
7.12722	7.34873		6.81623	7.1163		6.49762	6.74504
8.55584	8.36632		7.58849	8.02894		8.23638	8.2311
8.07736	7.81378		8.00165	7.1163		6.62182	7.18891
8.50613	8.24317		8.75425	8.39965		8.34849	9.00283
7.61804	8.05528		7.90892	7.80041		7.35291	7.86327
7.41751	7.6865		6.81623	7.64361		7.48961	7.67151
7.56508	7.67243		7.00727	6.85535		6.21165	6.10063
7.53234	7.56986		6.81623	7.1163		7.03319	6.29064
8.37071	8.58871		7.90892	8.43198		8.19698	8.27675
7.33132	7.56986		7.00727	6.85535		6.43126	6.60888
7.4875	8.11374		7.46364	7.1163		6.94081	7.09008
7.89195	7.8009		7.46364	7.19376		7.12	7.09008
8.41328	8.40088		6.59597	7.64361		6.94081	7.80214
8.54494	8.59619		7.90892	7.64361		7.35291	7.60147
8.43706	8.41785		8.95312	8.13092		8.38401	8.57965
8.95215	9.09276		8.75425	9.16727		8.90778	9.18147
8.40125	8.47978		8.39263	7.98604		8.11481	8.13522
8.15827	8.00562		7.46364	7.8491		7.35291	7.7383
8.00762	8.21432		7.90892	7.75001		7.35291	7.45029
7.47606	7.89482		7.70339	7.19376		6.84212	6.74504
8.13665	7.91886		6.81623	7.03445		6.62182	6.60888
8.17956	8.29002		8.32246	8.00765		6.21165	8.32101
7.76618	8.10852		7.75758	7.6978		7.35291	8.0325
7.65906	7.89482		6.01844	7.03445		6.73617	6.86945
8.1654	8.19967		7.70339	7.58732		6.62182	7.45029
7.91753	8.11894		6.33591	6.65081		5.85464	6.86945
8.48347	8.14466		7.80981	7.40392		7.12	7.2814
7.08269	7.37504		6.33591	7.33721		7.31661	7.36832
6.22205	6.65821		7.17595	6.41241		5.63639	4.906
6.42592	6.56986		7.00727	6.65081		6.94081	6.86945
7.00528	7.33985		7.17595	6.94768		7.72938	7.18891
9.21195	8.82337		8.58474	8.74666		8.61079	8.42604
7.83044	8.15482		7.80981	7.94182		6.94081	7.18891
7.82143	7.65821		6.81623	7.1163		7.03319	6.74504
7.56508	7.03342		6.59597	5.86775		7.03319	7.45029
7.51009	7.69349		7.46364	7.03445		7.12	7.60147
8.26175	8.15482		7.17595	7.80041		7.55339	7.45029
6.80056	6.50779		5.6108	6.94768		5.63639	6.45852
8.09241	8.21432		7.46364	7.33721		7.48961	7.70529
7.12722	7.21917		7.00727	6.53653		6.49762	7.52786
7.77554	7.85798		7.46364	7.58732		6.94081	7.67151
8.48347	8.10329		8.39263	7.75001		7.27938	8.08477
7.26644	6.71425		5.6108	6.47581		3.18961	5.62359
7.29274	7.52356		6.01844	6.53653		6.94081	6.29064
7.77554	7.96		6.81623	7.46768		7.20189	6.29064
8.15109	7.90087		7.58849	7.94182		8.0719	7.45029
9.40515	9.00843		8.90592	8.73375		8.72598	8.88985
8.65548	8.33985		8.39263	7.52874		7.35291	7.09008
4.56445	4.85798		6.01844	5.29509		5.06586	4.906
6.68616	7.40088		6.81623	6.65081		6.36171	6.60888
7.06754	7.36632		6.59597	6.85535		6.84212	7.36832
7.49884	7.7211		6.81623	7.19376		7.42288	6.98398
8.01554	8.12412		7.17595	7.89621		7.35291	7.60147
7.96736	8.09276		7.17595	7.8491		7.12	7.67151
7.88332	8.15482		8.00165	7.1163		7.48961	7.36832
8.09241	7.98299		7.32696	7.19376		7.12	6.74504
7.89195	7.90087		7.58849	6.94768		6.94081	6.45852
7.54333	7.82018		7.00727	6.94768		6.49762	7.18891
7.27965	7.57743		6.59597	7.03445		6.84212	6.10063
7.51009	7.60733		6.33591	6.53653		6.94081	7.52786
7.9755	8.25267		7.58849	7.52874		7.12	7.60147
8.22124	8.28077		7.90892	6.85535		7.35291	7.18891
6.87208	7.43463		4.08371	4.58242		6.21165	6.86945
7.06754	7.05528		6.01844	6.65081		6.21165	4.906
7.83044	8.02237		7.80981	7.40392		7.35291	7.60147
8.32683	8.49586		7.58849	7.64361		7.27938	7.52786
7.6387	7.41785		7.70339	7.03445		7.12	6.74504
7.9836	8.02237		6.59597	7.58732		7.03319	7.97827
9.02848	8.89178		8.64348	8.26258		8.19698	8.52395
8.03124	7.73471		7.00727	7.26727		7.61447	6.45852
7.22607	7.29462		7.70339	6.65081		6.84212	7.36832
7.93433	8.02791		7.17595	7.33721		6.94081	7.92191
7.77554	7.76155		7.32696	7.19376		6.62182	7.36832
7.44122	7.45943		7.32696	7.46768		6.36171	6.60888
7.21236	7.15987		6.81623	7.1163		6.94081	6.98398
7.46454	7.70736		6.33591	7.33721		6.84212	6.98398
7.65906	7.8392		7.46364	7.03445		7.35291	7.7383
7.33132	7.53138		7.58849	7.03445		6.84212	7.45029
7.79407	7.7879		7.58849	7.19376		7.03319	7.09008
7.54333	7.48382		6.33591	7.03445		6.62182	7.2814
7.45293	7.63662		6.33591	6.2766		7.27938	6.45852
8.36452	8.39232		7.46364	7.6978		7.27938	6.60888
7.57583	7.43463		6.59597	7.26727		6.84212	7.09008
7.47606	7.34873		6.81623	6.85535		7.20189	6.60888
7.42941	7.17991		7.17595	6.2766		7.03319	7.36832
8.15827	7.49985		7.00727	7.26727		7.03319	7.2814
7.59709	7.03342		5.6108	6.2766		6.36171	6.29064
7.4875	7.55459		5.6108	7.1163		6.62182	7.2814
7.44122	7.48382		7.17595	6.41241		6.73617	7.18891
5.53364	6		4.08371	4.02725		4.66511	0
6.97312	7.2384		6.33591	6.12666		7.12	6.74504
7.6387	7.56986		6.33591	6.99172		6.94081	7.2814
7.22607	7.14975		5.6108	6.12666		6.21165	6.10063
8.1147	8.12412		7.17595	6.94768		6.36171	6.98398
7.75677	8.25267		6.81623	7.40392		7.03319	7.52786
8.07736	8.26209		6.81623	7.52874		7.72938	7.18891
8.04678	8.32643		6.59597	7.98604		8.0719	7.09008
7.88332	7.74819		7.17595	7.03445		6.94081	7.80214
7.92595	7.9542		7.70339	7.58732		6.49762	6.60888
8.32683	8.13443		6.59597	7.46768		6.94081	6.74504
8.83175	8.64746		7.17595	7.07596		6.36171	7.80214
7.93433	7.92481		6.33591	7.03445		7.35291	7.60147
7.75677	7.63662		7.58849	7.26727		7.42288	7.67151
9.56206	9.39446		8.58474	8.52483		7.61447	8.56132
8.50613	8.61839		8.39263	8.33274		7.72938	8.32101
8.75343	8.92481		8.80659	8.49454		8.27472	8.32101
7.47606	7.76155		6.33591	7.26727		6.36171	7.45029
7.75677	7.55459		7.32696	7.37095		6.49762	7.52786
7.87464	8.00562		8.08879	6.7567		7.67307	7.45029
7.79407	7.84549		7.80981	7.26727		8.02767	7.18891
7.91753	7.94837		6.33591	6.7567		6.84212	7.36832
8.37071	8.16491		7.70339	7.75001		7.03319	8.13522
7.71847	7.49185		6.59597	7.19376		7.12	7.45029
8.06215	7.74819		6.33591	7.40392		7.27938	7.09008
6.90655	6.72792		6.59597	5.76998		6.21165	6.86945
7.34395	7.62205		6.59597	7.52874		7.78358	7.60147
7.18453	7.52356		6.33591	6.7567		7.42288	6.74504
8.31405	8.24793		7.46364	7.89621		7.48961	8.08477
7.59709	7.94837		7.58849	7.52874		8.19698	7.97827
9.17	8.82972		8.45955	8.15048		8.40144	8.48558
9.96508	9.72451		9.83049	9.49254		10.1933	9.52199
8.59864	8.18488		6.59597	7.75001		8.38401	8.0325
8.01554	7.98299		7.58849	7.89621		7.88622	8.13522
9.39911	9.27612		8.85711	8.84597		9.13323	8.91893
8.5504	8.48382		8.39263	8.4636		8.61079	8.90447
8.97263	8.80735		8.08879	8.53974		8.71208	8.70183
7.09769	7.48382		7.58849	7.03445		7.20189	7.45029
7.9755	7.41785		8.24869	7.89621		7.42288	7.60147
8.21438	7.99435		7.32696	7.52874		7.61447	7.86327
7.71847	8.02791		8.5235	7.58732		8.41867	8.08477
7.61804	8.12412		7.80981	8.02894		7.98204	8.63328
8.09241	7.91289		7.90892	8.0706		7.55339	7.92191
7.87464	7.54689		7.17595	7.8491		7.48961	8.13522
6.5619	6.65821		7.00727	6.7567		7.55339	6.74504
7.44122	7.59246		8.00165	7.52874		6.49762	7.60147
6.72531	6.20945		5.04053	6.85535		6.73617	7.2814
8.76756	8.74147		8.69993	8.02894		8.15648	8.70183
8.59864	8.61839		7.46364	8.4636		8.15648	8.0325
7.71847	7.46761		6.01844	7.80041		7.67307	7.60147
8.82276	8.62936		8.08879	8.38321		8.54955	8.32101
9.66884	9.22159		8.95312	8.61206		8.31208	8.7989
8.07736	8.30834		7.80981	7.26727		7.88622	7.18891
10.0866	9.81858		8.99884	9.34755		9.43361	9.15727
6.42592	6.82018		6.33591	6.7567		6.94081	6.74504
7.76618	7.5157		7.17595	7.40392		8.0719	7.86327
8.80916	8.73132		9.20791	8.69432		8.66953	8.66796
8.95215	8.8857		8.58474	8.74666		9.32816	8.86017
8.52289	8.51175		8.85711	8.74666		8.88317	8.82986
8.91454	8.78136		8.85711	9.29579		9.81815	9.59589
9.90027	9.55075		10.337	10.2858		10.3982	10.0679
9.90667	9.59059		9.64168	9.80792		9.97776	9.66619
8.06215	8.11374		8.17095	8.49454		8.34849	8.52395
8.06978	7.86419		8.17095	7.80041		8.0719	7.86327
8.20748	8.07682		8.32246	8.52483		8.45252	9.15727
7.34395	7.25739		7.46364	6.94768		7.35291	6.86945
9.13408	9.24079		8.69993	9.44581		9.37304	9.46396
7.9755	7.48382		8.00165	7.94182		7.67307	7.52786
7.81237	8.02237		8.17095	8.49454		8.27472	8.76726
8.79542	8.59991		8.08879	8.43198		8.27472	8.66796
8.28159	8.18488		8.45955	8.74666		8.72598	8.52395
8.81824	8.66178		8.39263	8.72073		9.19452	9.15727
8.29466	8.29921		8.45955	8.58356		8.38401	8.7989
7.55425	7.74819		8.00165	7.46768		7.78358	7.60147
7.3934	7.36632		8.08879	7.1163		7.42288	8.13522
7.6387	7.54689		7.17595	7.1163		7.20189	7.45029
7.90905	7.91886		7.58849	7.58732		7.88622	7.92191
7.84828	7.86419		7.70339	7.46768		7.20189	8.13522
7.6387	7.73471		7.90892	7.40392		7.83581	7.86327
7.09769	7.26679		5.04053	5.95932		6.73617	6.74504
7.00528	6.89482		6.01844	5.55199		6.94081	7.36832
7.57583	8.31288		7.46364	7.33721		7.42288	7.67151
6.76342	7.26679		6.59597	6.94768		7.03319	6.98398
7.84828	7.90087		7.32696	7.1163		7.27938	7.52786
6.83676	7.05528		6.33591	6.7567		6.73617	7.09008
9.23925	8.97441		8.24869	7.80041		8.11481	6.98398
8.04678	7.87652		7.46364	7.64361		7.67307	6.98398
7.9755	7.8392		7.58849	7.40392		8.23638	7.7383
7.67914	7.30378		8.08879	8.02894		7.42288	7.80214
7.00528	6.71425		7.00727	6.53653		6.94081	6.60888
7.12722	7.09803		7.32696	7.46768		6.94081	7.52786
7.78484	7.71425		7.58849	7.03445		7.72938	6.86945
8.83175	8.7039		7.00727	7.1163		6.84212	7.09008
7.08269	6.79442		5.04053	6.47581		6.21165	6.29064
7.67914	7.40088		6.81623	6.53653		6.84212	6.60888
7.55425	7.41785		7.32696	7.26727		7.20189	7.45029
6.22205	6.74147		5.6108	5.76998		5.37915	5.30895
7.79407	7.99435		7.17595	7.49853		7.61447	7.80214
6.94022	7.31288		4.08371	6.12666		6.49762	6.29064
6.97312	6.76818		4.08371	6.94768		6.49762	6.86945
7.29274	7.35755		7.58849	7.75001		7.88622	7.7383
7.19851	7.46761		6.59597	7.19376		7.78358	7.92191
8.04678	8.43879		8.00165	8.74666		8.64046	8.7989
7.18453	7.27612		7.17595	6.5948		6.98774	7.32551
9.02848	8.95128		7.70339	8.58356		8.41867	8.70183
9.22567	9.29002		7.46364	8.93888		8.66953	8.63328
8.30115	8.11894		7.90892	8.28044		7.93493	7.2814
8.98075	8.62571		7.46364	8.44787		8.27472	8.48558
7.77554	7.65105		6.81623	7.19376		7.03319	7.36832
7.46454	7.26679		7.00727	7.33721		7.03319	7.45029
7.23965	7.25739		7.00727	7.64361		7.55339	7.45029
9.75176	9.633		9.08613	9.33905		9.36417	9.29676
9.82342	9.66534		9.35577	9.69923		9.23398	9.74951
8.854	8.62936		7.90892	8.98319		8.27472	8.32101
8.85841	8.70044		9.04315	8.64		9.71733	8.9754
9.42906	9.28309		9.64168	9.61021		10.0065	9.63147
10.609	10.3399		10.6263	10.7506		10.9298	10.8043
9.2891	9.28077		9.90441	10.0819		10.327	9.81286
8.84958	8.68299		8.39263	8.66742		9.09087	8.88985
10.031	9.78136		9.92823	10.25		10.2425	10.2845
7.95917	7.94837		7.58849	7.46768		7.12	7.18891
8.13665	8.25267		7.00727	8.22617		8.23638	7.80214
8.78156	8.5157		7.80981	7.46768		7.12	7.45029
8.50613	8.40514		8.64348	8.79717		9.17438	8.84509
6.60452	6.76818		5.6108	6.12666		6.62182	6.29064
7.46454	7.27612		7.17595	7.58732		7.48961	7.36832
8.61436	8.63662		8.08879	7.75001		8.02767	7.92191
8.82726	8.82337		7.58849	8.22617		7.42288	7.60147
6.42592	7.06609		6.59597	6.12666		6.21165	6.86945
7.91753	8.05528		6.59597	7.8491		7.03319	6.29064
8.89321	9.0634		8.5235	9.14794		8.93198	9.25174
6.68616	7.02237		6.59597	6.94768		6.49762	6.45852
8.50613	8.53528		8.64348	8.26258		8.45252	8.466
8.1147	7.85798		8.32246	8.18882		8.88317	8.11022
6.10818	6.06609		4.08371	6.20358		6.62182	4.906
8.22124	8.09276		7.70339	7.40392		6.94081	7.36832
7.83044	7.91289		7.17595	7.03445		5.85464	7.52786
7.91753	7.94251		8.64348	8.26258		8.58049	8.27675
7.61804	7.42626		6.59597	6.53653		7.12	6.86945
9.43793	9.53528		9.28373	8.69432		8.91993	8.73492
8.54494	7.97154		7.70339	7.46768		6.49762	7.09008
8.98479	8.25267		8.24869	7.94182		7.48961	7.67151
8.7862	8.78136		7.00727	7.58732		7.48961	7.36832
9.06709	8.34873		8.17095	8.36658		7.61447	8.11022
7.34395	7.2384		6.01844	6.2766		6.89231	7.60147
7.75677	7.98299		6.81623	6.41241		6.79011	7.18891
6.16624	5.88264		5.6108	6.53653		5.37915	6.10063
7.73775	7.60733		6.33591	7.64361		7.27938	6.74504
7.87464	7.87652		6.59597	7.1163		7.27938	6.74504
7.41751	7.03342		7.80981	7.40392		7.12	7.18891
7.12722	6.98868		7.17595	6.12666		7.61447	6.86945
7.18453	7.18982		7.32696	6.53653		6.94081	7.2814
7.27965	7.25739		6.01844	7.33721		7.03319	5.62359
7.51009	7.77479		7.17595	6.85535		6.84212	7.18891
9.02456	8.76818		6.59597	8.0706		8.23638	7.92191
7.65906	7.84549		7.80981	6.85535		7.20189	7.67151
8.69546	8.32643		7.32696	7.80041		7.67307	7.80214
7.41751	7.24793		6.81623	6.12666		7.03319	6.98398
7.06754	7.01123		7.46364	5.95932		6.94081	6.74504
7.3934	7.2384		5.04053	7.26727		6.49762	6.98398
9.06709	8.76818		8.64348	9.00484		9.13323	9.27443
7.95094	7.65105		7.58849	7.19376		7.20189	7.18891
7.29274	7.43463		5.6108	6.7567		6.84212	5.88173
8.38911	8.62571		8.45955	8.36658		8.31208	8.18395
7.84828	7.65821		7.80981	7.6978		7.42288	6.60888
7.72814	7.78136		7.32696	7.40392		7.12	7.2814
7.40551	7.7211		7.00727	7.33721		7.12	6.98398
7.99165	7.81378		8.17095	7.03445		6.73617	7.60147
8.41328	8.19476		6.81623	7.03445		6.94081	6.29064
7.71847	7.66534		6.91491	7.33721		6.49762	6.10063
7.69894	7.94251		7.70339	7.58732		7.20189	7.80214
8.43706	8.27146		7.58849	7.94182		7.42288	7.2814
7.46454	7.05528		6.01844	7.26727		7.12	7.18891
6.94022	7.3837		6.59597	5.76998		6.62182	6.86945
8.09241	8.10329		7.00727	7.6978		7.03319	7.52786
7.65906	7.96578		6.01844	7.03445		7.42288	7.52786
7.57583	7.62936		7.58849	7.64361		8.0719	8.0325
7.09769	6.93074		6.59597	5.55199		5.06586	6.10063
7.83044	7.17991		7.17595	7.03445		7.12	7.18891
7.3934	7.63662		7.00727	6.41241		6.04416	6.10063
6.66618	7.05528		5.04053	5.29509		5.63639	5.62359
8.68557	8.40939		6.59597	7.33721		7.48961	7.52786
7.81237	7.85175		7.17595	7.64361		6.84212	7.45029
7.46454	7.91289		7.00727	6.53653		7.03319	6.60888
6.80056	6.74147		6.01844	7.19376		6.36171	3.4142
7.26644	7.07682		7.09407	6.94768		6.21165	6.74504
7.35648	7.70736		7.32696	6.7567		6.84212	6.60888
7.81237	8.00562		7.32696	7.1163		6.62182	7.36832
8.19359	8.20945		8.24869	7.8491		7.12	7.36832
5.77664	6.22882		5.6108	4.98232		4.66511	4.906
7.55425	7.64386		6.33591	7.1163		6.84212	7.45029
7.05222	6.87036		6.01844	5.76998		6.49762	7.2814
7.41751	7.50779		7.58849	6.7567		6.73617	7.52786
7.18453	6.78136		7.17595	6.7567		6.73617	6.86945
7.09769	7.40088		8.00165	7.1163		7.78358	7.45029
7.19851	7.2384		7.00727	5.95932		6.62182	5.62359
7.23965	6.91886		6.81623	6.53653		6.73617	6.45852
6.37759	6.58496		6.59597	5.95932		5.85464	6.10063
3.92251	3.90689		4.08371	3.11313		4.1083	3.4142
7.44122	7.58496		7.32696	6.65081		7.35291	7.45029
7.55425	7.59246		6.81623	6.94768		6.36171	6.60888
6.83676	6.91886		6.01844	6.7567		6.49762	5.62359
7.30572	7.62205		7.46364	7.26727		7.12	7.2814
7.06754	7.53916		6.01844	6.65081		7.35291	6.60888
6.97312	6.44294		0	4.58242		5.06586	5.62359
6.81877	6.79442		6.01844	6.7567		6.84212	6.10063
6.87208	6.37504		4.08371	6.53653		6.62182	6.29064
7.26644	6.65821		5.6108	5.76998		6.73617	6.98398
7.18453	7		7.00727	6.85535		6.62182	5.62359
7.84828	7.49985		7.17595	7.26727		6.36171	6.74504
9.12313	9.11894		7.58849	7.8491		8.23638	8.44616
7.44122	7.81378		7.46364	7.58732		7.61447	7.86327
9.11946	8.71768		6.81623	6.41241		7.55339	7.2814
7.36889	7.09803		7.00727	7.58732		6.49762	6.29064
8.36452	8.2854		7.58849	7.89621		7.12	8.0325
8.95627	8.83605		8.69993	8.43198		8.0719	8.73492
7.12722	7.10852		6.01844	7.46768		7.42288	7.45029
8.33951	8.31741		7.46364	7.94182		7.83581	7.45029
7.67914	7.3837		7.00727	6.94768		7.20189	7.038
7.23965	7.15987		6.01844	5.95932		6.62182	6.60888
7.26644	6.97728		5.6108	6.53653		6.73617	4.3449
6.60452	6.06609		6.01844	6.65081		5.06586	4.3449
7.35648	7.7879		6.81623	7.40392		6.21165	6.98398
8.30762	8.07146		7.58849	8.11109		7.42288	8.2311
7.93433	8.13443		8.32246	7.64361		7.35291	7.09008
7.49884	7.5157		6.81623	6.65081		6.84212	7.09008
7.70874	7.62205		5.6108	7.26727		7.20189	6.98398
7.29274	7.99435		6.33591	7.40392		7.20189	7.18891
7.29274	7.46761		5.04053	7.26727		7.03319	7.18891
7.36889	7.60733		6.81623	6.94768		7.35291	6.10063
7.79407	7.98299		6.59597	7.64361		7.42288	7.2814
7.61804	7.40088		7.70339	6.85535		7.12	6.98398
6.90655	6.96578		5.6108	6.2766		5.85464	6.29064
7.81237	7.67948		5.6108	6.7567		6.21165	5.88173
7.09769	7.21917		7.46364	7.19376		6.21165	6.74504
9.11578	8.81378		7.46364	8.22617		8.02767	8.08477
8.03124	7.5157		6.33591	6.94768		6.62182	7.2814
7.51009	7.34873		6.01844	5.95932		5.85464	6.98398
8.42522	8.10329		7.70339	7.64361		7.48961	6.60888
8.20748	8.23362		6.59597	7.03445		6.73617	7.52786
8.1725	8.05528		6.81623	6.7567		7.27938	7.45029
6.64592	6.89482		5.6108	6.7567		5.63639	6.86945
7.23965	7.25739		6.01844	6.41241		6.21165	4.906
7.73775	7.74819		5.04053	6.7567		6.36171	6.45852
7.73775	7.47573		7.17595	7.19376		7.48961	6.98398
7.69894	7.44294		6.33591	5.76998		6.04416	6.86945
6.27578	6.35755		6.81623	6.53653		5.63639	4.906
6.16624	6.14975		4.08371	5.76998		4.66511	3.4142
8.275	8.21432		7.58849	7.80041		7.31661	7.09008
8.06215	7.85798		7.58849	7.52874		6.94081	7.60147
7.03675	7.45121		6.81623	6.7567		6.21165	6.60888
7.44122	7.74819		7.58849	7.1163		7.42288	6.60888
8.17956	8.51964		7.70339	7.80041		7.98204	7.60147
7.44122	7.78136		6.33591	7.52874		7.42288	7.36832
9.05945	9.04166		7.90892	8.4636		7.98204	7.60147
8.3458	8.37938		7.58849	7.89621		7.93493	8.32101
8.72474	9.01402		8.32246	8.26258		7.67307	8.0325
6.72531	7.57743		6.81623	7.1163		6.36171	6.45852
7.61804	7.57743		6.59597	6.94768		6.36171	6.60888
6.5619	5.93074		4.08371	5.55199		3.18961	4.906
7.84828	7.67948		6.81623	6.65081		6.62182	6.74504
7.21236	6.74147		6.59597	6.41241		6.04416	6.98398
5.98455	6.44294		6.33591	6.7567		6.62182	6.45852
6.64592	6.26679		6.33591	6.65081		6.36171	5.88173
5.91852	6.33985		5.6108	6.12666		6.73617	6.45852
6.97312	6.65821		6.01844	6.2766		6.21165	6.98398
7.0211	6.94251		6.01844	6.12666		6.84212	6.29064
7.0211	6.89482		6.01844	6.94768		7.42288	6.74504
7.18453	7.5157		6.33591	6.41241		7.20189	6.98398
7.09769	7.09803		6.33591	5.29509		6.21165	6.86945
6.90655	7.29462		6.59597	5.55199		6.36171	6.86945
6.32759	6.65821		6.59597	6.12666		6.62182	5.30895
7.11253	6.98868		7.00727	7.03445		6.36171	7.09008
7.77554	7.3837		7.00727	6.12666		7.55339	7.09008
6.60452	6.84549		7.46364	7.19376		6.62182	7.18891
7.8659	7.49985		7.46364	7.8491		7.93493	7.7383
7.88332	7.74819		6.33591	7.46768		7.78358	7.45029
6.68616	7.34873		7.80981	6.53653		6.21165	7.09008
7.18453	7.29462		7.00727	7.26727		6.73617	6.74504
7.6387	7.83289		7.32696	6.41241		6.73617	7.09008
7.57583	7.62936		7.80981	6.12666		6.62182	6.86945
6.98929	7.3837		6.59597	6.94768		6.04416	6.98398
7.21236	7.56224		7.32696	6.94768		7.03319	7.67151
8.38911	8.05528		7.46364	7.94182		8.0719	7.67151
7.55425	7.7211		6.81623	6.85535		7.35291	7.52786
6.83676	6.88264		6.01844	6.12666		6.49762	6.10063
7.06754	7.07682		5.6108	7.19376		6.21165	6.60888
7.22607	7.45121		7.58849	7.64361		7.03319	6.74504
6.72531	6.37504		6.01844	6.2766		6.49762	6.10063
6.64592	6.84549		6.01844	5.55199		6.73617	5.62359
6.51798	6.33985		6.33591	4.02725		6.84212	5.88173
7.21236	6.65821		6.33591	5.55199		6.62182	6.86945
7.40551	7.45121		6.59597	6.41241		6.62182	7.09008
6.76342	6.65821		6.01844	7.1163		6.62182	6.74504
7.44122	7.46761		7.17595	7.6978		7.12	7.45029
6.68616	6.74147		5.6108	7.03445		6.62182	6.74504
6.10818	6.55459		6.01844	5.29509		6.36171	4.906
7.46454	7.81378		7.80981	6.85535		7.42288	6.86945
7.21236	6.79442		5.6108	4.58242		6.21165	5.88173
7.12722	7.17991		6.81623	6.65081		6.73617	6.86945
7.41751	7.56986		7.00727	6.85535		7.61447	7.36832
8.07736	7.70044		7.58849	7.19376		7.20189	7.86327
6.97312	6.91886		6.81623	6.12666		6.04416	7.18891
7.3934	7.31288		5.6108	6.53653		5.63639	5.30895
7.4875	7.67948		7.32696	7.75001		6.49762	7.36832
6.72531	6.61471		6.33591	6.2766		5.85464	6.10063
7.61804	8.03892		7.70339	7.26727		6.84212	7.36832
6.90655	7.01123		6.59597	7.1163		6.84212	6.86945
7.65906	7.61471		6.81623	7.46768		7.48961	7.86327
7.5865	7.42626		7.80981	7.33721		7.42288	7.67151
7.77554	7.53916		7.46364	7.6978		6.94081	6.29064
7.3934	6.87036		6.81623	7.03445		6.62182	6.10063
6.97312	6.75489		6.59597	7.33721		7.27938	6.10063
6.51798	6.20945		4.08371	5.29509		6.49762	6.29064
7.71847	7.94837		6.59597	7.1163		6.73617	7.2814
7.91753	7.91289		6.01844	6.7567		7.12	5.88173
7.5865	7.14975		6.33591	6.41241		6.94081	6.74504
6.22205	6.56986		6.33591	5.95932		6.04416	6.10063
7.6387	7.48382		5.6108	6.94768		7.12	7.60147
6.64592	6.26679		6.01844	6.12666		6.21165	6.60888
7.67914	7.85175		7.70339	7.1163		8.19698	7.67151
7.31858	7.31288		6.81623	6.7567		6.94081	7.18891
7.92595	7.70736		7.17595	7.03445		6.62182	6.86945
7.81237	8.03892		8.32246	7.75001		7.78358	8.27675
7.12722	7.05528		6.59597	6.85535		6.36171	6.29064
7.65906	7.61471		6.01844	7.58732		6.49762	7.45029
7.27965	7.03342		6.59597	7.19376		6.36171	7.18891
6.51798	6.98868		5.04053	6.12666		6.21165	6.10063
8.47201	8.17991		6.81623	7.64361		6.49762	7.67151
7.73775	7.5157		7.80981	7.58732		6.49762	7.2814
7.3812	7.06609		7.46364	7.46768		6.84212	7.2814
6.49551	6.71425		5.04053	4.58242		6.49762	5.30895
6.07826	6.30378		5.04053	5.55199		6.04416	5.30895
6.80056	6.70044		6.81623	6.12666		6.49762	6.60888
7.23965	7.33092		7.58849	6.85535		6.04416	6.86945
7.6387	7.6865		7.17595	8.0706		8.11481	7.52786
6.95676	6.89482		5.04053	6.53653		7.27938	7.09008
6.68616	6.6865		6.33591	5.95932		5.63639	4.906
5.95192	6.52356		5.04053	4.98232		6.04416	6.60888
7.45293	6.98868		5.04053	6.85535		6.73617	6.60888
8.12205	7.80735		7.46364	7.26727		6.84212	7.14034
7.99966	7.70736		6.81623	6.94768		6.28863	6.98398
8.04678	8.13955		7.32696	6.41241		6.79011	6.45852
7.23965	7.15987		6.01844	6.53653		6.04416	6.29064
7.11253	7.17991		5.6108	6.41241		6.49762	6.29064
7.26644	7.40939		5.6108	7.19376		6.89231	6.74504
8.275	8.10852		7.58849	7.89621		7.27938	7.7383
8.48347	7.8009		8.24869	8.02894		7.48961	8.0325
7.95094	7.96		7.17595	7.26727		6.84212	7.18891
7.84828	7.46761		5.6108	6.53653		7.42288	6.86945
7.55425	7.62205		6.59597	7.19376		6.94081	7.18891
7.21236	7.77479		7.70339	7.19376		6.49762	7.36832
8.39519	8.13955		8.17095	7.8491		7.88622	8.0325
7.41751	7.2854		6.33591	7.03445		7.27938	7.18891
7.23965	7.2384		6.01844	6.94768		6.98774	7.60147
6.90655	7.07682		7.46364	6.94768		6.04416	6.10063
6.98929	7.09803		5.6108	6.85535		6.49762	6.29064
7.21236	7.40088		6.33591	7.26727		7.48961	7.32551
6.5619	6.62936		5.6108	6.94768		6.21165	6.29064
7.06754	7.17991		6.01844	6.94768		7.42288	6.45852
7.6387	7.70736		7.80981	8.4636		8.0719	7.97827
8.15827	8.14975		7.46364	7.40392		7.67307	7.7383
8.53946	8.54303		7.58849	8.02894		7.98204	7.86327
7.81237	7.62205		6.33591	6.85535		7.12	6.98398
7.6387	7.41785		6.59597	5.29509		6.21165	6.10063
7.96736	7.76155		7.90892	7.26727		7.20189	6.98398
7.29274	7.66534		7.32696	6.7567		6.84212	7.18891
7.99165	8.00562		5.04053	6.99172		6.36171	6.53566
9.54301	9.38154		8.69993	8.58356		8.43569	8.70183
8.5005	8.3966		5.6108	7.82496		7.83581	7.2814
8.1725	8.04985		7.46364	7.58732		8.02767	6.74504
8.17956	8.32643		6.81623	6.99172		7.27938	7.52786
8.6806	8.67948		8.39263	8.33274		8.45252	8.71847
8.33951	8.15987		7.17595	7.1163		6.94081	7.2814
8.48917	8.64386		7.90892	8.18882		8.27472	8.63328
8.53396	8.46352		7.58849	8.15048		8.19698	8.08477
8.15827	8.20457		6.01844	7.8491		7.83581	8.08477
8.57204	8.7879		6.59597	7.98604		7.72938	7.45029
7.69894	7.85798		7.00727	7.40392		6.94081	7.36832
6.70587	6.80735		5.6108	6.41241		6.21165	5.62359
7.73775	7.94251		7.00727	7.03445		7.12	6.74504
8.38911	8.37069		7.70339	7.40392		7.20189	7.60147
7.73775	7.49985		6.81623	6.7567		6.62182	5.99533
7.93433	7.56986		6.01844	6.53653		6.73617	7.45029
7.69894	7.8392		6.59597	6.7567		7.78358	7.45029
7.59709	7.73471		6.81623	6.2766		7.20189	7.18891
7.12722	7.19967		6.81623	5.95932		7.42288	6.74504
7.21236	7.09803		6.81623	5.95932		6.94081	6.45852
5.53364	5.83289		4.08371	4.58242		5.06586	0
7.22607	7.37504		6.59597	6.12666		6.62182	6.86945
7.06754	6.76818		6.81623	6.2766		5.85464	5.62359
7.65906	7.7211		6.59597	6.2766		7.27938	5.88173
7.51009	7.59991		6.33591	7.40392		7.12	6.60888
7.99966	7.74819		7.00727	7.64361		6.94081	7.67151
5.91852	6.40939		5.04053	4.98232		6.04416	6.45852
7.0211	7.16993		4.08371	6.53653		6.49762	5.30895
7.74729	7.70044		6.47179	6.94768		6.84212	5.62359
7.91753	7.99435		7.00727	7.33721		6.94081	6.29064
7.67914	7.65105		5.6108	6.65081		6.49762	5.88173
6.80056	7.01123		6.81623	6.94768		6.04416	6.98398
7.26644	7.07682		6.01844	5.55199		5.37915	4.906
6.49551	6.70044		7.17595	6.2766		5.85464	6.74504
8.37687	8.56605		7.32696	7.26727		6.94081	6.98398
7.31858	7.33092		6.81623	6.65081		6.62182	6.60888
6.16624	6.6865		6.59597	6.12666		5.63639	4.906
6.60452	6.70044		6.33591	6.7567		5.63639	5.88173
7.44122	7.17991		7.17595	6.94768		5.85464	6.45852
7.95917	7.78136		7.17595	6.53653		7.20189	6.98398
7.69894	7.41785		6.59597	6.53653		7.20189	6.86945
8.1654	7.99435		6.59597	7.1163		7.27938	7.2814
7.15616	7.55459		7.32696	7.33721		7.27938	6.74504
7.18453	7.2384		6.33591	6.53653		7.03319	6.45852
7.19851	7.40088		7.17595	6.53653		6.62182	7.09008
5.57709	5.83289		0	4.02725		5.95251	3.4142
6.64592	7.36632		7.17595	6.7567		6.94081	6.45852
6.01647	6.35755		7.46364	5.76998		6.36171	6.98398
7.26644	7.30378		5.04053	5.95932		6.62182	6.45852
6.70587	7.04439		5.6108	5.95932		6.84212	7.14034
7.25311	6.79442		7.00727	6.47581		7.12	6.74504
5.98455	7.03342		5.6108	5.95932		6.04416	5.30895
6.32759	6.33985		6.33591	4.58242		6.49762	5.30895
6.87208	6.53916		6.01844	5.95932		6.84212	6.45852
6.42592	6.74147		5.04053	6.65081		6.21165	6.29064
7.40551	7.65105		5.6108	7.03445		6.94081	6.98398
6.92348	7.44294		6.81623	7.6978		6.62182	6.29064
7.34395	7.24793		7.17595	7.33721		6.36171	6.29064
7.12722	7.17991		5.04053	6.2766		6.49762	5.88173
6.92348	7.24793		6.33591	6.12666		6.73617	6.86945
7.3934	7.69349		6.81623	7.52874		6.84212	6.98398
7.09769	6.90689		4.08371	6.85535		6.84212	6.29064
6.72531	6.9542		6.33591	6.7567		6.62182	5.62359
5.00716	5.42626		5.04053	5.55199		5.37915	3.4142
7.03675	7.70736		7.58849	6.65081		7.27938	6.74504
7.12722	7.10852		6.81623	6.65081		7.12	6.10063
6.68616	6.87036		6.33591	6.12666		6.73617	6.29064
4.87414	6.02237		4.08371	4.58242		4.66511	4.906
6.32759	6.84549		5.6108	7.1163		5.63639	6.60888
6.16624	6.67243		6.33591	6.3461		7.03319	5.88173
7.47606	7.57743		7.00727	7.19376		7.31661	7.67151
7.00528	7.13955		5.04053	6.65081		7.16153	6.45852
6.98929	7.07682		7.17595	6.04542		7.03319	7.36832
6.76342	7.18982		7.00727	7.1163		6.21165	6.29064
6.76342	6.79442		6.01844	6.85535		7.48961	5.88173
6.64592	6.6865		6.33591	6.94768		7.35291	7.09008
6.51798	6.33985		6.01844	5.29509		6.21165	6.29064
6.27578	6.35755		5.04053	6.7567		6.84212	6.29064
6.90655	7.13955		6.33591	6.85535		6.04416	7.60147
7.78484	7.53138		6.81623	6.41241		7.03319	7.45029
7.21236	7.48382		7.17595	7.40392		7.98204	7.67151
[truncated: 270,568+ more rows]

## Sheet: 5f
	Cluster1	Cluster2	Cluster3	Cluster4	Cluster5
Promoter	3615	5281	2876	3151	2409
Exon	355	1537	530	1115	1502
Intron	2293	14517	17253	37611	27300
Intergenic	2428	16400	15289	36264	43345

## Sheet: 5g
Term, enriched in Category A	-log10 p-value
chromatin organization	99.7087
posttranscriptional regulation of gene expression	95.9146
DNA metabolic process	94.0267
regulation of translation	85.0912
histone modification	77.2777
Term, enriched in Category B	-log10 p-value
ncRNA processing	9.82851
mRNA splicing, via spliceosome	7.9064
NADH metabolic process	5.74228
mitochondrial membrane organization	5.62929
hexose catabolic process	5.22186
