# Supplementary material for: Transcription of MERVL retrotransposons is required for preimplantation embryo development
Source: Nat Genet. 2023 Mar 2;55(3):484–95. doi: 10.1038/s41588-023-01324-y (PMC10011141; doi:10.1038/s41588-023-01324-y)
Supplement: Source Data Fig. 6 — Statistical Source Data [file 41588_2023_1324_MOESM16_ESM.xlsx]

## Sheet: 6a
Control 0kb	MERVL-KD 0kb	Control 5 kb	MERVL-KD 5kb	Control 10kb	MERVL-KD 10kb	Control 20kb	MERVL-KD 20kb	Control 50kb	MERVL-KD 50kb	Control 100kb	MERVL-KD 100 kb	Control 500kb	MERVL-KD 500kb
2.02878	0.843387	0.591562	0.118456	0.257493	0.501913	0.0691514	0	2.72611	2.9434	668.651	672.007	959921	882540
26.2984	16.9376	0.0928346	0.2669	0.222113	0.264413	0	0.0428253	0.381519	0.487025	260.14	275.155	33369.2	34992.9
2.96093	2.72276	0	0.144321	6.31239	8.69929	0	0.0579178	0.0157503	0	233.55	132.269	17490.9	27308.7
51.5724	48.66	0.0782564	0.35174	6.96308	7.05062	0.00704521	0.0924888	0	0.166245	218.507	168.42	2449.02	2705.27
17.425	6.6724	0.42302	0.695608	0.00915124	0.0243736	0.570966	2.21088	0	0	174.91	191.487	892.633	989.859
40.4491	33.5439	4.75346	3.85827	214.278	267.737	1.50699	1.23506	0	0	166.133	177.74	480.093	559.442
233.55	132.269	36.0983	37.5058	0.773593	0.577418	0	0	0	0	164.752	201.971	439.319	446.65
20.9676	17.6404	7.528	1.50757	1.84049	1.03525	2.47894	4.86741	0	0	143.951	150.733	430.28	436.59
4.44309	2.65087	0	0	0.70314	0.671215	2.06847	1.63133	0.839588	0.814637	140.014	111.875	412.251	397.298
3.16663	3.06427	0	0	9.87831	14.2249	0	0	0.205685	0.311464	134.281	122.272	363.687	421.057
0.719517	0.571605	5.15264	3.57264	0.239153	0.648438	0	0	0.0503483	0.172432	132.852	196.696	297.516	385.891
3.69069	3.35098	2.50715	3.27101	4.43399	4.13477	0	0	0.768984	1.10964	112.508	91.3648	294.896	375.487
0.156163	0.042277	0.37376	0	0.115857	0	0.424564	0.291943	0.369809	0	111.209	136.016	274.425	294.821
0.478731	0.334364	2.19163	1.81286	0.718882	0.884874	0.114941	0.389399	0	0	99.4457	133.445	257.187	278.606
0.0478343	0	2.1498	2.93485	0	0.429632	0	0	3.1301	15.3067	99.3117	89.981	256.82	192.981
26.7208	24.3821	0.390059	0.975555	0	0	1.41787	4.63598	0.790778	1.76276	96.0624	107.374	254.122	290.543
0.20041	0.100599	17.6509	19.2219	62.8619	79.5648	0	0	1.24774	1.30426	86.8362	96.8405	249.832	418.103
0.029849	0.0135498	1.67782	1.84117	0.8793	1.43509	1.02916	2.5331	0	0	86.3953	66.9182	228.981	236.248
0.136759	0	0.213598	0.619468	1.79072	0.777364	2.73966	3.66065	0	0	86.2341	68.6842	215.848	246.425
36.8596	16.5676	56.8652	50.5534	0.194167	0.62798	14.9	15.6117	2.07023	4.0117	84.5871	69.5366	213.029	259.154
0.133425	0.131389	2.73255	6.18475	0.688767	0.501728	0.193144	0.114037	0.181142	0.742709	81.775	128.453	211.876	256.064
7.34797	6.74349	30.354	31.0254	0.34713	0	0	0.555677	0.512077	0.588806	79.966	83.4423	190.97	291.914
18.1635	0.570803	2.83525	2.07511	1.51134	2.08309	6.70087	3.63072	0.1238	0	79.7434	89.6113	179.251	210.048
1.6869	1.10495	0.890611	1.61928	15.0801	27.6138	0	0	0.039002	0.116249	79.2684	72.097	175.841	136.243
61.3923	35.5968	0	0	0.257715	0.190533	3.75223	1.32214	1.51687	1.56824	78.3143	77.0583	175.197	184.712
14.3353	11.3919	0	0.930869	1.75539	0.943008	0	0	0.313254	0.736631	74.3211	62.2683	173.756	281.822
4.77421	4.57724	0.826802	0.602383	0	0	6.20171	14.6354	0.15631	0.531066	72.4381	91.7778	170.874	219.421
4.28579	2.08643	13.2638	22.9341	53.7712	61.3828	0.160091	0.875097	105.879	122.252	69.9233	61.2123	162.506	178.937
0.0517734	0	0.168428	0.158015	0.0129886	0	0	0.0474987	0.0953061	0.168988	68.9143	53.2018	157.609	161.325
5.00169	4.92629	1.86573	0.45635	14.1134	5.01513	2.22079	1.2306	0.0943535	0	67.1151	79.0476	157.085	107.59
0.466838	0.342559	3.33002	4.31888	0.62243	0.537582	0.630439	0	0.511465	0.583886	64.254	69.8276	152.921	189.263
0.969625	0.887639	0.0403271	0.468002	0.575537	0.695615	0	0	0.127753	0.0279598	62.1111	99.839	152.318	96.7396
0.74544	0.62286	1.92351	0.772764	0	0	0.138875	0.184941	0.00401188	0	60.0247	77.6226	151.41	157.873
45.3137	25.0588	0.58007	0.693806	0.306339	0.473265	0.260857	0.457231	8.81611	7.07999	56.5478	69.9434	150.264	158.472
1.10888	1.09435	0	0	20.0972	20.7434	0.230922	1.11922	0.117319	0.339363	54.5903	78.0553	150.257	200.485
0.0829016	0.0379044	1.95319	3.50902	0.421921	0.467342	0	0	0.948545	0.929979	53.1697	43.1521	148.818	185.38
11.1069	5.91682	3.18004	3.66362	0	0	1.89913	3.55617	0.0785565	0.902747	52.2609	57.1236	148.136	144.574
0.0229306	0	0.817042	0.687834	0.0114968	0	0.0178014	0.274339	0.936641	0.578111	51.8344	47.8114	146.816	104.801
0.592216	0.500212	3.86112	4.92724	0.183948	1.41742	0.148448	0.0168054	1.18039	1.32	51.6291	56.6178	142.141	120.679
3.23993	2.42905	0.0657651	0	5.74385	5.21884	65.8012	61.05	0	0	51.5724	48.66	141.227	75.0193
0.25612	0.238824	1.50241	3.11095	1.50435	2.6843	2.41456	2.55761	0	0	49.6568	77.9715	140.172	118.062
15.0232	13.7946	0	0	2.31853	3.31885	111.681	109.016	0.199617	0.0967978	48.792	60.0636	137.74	100.513
1.17948	1.07283	20.2271	26.1653	0	0	0	0	0.375805	0.844621	46.3542	38.7875	136.746	162.07
1.56551	0.531953	1.35079	1.33248	0	0	0.429644	0.468699	0	0	46.1394	81.0375	136.184	156.067
2.93027	2.50525	0	0	0	0	0.252948	0	0	0	44.5971	30.6876	132.779	162.702
11.0444	1.27818	8.18997	7.49561	0.256834	0	8.02105	14.785	0.151943	0	43.8947	51.5223	132.302	152.843
25.0418	18.7926	5.55132	3.76952	135.272	130.045	0.0390868	0	0	0	43.2316	36.1354	129.541	169.214
0.853261	0.252761	26.9351	33.4843	0.821597	1.36786	81.992	91.168	0	0	41.5492	45.3172	126.908	73.3106
0.0264022	0	20.123	20.3578	0	0.555743	0.615106	0.648723	73.8527	63.6128	40.6353	44.4725	126.141	157.394
0.756269	0.530238	0.713564	1.0809	0.181167	0.0517048	0.448329	0.70814	0	0	40.4384	36.5959	125.731	98.7234
5.07183	3.27656	5.52123	9.35126	6.63505	7.11557	0.141213	0.188054	0.0361865	0	39.9257	39.1235	124.817	112.898
0.0360931	0	1.85295	1.07153	0	1.40379	0.144571	0	0	0.297614	38.5146	13.376	124.38	160.47
16.9471	15.451	0.794125	0.55227	0.0563712	0.15014	0	0	0.183795	0	37.0688	34.0631	122.924	130.806
21.575	15.6198	2.81059	3.25136	0	0.505449	0.0390141	0	0	0	36.9922	40.6441	121.026	143.217
8.39274	8.02243	37.3411	38.6443	48.3046	59.3935	4.2912	4.37061	0	0	36.6122	45.1577	120.939	107.582
0.932585	0.854649	0	0	0.188316	0.176674	0.398962	0.46762	3.66463	4.39606	36.0187	54.5671	118.302	109.101
35.6843	30.5678	0	0	0.142314	0	0.698038	0.635446	37.1515	39.5996	35.7127	24.3445	117.457	136.465
20.3515	14.856	1.22319	1.02607	1.09381	0.603407	0.332858	0	0.287559	0.847863	35.4669	51.019	116.918	121.113
5.36088	4.47842	0	0	24.9628	27.7624	1.90511	2.70458	0	0	34.0869	35.292	115.685	141.915
20.8685	2.77164	13.7176	28.902	0.274543	0.472471	6.53097	6.8125	0	0	32.0482	44.7479	115.463	96.1823
19.7337	12.3242	0.050775	0	0.0337411	0.179733	2.62952	4.07308	0.154761	0.137398	31.7929	40.4259	115.4	101.151
6.80854	4.0443	0.00507996	0	0.0582577	0.191296	0.011232	0.0128224	0	0	31.6423	26.6745	115.175	113.421
24.3484	8.32773	21.9295	19.3079	0.415249	0	0.667107	1.8123	0.0341134	0.192027	31.116	33.8881	114.589	85.3264
8.00098	7.57362	0.0268866	0.00807579	0.0147417	0	17.5263	16.998	0	0.0709684	30.2156	34.0314	114.46	139.222
61.1457	19.5255	0	0.722226	0.169114	0.772237	1.15735	0.417958	0	0	30.1168	31.0788	113.79	119.244
0.345728	0.286423	23.5786	28.9808	0.372458	0.116796	0.241035	0.286621	0.0179385	1.75082	28.3902	30.1466	111.371	155.755
0.34075	0.135614	107.483	95.7461	1.4049	1.67524	20.8684	21.5774	1.26088	0	28.3895	25.4694	110.855	88.2441
10.7784	2.10143	5.88642	11.2232	8.46539	13.4479	0.231466	0.128742	0	0	27.6162	30.5885	110.749	129.775
0.761358	0.320473	2.55344	9.45026	0.351238	1.34286	0.4602	0.153151	4.41005	6.42029	27.1347	34.0172	109.01	90.6122
0.422973	0.236402	1.89034	1.07984	0	0	1.69905	3.98968	0	0.0777251	26.2107	28.9987	108.966	125.866
1.17036	0.303719	0.459763	0	0.01358	0.244176	0	0.383029	0.0153716	0.0672917	25.7648	27.9514	108.28	134.445
9.51232	6.16579	0.228574	1.50866	1.83211	1.62575	0	0	0	0	24.8327	21.7714	108.05	85.243
4.53228	3.46624	0.268433	0.0453171	26.3866	14.1522	0.0203791	0	1.54679	1.58198	24.4329	29.2444	103.581	121.299
9.42696	4.04986	0.0573085	0.0491282	2.46216	3.50971	5.86281	0.437227	0	0.672917	24.3815	31.1715	103.306	118.936
1.79779	0.976781	0	0	0	0	1.43831	1.26707	0	0.0668697	24.1922	31.1495	102.55	97.8553
48.5788	46.4956	21.5473	30.6747	3.55013	4.70262	0.302999	0.73094	2.54544	5.39064	24.0759	43.049	100.322	127.073
14.1386	11.8137	3.13161	3.85486	23.3004	21.6739	0.320154	0	0.106542	0.699649	23.8994	25.1609	99.8405	118.508
0.964781	0.528825	0.945317	0.826329	235.941	285.815	0	0	0.287885	0.158464	23.5379	41.0553	99.7735	134.318
3.45217	3.2468	0.478308	0.880863	6.23193	1.75304	0.117151	0.234017	0	0	23.4945	27.1264	96.9777	85.6443
6.19353	1.75931	15.6293	16.1667	2.96411	5.18364	0.207266	0.437501	0.24891	0.387151	23.2702	36.6167	96.233	82.6053
56.5487	53.4331	5.48738	5.89828	0	0	0	0.103156	0.154648	0	23.0995	18.8132	95.1266	99.0683
20.9095	19.647	0.0941853	0.159495	1.23444	2.10762	2.45558	1.42957	10.9625	17.939	22.2083	17.2643	94.9929	110.256
1.78682	0.708242	0	0	0.0784826	0.0156722	2.66802	5.55383	0.842894	0.656807	21.8986	26.8077	94.4287	103.737
0.105649	0.0812301	0	0	20.6134	19.3196	1.75815	2.39596	14.6088	18.6257	21.8002	28.4003	93.0017	101.793
51.5994	49.6744	3.13179	2.66349	0	0	1.17318	1.65916	326.726	245.162	21.6835	24.7039	91.7318	37.299
2.82744	1.45559	2.07572	3.93336	24.5222	22.9659	0.0254405	0.0185617	0.374466	0	21.4054	8.26234	90.539	115.28
0.020389	0	3.92512	5.56	0	0	1.5987	2.35469	0.084423	0.0775472	20.3308	21.6339	89.0634	86.6928
52.6464	59.9497	0	0	0	0.104997	1.4512	1.19924	0.375079	0	20.042	25.6802	88.5764	97.929
18.1832	18.4675	45.4225	40.5083	0	0	2.52838	3.56809	0.182316	0.204878	19.0992	26.4785	88.0342	106.497
4.24829	6.59339	5.23996	2.87155	3.3972	3.49272	3.32868	10.5494	0	0	18.8474	27.9513	87.548	127.347
4.10348	4.93662	12.0763	12.1459	205.012	415.244	0.91651	1.7863	0	0.0822269	18.3015	16.1012	87.0733	65.5782
4.24722	6.21681	38.4231	0	0.0904853	0.0990286	0.012061	0.0235396	0.852309	2.09574	18.1653	16.8076	85.2619	80.4794
0.911578	0.930691	0.10012	0	0.0986827	0	2.29944	1.82071	2.02878	2.60971	17.5791	13.6218	84.6672	119.057
25.8198	34.8371	7.56545	10.7002	6.29853	2.01701	1.71827	1.44165	0.733393	1.32197	17.4467	20.8057	84.5093	107.485
1.80408	1.87672	0.0359579	0	26.5796	26.5978	0.460078	0.583513	0	0.124183	17.425	6.6724	83.0087	101.834
0.0587349	0.191067	1.71733	8.05635	0	0	0	0	0.963671	6.49755	17.3423	21.0258	82.5341	86.4498
1.16024	2.46994	1.70435	0.79162	8.34572	9.59915	0.224679	0	0	0.241792	17.2835	20.6974	82.2849	99.7632
4.61853	4.62402	4.52176	6.39661	1.44646	0.815665	0	0	0	0	17.1761	17.1055	81.9763	98.8047
0.92588	1.14275	0.0180001	0.164374	17.2174	18.6677	0.11366	0.273116	0	0	17.04	16.6655	81.9538	106.751
4.88988	5.56008	0.657957	0.808544	3.67659	2.28271	0	0	0.175575	0.366016	16.1401	14.2608	81.1061	101.296
0.0652392	0.103242	14.3724	14.5055	3.83843	12.9241	1.01543	0.9411	9.0324	15.1466	16.1042	17.688	80.5292	92.9084
0	0	2.07683	0.345055	5.28141	5.3389	0.137938	0.905706	0	0	15.9821	17.9575	80.4299	86.4141
0.430057	0.485401	3.50797	3.33404	0.350036	0.136212	10.1032	9.73275	0.0911742	0.208168	15.9353	12.8676	80.0295	92.4091
129.166	172.168	3.83864	20.1482	0.026859	0.0255034	13.3626	17.7701	8.21717	8.54558	15.718	19.1004	79.0616	59.9445
14.6498	17.4696	0	0	2.82534	4.32942	0	0	0.0416693	0.126846	15.37	16.3353	79.0217	70.2516
2.38625	15.3793	0.237429	0.145281	0.791999	0.720702	0	0	0.687669	0.838758	15.3244	16.9067	78.8746	85.7379
12.6029	20.0153	1.66976	0.98675	1.05417	1.44039	0.188441	0.179003	44.3786	48.2039	15.1962	20.4337	76.3422	112.763
16.9384	17.6549	0.472646	0.367189	0.60372	0.0381925	0.0504088	0	1.08466	0	14.2431	24.6595	75.8851	92.3549
6.60003	9.46193	2.04338	0.540743	0	0.29831	0.623868	0.874888	0	0	14.2241	11.8738	75.1081	76.1263
1.23125	1.76075	0	0.0956617	0	0	10.6336	11.2304	0	0	14.1687	17.1219	74.2667	56.9653
0.453161	0.808427	0.398395	0.0977064	9.19609	14.0779	2.32677	1.17794	0	0.239873	14.1362	13.5208	74.0963	76.5819
0.216673	0.369957	38.9769	38.3367	1.20809	1.34845	0	0	0.277178	0.627448	13.9136	15.0387	73.9535	40.3874
2.99766	3.0456	37.8046	57.8518	0.142075	0.179097	0	0	0.525622	0.924817	13.7781	20.4002	73.7779	74.1745
0.372928	0.411958	3.52122	0.665625	0.362739	1.08532	29.9425	32.5292	0.540153	1.16239	13.7562	16.8347	73.3936	76.0826
23.5789	28.7272	0.538065	0.250091	0	0	0	0.0510978	0	0	13.4773	14.5479	73.049	78.8084
0	0	10.1963	3.51864	22.2635	20.7778	0.0816276	0.196145	0.172239	0.0491568	13.4342	19.1912	70.0974	47.3526
1.74551	3.19984	50.6283	67.6674	2.96817	0.751302	3.22878	2.0913	0.795197	1.28667	13.1111	18.8469	69.2478	68.2196
0	0.0257482	3.29777	7.59337	171.399	166.525	0.0236149	0.0898553	0	0	12.4628	13.5415	68.6575	67.6853
0.0772034	0.0985394	1.51283	1.6456	0.471505	1.12322	0	0	0	0.0223941	12.3267	11.8473	67.7711	83.2445
4.21158	4.8677	3.81336	8.56313	2.48256	1.92705	46.3987	45.8797	0	0.177657	12.324	18.0278	67.2341	81.997
56.4989	62.7145	0.868915	0.894929	0.416422	0.182817	2.16812	6.92273	0.0625972	0.0833614	12.1156	0.886442	67.2135	89.1937
28.692	36.1648	0.647776	0.406991	13.8135	5.53543	0.0773804	0.294434	0	0.20005	12.021	8.50117	66.9915	60.7608
6.04506	8.23173	0.0624864	0.0284428	18.0895	26.5007	1.56205	2.68932	0.256633	0.640424	11.5444	15.2038	66.5769	45.1335
9.73601	10.4847	0.232186	0.14808	1.49023	2.60252	1.92477	2.32266	11.5247	13.9529	11.4171	12.371	66.233	0.268678
0.343895	0.385316	3.12792	1.83609	0.00529614	0.0765801	3.98762	3.54931	0	0.175815	11.1637	9.6315	66.2323	93.55
22.1791	23.4745	12.9188	17.048	0.0949899	0.0761257	0	0	0.270833	0.635411	11.0583	19.709	65.8327	73.823
4.95317	5.27097	8.52219	17.8363	0.390496	0.350872	0	0	0	0	11.0448	14.0021	65.7368	27.8228
0.0804505	0.0825877	13.5761	15.3635	0.689547	0.790871	0	0	0.138526	0.211467	10.8298	17.3547	65.2639	67.6541
9.2671	11.2876	40.5192	40.1162	12.8766	24.4146	0	0	0.582373	0.178441	10.1276	12.4051	64.7897	69.0271
29.813	30.6851	20.3415	13.3029	0	0	0.0577631	0	0.561741	0.803839	10.0399	12.1131	63.97	75.4352
1.26167	1.33264	20.933	14.8341	4.35005	9.65972	0.551772	0.254297	2.64009	2.93358	9.99801	12.6569	63.9157	75.2421
4.44408	4.54082	6.27897	2.91798	6.42987	7.38855	1.29823	2.93621	1.75	3.02404	9.76188	9.80446	63.5868	57.2957
25.1909	30.1781	0	0	0	0	0.185173	0.249002	0	0	9.56431	11.5787	63.0059	48.5253
1.20947	1.6539	6.3036	6.77507	0	0	0.195982	0	3.05585	3.36844	9.46671	12.8097	61.9735	60.1693
0	0.0731032	2.35171	4.0846	0	0	0	0	0.416055	0.262054	9.32336	4.34514	61.8885	73.4362
5.97627	9.42325	25.6997	50.4516	2.94683	4.33352	112.417	120.242	0	0.169783	9.02266	6.84946	61.6952	66.0405
0.00752323	0.0391566	15.4138	1.83851	0.407885	1.14678	0.556729	0.726496	0.0672784	0.0843688	8.99145	10.4664	61.5965	37.3851
0.34613	0.445485	0.962821	3.02272	0.798642	0.35783	0.200956	0.151981	0.131361	0.595627	8.9601	10.894	61.5045	49.5306
10.9548	11.8465	2.72972	2.14696	0.0368209	0	4.99463	5.64486	0.19677	0	8.95025	8.49286	61.2623	74.1162
0	0	12.1615	8.5257	9.60914	9.56155	12.3413	27.3281	4.74952	4.31072	8.94883	9.95037	60.7293	53.8855
0	0.0330291	18.8748	22.6016			0.933967	0	0	0	8.92886	9.96284	60.6488	60.936
0.168431	0.438476	20.6805	28.3316			2.76996	2.84064	4.56788	8.84033	8.90986	0.637906	59.6171	82.8011
13.1671	16.091	20.5488	2.59777			0.861265	2.82347	0.0466274	0.309839	8.60967	13.2108	58.5654	60.4744
3.31744	3.57166	2.97358	2.93954			0	0	0	0.437697	8.56924	8.6886	58.049	72.7886
1.87351	2.54847	1.19568	0.034562			0.246826	0.765559	3.73532	5.77776	8.1062	5.32275	57.3024	64.9975
0.0929336	0.464213	60.0654	19.6515			2.36963	4.51905	0	0.186796	8.10135	10.3294	56.6803	36.1533
0.410818	0.617101	39.6612	4.94583			1.56829	1.5069	0	0.118219	8.05757	7.62241	56.6359	59.8333
0.0419402	0.121288	11.3466	6.14306			0.219931	0.660723	190.579	224.172	7.64019	8.75553	56.0517	59.6148
4.3704	4.38139	8.0074	0.593537			0.143439	0.308703	0.576076	0.421561	7.60218	8.88226	55.3212	63.8051
17.5503	33.7187	13.1752	0			0	0	8.26125	10.9032	7.19117	8.16971	54.8588	38.8527
8.02014	8.45494					0	0.720353	0.0436372	0.0784619	7.01696	8.61319	54.7768	60.1572
16.3638	18.9514					0	0	0.133994	0.841258	7.00067	9.36773	54.6603	56.6733
1.85746	2.41363					0	0	0.0120876	0	6.84393	10.4077	54.3135	71.9943
0.074423	0.217445					0.0239932	0	0.34125	0.255277	6.77706	7.34156	54.2215	47.2169
12.4189	13.528					0.0257746	0.0483623	0	0	6.72388	8.91083	54.1564	59.7115
5.80815	6.58506					32.2874	22.4111	4.65668	3.24505	6.6588	12.842	53.6379	57.9609
0.315284	0.582583					0	0	0.11896	0.492887	6.26385	3.94133	52.8856	68.4584
0.123021	0.129147					0.0220639	0	18.3963	13.2889	6.23837	5.19433	52.5935	69.1125
2.79782	3.35685					0	0.137572	0.0155093	0.0111138	6.19443	6.77249	52.4666	63.1246
30.043	31.6583					0	0	0	0	6.07334	2.83467	52.3209	64.6951
0.0103349	0.0290879					0.783794	0.746425	0.285104	0	5.98847	7.4684	52.0655	59.4436
9.88895	10.9525					42.7406	30.6688	8.13945	7.77767	5.94417	5.49694	51.1973	51.4704
0.0270234	0.0528166					0.095928	0.179995	0	0.329304	5.83559	6.4115	51.0306	56.6725
0	0					10.7928	10.3152	0	0	5.77036	8.1805	50.3533	59.278
8.41268	8.43839					0.247436	0.0676996	1.63132	1.30452	5.72685	6.74089	49.8535	61.1746
43.5315	48.0773					0	0	25.1283	32.6187	5.70444	6.30745	49.7031	59.6526
3.25879	4.70912					0.776624	0.621988	0.5189	0.276223	5.58852	7.41001	49.3927	92.0524
3.60816	4.88999					0.105599	0.0907182	0.226816	0.124116	5.56196	8.07725	49.3163	62.6956
6.39587	6.70189					0.2069	0	0.23997	0	5.43224	5.92732	48.8669	54.5565
3.47395	3.79642					3.31635	5.98205	0	0	5.42674	5.25232	48.7921	23.2018
0.604896	0.631303					0.0268034	0.0293341	0	0	5.11783	0.988235	48.4906	29.2071
0.385024	0.422699					0	0	0.0256451	0.172424	5.11717	9.09258	48.3231	56.4279
49.4356	58.6762					1.89485	0.709906	0	0	5.05574	8.22135	47.4872	60.0525
10.4119	12.5249					0.0502712	0	26.7982	30.9308	5.00767	4.32163	47.363	47.4194
0.158527	0.254582					0.218338	0.0344766	0.546123	1.35741	4.97753	4.09589	47.044	39.9492
0.449922	0.510805					0.141123	0.129376	0	0	4.75564	6.12203	46.9833	53.3894
0.03277	0.0342901					0.505293	0.309764	0.513666	0.394481	4.62726	6.66431	46.213	57.111
2.87411	3.02957					0	0	0.0473411	0.0222072	4.57681	6.93145	46.0109	49.4716
0.309353	0.396883					0	0	3.70945	3.53889	4.55317	7.70962	45.9613	46.8512
27.4307	32.9686					1.26997	0.114319	2.48239	3.44312	4.54906	5.48415	45.728	38.9932
0.111795	0.142425					0	1.08815	0	0.192594	4.50315	5.52866	45.7044	39.3414
0.0413925	0.0547269					1.38302	1.51335	5.65341	1.38221	4.49742	3.60866	45.2332	45.6632
0.0307931	0.0527298					0	0	0	0.470254	4.47427	7.04008	45.2252	59.7252
11.5718	16.4377					0	0	0	0	4.45401	5.92819	44.9432	59.2817
2.39604	2.71389					4.79109	4.78016	0.277007	0.479048	4.35958	10.2731	44.7152	47.0228
14.2155	16.5466					5.09268	6.09648	0.369045	0.0989229	4.25742	0.479571	44.4867	28.7398
0.369012	0.923984					2.97846	5.10083	11.0931	12.7838	4.25425	4.66078	44.4691	60.3523
0.00500419	0.0114255					2.05919	2.22168	0	0.158539	4.23937	1.01308	44.3775	49.8061
1.7411	2.80732					0	0.0612885	27.4891	29.7264	4.23159	4.83758	44.3541	58.3891
3.70286	4.6585					0.192473	3.21805	0.695499	0.528565	4.22445	4.16886	44.2868	60.1355
0.306038	0.610202					0	0.127506	0.146645	0.489628	4.19625	4.86044	43.5411	60.6287
1.38596	2.38074					0.503096	1.40671	0.26413	0.317342	4.18873	5.63611	43.1465	40.5824
26.4877	26.984					0.564768	0.571034	0.0573127	0.183038	4.13497	6.39629	43.1447	39.0741
1.59567	1.67893					4.67935	0.285274	0	0.244966	4.09997	5.2652	43.1165	2.88876
5.46542	6.75113					0.67709	1.1171	2.17229	1.71516	4.06813	4.10028	42.4893	57.8931
0	0					3.55373	5.61427	0	0.0273785	4.01654	7.02915	42.3319	56.8674
0.0602833	0.392192					0.847276	0	0	0.492783	3.99648	2.93386	42.2667	34.8649
20.7204	33.8402					11.3875	13.8351	2.22929	2.79062	3.98915	2.68665	42.2043	42.4962
22.7096	27.2726					0.143635	0.179224	0.17372	0.37741	3.96014	5.03297	42.0878	57.5631
17.6345	18.4239					0.291624	0.234093	7.97228	6.89554	3.84854	2.37682	42.0324	50.1273
0.237199	0.302776					4.31956	5.58473	0.294142	0.241436	3.82425	6.80945	42.0148	44.4759
4.09716	4.3842					17.367	30.7351	0.531094	0.28756	3.79143	4.96116	41.9521	31.5436
3.84392	3.95844					2.04863	2.09165	0.400407	0.0341503	3.75917	2.89174	41.8807	48.3678
15.5005	22.7155					0.0668396	0.0975152	0	0	3.73494	7.27178	41.7017	41.9992
0.388624	0.824123					6.02935	6.23414	0.0960289	0.016255	3.71135	3.128	41.6431	43.4377
7.06245	8.34761					0	0.133739	58.0433	66.6516	3.67447	4.20932	41.3803	35.5541
0.0109256	0.0632082					2.04851	3.06727	0.0168206	0	3.67126	5.34784	41.3558	56.2015
1.17774	1.24776					0.224376	0.102874	1.45172	0.591028	3.64219	6.17528	41.3045	46.6152
0.494772	0.558999					0	0	0.0241035	0	3.58677	4.3283	41.2877	44.8565
0.033061	0.0823788					0.147549	0.482352	0.665717	0	3.58475	3.72213	41.2873	45.5591
11.0183	15.944					2.01144	2.26193	0.0576101	0	3.57915	4.17581	41.045	39.3863
						0.0506579	0.109256	0.637921	0	3.53473	5.79349	40.9301	44.3089
						0	0	8.00006	4.5654	3.48729	9.43008	40.8496	37.9549
						2.19936	5.05242	51.4529	55.0602	3.48506	1.51905	40.7595	36.5431
						0.19677	0.0147757	0	0	3.47685	5.14085	40.3938	56.413
						6.00814	10.2825	1.01589	1.65713	3.4538	3.2915	40.3803	22.6881
						0.478186	1.50536	13.1579	23.8476	3.42098	3.80116	40.1811	43.4137
						28.5343	35.6007	63.1277	47.8813	3.28576	6.49192	39.9199	46.874
						0.200208	0.166689	0	0.0384392	3.27608	11.5227	39.8288	49.8661
						2.6926	2.681	1.07179	0.974448	3.2286	6.36499	39.762	73.9544
						0	0	0	0	3.18572	5.67604	39.5279	44.8638
						0.172258	0.868582	0.37225	0.34513	3.1559	3.04725	39.4984	41.47
						4.72711	0.803743	0.707694	2.50059	3.14658	3.79934	39.4635	40.4847
						33.5394	30.3362	1.55176	2.93492	3.00153	4.58835	39.2542	34.7408
						0.289964	1.08815	0	0.114765	2.89901	4.44083	39.1827	37.2939
						0.955547	1.25658	16.5849	16.9764	2.87325	2.10193	39.1339	40.4312
						0	0	7.10854	9.55752	2.87185	2.6116	39.0935	48.8204
						12.2255	3.79765	0	0.20461	2.85102	4.70712	39.0772	41.4873
						0.118401	0.102756	1.2909	2.02902	2.81113	1.96755	38.7105	21.3352
						13.4758	22.625	16.9371	15.3235	2.79838	2.61219	38.6833	30.1461
						0.780906	1.15847	0	0	2.78555	2.83624	38.521	40.3907
						19.1033	19.0156	0.017757	0	2.7751	2.9068	38.3869	33.0164
						0.287961	0.484448	0.671496	0.629983	2.67345	6.90941	38.3632	40.029
						0.0168097	0.172709	0.626051	0.296219	2.67015	0.683207	38.3596	43.3771
						9.08509	8.23506	0	0	2.66307	2.86548	38.3251	13.1515
						2.46153	2.88861	0	0	2.66152	3.15874	38.1495	42.1334
						0	0	0.330237	0	2.63672	4.41214	38.1228	46.8583
						1.5884	4.32834	0	0	2.59669	3.08948	37.8084	44.6905
						36.9701	15.9902	0.175441	0.090787	2.58913	3.94225	37.7778	34.5549
						0	0	8.9478	17.2957	2.57843	3.38545	37.5427	33.0273
						69.6807	106.258	0	0	2.56557	1.80617	37.1877	44.051
						0.34835	0.976821	0	0	2.5356	2.15534	36.9288	28.2903
						0.113322	0.177997	0.095878	0.22099	2.53019	0.040421	36.7398	33.8127
						8.87901	9.27866	0.254825	0.759119	2.48095	2.14675	36.5473	41.3086
						0	0	0	0	2.48065	3.87172	36.5169	32.1139
						0.23505	0.337497	0.609533	1.12625	2.45271	1.21083	36.4397	42.4545
						0.671996	0.431847	0.0531601	0.0997473	2.41861	4.31767	36.2373	41.22
						12.187	15.1523	0	0	2.37122	5.23941	36.2359	45.0296
						1.3334	1.72257	6.58999	7.66348	2.36757	1.60672	36.0793	39.9982
						0.254469	0.60937	0	0	2.24878	2.93905	36.0307	61.2628
						0.058605	0.0900554	0.0644469	0.0472677	2.19887	5.79287	35.5805	16.9657
						0	0.185371	16.8231	20.9006	2.19121	2.91136	35.4339	38.3132
						0.386619	0	0	0	2.13026	2.35343	35.4206	32.5654
						0.206403	0.407778	0.124793	0.299039	2.11772	1.75375	35.3488	37.1881
						22.4828	17.4507	5.42653	4.37914	2.1164	1.78076	35.3014	35.8415
						1.12951	2.50383	0.715426	1.34239	2.08773	2.45516	35.2596	0.0844354
						4.36594	2.07913	0	0	2.08292	2.92785	35.0382	40.1382
						1.19941	0	9.44682	7.4636	2.06583	1.79833	34.7104	38.8856
						0.280232	1.59355	0	0	2.05378	2.59179	34.3124	19.9086
						1.04981	3.86007	0.70193	0.689412	2.03306	2.03027	34.2464	36.4605
						0	0.0777251	0	0.025686	2.00375	1.42735	34.1214	44.4556
						0	0	3.39717	5.34211	1.98495	0.613127	33.8394	36.8328
						0	0	1.37225	2.17315	1.96637	1.2934	33.6235	26.1337
						0	0	0.608795	2.06486	1.94018	2.66302	33.5695	46.7655
						21.0602	20.8333	1.9734	2.54087	1.92325	1.23482	33.4877	55.6114
						3.70097	5.28756	3.61493	5.89318	1.90752	0.678145	33.4723	0.190388
						4.95226	5.55832	1054.23	937.092	1.85964	2.67858	33.3681	28.3968
						1.03394	1.01131	15.6264	18.6728	1.84638	3.99954	33.3177	29.8664
						3.33727	5.715	0.390465	0.770354	1.8408	1.2927	33.2171	37.4808
						7.17169	9.12845	0	0	1.83823	5.12382	32.8435	36.3951
						0	0.147627	0.806977	3.35816	1.83794	3.29071	32.7502	37.371
						0.621112	0.821135	2.81934	4.66448	1.78948	2.30613	32.7232	39.0808
						0.88649	2.95692	0.150004	1.16409	1.78037	4.26129	32.7111	27.4787
						0	0.30688	12.3988	8.05412	1.76322	6.54863	32.7027	31.7636
						5.48068	5.89038	0.128164	0.13299	1.73634	1.33684	32.6327	37.0891
						0.577745	0.360498	0.0454441	0.0994696	1.71236	1.58706	32.372	37.6024
						0.243018	0.797888	0	0	1.68746	2.90189	32.3659	41.7579
								0	0	1.68058	1.73852	32.3549	16.2985
								5.77841	10.0218	1.66454	2.86569	32.2932	40.6428
								0.0126384	0	1.66357	2.20703	32.2154	37.5961
								0	0	1.64335	1.1403	32.1209	37.9042
								0	0	1.61438	0.788828	32.0487	32.8879
								0	0	1.6016	1.98581	31.983	36.5866
								0.398175	1.5377	1.56531	1.75248	31.7847	32.0989
								0	0.0383337	1.54586	1.35251	31.7497	36.0042
								18.3767	24.8747	1.54379	3.38671	31.6803	40.7742
								0	0	1.53655	2.29493	31.0433	30.7041
								0	0	1.52046	2.36608	30.8603	29.348
								0	0	1.48461	2.92027	30.7883	35.1844
								0	0	1.47229	2.9304	30.7125	35.4984
								0.0589047	0	1.46188	2.43	30.6867	34.4463
								0.274375	0.44331	1.45553	1.19092	30.649	36.3207
								648.981	696.876	1.44877	1.49838	30.6422	29.3298
								1.49773	2.21195	1.44185	1.69586	30.6141	26.2677
								29.7405	36.0343	1.43678	1.23901	30.6029	38.764
								0	0	1.43493	2.23308	30.5218	36.2055
								0.720038	0	1.39348	1.12768	30.1256	12.2363
								16.6004	17.952	1.35417	1.79469	30.0954	44.3663
								0.021552	0.0389541	1.3541	2.13325	30.0791	35.6384
								0.0341591	0.106816	1.32641	1.13707	30.0209	23.5335
								0	0.0467565	1.31414	1.48461	29.9934	30.2315
								0.933361	1.06544	1.2592	2.11099	29.931	39.7888
								0.142598	0.0856628	1.25854	1.21287	29.7288	33.8904
								0.334341	0.86735	1.25804	0.273259	29.6908	26.1917
								9.26989	3.55076	1.25017	1.58013	29.6478	31.0357
								0.243034	0.321006	1.23621	0.895097	29.6358	37.1347
								57.642	37.3554	1.23389	2.39275	29.5468	18.0095
								0.344414	0.261322	1.22826	1.06197	29.4549	40.2062
								0.106183	0.147988	1.22541	0.907524	29.4515	22.9932
								0.117986	0.0601505	1.2194	5.33971	29.325	35.7625
								0.00935181	0.0191301	1.20981	1.2276	29.3202	36.7737
								0	0	1.20478	0.694481	29.2325	34.3055
								0.833951	1.40524	1.20374	1.40972	29.1157	42.3248
								0.0138641	0	1.20131	1.15332	29.0862	26.4992
								0.379829	0.239627	1.19197	1.07408	29.0276	45.0925
								0.668232	0	1.1919	1.10923	28.9381	38.0195
								8.82823	14.2461	1.18897	1.13645	28.9235	25.8033
								0.82763	0.550302	1.18359	1.22252	28.9048	30.0821
								0.0500237	0.202669	1.17648	1.68046	28.8738	14.1935
								0.951488	1.26996	1.15594	1.77961	28.8575	24.3187
								0.391964	0	1.1468	6.73264	28.7861	34.8089
								0	0	1.14497	0.853553	28.7326	32.6183
								0.320191	0.640938	1.13821	0.843315	28.536	35.452
								0	0	1.10695	2.44056	28.4903	37.0009
								0	0	1.09626	2.24587	28.4868	24.4201
								0.960308	2.99685	1.09472	0.954517	28.1787	32.9757
								1.61693	0.583856	1.09109	1.93429	28.1091	28.7943
								0.257302	0.530321	1.08947	1.16147	28.1087	33.2603
								0.690914	0.231126	1.07009	0.80361	27.7786	31.4088
								0	0.0137364	1.06654	1.80507	27.5669	24.6992
								2.7011	8.79197	1.06505	1.58643	27.3924	30.9911
								0.24418	0.114542	1.05563	1.03665	27.3602	29.4458
								0.449187	0.424819	1.05402	1.30903	27.2662	36.46
								21.8518	25.2844	1.04644	0.978029	26.9942	29.1172
								1.08803	2.2744	1.02041	0.712542	26.6087	21.2917
								0	0	1.01437	1.76131	26.5716	30.4692
								0.280232	1.53621	0.9923	0.571622	26.5117	31.7785
								0.924342	2.00419	0.991281	0.649918	26.4877	26.984
								0.198695	0.095976	0.98666	3.20937	26.4746	29.4066
								0	0	0.964742	0.081984	26.4402	37.0473
								0.379981	0.59495	0.963737	0.894774	26.2673	19.9334
								0.868915	0.260991	0.962819	0.965699	26.1666	31.3943
								0	0.0870522	0.953901	0	25.8283	22.9978
								22.1791	23.4745	0.953185	3.04665	25.7042	32.849
								0	0	0.95053	0.286535	25.5834	39.552
								0	0	0.945069	0	25.3357	33.0584
								0.233912	0.0455121	0.9368	1.20811	25.2973	40.401
								0.041308	0.0901394	0.913763	0.945571	25.2327	43.074
								0	0	0.908586	1.08972	25.2293	27.404
								0.147789	0.747103	0.895553	0.457489	25.2065	43.4619
								20.1666	20.1712	0.891887	1.22098	25.1922	30.7729
								0.211466	0	0.886534	2.29026	25.1909	30.1781
								0.289925	0.228902	0.879756	1.09228	25.0418	18.7926
								2.69257	1.32996	0.878095	0.583886	25.0148	33.2036
								0	0	0.873406	1.24716	24.9218	46.811
								2.86084	3.78851	0.868722	2.12426	24.8447	39.8745
								0.0419402	0.0119697	0.866366	1.3509	24.8043	27.5472
								0	0.0364451	0.860652	2.01996	24.7012	20.6545
								0.332467	1.62444	0.858023	1.12141	24.6905	25.2801
								0	0.0608814	0.857301	1.20258	24.4356	25.074
								0.367896	0	0.848841	0.54884	24.4287	20.8881
								0	0	0.845489	1.71834	24.3995	17.829
								0	0	0.836407	1.38196	24.3571	21.938
								0.0676236	0.0308795	0.835764	0.621602	24.3395	26.1079
								0	0.205339	0.833749	1.52807	23.9246	31.952
								0.0708072	0	0.832332	1.68627	23.9013	19.3684
								0.0388876	0.0360317	0.817153	1.2156	23.849	22.715
								0	0	0.813493	0.598654	23.8376	25.4598
								0	0.248076	0.804435	1.00612	23.8178	31.4313
								0.0755974	0.0185576	0.795668	0.699976	23.7859	31.901
								425.792	508.771	0.793592	0.930625	23.7829	33.4727
								4.10143	8.23498	0.787301	1.5791	23.7012	23.7088
								0.183574	0.100454	0.783928	0	23.6482	22.8978
								0	0.635502	0.783612	1.74067	23.5695	15.1289
								0.187969	0	0.774543	0.224783	23.1629	27.7789
								0.0597351	0.0186807	0.772838	0.804509	23.0536	18.7501
								0	0	0.772441	0.379237	22.9979	26.7945
								0	0	0.77092	0.123022	22.8379	29.1847
								173.308	193.262	0.76041	0.116777	22.6793	20.5242
								0	0	0.753102	1.02826	22.5817	20.6688
								9.49995	8.73891	0.747747	0.555346	22.5793	30.9708
								0	0	0.746179	0.870906	22.504	23.593
								3.16568	3.35744	0.732078	6.91152	22.4648	28.2652
								0	0	0.728595	1.51359	22.4341	18.2526
								0.97065	3.58261	0.723558	0.926245	22.319	24.3245
								0	0.419988	0.718941	0.663978	22.3098	30.3915
								1.62779	2.32972	0.712279	0.960428	22.2893	18.3643
								0.0324064	0.369915	0.703433	1.5309	22.242	20.6327
								0.531479	0.10341	0.673122	0.680079	22.2402	17.6213
								44.9053	48.4143	0.672685	1.00519	22.2302	19.8018
								0	0	0.672449	1.00119	22.2115	30.4111
								1.79475	3.58996	0.665042	1.77028	22.0805	25.7334
								0.282366	0.481673	0.66257	4.62055	21.7947	19.9862
								1.8869	2.28712	0.640893	0.436642	21.6168	26.0753
								0.0328402	0.12324	0.635457	0	21.6148	22.7343
								595.544	369.488	0.634805	0.646975	21.6034	24.5515
								8.28512	9.426	0.631618	0.675404	21.5634	24.3243
								0	0	0.630847	1.08257	21.3432	26.6057
								0.257746	0.382852	0.622896	0.638814	21.2982	24.9027
								1.59716	1.24147	0.620722	0.206374	21.2891	23.9017
								0.434329	0.203739	0.617283	0.357899	21.2681	21.8559
								0	0	0.613809	0.518337	20.9981	33.8327
								6.91529	9.6987	0.608371	0.606737	20.9676	17.6404
								0	0	0.599944	1.17896	20.926	26.0453
								0	0	0.597558	0.791006	20.9191	23.009
								0	0	0.592067	1.34235	20.8957	39.6547
								0.119238	0.335598	0.591053	0.332204	20.8685	2.77164
								0.144762	0.120585	0.580447	1.22252	20.8538	22.3963
								0.196778	0.378592	0.579745	0.731087	20.8494	24.2859
								0.0514939	0.356313	0.578012	0.59937	20.8222	25.8421
								3.85473	1.13145	0.577387	0.529136	20.7819	18.067
								0.773567	0.807799	0.575474	0.241812	20.721	28.7024
								1.25584	2.60427	0.573736	0	20.6215	22.6497
								0.317218	0.501418	0.570392	0.587469	20.6187	25.29
								1.23101	1.48708	0.570392	0	20.5249	3.78282
								0.326094	0.152967	0.567765	0.277844	20.5122	21.7568
								1.60813	1.69069	0.564235	0.0935422	20.4962	23.5628
								1.04519	0.794929	0.558964	1.09654	20.4354	25.7408
								1.10128	1.33175	0.547988	1.4161	20.433	25.0737
								0	0.0786185	0.547175	0.26453	20.3879	25.8241
								15.6986	15.9701	0.544859	0.654195	20.2623	28.3664
								0.0193231	0	0.542912	0	20.2164	21.0628
								1.60174	3.2579	0.541996	0.562734	20.1785	23.2354
								0	0	0.541963	1.38539	20.1069	19.3622
								0.192261	0.242516	0.539159	0.594172	20.0658	25.6627
								0.423164	0.717865	0.531657	0.514938	20.0153	12.1443
								5.05325	2.34737	0.527198	1.15037	19.9584	24.4772
								0.479924	0.745836	0.522377	0.521758	19.884	40.6945
								0.155118	0	0.521802	0.555348	19.8764	15.6116
								0.147852	0.909342	0.517455	1.12446	19.8646	11.3708
								0	0.435494	0.514313	0.598484	19.719	28.5107
								26.7801	30.8261	0.508441	1.06032	19.6436	31.1614
								0	0	0.507196	0.652797	19.5886	25.0124
								31.9256	49.3434	0.504699	0	19.3042	28.5456
								0	0	0.503398	0.29147	19.2876	29.212
								0	0	0.502042	0.330882	19.2727	23.7386
								0	0	0.494747	0.475931	19.215	22.3861
								1.6282	1.21585	0.492074	1.82573	19.1389	27.5735
								0.826927	1.01257	0.481552	1.02751	19.1285	22.4259
								0	0	0.476951	0.969447	19.1101	8.06612
								0	0	0.472213	0.288944	19.0413	22.0232
								0.112423	0.559616	0.467521	0.634226	19.0346	14.9603
								0	0	0.465597	0.512986	18.8896	19.4803
								0.0948582	0.783089	0.465555	1.11962	18.8601	23.4723
								0	0	0.464184	0.0732968	18.8205	16.8795
								1.69037	0.214703	0.461974	1.06858	18.8009	19.9337
								0	0	0.455699	1.91241	18.7897	16.6001
								1.15986	5.01721	0.449497	0.432479	18.6857	20.1642
								0.636558	0.19891	0.44543	0.318384	18.6571	22.0218
								0.0565677	0.163943	0.440333	0.711102	18.6548	23.8812
								0	0	0.438653	0.571653	18.6421	17.126
								4.44017	4.54553	0.437985	0.727093	18.6245	26.1546
								0.281422	0.148612	0.430664	0.176747	18.3715	24.3706
								0	0	0.427961	0	18.3425	15.837
								0.037617	0.0235276	0.426255	0.630653	18.2815	21.5731
								0	0.0188817	0.425281	1.59596	18.2762	32.3162
								0	0	0.421874	1.0198	18.1648	21.3078
								0	0	0.415915	2.51012	18.1558	28.1272
								0	0	0.413129	0.0820872	18.1487	18.87
								1.68935	1.81905	0.410845	0.552306	18.1399	23.3668
								0.24084	0.101767	0.405062	0.767293	17.8851	21.7695
								0	0.189995	0.402943	0	17.8402	15.5902
								21.5828	30.3609	0.39943	0	17.8279	24.23
								0	0.0946219	0.396635	0.392771	17.8257	16.112
								3.69433	4.70311	0.395272	0.566208	17.7106	16.3896
								0.839887	2.95998	0.38957	0	17.6929	28.5181
								0.904853	0.169783	0.388528	0.270225	17.6598	7.94198
								13.1293	8.48279	0.380972	4.07412	17.6209	27.5418
								4.02799	5.08675	0.375248	0	17.5672	20.1502
								0	0	0.372366	0.33899	17.5605	17.0166
								0.342174	0.958456	0.364526	0	17.485	12.4788
								183.4	177.187	0.360364	0	17.4798	23.5202
								0.183574	0.301361	0.359567	0.406014	17.4763	30.1869
								0.0526664	0.118034	0.35541	0.30685	17.4702	21.5926
								11.354	13.4054	0.352721	0.669172	17.4671	19.9748
								0	0.416807	0.348293	0.462929	17.466	15.491
								16.9802	23.5719	0.345454	0.0814171	17.4503	23.3612
								20.0227	19.1372	0.342835	0.847936	17.4157	27.7318
								0	0	0.341539	0.472363	17.4149	21.9433
								0.696038	0.146721	0.337656	0.251183	17.4141	17.0304
								2.05708	4.38853	0.335359	0.900158	17.4049	18.0667
								0.171822	0.425429	0.335247	0.458584	17.3752	15.8716
								2.71491	1.93426	0.330237	0	17.2302	17.7971
								0.141078	0.150902	0.329057	0.198392	17.2106	13.6842
								0	0	0.328156	0.319595	17.2024	21.7486
								0	0	0.324614	0	17.172	26.8635
								0.99805	1.93513	0.323238	0.184504	17.0673	20.0363
								1.45686	0.521983	0.322621	2.31937	17.0318	19.1492
								0.0416486	0.249588	0.320967	0	17.0253	20.1955
								0.193712	1.32705	0.318533	0.191911	16.9593	20.226
								0.292608	0.198153	0.311882	0.293284	16.9156	19.5931
								0	0	0.311795	2.33239	16.8799	17.8862
								0.0438704	0.0500823	0.311771	0.290037	16.7872	22.0205
								0.214926	0.423252	0.31158	0	16.6812	16.6314
								0.0519163	0.170454	0.311304	0.246587	16.6517	13.5704
								0	0	0.310668	0	16.6431	20.6821
								0.866739	1.44139	0.304805	0.330399	16.6298	16.5331
								48.2518	53.2571	0.302236	0.384888	16.5587	11.8131
								16.4754	23.2886	0.302073	0.214868	16.5234	18.3785
								0.361429	0.779867	0.296788	0.6073	16.4684	8.55673
								50.3549	58.01	0.296569	0.680359	16.4534	7.22098
								0.434307	1.74067	0.296115	0.302867	16.4083	21.3839
								0.287845	0.0741156	0.295883	0.410972	16.388	18.4432
								0	0	0.295419	0.069289	16.3352	22.8815
								0.814372	0	0.293424	0.392051	16.323	13.2908
								1.11343	1.64953	0.290121	0.961096	16.0876	19.2565
								20.8541	23.3774	0.28695	0.640904	16.016	33.7756
								0.267192	0.835513	0.286706	0.42027	16.0051	11.2429
								0	0.256203	0.2826	0.47988	15.9255	20.8218
								0.0316783	0.0693385	0.275922	0.367448	15.7844	16.0372
								8.94547	4.53463	0.275478	0	15.7504	21.2661
								0.0248339	0	0.274602	0.27123	15.7124	19.4354
								0.324341	2.01286	0.274119	0	15.6977	15.7467
								11.7466	9.69173	0.273684	0.232648	15.6786	16.2958
								0.0934079	0.053317	0.272913	0.216401	15.6632	18.2175
								0.942137	0.0668697	0.269677	0.508029	15.6534	15.368
								8.86828	11.5381	0.264496	0.244518	15.6089	14.9232
								250.658	312.561	0.2618	0.583726	15.5886	17.9512
								0	0	0.260584	0.194262	15.5652	11.7692
								30.032	41.9148	0.257746	0.141041	15.5511	18.1213
								3.92492	3.10097	0.25718	0.234684	15.4523	24.1078
								0	0	0.248534	0.599922	15.4341	14.044
								0.832071	1.04084	0.248391	0.442667	15.3938	23.9901
								0	0	0.238475	0.447464	15.3896	25.6997
								0.0739619	0.0693894	0.238395	0	15.3707	16.7548
								0.117419	0	0.235525	0.219477	15.3399	14.7481
								1.92844	2.05311	0.23382	1.28614	15.2928	17.5943
								0.939412	1.00111	0.232435	0.0930869	15.2686	18.0899
								6.13286	7.30936	0.231971	0	15.2557	17.9008
								0.66814	1.07862	0.229095	0.737037	15.1727	21.374
								0.530343	0.738971	0.227517	0.526451	15.1704	21.0457
								0.0585921	0.0916091	0.226866	0	15.1528	12.8784
								0.212287	0.471325	0.224818	0	15.1356	21.6331
								0.669759	1.36472	0.22388	0.475624	14.9793	16.8698
								0.397981	0.225932	0.220243	5.05391	14.9788	11.4926
								0	0	0.219973	0.240742	14.9584	16.2101
								2.86234	2.85903	0.219757	0.225457	14.9535	13.581
								0.107596	0.135634	0.219134	0.2973	14.9405	15.6359
								0.0848441	0	0.218438	0.124684	14.8989	14.4706
								0.847271	1.10372	0.217294	0.179446	14.8547	13.7801
								0	0	0.214749	0.120903	14.7984	20.1335
								7.08787	8.27453	0.214427	0	14.7598	19.1285
								0.306132	1.28138	0.214084	0.202996	14.6613	17.7385
								0.470463	1.46652	0.209823	0.273396	14.6225	21.5036
								0	0	0.209155	0	14.5873	21.9329
								1.38319	1.63298	0.208509	0.0410829	14.482	0.0430958
								0	0	0.207454	0.155703	14.4777	23.9792
								1.84832	0.932878	0.206489	0.261918	14.3611	15.441
								8.99589	11.7728	0.206384	0.178083	14.3043	14.2375
								2.1558	1.45725	0.203593	0.154947	14.3009	14.5818
								0.153318	0.104397	0.199675	0.0892871	14.2545	18.0756
								0.102424	0.217362	0.196463	0.179614	14.2509	18.0151
								0.408982	0.795504	0.193569	0.157741	14.1947	26.025
								40.3296	47.0302	0.193452	0.811311	14.182	16.4129
								0.415086	1.14495	0.193309	1.17876	14.1596	8.97675
								4.13314	6.90984	0.193287	0	14.1465	25.2371
								0.427617	0.369397	0.191137	0.158527	14.133	13.1794
								16.1492	6.38366	0.188316	0.824386	14.0874	15.7157
								0.0239253	0.0410661	0.183245	0.706504	14.0469	15.9244
								1.10723	0.241	0.180713	0.871093	13.9097	13.3413
								0.729934	0.694493	0.180513	0.342293	13.9084	12.6002
								0.767424	0.179995	0.179634	0.419278	13.8766	13.6119
								0.236815	0	0.175615	1.00223	13.8513	14.9434
								1.14611	0.247415	0.173306	0	13.8166	17.047
								0	0.317448	0.170648	0	13.7999	18.2546
								0	0.0251021	0.168706	0.0395692	13.7897	20.2988
								1.03506	1.31441	0.166445	0	13.7038	18.1826
								0.377523	0.23737	0.165963	0.752524	13.6664	13.7325
								0.186603	0.148987	0.164096	0.179589	13.6611	15.49
								1.51329	1.13581	0.162542	0.467342	13.6194	18.5897
								0.15338	0.152476	0.161495	0.0996409	13.595	10.4877
								0	0	0.160995	0	13.4853	15.7825
								1.89646	1.90049	0.160821	0	13.4749	14.9641
								0.10632	0.809026	0.157701	0.12494	13.4621	20.2474
								0.19657	0.197812	0.157277	0.211688	13.451	14.1459
								0.146452	0.442717	0.157195	0.604827	13.4209	26.0383
								0	0	0.155092	0.0529103	13.3898	17.421
								8.95535	11.8882	0.153663	0.0874549	13.3853	16.9956
								0.101257	0.0474987	0.152878	0.17265	13.385	16.8479
								0.984941	2.10701	0.151918	0.773604	13.3669	17.8095
								13.5654	19.4653	0.151886	1.17551	13.365	14.3489
								0.499336	0.658108	0.150951	0.175636	13.3513	18.0256
								0	0	0.150411	0.114835	13.3153	22.4538
								0	0	0.149786	0	13.3146	17.5697
								0	0	0.149738	0.0929836	13.2816	10.3197
								0.0781008	0.0445798	0.148198	0	13.2109	12.717
								1.4449	3.90501	0.148076	0.307193	13.2028	14.7947
								0.647978	0	0.147071	0.160957	13.1891	11.0329
								0.355618	0.420778	0.146805	0	13.1269	25.3967
								0	0	0.145472	0.238587	13.0829	14.8299
								2.54501	4.08728	0.143678	0.152967	13.0805	15.3141
								0.171708	0.265222	0.140646	0.47618	13.0711	13.9687
								10.787	6.28778	0.140268	0.346926	12.9956	17.0704
								0	0	0.138875	0.317077	12.9912	15.5824
								0.0576348	0.629626	0.136782	0.11355	12.9701	10.9614
								0.0189817	0	0.135969	0.184247	12.9643	15.7111
								0.0237587	0.1523	0.134019	0.200933	12.9196	15.4399
								0.0755039	0.232107	0.133596	0.14621	12.9126	16.9903
								1.13839	0.949259	0.132143	0.630825	12.9048	25.7617
								0.144163	0.265975	0.130521	0.142844	12.8941	12.6582
								0	0	0.129453	0.588651	12.8903	17.0335
								0.707453	0.483779	0.129257	0.690135	12.7835	28.1696
								1.44225	0.748927	0.129091	0.269385	12.7545	14.6284
								1.48363	1.09337	0.127851	0.284845	12.6941	13.6153
								0.0605171	0.121898	0.126817	0.189582	12.6905	17.3027
								0	0	0.125946	0	12.6502	10.8064
								121.017	107.953	0.125697	0.052337	12.6196	12.3822
								1.25887	1.77895	0.124966	0.443409	12.5708	14.6393
								0.0955792	0.83104	0.122173	0.188746	12.5629	11.5327
								0	0	0.120947	0.537607	12.5558	10.8774
								10.3932	9.87712	0.119318	0.136212	12.5275	16.532
								0.560697	0	0.119148	0.204028	12.5187	14.1557
								19.8341	20.3567	0.118589	0.0966897	12.4737	13.6397
								0.250165	0.365047	0.11856	0.314708	12.4666	16.8138
								0	0	0.118141	0.089913	12.4069	12.8358
								0.0929604	0.0951132	0.117187	0.34911	12.4044	12.5973
								35.1792	42.1754	0.116875	0.606845	12.3923	14.932
								3.35278	4.13706	0.11625	0	12.3458	13.735
								0.0957888	0.248332	0.11482	0.0814956	12.2852	12.6985
								0.0553511	0.115389	0.114292	0	12.1534	12.1952
								0.0761164	0.0506825	0.113851	0.231926	12.0956	9.76912
								0	0	0.113352	0.0388206	12.0677	14.8561
								0.425281	0.31029	0.113141	0.147543	12.057	2.64673
								0.0966547	0.19646	0.113046	0	12.0017	16.5702
								1.49572	0.579249	0.111746	0.618063	11.9464	10.8996
								0	0	0.111306	0.0370335	11.9435	12.7463
								4.34073	1.07567	0.110369	0	11.918	12.5446
								0	0	0.110369	0.321969	11.8961	8.28934
								0	0.217867	0.110224	0.0314577	11.8783	7.43527
								4.80179	3.77586	0.107631	0.15358	11.8561	11.3773
								0.316397	0	0.105572	0.847452	11.8223	5.74976
								1.64782	1.23677	0.105321	0.0731864	11.8091	12.5735
								1.12755	0	0.103622	0.10531	11.7805	14.6992
								0.134583	0.0505049	0.101632	0	11.773	19.2397
								0.618874	0.419356	0.100892	0.0744695	11.6252	14.8827
								0	0	0.0993842	0.0504529	11.6163	17.593
								0	0	0.0993254	0	11.6055	15.8307
								0.21449	0.0718832	0.0988668	0.11251	11.5302	15.2079
								11.6309	3.92799	0.098774	0.0746464	11.5018	11.7212
								30.7799	37.8385	0.0986955	0.0933024	11.5014	16.7777
								0.111543	0	0.0974391	0.0495135	11.485	14.5879
								37.1345	30.5835	0.0964141	0.852946	11.4721	13.7682
								0	0	0.0957538	0	11.466	6.54934
								0.183546	0.366644	0.0929813	0.0896938	11.45	12.1138
								0.117861	0	0.0927879	0	11.4487	9.24417
								9.83996	11.3551	0.0923408	0.635302	11.4416	10.3764
								0.0586576	0.345941	0.0903251	1.35576	11.4305	11.3947
								0.956341	0.400437	0.0901939	0.283133	11.422	17.1115
								5.1709	4.33161	0.0901764	0.183182	11.354	14.788
								0	0.308777	0.0890487	0.065408	11.318	12.3894
								44.8023	59.1689	0.0883286	0.120617	11.3044	9.98588
								0	0.602068	0.0881096	0	11.2698	13.175
								0.470066	1.636	0.0879891	0	11.2473	13.5335
								0.0562045	0.32516	0.0875496	0.0802618	11.2432	14.7605
								0.607544	0.189973	0.0873865	0	11.2153	17.8729
								0.130419	0.139623	0.0871937	0.116117	11.1901	13.1944
								98.6571	106.822	0.0870128	0.405605	11.0793	21.6201
								0	0	0.0863095	0.51093	11.0638	9.12194
								0	0	0.0848991	0	11.0263	10.1387
								0	1.29711	0.082871	0.151934	11.0222	9.79525
								1.83582	3.71939	0.0811853	0.0207244	10.9668	13.8205
								2.43967	2.5078	0.0801986	0.176601	10.9585	16.7901
								15.614	11.0355	0.0784295	0.279769	10.957	14.9967
								0.662729	4.78462	0.0771489	0.0759644	10.9488	15.4978
								37.47	47.3315	0.0766163	0.115064	10.9246	13.0549
								2.16245	2.83994	0.0750876	0	10.9038	7.21003
								0.049776	0.0359331	0.0744148	0.0143974	10.8765	12.0172
								0.119854	0.112435	0.0744148	0.0264085	10.8512	8.58723
								0.476951	0	0.0739251	0.126578	10.8363	17.6597
								0.0423356	0.0389557	0.0734298	0	10.7706	10.4113
								0	0	0.073194	0.041779	10.7675	11.6118
								0.0428398	0	0.0729574	0	10.7445	10.7494
								0.823789	1.72609	0.0729287	0.229859	10.6952	12.7765
								0	0	0.0729053	0.547131	10.6858	49.0882
								0	0	0.0727286	0	10.6659	12.0557
								0.123717	0.28247	0.0690267	0.26621	10.6625	11.7409
								0	0.256097	0.0665368	0.124847	10.6588	13.2179
								26.9963	20.7719	0.0654694	0.31269	10.6427	18.4097
								21.6569	18.4519	0.0651245	0.242835	10.6321	13.3163
								3.8923	4.26906	0.0637523	0.0299055	10.5698	14.2277
								0.104583	0.857181	0.0624109	0	10.5626	12.4011
								0	0	0.0619121	0	10.547	7.26776
								10.5925	17.0208	0.0614864	0.586458	10.4896	8.54114
								21.1047	34.5671	0.0608366	0.0360371	10.4892	3.33633
								0.020845	0.0475931	0.0607183	0.170894	10.3091	12.6914
								2.00115	2.84414	0.060135	0.0805535	10.2251	9.10279
								6.05937	7.69928	0.0600002	0	10.2217	11.3408
								3081.84	1446.27	0.0597722	0.0682357	10.2012	14.0363
								0.236414	0.517458	0.0597674	0.0127168	10.185	10.4107
								9.14569	13.3346	0.0593333	0.00642348	10.1706	5.3116
								1.11107	1.19375	0.0586158	0.102271	10.1359	6.84391
								0	0.0510706	0.0580442	0	10.0401	7.24758
								0	0	0.0579417	0.0507241	10.0148	13.0946
								0	0	0.0554764	0	10.0066	11.4203
								25.3029	30.8694	0.0547985	0.0777883	9.94588	10.9508
								0.660475	1.25656	0.0539076	0	9.9114	12.6973
								0.0224127	0	0.0538384	0.624804	9.8947	12.7436
								0	0	0.0532179	0.0353871	9.882	11.1621
								0	0	0.0528261	0.0272038	9.8672	18.8895
								0	0	0.0527214	0.0374198	9.85765	13.82
								461.397	426.347	0.0509318	0.270746	9.826	5.66775
								0.029849	0.0135498	0.0508365	0.096717	9.7903	11.4701
								0.0529882	0	0.0503875	0.00837626	9.7869	8.67775
								0	0	0.0500181	0.15226	9.78212	11.7844
								0.229882	1.58751	0.0499188	0.0743936	9.75779	9.08394
								0.0935826	0.0146328	0.0495954	0	9.75137	11.4543
								2.68103	10.5138	0.0495473	0.0464842	9.68942	11.2849
								0.0250534	0.101847	0.0492968	0.126927	9.67948	7.41912
								0	0	0.0487894	0	9.64508	14.5816
								1.64319	1.47526	0.0484297	0	9.63284	9.8786
								0	0	0.0477844	0	9.61	11.9918
								0	0	0.0475174	0.0891596	9.60374	8.44037
								0.246167	0.172774	0.0469635	0.0587469	9.59619	10.4792
								0.262673	0.430777	0.0467477	0.0193528	9.58094	9.7409
								1.9458	1.94957	0.0461311	0.219681	9.54981	12.0922
								0.0298268	0.0279829	0.0460457	0.0326817	9.52323	14.4973
								27.3275	31.198	0.0460375	0.359099	9.50129	11.5638
								0.638734	0.0818439	0.0456273	0.111024	9.4831	14.9997
								2.40357	1.72622	0.045323	0.106303	9.46479	9.22754
								0.0971578	0.331377	0.0449038	0.0597989	9.42858	11.1812
								11.1094	18.6078	0.0441011	0.029365	9.41344	9.92878
								0.443796	2.55915	0.0431548	0.206837	9.40749	11.298
								0	0	0.0427776	0	9.39886	12.5203
								0.0757177	0	0.0426198	0.0507364	9.37788	17.0198
								0	0	0.042415	0.0649938	9.3752	10.7659
								0	0	0.0421766	0	9.34955	13.8739
								5.27714	7.79098	0.04169	0.170539	9.34826	15.8088
								474.61	512.344	0.0403089	0.0286099	9.32774	12.4529
								13.3664	15.0193	0.0395289	0	9.31866	12.0513
								2.06101	8.10944	0.0388695	0	9.30673	14.123
								0.0773708	0.110673	0.0357851	0.163408	9.30479	12.8653
								27.7934	29.0161	0.0346041	0	9.2955	14.7412
								17.7453	18.5848	0.0336309	0.0624242	9.26915	10.0979
								0	0	0.0336149	0.115124	9.23239	15.7078
								27.5892	35.657	0.032925	0.0360336	9.22762	17.6072
								0.121566	0	0.032259	0.0353048	9.22267	11.8985
								2.44311	2.89339	0.0321134	0	9.19034	14.0378
								1.17938	0.865198	0.0321073	0.0274902	9.17184	9.67658
								5.82057	4.46767	0.0317248	0.229364	9.13193	10.6362
								0.064661	0.245168	0.0312753	0	9.13039	14.2777
								0	0	0.0311561	0.0438449	9.109	11.1293
								0.0352735	0.161072	0.030827	0.0821053	9.10659	7.72837
								54.2648	82.7593	0.0303474	0.080828	9.08986	11.3133
								99.8929	121.187	0.0298056	0.0869843	9.08789	1.31697
								0.662561	2.24313	0.0297659	0.0651527	9.07937	10.6149
								0.0293635	0	0.0294312	0	9.07244	11.4748
								9.07644	3.22754	0.029296	0.10994	8.98313	10.9458
								43.6095	41.3375	0.0288734	0.0496602	8.98278	11.249
								5.20743	4.24115	0.0284646	0	8.95943	11.5715
								0	0.231298	0.0283521	0.031029	8.92166	11.4862
								0	0.26852	0.0280349	0	8.90259	7.16817
								0.0321627	0.175421	0.0274522	0.107309	8.89452	10.4635
								27.1361	29.2239	0.027189	0.0382621	8.86876	7.37145
								16.384	17.8793	0.026433	0.0554989	8.83184	17.9643
								0	0	0.0263287	0.00823365	8.81468	8.63427
								0.972071	0.72195	0.0254631	0.00530865	8.7881	12.0244
								3.68918	10.2248	0.0248952	0.121562	8.77473	9.51181
								0.08138	0.0992444	0.0242665	0.0523712	8.74227	11.7733
								0.00925422	0.0316937	0.02304	0.0216157	8.73663	17.3928
								5.35926	1.83771	0.022732	0.136558	8.72664	9.57821
								2.38723	3.56793	0.022344	0	8.71307	8.22829
								3.15113	2.27594	0.0220258	0.0154981	8.70408	9.37966
								0.844029	1.0343	0.0218093	0.122766	8.70379	15.18
								0.116448	0.111839	0.0214788	0.0470136	8.69974	15.1682
								0.113468	0	0.0202953	0.233605	8.68138	10.8541
								0	0	0.0196737	0	8.67545	9.85351
								1.43037	1.65729	0.0194799	0.277959	8.66732	10.9068
								137.786	47.9934	0.0170558	0.0421842	8.65994	9.01247
								0.545483	0.19646	0.0169182	0.0418438	8.6223	9.78549
								0.777344	0.862382	0.0161499	0.00883737	8.60099	9.32771
								0.36004	1.94841	0.0160688	0.111016	8.5831	8.64056
								0	0.0647186	0.0154647	0.0735576	8.54096	10.809
								0	0	0.0151931	0	8.53756	11.2085
								0	0	0.0149041	0.136116	8.50303	3.1339
								0.020783	0	0.0149025	0.0454362	8.4938	17.3518
								5.75768	5.71385	0.0138228	0.129682	8.48502	10.3753
								0.321827	0.216083	0.0137419	0	8.4792	7.53303
								0.399029	0.753429	0.0135692	0	8.47003	9.69576
								5.52098	10.2043	0.0113509	0.0137351	8.46489	7.63708
								0	0	0.0110602	0.0883737	8.45858	5.50567
								1.63817	0.865132	0.0107086	0.0122249	8.45272	9.05622
								0	0.39292	0.00758411	0.10678	8.42926	15.28
								0.432884	0.537435	0.0064444	0.0772445	8.42748	11.0691
								0.92479	1.15119	0.00643715	0.0130841	8.42104	6.45709
								0	0	0	0	8.41268	8.43839
								0.0218666	0.0998513	0	0	8.37563	14.6964
								0.0284259	0.0646654	0	0	8.3745	6.43327
								0.212512	0.0592748	0	0	8.32362	12.1312
								0	0.269915	0	0	8.27037	9.45662
								0	0	0	0	8.26595	8.15342
								0.631847	0.703609	0	0	8.24083	14.1427
								149.204	148.92	0	0	8.23628	4.79691
								8.35529	18.5677	0	0.695911	8.20726	10.4859
								2.00341	4.34293	0	0	8.20362	17.3582
								157.91	176.383	0	0	8.18835	10.4081
								1.71344	3.41392	0	0	8.15762	8.66735
								0.0685246	0	0	0	8.11638	8.89953
								0.955309	0.156977	0	0	8.11327	6.91813
								0.0587946	0	0	0	8.11046	9.25802
								76.7114	77.6696	0	0	8.08685	10.8802
								3.23389	7.0674	0	0	8.07194	9.91821
								0	0.0314577	0	0	8.05828	15.75
								0.133947	0.607352	0	0.389231	8.03864	8.6563
								1.9955	1.11299	0	0	8.00046	8.35112
								0	0.071998	0	0	7.99582	11.7467
								0	0	0	0	7.97198	9.74413
								5.48871	8.1341	0	0	7.93603	8.6129
								0.0628677	0.0780785	0	0	7.92117	10.1762
								0	0	0	0.632758	7.91766	9.48881
								4.07115	11.6174	0	0	7.91435	9.9415
								0	0	0	0.150404	7.91215	8.08952
								2.11413	0.830586	0	0	7.90298	9.10475
								17.4044	21.4067	0	0	7.89384	11.1257
								0.38177	0.229248	0	0	7.88855	8.07208
								0	0	0	0.0181496	7.8882	8.75206
								0	1.25567	0	0	7.86835	10.4389
								0.70952	1.06395	0	0	7.86272	4.32525
								0.0652123	0.131742	0	0	7.85454	14.2735
								0.347176	0.405223	0	0	7.83681	8.31466
								0.603078	0.850457	0	0	7.83416	13.5039
								0.852324	0.883603	0	0	7.82009	8.18271
								0.606156	0.152113	0	0	7.79722	9.00788
								2.93051	2.63287	0	0	7.77963	9.84552
								1.32199	1.63263	0	0.0959493	7.7752	12.1378
								0	1.01549	0	0	7.69375	12.7533
								0.0774817	0	0	0	7.68537	11.7573
								0.0628494	2.16184	0	0	7.67499	9.43566
								0	0	0	0	7.65305	9.71767
								0.0572953	0.168966	0	0	7.64686	5.90511
								0	0.375489	0	0	7.62981	10.1251
								1.58328	0.38696	0	0	7.62905	12.6901
								0.275285	0.114747	0	0.49751	7.62674	6.31468
								0.449089	2.08883	0	0	7.62094	8.48704
										0	0	7.61964	7.12002
										0	0	7.61782	8.43197
										0	0	7.57447	8.76178
										0	0.056064	7.57408	9.61661
										0	0	7.53906	12.0334
										0	0	7.50956	9.84201
										0	0.0880123	7.48761	11.0474
										0	0	7.48615	4.27832
										0	0	7.48229	15.5184
										0	0	7.4585	10.8482
										0	0	7.43918	6.50377
										0	0	7.42432	14.7371
										0	0	7.40666	10.0365
										0	0	7.39955	10.2265
										0	0	7.39742	14.6582
										0	0	7.36901	8.99748
										0	0.271652	7.35967	11.1032
										0	0	7.33715	7.82214
										0	0	7.33416	6.31053
										0	0	7.33059	7.3718
										0	0	7.32544	9.68304
										0	0	7.31717	7.97105
										0	0	7.31326	7.89665
										0	0	7.28782	12.6703
										0	0	7.28747	6.73464
										0	0.0789633	7.28518	10.1144
										0	0.0577582	7.2658	4.31572
										0	0	7.20254	8.37931
										0	0	7.1601	8.09656
										0	0	7.1584	12.0098
										0	0.0993334	7.15595	6.36202
										0	0	7.14586	8.53097
										0	0	7.1059	7.94631
										0	0	7.09171	9.21189
										0	0	7.06437	7.50118
										0	0	7.06245	8.34761
										0	0	7.04244	9.05336
										0	0	7.03675	11.378
										0	0.01906	7.03048	7.74444
										0	0.0590403	7.02425	6.92853
										0	0.040669	7.00388	10.5454
										0	0	6.99603	6.66055
										0	0	6.99248	6.85744
										0	0	6.98928	7.24304
										0	0	6.96914	8.76332
										0	0	6.95656	7.6758
										0	0	6.94378	8.42724
										0	0.209981	6.92084	7.33889
										0	0.178441	6.91452	5.96885
										0	0.419941	6.85333	6.95488
										0	0.0522693	6.85258	7.90427
										0	0	6.8025	6.7377
										0	0	6.77206	4.26406
										0	0	6.77155	10.5682
										0	0	6.75603	7.26489
										0	0.175221	6.7555	7.71973
										0	0	6.73473	7.66049
										0	0.37852	6.68069	9.34193
										0	0	6.67189	6.93973
										0	0	6.66678	8.61798
										0	0	6.66546	8.31278
										0	0	6.66235	7.81557
										0	0	6.63236	10.9914
										0	0	6.62734	7.5068
										0	0	6.60865	7.40857
										0	0.241947	6.58433	6.56416
										0	0	6.58232	7.10078
										0	0	6.56519	10.4562
										0	0.0902237	6.55175	3.13221
										0	0	6.52998	6.74977
										0	0.398989	6.49711	5.43193
										0	0	6.49141	6.23828
										0	0	6.48289	6.46586
										0	0	6.46996	8.09329
										0	0	6.45607	3.19832
										0	0	6.42625	14.2514
										0	0	6.42331	7.56763
										0	0.069794	6.42235	7.41989
										0	0	6.40979	9.09275
										0	0	6.40513	7.61961
										0	0	6.39396	6.97866
										0	0	6.37892	4.89727
										0	0	6.37888	8.50746
										0	0	6.36045	6.49244
										0	0	6.30581	6.04271
										0	0	6.29173	7.70821
										0	0.0363148	6.28779	5.8107
										0	0	6.27718	5.98609
										0	0	6.25869	6.70368
										0	0	6.25591	4.56596
										0	0	6.25536	6.85746
										0	0	6.25317	7.78459
										0	0	6.24312	10.5473
										0	0.194871	6.22704	6.05477
										0	0	6.19265	9.49895
										0	0	6.19105	8.99784
										0	0	6.18371	8.00429
										0	0	6.18286	5.12349
										0	0	6.16815	1.71472
										0	0.15545	6.16228	5.20147
										0	0	6.15628	7.5809
										0	0.315646	6.12371	5.94952
										0	0	6.09525	6.92415
										0	0.0380896	6.09379	6.85793
										0	0	6.05358	10.7655
										0	0.121589	6.04995	6.96888
										0	0	6.04957	8.16471
										0	0.0710587	6.04037	3.85522
										0	0	6.02938	2.77466
										0	0	6.02379	7.41868
										0	0	5.95056	11.1852
										0	0	5.93828	9.21204
										0	0.0688513	5.90392	9.26619
										0	0	5.89966	5.10676
										0	0	5.89749	7.95898
										0	0	5.89667	5.91664
										0	0	5.87849	6.29794
										0	0.0218027	5.87583	6.78208
										0	0	5.87515	7.26549
										0	0	5.85736	5.86079
										0	0.045931	5.84471	8.7081
										0	0	5.80907	4.81615
										0	0	5.79978	4.70855
										0	0.0943422	5.7987	7.18443
										0	0.0647186	5.7939	7.45435
										0	0	5.78951	4.26538
										0	0	5.77045	5.32818
										0	0.0597736	5.76873	6.22727
										0	0	5.76469	6.78035
										0	0	5.75827	8.55561
										0	0	5.75605	8.5533
										0	0.990286	5.74265	9.7527
										0	0	5.73587	3.53492
										0	0	5.70844	8.218
										0	0	5.68406	5.79831
										0	0	5.67693	4.63735
										0	0	5.66325	2.95306
										0	0	5.65344	4.34985
										0	0	5.64252	11.2577
										0	0	5.6397	6.46478
										0	0	5.63792	4.49158
										0	0	5.63722	5.66371
										0	0	5.62724	4.69731
										0	0.11629	5.6188	11.9947
										0	0.124949	5.61351	8.48556
										0	0	5.58889	6.68277
										0	0	5.57261	5.06018
										0	1.16702	5.56758	7.29415
										0	0	5.56472	10.8494
										0	0.72195	5.55961	5.04106
										0	0	5.54071	4.52531
										0	0	5.51382	5.59416
										0	0	5.51009	5.95128
										0	0	5.50894	6.26747
										0	0	5.49447	6.88951
										0	0	5.48836	6.10333
										0	0	5.48319	7.96696
										0	0	5.47496	8.77862
										0	0	5.47119	6.04535
										0	0.0710366	5.47085	6.62281
										0	0.0809451	5.46779	3.55235
										0	0	5.43377	6.47581
										0	1.42145	5.42912	0
										0	0.079665	5.41775	5.63351
										0	0	5.37826	5.87295
										0	0	5.37823	2.47138
										0	0	5.36875	11.0845
										0	0	5.36019	6.36015
										0	0	5.35304	10.5182
										0	0	5.33639	0.213176
										0	0	5.33395	7.5374
										0	0	5.33352	5.53944
										0	0.0315756	5.32916	7.65624
										0	0	5.30817	5.32256
										0	0.0558003	5.2814	5.38469
										0	0	5.27518	8.64435
										0	0	5.25628	6.47426
										0	0	5.23665	4.10733
										0	0.0352958	5.23463	7.44313
										0	0	5.23413	1.80053
										0	0	5.22776	4.47139
										0	0	5.2272	7.62392
										0	0	5.22538	7.24256
										0	0	5.22304	8.03915
										0	0.0330095	5.21377	4.18755
										0	0	5.21157	4.75651
										0	0.194103	5.20535	0
										0	0	5.20482	6.21798
										0	0	5.20091	5.57017
										0	0	5.18633	3.73152
										0	0	5.17757	6.13486
										0	0.113188	5.17743	7.18138
										0	0	5.17234	5.26793
										0	0	5.17173	8.0051
										0	0	5.16963	3.16157
										0	0	5.16705	9.94102
										0	0	5.1645	8.14627
										0	0	5.15686	7.33889
										0	0	5.14873	6.8769
										0	0.168587	5.13483	6.11444
										0	0	5.13254	6.70959
										0	0	5.11211	9.22072
										0	0	5.11168	6.98089
										0	0	5.09591	4.97872
										0	0	5.08729	7.09438
										0	0	5.07183	3.27656
										0	0.334816	5.06323	6.29401
										0	0	5.05886	11.1525
										0	0	5.02831	6.37176
										0	0	5.01839	6.58469
										0	0	4.97528	4.1659
										0	0	4.96992	6.00341
										0	0.0149818	4.96801	4.40986
										0	0	4.95747	6.85069
										0	0	4.94885	4.47893
										0	0	4.93418	5.72655
										0	0.0911128	4.90637	6.77603
										0	0	4.89931	5.83487
										0	0	4.89748	5.74986
										0	0	4.87802	6.23081
										0	0	4.8746	5.91563
										0	0	4.86928	5.88097
										0	0	4.85605	5.72194
										0	0.00634575	4.85306	0.847496
										0	0.146418	4.85004	7.31941
										0	0	4.8457	7.05992
										0	1.04084	4.8409	5.54369
										0	0	4.83175	6.02794
										0	0	4.83074	6.55253
										0	0	4.82488	5.00332
										0	0.211853	4.81147	5.58624
										0	0.873699	4.78431	5.8289
										0	0	4.77421	4.57724
										0	0	4.76593	4.85116
										0	0.0507136	4.7551	6.1061
										0	0.032997	4.74856	4.92398
										0	0.040133	4.72533	5.01699
										0	0.0995399	4.72139	5.341
										0	0	4.71822	4.35444
										0	0	4.71598	4.55583
										0	0	4.7159	6.02987
										0	0	4.70999	6.35474
										0	0	4.70002	2.09958
										0	0	4.69391	7.66549
										0	0	4.69263	4.76556
										0	0	4.68743	6.66816
										0	0	4.68677	2.4426
										0	0	4.67499	5.05209
										0	0.0797888	4.66852	8.05714
										0	0	4.66568	5.57229
										0	0	4.65364	5.14288
										0	0.0594172	4.64955	2.88998
										0	0	4.57826	8.1067
										0	0	4.57702	4.66417
										0	0	4.55261	8.12359
										0	0	4.53721	3.58035
										0	0	4.53531	6.16283
										0	0	4.51576	11.9954
										0	0	4.51272	8.68216
										0	0	4.51188	8.15229
										0	0	4.51188	8.15229
										0	0.0728121	4.49806	4.39977
										0	0	4.47272	5.59245
										0	0	4.46503	3.55437
										0	0	4.46201	4.8855
										0	0	4.45808	7.79692
										0	0	4.44543	4.13464
										0	0.308864	4.44521	6.30851
										0	0	4.43355	4.11428
										0	0.206968	4.40872	4.3846
										0	0	4.40528	5.38087
										0	0	4.39722	2.45878
										0	0	4.39615	4.29777
										0	0	4.38559	3.59621
										0	0	4.38513	4.38226
										0	0	4.37989	5.21511
										0	0.28793	4.3792	4.1342
										0	0	4.37565	5.85542
										0	0	4.37095	5.22491
										0	0.105486	4.37067	5.51065
										0	0.408768	4.36788	3.85542
										0	0	4.35622	28.5988
										0	0	4.34338	5.19813
										0	0	4.3413	2.91164
										0	0	4.33729	5.60052
										0	0	4.33466	6.42883
										0	0	4.33393	4.35759
										0	0	4.3239	7.0213
										0	0	4.30432	4.58087
										0	0	4.28	4.91978
										0	0	4.25534	5.45283
										0	0	4.25139	6.94786
										0	0	4.24829	6.59339
										0	0.027034	4.24642	4.80203
										0	0	4.24151	3.46144
										0	0.0346445	4.23737	5.14957
										0	0	4.22605	3.80895
										0	0.920744	4.22291	4.8554
										0	0.069794	4.20696	3.10657
										0	0	4.20151	3.35859
										0	0.613829	4.17836	7.00803
										0	0	4.17188	3.71225
										0	0.0738297	4.16462	3.27137
										0	0	4.15668	5.36602
										0	0	4.15574	16.9954
										0	0	4.14736	6.1986
										0	0.023411	4.13341	6.12123
										0	0.0519855	4.11935	3.94976
										0	0.0687912	4.11644	5.75976
										0	0	4.09469	4.9038
										0	0	4.0843	2.99655
										0	0	4.0817	7.73504
										0	0	4.07968	4.01673
										0	0	4.07063	6.05754
										0	0	4.06927	3.09855
										0	0	4.06191	3.42708
										0	0	4.04737	4.18384
										0	0	4.03985	10.3167
										0	0	4.03847	4.66129
										0	0.242964	4.03672	3.95396
										0	0	4.03477	3.82138
										0	0	4.01256	6.24514
										0	0	4.00484	2.76474
										0	0	3.99754	4.4361
										0	0	3.98296	4.27585
										0	0	3.97174	4.7826
										0	0	3.96928	5.99608
										0	0	3.94983	2.80035
										0	0	3.94173	4.53364
										0	0.0948093	3.93727	4.96847
										0	0	3.92178	2.91576
										0	0.146867	3.91496	3.40577
										0	0	3.90546	5.43856
										0	0	3.90286	2.69718
										0	0	3.90247	3.9566
										0	0	3.9014	4.73865
										0	0	3.89919	5.28817
										0	0.0981121	3.89745	4.78617
										0	0	3.86987	0.886542
										0	0	3.86526	5.61287
										0	0	3.85639	3.06105
										0	0	3.85266	5.87788
										0	0	3.84392	3.95844
										0	0	3.84195	2.38919
										0	0	3.82119	4.52912
										0	0	3.81598	6.26723
										0	0.521983	3.80509	3.74985
										0	0	3.79545	1.64789
										0	0	3.79502	4.42242
										0	0	3.78527	11.3134
										0	0	3.77727	4.78854
										0	0	3.77164	4.46104
										0	0	3.75336	3.15674
										0	0	3.75269	5.05249
										0	0	3.75082	4.93357
										0	0	3.74908	4.01331
										0	0.154862	3.74875	3.91683
										0	0	3.73446	3.4318
										0	0	3.72335	2.90198
										0	0	3.70936	1.74761
										0	0	3.70767	1.14621
										0	0	3.70654	8.96265
										0	0.823558	3.7053	4.10499
										0	0	3.70093	5.76421
										0	0	3.69711	6.44449
										0	0	3.69419	6.08592
										0	0	3.68306	6.55424
										0	0	3.68187	4.71476
										0	0	3.67603	3.40014
										0	0	3.66434	6.57723
										0	0	3.65253	3.6294
										0	0.158749	3.647	5.80636
										0	0	3.64516	3.86218
										0	0	3.63921	9.32888
										0	0	3.63859	4.96529
										0	1.02481	3.61849	1.83542
										0	0	3.60977	5.21613
										0	0.129753	3.59951	4.03106
										0	0	3.59888	3.62971
										0	0.521983	3.59433	4.20195
										0	0	3.56753	4.29793
										0	0	3.56109	3.61014
										0	0	3.56075	3.15843
										0	0	3.55598	6.84515
										0	0	3.55131	3.82862
										0	0	3.54583	5.4105
										0	0	3.53895	5.37768
										0	0	3.53157	3.39269
										0	0	3.52941	4.91019
										0	0	3.51836	1.40454
										0	0	3.51273	4.24642
										0	0	3.51259	5.45654
										0	0	3.50133	3.59888
										0	0.380564	3.49005	4.39246
										0	0	3.48646	3.78091
										0	0	3.48588	6.28315
										0	0	3.48544	3.06275
										0	0	3.4827	3.23839
										0	0	3.47126	6.5539
										0	0	3.46818	3.78196
										0	0	3.46553	13.1349
										0	0	3.46013	2.50542
										0	0	3.4532	4.49268
										0	0	3.45085	4.03359
										0	0	3.43214	2.8507
										0	0	3.42229	4.46888
										0	0	3.41773	5.53832
										0	0	3.40555	3.45368
										0	0.229555	3.40329	3.75094
										0	0	3.40225	2.17203
										0	0.234699	3.40104	4.09187
										0	0	3.39868	2.92544
										0	0	3.39454	3.65723
										0	0.06442	3.39196	2.97927
										0	0.0450037	3.39149	3.23657
										0	0.210407	3.38889	1.80831
										0	0	3.38677	4.74637
										0	0	3.35409	5.93529
										0	0	3.35011	5.05698
										0	0.0509733	3.3389	3.6749
										0	0	3.33475	4.18453
										0	0	3.33184	4.38498
												3.3303	3.04821
												3.32672	5.31461
												3.3263	4.5292
												3.31851	4.01272
												3.31722	4.18136
												3.31386	6.26958
												3.31374	2.96791
												3.31292	4.16972
												3.31015	3.49428
												3.30044	6.71688
												3.29735	3.89304
												3.29367	12.1949
												3.28446	0.358027
												3.2814	3.10432
												3.27901	3.0002
												3.26908	3.90055
												3.26691	2.99242
												3.26027	3.00228
												3.25879	4.70912
												3.25811	1.30099
												3.25536	4.46135
												3.25446	1.1821
												3.2372	4.46977
												3.23524	3.58208
												3.22115	1.30924
												3.21954	4.39971
												3.21801	3.06664
												3.19697	5.46753
												3.19493	3.95914
												3.19216	3.31283
												3.18859	4.19833
												3.18662	5.75808
												3.17887	4.8418
												3.16645	3.15574
												3.16114	5.3077
												3.15531	6.90848
												3.15392	3.51223
												3.15364	3.64907
												3.14198	3.60709
												3.14006	1.50932
												3.13939	2.70497
												3.13692	2.3527
												3.13543	3.16127
												3.13401	4.77776
												3.13088	2.48301
												3.13061	4.05793
												3.12974	8.48322
												3.12655	3.58861
												3.12372	4.07556
												3.11481	1.92477
												3.10938	3.9011
												3.10797	3.58934
												3.10053	3.50714
												3.09252	4.30619
												3.09108	3.12465
												3.08818	3.97352
												3.07936	3.01962
												3.07779	3.069
												3.07733	2.814
												3.06538	3.24876
												3.06372	2.19513
												3.06172	2.59753
												3.05365	3.33861
												3.05096	4.90996
												3.04845	3.33084
												3.0469	4.85679
												3.04688	3.94854
												3.0445	1.61427
												3.03202	1.41176
												3.02733	3.443
												3.02372	4.27466
												3.02022	7.73564
												3.00987	3.5869
												3.00032	3.71633
												2.98962	3.63892
												2.98912	3.58203
												2.98853	3.08529
												2.97421	3.71985
												2.97348	5.63668
												2.97288	3.09827
												2.97259	3.53898
												2.9693	2.70423
												2.96196	3.41413
												2.95792	2.70946
												2.95639	3.18984
												2.95396	4.91406
												2.91948	3.55328
												2.91892	5.8107
												2.91273	2.27049
												2.91114	3.13219
												2.90817	0.742693
												2.90629	3.48941
												2.9041	2.08715
												2.90018	4.4284
												2.89477	3.67225
												2.89428	1.28481
												2.89358	2.65205
												2.88684	3.28701
												2.86999	3.12572
												2.86713	0.800025
												2.86616	3.32771
												2.86212	4.40146
												2.84067	4.84901
												2.8275	1.76103
												2.82216	2.20495
												2.81929	2.53938
												2.81925	2.99187
												2.81739	1.14856
												2.80735	3.1621
												2.7996	3.17405
												2.79782	3.35685
												2.79513	4.26963
												2.79207	2.7215
												2.76509	3.53548
												2.76398	5.14801
												2.7627	3.24105
												2.75249	3.32244
												2.7513	2.45247
												2.74994	3.31103
												2.74882	1.72783
												2.74752	1.78039
												2.74633	2.85045
												2.74148	0.230794
												2.7378	2.70714
												2.73627	2.85194
												2.73316	3.7869
												2.73085	2.23986
												2.71475	3.15707
												2.71457	1.65996
												2.70639	5.00519
												2.70216	2.88783
												2.70147	3.78864
												2.70142	5.2774
												2.69964	3.56109
												2.6996	2.35836
												2.69826	3.28404
												2.69805	3.86891
												2.69588	3.85292
												2.69323	2.56753
												2.68654	4.33667
												2.68618	3.27944
												2.68432	5.78292
												2.67767	0.397441
												2.67597	4.07416
												2.66501	4.09484
												2.66238	2.34407
												2.66094	5.82893
												2.65792	2.76527
												2.6573	11.3759
												2.65539	4.14567
												2.65064	3.6786
												2.64905	3.50382
												2.64481	2.67784
												2.64256	2.64331
												2.64141	3.63807
												2.63731	2.18105
												2.63503	7.86196
												2.63411	4.79598
												2.63021	3.28725
												2.62496	4.28519
												2.62398	2.52321
												2.62167	4.36913
												2.61987	4.67784
												2.61948	1.63798
												2.61354	1.1614
												2.61105	4.08845
												2.60955	3.92573
												2.60321	7.37242
												2.59876	6.64034
												2.59114	2.15969
												2.58308	3.27166
												2.58202	3.90831
												2.57768	2.35063
												2.57504	1.39496
												2.56513	11.8604
												2.55548	0
												2.55311	3.07827
												2.54053	2.85647
												2.53052	1.86057
												2.52959	3.90365
												2.52317	1.68192
												2.5231	2.50015
												2.52119	5.16593
												2.52072	2.20217
												2.51326	2.86485
												2.505	5.27031
												2.5041	4.84823
												2.50233	2.92322
												2.49886	1.19689
												2.48436	3.24652
												2.4676	3.89966
												2.46085	2.75768
												2.45136	2.39624
												2.45016	0.829487
												2.44905	2.96069
												2.44612	3.15138
												2.44281	2.90788
												2.43158	3.66992
												2.42513	2.73169
												2.42199	2.56137
												2.41593	2.05023
												2.41559	3.14216
												2.41485	2.99926
												2.41184	3.81961
												2.41125	2.88357
												2.41048	4.74759
												2.40831	3.41
												2.4076	1.79747
												2.40714	4.66115
												2.40045	2.39575
												2.40019	2.1366
												2.39672	2.10514
												2.39245	3.23316
												2.38934	1.74877
												2.38358	4.8359
												2.38138	3.27864
												2.37567	4.02225
												2.3749	4.15736
												2.37394	3.40273
												2.37059	1.94994
												2.36614	2.65794
												2.36597	3.24774
												2.365	4.99296
												2.36148	3.24424
												2.36089	3.90996
												2.35702	2.48969
												2.35253	3.26593
												2.34983	3.9723
												2.34749	2.83956
												2.34431	2.21075
												2.33985	2.6159
												2.33806	3.33611
												2.33474	2.13742
												2.3338	3.44725
												2.32747	4.13967
												2.3247	2.09493
												2.32132	3.20337
												2.32002	6.78607
												2.31737	1.86225
												2.31455	2.90671
												2.3141	1.73175
												2.30791	3.00417
												2.30686	1.75956
												2.29853	3.71263
												2.29795	1.56378
												2.29554	1.05974
												2.29313	4.90941
												2.29017	1.14712
												2.28964	4.37898
												2.28702	2.51626
												2.27554	3.34304
												2.2704	6.05149
												2.25967	1.79092
												2.25759	1.29946
												2.2519	1.78025
												2.25128	2.71436
												2.24089	3.3262
												2.23919	2.21171
												2.23881	2.68801
												2.23878	1.95093
												2.23767	2.53938
												2.23661	3.42451
												2.22977	2.19797
												2.22952	3.93194
												2.22462	2.30213
												2.2242	2.20643
												2.21983	4.03384
												2.21908	1.58695
												2.21358	4.44707
												2.21161	1.9631
												2.20894	2.68722
												2.20633	2.36155
												2.1989	1.39158
												2.19513	0.880462
												2.19339	2.90275
												2.18079	5.93352
												2.18008	3.44823
												2.18001	3.9645
												2.17818	3.16932
												2.16951	3.76362
												2.16932	0
												2.16288	1.78685
												2.16079	1.89401
												2.16046	2.39646
												2.1575	2.71821
												2.15676	1.50833
												2.15345	2.42148
												2.14975	1.47295
												2.14864	2.96424
												2.14404	4.97439
												2.14371	2.84715
												2.13961	2.8497
												2.13582	2.24708
												2.13052	1.07085
												2.12605	4.66335
												2.12517	2.95615
												2.12119	3.91763
												2.11399	3.00801
												2.10266	2.57566
												2.10034	2.33453
												2.09999	1.54693
												2.09955	4.60525
												2.09871	2.29942
												2.0948	2.94964
												2.08016	3.20898
												2.07598	1.71525
												2.07131	3.15841
												2.07066	2.38518
												2.0706	4.48753
												2.06932	5.98446
												2.06561	3.92012
												2.06284	3.54896
												2.06106	1.50977
												2.04686	4.87928
												2.04546	3.2712
												2.04134	2.35009
												2.04034	3.21352
												2.03829	1.74748
												2.03621	5.19078
												2.03526	2.88155
												2.03375	2.17226
												2.03281	1.03181
												2.03245	1.68703
												2.03244	3.11445
												2.02424	2.53211
												2.02203	2.50549
												2.0219	1.89922
												2.01899	1.85389
												2.01574	2.16676
												2.01238	2.34307
												2.00689	3.43497
												2.00365	2.54898
												1.99584	2.16451
												1.9944	9.10582
												1.98992	2.36965
												1.98893	1.6929
												1.98808	1.37512
												1.98691	2.86058
												1.98421	4.0623
												1.97705	2.35006
												1.97396	2.25706
												1.96462	4.73289
												1.95624	1.1555
												1.95435	5.7603
												1.95297	2.53337
												1.95282	2.75709
												1.94903	4.39976
												1.949	1.79924
												1.94874	2.77341
												1.94724	3.16248
												1.94613	2.89418
												1.94039	1.65234
												1.93715	2.70881
												1.93468	1.20125
												1.93065	3.13903
												1.92875	2.32154
												1.92463	2.44489
												1.92123	1.99011
												1.91573	1.75585
												1.90868	2.40005
												1.90794	0.77555
												1.90424	3.48271
												1.89835	2.4685
												1.8967	5.29501
												1.89141	2.54071
												1.88847	1.92213
												1.88682	3.98962
												1.88422	2.72016
												1.88382	1.75143
												1.88234	2.18009
												1.87833	7.14982
												1.87804	5.6792
												1.874	2.29198
												1.8718	1.16303
												1.86892	2.21358
												1.86189	2.21202
												1.85587	3.57811
												1.85364	2.39476
												1.85273	0.617445
												1.84539	2.10447
												1.84492	2.73746
												1.84297	2.3233
												1.83969	2.29273
												1.83224	0.634455
												1.8316	3.22745
												1.8314	2.72906
												1.82599	1.36723
												1.82282	0.447464
												1.81709	2.15575
												1.8157	3.13637
												1.81344	1.98542
												1.8114	2.47876
												1.80394	3.32812
												1.79746	5.91643
												1.7943	4.24368
												1.79308	2.84234
												1.79028	1.79904
												1.78641	1.81799
												1.78244	2.44881
												1.78072	2.65645
												1.78049	1.59744
												1.77459	1.51333
												1.77447	2.73651
												1.77397	1.91961
												1.77062	1.34324
												1.76786	3.21313
												1.76637	2.08743
												1.76583	1.92344
												1.76432	1.53402
												1.76232	2.28584
												1.76107	2.19695
												1.75474	1.71572
												1.75244	1.84061
												1.74661	0.172917
												1.7432	3.77203
												1.74149	2.26581
												1.73898	3.11645
												1.73607	2.31168
												1.73552	1.74623
												1.73386	1.32984
												1.73359	5.67938
												1.72606	1.23932
												1.72217	2.6781
												1.71962	2.68386
												1.71506	1.85913
												1.71301	3.68298
												1.70933	1.20521
												1.70427	2.90773
												1.70426	2.90182
												1.70382	1.45668
												1.70232	1.83093
												1.70228	2.79396
												1.7006	2.44755
												1.69638	3.2229
												1.69189	2.89484
												1.68939	2.2877
												1.68846	1.6512
												1.68777	1.80841
												1.68311	1.97075
												1.68236	2.01323
												1.68051	2.02918
												1.68	1.41024
												1.67701	1.41023
												1.67615	2.33023
												1.67467	2.93581
												1.67448	1.91234
												1.67019	2.52764
												1.66439	1.24201
												1.6611	2.21326
												1.65782	2.43181
												1.65619	2.97672
												1.65531	2.95224
												1.65319	2.13403
												1.65237	2.74197
												1.65192	3.96894
												1.64968	2.89109
												1.6489	3.48426
												1.64837	1.85057
												1.64624	1.47056
												1.64617	4.74769
												1.64598	1.78535
												1.63615	3.65302
												1.63494	2.36571
												1.63307	0.985246
												1.63178	2.56945
												1.62547	1.51418
												1.62059	1.86902
												1.62042	2.89386
												1.61985	2.06894
												1.61422	2.2527
												1.61403	1.61429
												1.61311	1.95262
												1.61271	1.77519
												1.61228	1.94905
												1.61146	1.53909
												1.60546	1.55329
												1.59547	1.39274
												1.5932	1.51139
												1.59287	1.96629
												1.58881	1.38133
												1.58665	1.51506
												1.58632	1.68791
												1.58602	1.61852
												1.58344	0.847796
												1.57935	5.01298
												1.57284	1.58598
												1.57022	1.99405
												1.56143	1.60885
												1.55718	2.0714
												1.55536	2.27743
												1.54669	1.64329
												1.54647	2.2175
												1.54289	2.20693
												1.54202	2.06562
												1.54011	1.59536
												1.53971	1.03562
												1.53849	1.69652
												1.53625	4.82617
												1.53619	0.549111
												1.53485	1.13992
												1.52646	2.97073
												1.52453	1.34207
												1.52339	0
												1.52332	2.01344
												1.51911	1.90201
												1.51825	1.63395
												1.51467	1.74685
												1.51392	5.33348
												1.51296	1.38804
												1.50811	2.55903
												1.50649	1.50769
												1.50088	1.88374
												1.50066	1.91985
												1.49918	0
												1.49863	1.39209
												1.49625	1.34632
												1.49424	2.04696
												1.49344	2.70125
												1.4921	0.560594
												1.49156	1.81823
												1.48982	1.53355
												1.4837	1.36893
												1.48336	1.63526
												1.48324	2.31747
												1.48283	1.27599
												1.47916	1.74164
												1.47827	1.67804
												1.47737	0.969314
												1.47628	1.02187
												1.47438	1.89686
												1.4732	1.82327
												1.46572	0.605106
												1.46203	2.89789
												1.46079	0.722451
												1.46023	2.40221
												1.45968	1.00915
												1.45926	2.68862
												1.45882	1.7466
												1.45721	2.78802
												1.45693	7.23196
												1.45336	2.42668
												1.45318	2.58404
												1.44777	1.20268
												1.44555	1.47303
												1.43903	1.30127
												1.4389	1.72856
												1.43085	1.41691
												1.43001	2.67048
												1.42936	2.32646
												1.4276	0.288426
												1.42599	1.84761
												1.42582	1.42214
												1.42482	0.999964
												1.42304	1.03422
												1.421	2.16422
												1.41241	2.40877
												1.41099	1.11699
												1.41057	2.28404
												1.41022	2.05135
												1.41019	1.83535
												1.40956	1.45594
												1.40657	1.6689
												1.40606	1.54622
												1.40183	1.68248
												1.40077	1.49871
												1.40029	2.73
												1.3984	1.6114
												1.39524	2.51519
												1.39332	1.46488
												1.38981	0.66891
												1.38707	1.46462
												1.38653	1.44906
												1.38082	2.05478
												1.38045	2.07423
												1.37345	1.96513
												1.36976	1.51174
												1.36928	0.801598
												1.36726	0.205339
												1.36593	0.227041
												1.36468	1.80649
												1.3642	1.87183
												1.36419	0.828245
												1.36354	3.25104
												1.36288	0.655415
												1.36215	2.36552
												1.36196	0.55033
												1.36104	0.712462
												1.36041	2.45495
												1.35884	3.0894
												1.35764	2.69492
												1.35034	0.66544
												1.34909	3.36602
												1.34745	1.09862
												1.3467	5.78345
												1.34584	1.39424
												1.34313	1.14431
												1.34299	1.46979
												1.34137	1.98768
												1.34125	1.09894
												1.33561	1.47439
												1.33243	2.2551
												1.33164	1.55636
												1.32858	1.25042
												1.3262	1.5967
												1.32379	1.44327
												1.3231	0.993438
												1.32218	1.13281
												1.32167	2.00422
												1.32095	3.78065
												1.31984	0.825495
												1.31073	2.61644
												1.30548	4.45898
												1.3049	1.39187
												1.3037	1.63026
												1.30342	0.690508
												1.30171	2.34016
												1.30116	0.854682
												1.30025	1.89779
												1.29939	1.56684
												1.29907	1.97328
												1.29516	1.32396
												1.29175	1.79191
												1.2904	3.66235
												1.28875	1.27714
												1.28656	3.28542
												1.2818	1.56202
												1.27961	2.80025
												1.27899	1.19065
												1.27788	1.36333
												1.27563	6.48158
												1.27339	1.73913
												1.26515	1.94499
												1.26358	2.1296
												1.26115	1.40865
												1.26088	1.56595
												1.25975	1.25543
												1.25968	2.96918
												1.25848	1.65333
												1.25615	5.02386
												1.25466	0.617974
												1.24841	1.431
												1.24561	0.995837
												1.23929	1.00352
												1.23718	1.51996
												1.23601	1.07536
												1.234	1.20215
												1.23375	2.11356
												1.23101	0.761784
												1.22788	2.51997
												1.22708	1.78015
												1.22585	0.561912
												1.2232	1.92046
												1.22144	2.19115
												1.22141	1.26906
												1.21613	1.58773
												1.21509	0
												1.21509	2.27994
												1.21309	5.31448
												1.2127	1.16087
												1.21129	0.894244
												1.2036	1.23228
												1.20225	0.9286
												1.20109	3.89467
												1.19966	2.03348
												1.19805	1.40974
												1.19702	2.14622
												1.19634	2.30999
												1.19633	0.869083
												1.19568	0
												1.1931	0.988708
												1.19017	2.70116
												1.18978	1.91016
												1.18799	1.95886
												1.18671	1.12585
												1.18548	3.43358
												1.18501	0.184149
												1.18495	3.3685
												1.18254	1.38272
												1.18039	1.37341
												1.17943	2.16647
												1.17589	0
												1.17347	1.15462
												1.16954	1.70674
												1.16948	1.66236
												1.16135	0.836539
												1.15992	1.14704
												1.15821	1.10814
												1.15701	2.5117
												1.14967	1.7243
												1.14905	0
												1.14627	1.08844
												1.14334	0
												1.14069	1.5159
												1.13997	2.23147
												1.13992	1.25616
												1.13877	0.988248
												1.13782	1.75678
												1.13757	2.10106
												1.13595	1.0619
												1.13587	1.44397
												1.13269	0.679074
												1.12994	1.45982
												1.12917	0.347476
												1.12678	1.95857
												1.12591	0.749693
												1.12216	1.78753
												1.11823	0.810156
												1.11772	2.26762
												1.1171	0.977883
												1.1171	1.08542
												1.11703	1.16262
												1.11543	73.8934
												1.1145	1.81515
												1.11273	1.07724
												1.11136	0.568031
												1.10955	1.30725
												1.10887	1.56006
												1.10442	1.4432
												1.10429	1.75409
												1.10416	0.677979
												1.10408	0.856296
												1.10296	3.04733
												1.10165	1.88905
												1.09955	2.78394
												1.09882	0.797934
												1.09867	1.91774
												1.09504	2.31542
												1.09381	1.53765
												1.0924	1.38796
												1.09182	0.793353
												1.08772	1.5247
												1.08722	1.14077
												1.08653	1.37429
												1.08638	0.595361
												1.08624	1.36316
												1.08382	0.892162
												1.08319	1.43324
												1.08296	1.2975
												1.08111	1.37714
												1.07828	1.58164
												1.07818	2.97815
												1.07593	2.28588
												1.07506	0.165099
												1.0749	1.90201
[truncated: 6,260 more rows]

## Sheet: 6b
Control 5kb	MERVL-KD 5kb	Control 10kb	MERVL-KD 10kb	Control 20kb	MERVL-KD 20kb	Control 50kb	MERVL-KD 50kb	Control 100kb	MERVL-KD 100kb	Control 500kb	MERVL-KD 500kb
3.04339	0.951263	1.524	0.429344	0.76315	0.250705	0.309404	0.110078	0.184284	0.0853301	0.851551	0.97614
1.97751	0.0257795	0.991059	0.0161148	0.500134	0.0103118	0.201895	0.00876502	0.830371	1.24579	0.236726	0.317758
0.306181	0.28873	0.15309	0.133522	0.0765452	0.0812054	0.0319993	0.0335133	0.0333806	0.0360913	0.0137206	0.0224282
13.1773	0.0876502	6.85108	0.0736675	3.61834	0.311287	1.48049	0.153388	1.32061	0.104149	0.449879	0.0698882
12.8089	0.0283574	6.4344	0.0264743	3.22986	0.0290019	1.30438	0.0224282	1.06185	0.110336	0.221647	0.0342094
3.52223	0.105696	1.82903	0.0725165	0.986455	0.0799164	0.497716	0.069089	0.280512	0.0514301	0.22487	0.0528995
1.04286	0.0103118	0.526032	0.00920844	0.266469	0.0116008	0.111422	0.018819	0.0702144	0.0154677	0.356919	0.0453461
2.34585	0.291308	1.55738	0.314238	0.973793	0.260373	0.657713	0.219126	0.352914	0.124773	0.18631	0.184762
4.49832	1.81745	2.38384	0.997965	1.68342	1.13945	4.2962	4.45418	4.12227	4.50058	0.947134	1.04776
1.99363	1.61637	2.86267	2.74527	1.83881	1.96504	0.765682	0.852012	0.479415	0.521906	0.374254	0.37638
1.72658	0.164989	0.890917	0.0874802	0.478839	0.141787	0.346468	0.425877	0.188082	0.230597	1.38242	0.634588
9.14629	1.3096	5.05428	0.813796	3.44223	1.24902	2.44415	1.97909	1.25419	1.02937	0.922226	0.98243
2.36657	0.291308	1.26386	0.180716	0.669914	0.130831	0.464336	0.442634	0.248628	0.226731	0.0542377	0.0483365
0.324598	0.0309354	0.252081	0.0575528	0.130645	0.0322244	0.0591643	0.0167567	0.0321144	0.0106985	0.01204	0.0114976
1.04055	0.598084	0.547902	0.299274	0.288915	0.189479	0.135594	0.102345	0.101293	0.0946107	0.957471	1.27168
1.99823	1.69629	1.35825	1.23854	0.890917	1.01442	0.720561	0.764362	3.10313	2.70942	1.24777	1.33808
1.32602	0.858457	2.75563	2.59678	2.05521	2.23959	0.870428	0.919554	0.442811	0.468155	1.25101	1.34394
0.361431	0.0206236	0.252081	0.0230211	0.126041	0.0219126	0.0688331	0.0587772	0.052373	0.051559	0.100073	0.0954872
1.25465	0.0799164	0.652648	0.0610059	0.340137	0.0702491	0.146184	0.0445985	0.0893219	0.0363491	0.120677	0.0641136
1.75651	0.721826	0.913938	0.422437	0.531212	0.332555	0.437861	0.45475	0.711122	1.00372	0.576656	0.861112
6.09139	6.17934	3.09289	2.79937	2.08456	2.08492	0.856615	0.861035	0.614549	0.651963	1.47936	1.70253
7.55092	6.70782	4.44653	4.20365	2.54268	2.67978	1.4204	1.5991	1.31474	1.56275	0.915066	1.01491
4.66408	0.0180456	2.33434	0.0149637	1.17408	0.0109563	0.471012	0.00953841	0.237348	0.00657377	0.0622951	0.0209072
1.56083	0.853301	1.96715	1.24544	1.15508	0.958352	0.602462	0.585968	0.306756	0.298913	0.0984613	0.0927546
3.72251	1.2271	1.93032	0.590491	2.27449	1.09241	2.11771	1.2583	1.20193	0.752116	0.964769	1.0161
2.20312	0.561993	1.11998	0.299274	0.587614	0.253928	2.58757	2.84889	1.60952	1.82918	0.694017	0.945231
1.62529	0.958997	0.950772	0.466177	0.58301	0.271329	0.379848	0.139467	0.265664	0.0772096	0.0778344	0.0245678
0.140429	0.00773385	0.0725165	0.00345317	0.0362582	0.00193346	0.0172658	0.0126319	0.0125465	0.0114719	0.317139	0.39953
0.108199	0.116008	0.0610059	0.0540996	0.0385604	0.0444696	0.0246326	0.0386692	0.113034	0.175558	0.0423358	0.0587514
3.73863	1.4385	2.35276	1.08775	1.58328	1.20132	0.798602	0.59267	0.562291	0.345832	0.125626	0.0827264
0.432797	0.618708	0.282009	0.308483	0.156544	0.181745	0.0907032	0.110594	0.702604	0.400613	0.286889	0.218069
0.379848	0.144365	0.275102	0.11971	0.381575	0.244261	0.466638	0.330751	0.316425	0.277774	1.32862	1.12048
7.68905	7.64104	4.69746	4.42351	2.41607	2.58504	1.00119	1.09408	0.526378	0.568953	0.115911	0.124102
17.6342	0.381536	9.24413	0.273951	5.54003	0.267462	3.32264	0.159833	1.66523	0.0827521	0.676982	0.386692
17.549	0.268107	9.14744	0.245175	6.13858	0.267462	4.4928	1.17915	2.28312	0.634046	0.468088	0.137585
0.177263	0.0541369	0.102444	0.0425891	0.131796	0.101184	0.0600851	0.0492388	0.0323447	0.0277129	0.352752	0.384501
1.36055	0.270685	0.68718	0.120861	0.34359	0.074116	0.140199	0.0306776	0.0710201	0.0193346	0.0394352	0.0289504
8.54544	2.47999	4.64911	1.55277	2.41089	0.987999	1.00487	0.426393	0.505313	0.22557	0.412953	0.140266
5.98779	0.0876502	3.24483	0.252081	1.85838	0.378314	0.779495	0.22093	0.433718	0.153646	0.409868	0.136425
5.92794	0.0257795	2.96627	0.0115106	1.48544	0.0193346	0.596017	0.0154677	0.308598	0.0257795	4.03143	4.71796
15.0972	8.77018	8.29796	4.75041	6.07757	4.05382	2.71396	1.92212	3.50301	2.5929	4.65595	5.23558
34.3061	23.7713	17.7884	10.9776	9.50024	6.68978	3.84291	2.76691	6.87606	5.13862	4.64241	3.53986
2.19161	0.386692	1.57349	0.575528	1.14357	1.3212	0.561255	0.681352	0.303533	0.377412	0.210689	0.164293
0.273951	0.0464031	0.157695	0.0276253	0.0799984	0.0180456	0.0345317	0.0118586	0.0191075	0.00670267	0.0669224	0.0577718
3.91819	0.152099	1.99593	0.104746	1.00142	0.0612263	0.407243	0.0306776	0.205233	0.01637	0.116418	0.0400871
4.9058	0.458875	3.3772	0.757394	2.22844	0.732137	1.08038	0.475632	0.643555	0.28873	0.168791	0.0883721
0.78502	0.0876502	0.397114	0.0391359	0.201435	0.0335133	0.0817249	0.0144365	0.0422437	0.00850723	0.0255304	0.0336938
3.57748	0.219126	1.80025	0.0978397	0.91624	0.0715381	0.371561	0.0435673	0.188888	0.0246194	0.0430265	0.0119875
0.78502	0.386692	0.453516	0.240571	0.367187	0.28873	0.259678	0.208298	0.17945	0.136116	0.0432797	0.0419432
1.13034	0.763073	0.727467	0.549053	0.597973	0.689601	0.435099	0.463773	0.227333	0.246323	0.166834	0.149521
0.642289	0.0464031	0.321144	0.0230211	0.160572	0.0128897	0.0646893	0.0108274	0.0339561	0.00799164	0.0293519	0.0117297
3.22526	0.265529	1.64141	0.139278	0.866169	0.139854	0.375014	0.0971887	0.194643	0.0639331	0.0592563	0.0221704
1.7427	0.170145	0.919693	0.147335	0.493227	0.1637	0.237808	0.0995088	0.128573	0.0607107	0.076292	0.061613
0.221003	0.0051559	0.115106	0.00230211	0.0598549	0.00128897	0.0262441	0.00103118	0.0138127	0.00257795	0.0289145	0.0144365
0.681425	0.0438251	0.368338	0.0310785	0.197406	0.0496255	0.130299	0.0853301	0.117983	0.117683	0.683727	0.674108
1.93608	0.469187	1.4204	0.703295	0.99739	0.74825	0.484134	0.4068	0.268311	0.236011	0.0618347	0.0556321
0.994512	0.257795	0.618117	0.156544	0.488048	0.239105	0.426581	0.428455	0.255074	0.228793	0.398058	0.226473
0.211794	0.0051559	0.105897	0.00230211	0.0529486	0.0051559	0.0216398	0.00567149	0.0386755	0.0394426	0.0116487	0.0117554
0.854083	0.0103118	0.427042	0.00460422	0.218701	0.00257795	0.0881708	0.00103118	0.0445458	0.00206236	0.013099	0.00409894
3.41863	1.44365	2.51045	1.26616	1.70299	0.997022	0.781567	0.443407	0.456278	0.270685	0.0958829	0.0621028
6.12361	0.332555	3.50266	0.359129	1.77205	0.23266	0.709741	0.0961575	0.356712	0.0501411	0.073092	0.0134569
0.497256	0.0438251	0.25093	0.0218701	0.125465	0.0122453	0.0508767	0.00592928	0.0296972	0.00940951	0.102812	0.056354
0.0851781	0	0.0425891	0.00690633	0.0258987	0.00902282	0.0195679	0.0128897	0.0177263	0.0174012	0.00616966	0.00569727
0.798832	0.719248	0.416682	0.354525	0.219276	0.210103	0.0964584	0.0971887	0.0668763	0.0795297	0.226298	0.0614583
0.672216	0.162411	0.781567	0.66531	0.653799	0.663822	0.290987	0.310127	0.160572	0.181616	0.131151	0.0515847
0.193377	0.0103118	0.0966887	0.00460422	0.0506464	0.00386692	0.0264743	0.00799164	0.0148486	0.00451141	0.0264052	0.022557
0.448912	0.0360913	0.231362	0.0322296	0.119134	0.0219126	0.208571	0.324048	0.180831	0.298526	0.88698	0.999393
2.16168	0.177878	1.15681	0.124314	0.865594	0.380892	0.527874	0.275583	0.287534	0.152486	0.141188	0.0537502
0.780416	0.198502	0.410927	0.13122	0.206614	0.0786274	0.0943865	0.0543947	0.0727467	0.0617419	0.0989908	0.0379216
2.51851	1.90768	2.10758	1.96715	1.21724	1.24644	0.707208	0.731106	0.374093	0.382568	0.339561	0.406852
0.826458	0.786274	0.462724	0.584736	0.329777	0.510434	1.29908	1.50526	0.761308	0.910918	0.192088	0.226963
2.10873	0.226859	1.07278	0.128918	0.576679	0.175945	1.44918	1.30547	1.35295	1.43811	0.450109	0.50337
0.444307	0.0180456	0.222154	0.0103595	0.11453	0.0161122	0.0517975	0.00953841	0.0334957	0.0268107	0.149361	0.160761
2.43563	0.51559	1.25465	0.237117	0.630778	0.135342	0.252772	0.0567149	0.128458	0.0309354	0.0722402	0.0549876
0.41438	0.0464031	6.45857	0.135825	3.40367	0.249417	1.43122	0.357561	0.72528	0.182132	1.36347	1.8645
2.10183	0.471765	3.07677	1.63565	1.56371	0.933217	0.626635	0.376896	0.315159	0.190768	0.0913478	0.0821334
0.50186	0.0438251	0.287764	0.0725165	0.143882	0.0431806	0.100602	0.0598084	0.128343	0.0799164	0.122679	0.175172
2.12485	2.19383	1.63335	1.78874	1.14357	1.49585	2.88063	1.99482	2.09872	1.75623	0.495483	0.432399
0.672216	0.0206236	0.347619	0.020719	0.191651	0.0174012	0.0791926	0.0126319	0.0438552	0.0117297	0.462126	0.487593
1.19019	0.123742	0.869047	0.124314	0.733798	0.21397	0.315159	0.125031	0.164946	0.0657377	0.0744042	0.073884
0.913938	0.164989	0.672216	0.168054	0.473084	0.230082	0.303879	0.154677	0.156774	0.0916461	0.379986	0.376767
2.03276	0.0721826	1.0348	0.0437401	0.534665	0.0425362	0.386755	0.24078	1.0706	0.162411	0.229037	0.0444696
2.62671	0.337711	1.76342	0.484594	1.04228	0.614196	0.433257	0.267333	0.778804	0.19051	0.515995	0.404171
0.177263	0.0464031	0.111652	0.0379848	0.0592794	0.0335133	0.0375244	0.0206236	0.0232513	0.0121164	0.0362122	0.0368904
3.04799	1.08532	1.78298	0.714805	1.04631	0.576816	0.465947	0.290019	0.260023	0.20804	0.505705	0.298501
0.101293	0.0644487	0.0748186	0.0287764	0.0420135	0.022557	0.0628476	0.0177878	0.828415	0.583003	0.282124	0.256635
2.06499	0.296464	1.0935	0.219852	0.891492	0.462097	0.565629	0.350601	0.31067	0.23266	0.170609	0.163519
0.794228	0.0696046	0.406323	0.0310785	0.233664	0.0586483	0.161608	0.0647065	0.0837968	0.0357046	0.73092	0.699372
1.51018	0.417628	0.954225	0.34877	0.688331	0.345445	0.408394	0.236913	0.249664	0.151326	0.324598	0.139235
0.17496	0.0644487	0.0989908	0.0540996	0.0788473	0.0650932	2.6495	3.08271	2.39546	2.75866	0.538187	0.6325
0.573226	0.154677	0.311936	0.082876	0.167479	0.0708936	0.101293	0.0693468	0.069754	0.0694757	0.485538	0.500045
1.01523	0.260373	0.707899	0.252081	0.435099	0.21977	0.240801	0.260115	0.249204	0.302522	0.585128	0.596898
0.835666	0.0773385	0.570924	0.0736675	1.03365	0.388626	0.510378	0.231242	0.263016	0.133667	0.0736675	0.0451141
0.158846	0.0412472	0.104746	0.0299274	0.0661857	0.0296464	0.0761999	0.0355757	0.248398	0.117297	0.415347	0.413503
1.62759	0.309354	0.841422	0.140429	0.434523	0.0863613	0.191996	0.0613552	0.112458	0.0407316	0.120262	0.111935
0.416682	0.0051559	0.300425	0.133522	0.349345	0.338356	0.20742	0.222219	0.380999	0.386821	1.14528	1.33432
1.04286	1.60606	1.51134	1.99248	0.980124	1.50617	0.62203	0.916718	0.454206	0.645132	0.0985764	0.135677
0.41438	0.0721826	0.221003	0.0736675	0.148486	0.0876502	0.0704446	0.0592928	0.225837	0.259342	0.284334	0.170944
2.13406	1.36373	1.23393	0.971491	0.726316	0.726981	0.339331	0.365553	0.17496	0.200049	0.0880327	0.10402
0.573226	0	0.286613	0.00230211	0.172658	0.0180456	0.0718259	0.0154677	0.0439703	0.0164989	0.270452	0.298836
5.05313	0.685734	2.69577	0.580132	1.36803	0.366713	0.563557	0.186128	0.295246	0.11227	0.0940412	0.0750699
1.98212	0.239749	1.32947	0.494954	0.737251	0.523968	0.323907	0.274036	0.269462	0.266173	0.103894	0.127325
1.48947	0.177878	0.803437	0.0955376	0.433948	0.0676711	0.17404	0.0286152	0.0921995	0.0155966	0.132855	0.0756112
23.7624	28.6101	12.0631	12.8757	6.21167	7.34586	2.59701	3.20001	1.31462	1.61934	0.324828	0.412291
0.930053	0.0335133	0.467329	0.0172658	0.233664	0.0167567	0.0957678	0.00773385	0.0491501	0.00425361	0.0657253	0.090254
3.21144	0.922906	2.19852	1.64256	1.11767	0.971242	0.463645	0.427166	0.246556	0.221059	0.0836127	0.0572047
5.35701	0.70378	3.26785	0.626174	1.96658	0.600018	0.956987	0.385146	0.557571	0.278934	0.173763	0.106727
1.15336	0.0309354	0.583585	0.0184169	0.292944	0.0103118	1.23669	1.31037	0.775696	0.89429	0.169389	0.199456
0.0276253	0.0051559	0.020719	0.00460422	0.0115106	0.00902282	0.00598549	0.00721826	0.218931	0.125933	0.0454667	0.0302136
3.76856	0.443407	2.2883	1.70932	1.26213	1.23613	0.573456	0.551681	0.297893	0.291953	0.0631699	0.0625153
0.605455	0.0696046	0.308483	0.0310785	0.155968	0.025135	0.0660706	0.0149521	0.0351072	0.0103118	0.0108429	0.0109305
1.57925	1.35085	1.18789	0.947319	0.656677	0.561348	0.28408	0.236656	0.143306	0.120004	0.0475386	0.0524097
0.333806	0.0592928	0.212945	0.0736675	0.108775	0.0412472	0.0504162	0.0273263	0.0264743	0.0164989	0.0245865	0.0313994
8.47177	0.948685	4.76422	1.44573	2.63419	1.42561	1.07071	0.601693	0.5395	0.3051	0.559643	0.391513
7.27697	0.0541369	3.64079	0.0310785	1.83248	0.0386692	0.742891	0.0262951	0.375589	0.0174012	0.410927	0.0774931
2.85922	1.03376	1.82672	0.870198	1.05609	0.752761	0.498177	0.399582	0.404596	0.350601	0.398196	0.384553
0.368338	0.126319	0.222154	0.0943865	0.147911	0.0870058	0.110501	0.136631	0.129724	0.151583	0.401695	0.521313
2.03046	1.23742	2.65433	2.33089	1.43364	1.61895	1.59582	1.79503	1.09247	1.28627	0.441107	0.544179
0.771207	0.0257795	0.387906	0.0138127	0.292944	0.0715381	0.127077	0.0466609	0.0703295	0.0457586	0.148187	0.17512
3.31044	3.11416	1.76572	1.43537	0.967462	0.825588	0.53386	0.425619	0.287994	0.256506	0.12931	0.171098
3.54525	1.86643	2.31592	1.22472	1.69148	1.03827	0.827609	0.590092	0.645397	0.557997	0.293013	0.298784
0.232513	0.193346	0.156544	0.136976	0.0869047	0.0876502	0.0488048	0.0420206	0.0343015	0.0336422	0.813681	0.963818
1.24084	0.47692	0.803437	0.299274	0.493227	0.277774	0.311476	0.186901	0.204773	0.154032	0.355009	0.092239
0.460422	0.0283574	0.230211	0.0126616	0.120861	0.00708936	0.0488048	0.00644487	0.0269347	0.00631597	1.21535	0.572279
0.145033	0.051559	0.0748186	0.0253232	0.0443156	0.0283574	0.0179565	0.0118586	0.0113954	0.012503	0.0384222	0.0149005
5.08076	3.69162	3.93891	3.07907	3.4359	3.37582	2.80305	3.22656	1.60526	1.75765	0.33551	0.371869
1.89003	0.286152	1.05552	0.361431	0.654375	0.404738	0.390438	0.294402	0.19683	0.148103	0.044707	0.0373803
1.16947	0.0128897	0.595096	0.0149637	0.297548	0.00837833	0.120861	0.00696046	0.061121	0.00348023	1.25698	0.699733
0.140429	0	0.0725165	0.00230211	0.0431646	0.0051559	0.028316	0.0105696	0.0159997	0.00734715	0.00771207	0.00675422
5.95556	0.0412472	3.80424	0.646893	1.90903	0.36478	0.764531	0.145912	0.385488	0.0746316	0.0842342	0.0238976
0.679123	0.556837	0.339561	0.253232	0.170932	0.143076	0.175421	0.15313	0.597052	0.532733	0.423704	0.39159
5.85197	0.912594	3.37259	0.863292	1.84572	0.595506	0.81794	0.282028	0.503241	0.159575	0.279315	0.0715123
5.08536	0.564571	2.55765	0.258987	1.29494	0.152743	0.533399	0.0685734	0.312396	0.0471765	0.604742	0.413529
1.5263	0.688312	1.31105	0.622721	0.767178	0.413116	0.31654	0.176589	0.167018	0.0962864	0.076338	0.0667431
4.48912	1.56481	2.59103	1.0371	1.50616	1.04407	0.616505	0.466351	0.321835	0.246065	1.031	1.14164
2.59218	0.853301	1.34673	0.463875	0.673367	0.263595	0.275793	0.113688	0.173809	0.0737293	0.373863	0.237558
2.89375	1.64473	1.50673	0.837968	0.810919	0.561993	0.342324	0.238202	0.180601	0.125546	0.0541687	0.0307034
0.214096	0.0180456	0.118559	0.00805739	0.0604304	0.00837833	0.0437401	0.0141787	0.0282009	0.0132764	1.18738	1.13528
2.3988	0.556837	1.20976	0.25093	0.60488	0.140498	0.247016	0.0742449	0.125695	0.0381536	0.0548823	0.0440056
0.69754	0.693468	0.862141	0.69754	0.549629	0.544592	0.249549	0.256506	0.128688	0.136502	0.13373	0.0756886
0.593945	0.0103118	0.299274	0.0299274	0.16345	0.0283574	0.0743582	0.0237171	0.0520277	0.069089	0.299804	0.0766424
2.01204	0.497544	1.19595	0.323447	0.708475	0.365424	0.606146	0.397004	0.332079	0.210618	0.143468	0.148309
0.108199	0.0360913	0.0540996	0.0161148	0.240571	0.15081	0.192917	0.196697	0.117062	0.152486	0.189234	0.238615
2.23765	1.07243	1.17293	0.51222	0.680849	0.361557	0.373863	0.237171	0.221578	0.132507	0.0613282	0.050734
4.2543	1.38694	2.22729	0.794228	1.15163	0.506567	0.502781	0.246452	0.287994	0.153388	0.180209	0.155399
13.4789	0.0128897	6.73943	0.00575528	3.38123	0.00966731	1.37827	0.028873	0.737021	0.0648354	0.366427	0.257382
1.71047	0.38927	1.00717	0.300425	0.630778	0.295175	0.482753	0.454492	1.80969	1.85947	2.54169	2.55176
0.349921	0.0928061	0.238268	0.124314	0.157119	0.125031	0.254383	0.254186	0.44684	0.467511	0.250424	0.322682
0.552507	0.345445	1.13149	0.856385	0.67049	0.57746	0.273951	0.243874	0.142501	0.125288	0.0328741	0.0301104
1.69666	0.739871	1.16717	0.817249	0.736675	0.589061	0.383992	0.346734	0.225607	0.18007	0.142938	0.0667689
0.0138127	0	0.00690633	0.00230211	0.00575528	0.00773385	0.00345317	0.00618708	0.00402869	0.00386692	0.00460422	0.0042794
0.179565	0.108274	0.0943865	0.0529486	0.110501	0.105051	0.156083	0.215774	1.08591	1.20429	1.04562	0.962864
2.53923	1.01056	1.47796	0.677972	0.940988	0.618708	1.95818	1.52228	1.58328	1.5692	0.953235	0.951521
1.11883	0.252639	0.600851	0.146184	0.600275	0.255861	0.298123	0.179167	0.198557	0.171434	0.432659	0.57893
1.24544	0.505278	1.4676	1.27077	1.51939	1.39274	0.672216	0.674134	0.342554	0.350988	0.330721	0.354416
0.554809	0.335133	0.349921	0.264743	0.231938	0.32031	0.165292	0.44186	3.66369	4.05215	0.918381	1.07668
1.3122	0.783696	0.958829	0.650346	0.597398	0.555548	0.391129	0.393137	0.289836	0.323017	0.0721021	0.0804578
0.230211	0.0438251	0.11971	0.0310785	0.0857536	0.0464031	1.5583	1.3725	3.91485	3.46579	0.854682	0.920817
10.4194	8.16952	9.40067	8.33134	11.4611	12.3471	5.73387	6.08525	5.97709	6.38713	1.94404	2.09448
13.3822	9.98439	6.90748	4.75156	9.67174	8.40669	9.41586	9.31181	5.63752	5.65885	1.76993	1.82704
0.379848	0.322244	0.194528	0.176111	0.951347	1.26255	0.384683	0.511981	0.193492	0.257408	0.0433027	0.055529
2.45175	1.1111	1.92572	1.23278	1.23163	1.00476	0.700072	0.71435	0.538003	0.532862	0.148141	0.178755
0.209492	0.154677	0.125465	0.0920844	0.0880557	0.0747605	0.0540996	0.0580038	0.0775811	0.109821	2.69708	3.29671
1.45954	0.855879	1.10847	2.32053	0.586463	1.36954	0.266124	0.599115	0.467674	0.717701	0.660384	0.964514
1.75191	0.961575	1.10386	0.74128	0.662432	0.492388	0.31585	0.239491	0.171047	0.13908	0.241376	0.252716
0.497256	0.0592928	0.282009	0.0633081	0.155968	0.0457586	0.0854083	0.038927	0.0514522	0.0302909	0.169758	0.032147
0.17496	0.0051559	0.0874802	0.00230211	0.0460422	0.00128897	0.0197982	0.00618708	0.0126616	0.00670267	0.3045	0.0416081
0.844875	0.203658	0.49035	0.159997	0.322871	0.360913	0.14204	0.189995	0.0724014	0.0975754	0.33155	0.212732
0.656102	0.0232015	0.356827	0.0264743	0.756819	0.593573	0.334267	0.270169	0.173809	0.150037	0.272363	0.179425
0.941563	1.53388	0.607757	0.910485	0.402294	0.763717	0.183018	0.345445	0.100832	0.197729	0.993407	1.05956
0.718259	0.538791	0.389057	0.292368	0.777538	1.17941	0.980929	1.56817	0.606491	0.926257	0.293611	0.402237
1.41119	0.698624	1.21206	0.978397	1.14185	1.69887	3.65782	1.46402	1.89659	0.826361	0.744388	0.555806
11.1906	5.32862	6.76936	3.66726	3.90668	3.10321	4.19951	1.57899	2.54268	1.5237	0.691462	0.528789
1.51709	0.0386692	0.77466	0.0172658	0.38733	0.0380247	0.186011	0.0726981	0.390668	0.345574	0.399439	0.424691
1.04055	0.20108	0.53409	0.115106	0.352223	0.130831	0.376395	0.221704	0.242067	0.230726	0.335786	0.418014
1.80716	1.87932	1.44688	1.32141	7.93595	1.32442	3.9228	0.644745	1.96186	0.323146	0.606514	0.311365
2.67275	1.8819	1.7991	1.23278	4.56566	1.18908	2.34861	0.634949	1.23531	0.43026	0.53554	0.463928
2.63361	0.394426	2.01089	0.400567	1.07221	0.264884	0.433948	0.115492	0.217204	0.057746	0.257859	0.259883
0.0552507	0.0206236	0.0368338	0.0161148	0.0287764	0.0116008	0.0115106	0.00464031	0.00690633	0.00257795	0.00626174	0.00940951
1.30069	0.412472	0.666461	0.23942	0.358554	0.197213	0.227449	0.180714	0.132947	0.141916	0.456393	0.512496
3.09404	0.801742	1.70356	0.515673	0.939261	0.507211	0.443617	0.427682	0.365575	0.520359	0.591067	0.703419
2.37117	3.08323	3.62352	4.28768	4.92709	6.6524	2.33618	3.24383	1.18651	1.6611	1.67456	2.0704
0.301577	0.10054	0.156544	0.0448912	0.100717	0.0431806	0.069754	0.0482076	0.040402	0.0413761	0.533952	0.633015
1.45954	0.665111	0.856385	0.378697	0.550205	0.358335	0.321835	0.244905	0.207305	0.146685	0.801687	0.441319
3.64885	1.61895	2.57491	1.54702	1.79104	1.37791	0.991519	0.912078	0.568736	0.568695	0.284794	0.185561
1.23393	1.04665	0.628476	0.469631	0.760272	0.721826	0.483443	0.499349	1.11837	1.33512	1.40178	1.58802
0.244024	0.0128897	0.124314	0.0126616	0.0667612	0.0135342	0.0453516	0.0342867	0.0256685	0.0195924	0.00934657	0.0101829
0.94847	0.680578	0.52373	0.383301	0.279131	0.222348	0.148486	0.141529	0.0968038	0.092935	0.245106	0.359882
0.377546	0.152099	0.204888	0.0817249	0.10935	0.0586483	0.08725	0.0634175	0.0724014	0.0701202	0.813911	0.861757
0.3269	0.149521	0.20719	0.0920844	0.117408	0.0824944	0.0939261	0.0912594	0.0935808	0.0937084	0.12436	0.158982
1.47796	0.417628	0.755092	0.221003	0.38733	0.150166	0.172889	0.110336	0.0969189	0.0805609	0.256893	0.176796
8.35206	0.541369	4.28423	0.321144	2.3493	0.434384	2.19322	1.42793	1.27583	1.10736	0.370041	0.322424
2.26528	0.788852	1.13494	0.399416	0.612361	0.3332	0.352914	0.427166	0.194989	0.278805	0.377684	0.261249
4.1461	0.91775	2.18701	0.682576	1.1758	0.545881	3.14929	0.343125	1.61102	0.256377	0.668786	0.447068
3.4923	1.14977	1.83248	0.618117	1.00199	0.529124	2.81479	0.35653	1.47692	0.37638	0.634531	0.278547
1.50558	0.77854	0.776962	0.357978	0.412653	0.229437	0.22952	0.245163	0.118559	0.130831	0.376833	0.431136
1.27767	0.1753	2.06154	1.89579	1.04804	1.10336	0.431185	0.462484	0.21847	0.271974	0.819459	1.08341
0.833364	0.0721826	0.418984	0.0391359	0.361431	0.518812	0.184399	0.305487	0.093811	0.157255	0.0321375	0.0667431
1.34213	0.381536	0.714805	0.186471	0.390783	0.117297	0.19637	0.0853301	0.104055	0.0900993	0.0343705	0.0534667
0.211794	0.0850723	0.117408	0.0379848	0.0587038	0.0212681	0.0296972	0.018819	0.0149637	0.0198502	0.0438782	0.112966
1.79565	0.105696	0.964584	0.111652	0.513946	0.112141	0.213636	0.0871347	0.141004	0.0533635	0.0437401	0.0467382
2.15478	1.68856	1.70471	1.22587	1.74788	1.61186	2.38015	3.65373	1.1941	1.83988	0.318635	0.400691
0.826458	0.309354	0.447761	0.210643	0.251506	0.143721	0.127997	0.0757917	0.0751639	0.0826232	0.624609	0.40992
0.209492	0.048981	0.104746	0.0287764	0.0546751	0.0167567	0.0336108	0.0136631	0.0179565	0.0148232	0.384499	0.349054
2.99044	0.185612	1.67018	0.197982	1.02156	0.278418	0.462034	0.291308	0.247592	0.162024	0.20719	0.235057
0.432797	0.0696046	0.23942	0.0345317	0.164601	0.0631597	0.0681425	0.0257795	0.0425891	0.0180456	0.0775351	0.0947396
0.324598	0.0850723	0.16345	0.0379848	0.0817249	0.023846	0.0837968	0.041505	0.0422437	0.0228148	0.0550435	0.0403449
3.55216	7.75963	2.10068	3.98726	1.19422	2.41232	0.508076	1.00334	0.26152	0.50502	0.0563787	0.104123
0.377546	0.159833	0.302728	0.147335	0.261865	0.184323	0.147565	0.190253	0.153666	0.282414	1.18835	1.20421
0.28316	0.0335133	0.157695	0.0218701	0.0788473	0.0135342	0.0359129	0.0103118	0.0821854	0.0363491	0.0813566	0.070842
0.101293	0	0.0506464	0	0.0276253	0.00386692	0.0149637	0.00154677	0.00886313	0.00257795	0.0388596	0.0385919
0.851781	0.368647	0.550205	0.217549	0.349345	0.159188	0.271649	0.154419	0.199708	0.150681	0.0809422	0.057282
2.7234	1.04665	1.53781	0.623872	0.790775	0.366713	0.347619	0.190253	0.187622	0.107114	0.0644361	0.0491873
0.0506464	0.0206236	0.0253232	0.00920844	0.0184169	0.0051559	0.0133522	0.0103118	0.00897823	0.00876502	0.0887464	0.0486201
0.0782718	0.128897	0.0391359	0.0575528	0.0264743	0.0335133	0.0142731	0.0134053	0.00943866	0.0108274	0.113356	0.0523066
1.38127	1.01313	0.907032	0.677972	1.02732	0.957063	0.415531	0.401129	0.210988	0.203142	0.0463645	0.0462226
0.506464	0.198502	0.257836	0.0909334	0.133522	0.0573594	0.0598549	0.0262951	0.0543298	0.0393137	0.108775	0.128665
2.77865	0.91775	1.53896	0.508767	0.784444	0.297753	0.540075	0.418659	0.308368	0.259084	0.195956	0.130702
2.97203	1.76074	1.9096	1.33983	1.79219	2.70556	0.758776	1.17838	0.385949	0.602982	0.186977	0.28525
1.08429	0.0128897	0.551356	0.00575528	0.27798	0.00322244	0.112113	0.00128897	0.0590491	0.00348023	0.0536162	0.0608654
3.29662	0.518168	2.0132	0.765452	1.24256	0.884881	0.594635	0.499864	2.39914	1.99598	1.63434	1.62632
0.147335	0.128897	0.136976	0.135825	0.216398	0.368002	0.144803	0.207525	0.0814947	0.113301	0.0194298	0.0266818
2.13636	1.25031	1.64486	1.15911	1.27307	1.07372	0.595096	0.495482	0.319993	0.266302	0.0696619	0.0581585
0.0851781	0	0.0564017	0.00575528	0.0328051	0.00322244	0.0145033	0.00128897	0.00817249	0.00219126	0.400936	0.201544
6.06836	1.12141	3.90208	0.75279	2.86555	0.710869	2.01043	0.493162	1.66512	0.92007	0.385949	0.27102
4.5858	2.9698	2.42873	1.38472	2.17607	1.76976	1.14507	1.01184	1.14875	1.14113	0.337904	0.328895
4.2497	1.49263	2.53578	0.917391	1.63623	0.906149	0.723093	0.418143	0.367877	0.218094	0.404159	0.209226
0.363734	0.513012	0.20719	0.269347	0.268196	0.488521	0.187392	0.375607	0.189694	0.296722	0.837577	0.959822
0.41438	0.0850723	0.437401	0.527183	0.279131	0.35769	0.395272	0.545752	0.21847	0.291566	0.837899	0.95977
4.3625	2.81254	2.97548	2.96167	1.70299	2.15968	0.881708	1.26912	0.578981	0.770936	0.22952	0.283471
2.97203	1.51068	2.59218	1.26501	3.22871	2.67849	1.32947	1.13352	0.680274	0.584679	0.572696	0.676144
0.934657	0.930639	0.613513	0.631929	0.442005	0.514301	0.193838	0.26656	0.123854	0.193217	0.278003	0.308606
3.19533	0.427939	2.86037	1.17177	1.80025	1.10981	0.958139	0.718732	0.5456	0.45243	0.792755	0.876451
3.28741	2.54959	1.84629	1.37781	1.34846	1.22453	1.88865	1.8935	1.11767	1.15196	0.477688	0.549644
1.69666	0.982198	1.23163	0.869047	0.656677	0.574238	0.736215	0.825201	0.693166	0.893904	0.289007	0.360346
12.9954	13.0418	6.77511	6.30663	4.08797	4.39476	4.54253	6.03292	2.80489	3.77541	0.835436	1.0962
1.10501	0	0.552507	0	0.278555	0.00128897	0.115106	0.00360913	0.0610059	0.0116008	0.0340252	0.0248772
1.53551	0.108274	0.804588	0.115106	0.404596	0.0683156	0.16322	0.0397004	0.0832213	0.0255217	1.09382	1.38518
0.930053	0.647065	0.53409	0.343015	0.410351	0.329977	0.213175	0.202111	0.191305	0.202756	0.940412	0.995397
8.12875	1.19617	5.32824	0.610059	3.24137	0.387337	1.60457	0.335907	1.03503	0.46648	0.40135	0.338356
1.966	0.097962	0.985303	0.0506464	0.50704	0.0425362	0.211794	0.0229437	0.106588	0.0118586	0.0368568	0.0232273
0.264743	0	0.132371	0.00460422	0.0673367	0.00386692	0.0317691	0.00747605	0.016345	0.00451141	0.097057	0.115002
0.223305	0.051559	0.125465	0.0506464	0.0684878	0.0348023	1.5583	1.89247	1.58155	1.92251	0.401672	0.494605
2.60599	0.848145	1.67363	0.657253	1.12055	0.700558	0.800214	0.684703	0.668303	0.669235	0.306181	0.320774
6.60476	2.75325	3.58439	1.64716	1.95046	1.40112	0.781106	0.560704	0.390553	0.280352	0.0781106	0.0560704
1.65982	0.0747605	0.859838	0.0771207	0.446034	0.0534924	0.182327	0.0296464	0.10325	0.0367358	0.0625023	0.0694242
0.531788	0.0206236	0.275102	0.0368338	0.150788	0.0418917	0.0642289	0.0232015	0.0332655	0.0131475	0.12436	0.0705327
0.817249	0.118586	0.626174	0.120861	2.27851	1.20841	1.10041	0.587772	0.580477	0.330622	0.246855	0.109331
2.05809	1.67567	1.31796	1.14645	0.688907	0.748894	0.306871	0.355241	0.252772	0.241296	0.312857	0.130264
1.18328	1.38951	0.607757	0.622721	0.318842	0.379603	0.129839	0.154419	0.129148	0.128511	0.0345777	0.0386434
2.50239	1.90768	1.26731	0.881708	0.671065	0.542014	1.36285	1.67128	0.770056	0.939018	0.46353	0.527964
4.5858	1.01313	3.04224	0.672216	2.18816	0.86748	0.979088	0.593959	0.52327	0.334231	0.128941	0.103169
0.0644591	0.0103118	0.0368338	0.00460422	0.0195679	0.00386692	0.0161148	0.0097962	0.0115106	0.0128897	0.0253002	0.0254701
0.706748	0.183034	0.485745	0.165752	0.255534	0.120519	0.138587	0.0799164	0.0759697	0.0493677	0.216767	0.166252
0.713654	0.293886	0.775811	0.641138	0.402869	0.397649	0.197521	0.201596	0.199823	0.184323	0.0605916	0.0613294
1.78414	0.195924	1.39508	0.455818	1.06358	0.520746	0.506925	0.27945	0.262326	0.165247	0.0587959	0.0401387
1.14415	0.368647	0.787322	0.378697	0.470782	0.274552	0.255074	0.128382	0.143997	0.0701202	0.0492191	0.0331009
1.28688	0.0618708	0.658404	0.0345317	0.344166	0.0399582	0.147105	0.0278418	0.0842573	0.0195924	0.394329	0.257511
0.57783	0.00257795	0.288915	0.00115106	0.145609	0.00193346	0.0628476	0.00747605	0.0582434	0.101958	0.749383	0.222915
3.73633	0.420206	2.00744	0.295821	1.2017	0.366713	0.666461	0.335133	0.344281	0.202111	0.149108	0.152125
3.43705	0.368647	2.49434	0.424739	2.87361	2.40458	5.13532	4.79988	3.00621	2.77697	1.16293	1.23118
3.13317	1.57255	3.43705	1.78989	2.68023	1.60928	3.21789	2.17373	1.72152	1.2891	0.802055	0.383083
2.52542	1.67309	1.71622	1.33522	1.34846	1.47008	0.842803	0.953841	0.702834	0.535698	1.20209	0.985318
1.0935	0.0051559	0.549053	0.00230211	0.281433	0.00773385	0.115336	0.0097962	0.0587038	0.00670267	0.0245635	0.0145139
6.53339	2.54186	3.8123	2.20197	2.01089	1.34762	0.878025	0.624895	0.451789	0.342352	0.114599	0.0993541
4.41775	0.177878	2.21578	0.0886313	1.11019	0.0605818	0.622491	0.230211	23.952	21.1657	4.81802	4.2631
4.79069	1.71176	3.41748	3.41518	2.43218	2.94144	5.8393	7.76091	3.21513	4.12781	1.41614	1.7743
0.29467	0.0902282	0.390208	0.276253	0.210068	0.166278	0.116717	0.132507	0.0692935	0.0775963	0.172336	0.244054
8.95061	5.0038	4.54667	2.40571	2.3165	1.42818	1.00855	0.778798	0.913362	0.905504	0.461297	0.421804
1.03135	0.858457	1.01063	0.570924	0.951347	0.554259	0.668763	0.430002	0.395618	0.316572	0.471265	0.507289
2.98814	1.95666	2.58987	1.53551	2.12542	1.46427	2.41837	2.48385	1.966	2.28316	0.861795	0.98292
0.285462	0.0567149	0.209492	0.0656102	0.172083	0.0812054	0.240571	0.372771	0.173464	0.263595	0.0548363	0.078447
0.400567	0.30162	0.200284	0.134673	0.105897	0.0902282	0.0969189	0.101313	0.153666	0.156224	0.700555	0.563849
7.35064	0.546525	4.18409	0.911636	2.16514	0.730848	0.912787	0.419432	0.476077	0.240523	0.200261	0.181436
0.225607	0.0103118	0.112803	0.0115106	0.062157	0.0103118	0.0299274	0.00618708	0.0161148	0.00412472	1.50381	1.58603
0.41438	0.0154677	0.20719	0.00690633	0.104746	0.00386692	0.0425891	0.00154677	0.0226758	0.00309354	0.0147105	0.00840411
2.42182	0.781118	1.50098	0.606606	1.31796	1.27931	0.530406	0.519972	0.289145	0.280867	0.428216	0.592309
0.58934	0.0180456	0.300425	0.0161148	0.516248	0.440829	1.71853	1.84581	1.50926	1.57564	0.388757	0.424485
0.379848	0.0103118	0.199133	0.00920844	0.104171	0.0167567	0.0527183	0.0280996	0.0633081	0.0658666	0.0761999	0.0741418
2.04658	0.221704	1.22472	0.238268	0.699842	0.215903	0.313087	0.119875	0.184514	0.0880369	0.150558	0.098555
0.950772	0.0721826	0.475386	0.0368338	0.244599	0.0219126	0.0978397	0.0103118	0.0515673	0.00747605	0.0227909	0.0105954
1.1994	1.16781	0.737827	0.764301	0.447185	0.554259	0.194528	0.263982	0.106127	0.16834	0.0253693	0.0393911
0.122012	0.0592928	0.0759697	0.0483443	0.0500709	0.0683156	0.0273951	0.0551681	0.0278555	0.0397004	0.0837738	0.130135
0.0989908	0.0953841	0.0863292	0.107048	0.0794228	0.126964	0.0561715	0.089197	0.0455818	0.0840411	0.630963	0.417757
8.45335	3.16314	5.29946	2.09262	5.41629	3.31846	2.74642	1.99043	1.39635	1.03518	0.32149	0.263982
0.923146	0.799164	1.05091	1.06588	1.37436	1.47136	0.612592	0.664595	0.340828	0.369162	0.333553	0.233253
3.25518	2.51608	1.78759	1.39853	0.941563	0.81012	0.436941	0.380247	0.328626	0.3051	0.660729	0.438457
0.13122	0.110852	0.147335	0.150788	0.0748186	0.0882947	0.0538694	0.0580038	0.0321144	0.0491099	0.0659094	0.092935
0.637685	0.592928	0.649195	0.694086	0.497256	0.630953	0.309404	0.48749	0.199248	0.304069	0.696596	0.815044
5.82894	0.956419	2.98584	0.57783	1.51882	0.435029	0.694547	0.29698	1.42247	1.64215	0.528334	0.725203
1.34443	0.587772	0.676821	0.269347	0.33841	0.161122	0.140889	0.0732137	0.0812645	0.0792719	0.090496	0.206597
0.831062	0.487232	5.44679	0.333806	3.19073	0.243616	1.36515	0.171176	0.688446	0.0903571	0.175421	0.0622832
0.842573	0.48981	3.8756	0.246326	2.74066	0.28873	1.09949	0.124257	0.552507	0.0675423	0.185941	0.211443
0.395963	0.0721826	0.237117	0.0874802	0.125465	0.0592928	0.135825	0.0943529	0.0810343	0.0594217	0.0527414	0.0557868
0.197982	0.0412472	0.117408	0.020719	0.0713654	0.0141787	0.153321	0.0556837	0.102099	0.056586	0.576495	0.694963
1.57925	0.37638	1.11883	0.674518	0.641713	0.470476	0.388136	0.349828	0.210643	0.225442	0.393247	0.550985
0.614664	0.121164	0.328051	0.0610059	0.17496	0.0625153	0.0971491	0.0528479	0.0801135	0.0524613	0.0188773	0.0141529
11.6487	0.391848	8.4568	0.204888	4.26466	0.139854	1.72267	0.0995088	0.932125	0.161508	0.37186	0.206313
10.6933	0.425362	9.36499	0.249779	4.69631	0.146299	1.90292	0.0907438	0.985879	0.0743738	0.20003	0.0183808
0.847177	0.167567	0.429344	0.084027	0.215247	0.0547814	0.105897	0.0763073	0.122472	0.143463	0.21016	0.202962
1.37206	0.353179	0.977246	0.356827	1.0066	0.928706	0.430495	0.421495	0.226298	0.249545	0.0982771	0.0888361
0.0575528	0.0103118	0.0356827	0.00460422	0.0189924	0.00257795	0.00851781	0.00154677	0.00517975	0.00232015	0.00386755	0.00381536
1.17868	0.203658	0.66531	0.130069	0.389632	0.0986065	0.245175	0.0799164	0.24506	0.128769	0.256939	0.22209
1.98672	0.48981	1.18559	0.456969	0.753366	0.42665	0.445689	0.270942	0.276829	0.183292	0.152077	0.113352
0.271649	0.11343	0.147335	0.0598549	2.09147	2.02949	2.8362	3.28869	4.02018	5.07211	2.10314	2.40383
2.56225	1.72723	1.45378	0.930053	0.925449	0.663822	2.36726	1.93166	2.57008	1.35793	1.8447	1.21213
0.888615	0.185612	0.469631	0.132371	0.250355	0.317088	0.131681	0.219383	0.0681425	0.116137	0.0147335	0.0256248
0	0.0103118	0	0.00460422	0	0.00257795	0	0.00103118	0.000920844	0.00128897	0.000299274	0.000799164
0.702144	0.226859	0.657253	0.802286	3.34784	5.22421	2.21831	3.24177	1.12608	1.65427	0.423013	0.623219
0.651497	0.881658	0.699842	0.874802	1.77723	1.84194	0.80735	0.895579	1.05057	1.34736	0.282055	0.356324
0.768905	0.159833	0.478839	0.148486	0.443156	0.204947	2.15109	2.2356	1.27767	1.34852	0.371077	0.396643
0.204888	0.0360913	0.102444	0.0253232	0.0535241	0.0219126	0.0329202	0.0136631	0.0173809	0.0119875	0.0141119	0.0196182
0.29467	0.0541369	0.172658	0.0748186	0.162299	0.13792	0.180485	0.352921	0.742776	1.24154	0.380194	0.390198
0.230211	0.103118	0.146184	0.0667612	0.120285	0.0618708	0.0854083	0.0649643	0.0576679	0.0520746	0.139278	0.13145
1.3099	0.144365	0.682576	0.0713654	0.399992	0.130186	0.182097	0.0696046	0.0928902	0.0393137	0.0776272	0.0136116
4.74925	0.0386692	2.44599	0.0575528	1.72543	0.815921	0.691784	0.328946	0.346698	0.166149	0.0745424	0.0416854
3.18842	0.167567	1.61148	0.18532	0.841422	0.228793	0.345086	0.132507	0.262441	0.154419	0.0587729	0.0395973
0.801135	0.0128897	0.402869	0.00575528	0.202586	0.00773385	0.0860989	0.00721826	0.044661	0.00670267	0.0168515	0.012271
23.0165	0.164989	11.5612	0.101293	8.49076	0.145654	4.46264	0.0899704	2.49157	0.328688	1.3425	1.08519
5.91642	1.26319	3.1654	0.809192	1.87219	0.737938	0.968958	0.443923	0.645627	0.32611	0.200238	0.134775
1.10271	0.0103118	1.56544	0.573226	0.867896	0.357046	0.355446	0.151068	0.180831	0.0781118	0.265502	0.0356788
0.428193	0.0283574	0.214096	0.0195679	0.108199	0.0109563	0.0462724	0.0103118	0.0238268	0.00541369	0.0125235	0.0125804
1.10271	0.407316	0.736675	0.300425	0.622721	0.385403	0.361662	0.34725	0.33254	0.34725	0.0824386	0.0846598
0.812645	0.157255	0.425891	0.0943865	0.227909	0.167567	0.117638	0.260115	0.26739	0.762299	0.261704	0.427707
3.12396	1.1575	1.75076	0.713654	1.08775	0.696046	0.517054	0.391333	0.310555	0.270813	0.119434	0.0819788
0.759697	0.750183	0.559413	0.500709	0.413804	0.440829	0.270728	0.267849	0.151364	0.155193	0.190362	0.20389
0.0943865	0.0232015	0.0656102	0.0195679	0.0351072	0.0212681	0.0255534	0.0291308	0.0400567	0.0513012	0.0427272	0.0424073
2.91217	0.21397	1.6909	0.157695	0.942139	0.132764	0.426581	0.0971887	0.231938	0.0752761	0.276115	0.298423
0.264743	0.190768	0.134673	0.105897	0.103019	0.119875	0.0909334	0.0987354	0.261405	0.260244	0.295453	0.340547
2.84311	0.59035	1.89464	0.406323	1.16832	0.298398	0.613282	0.16138	0.385834	0.233304	0.295338	0.142483
1.34213	0.0180456	0.683727	0.0322296	0.469631	0.242327	0.352453	0.280481	0.253232	0.29582	0.421747	0.37406
3.44626	0.371225	1.98442	0.347619	1.44227	0.610974	0.6439	0.331524	0.343705	0.182132	0.128665	0.0890681
0.407474	0.0180456	0.210643	0.0126616	0.108775	0.00837833	0.0453516	0.0048981	0.0406323	0.0112141	0.0117868	0.005027
0.936959	0.440829	0.526032	0.217549	0.330928	0.166922	0.208111	0.134569	0.108775	0.0707647	0.0245405	0.0183808
3.19763	0.984776	2.00514	0.99221	1.21379	0.876502	0.563327	0.446758	0.285577	0.235624	0.0815177	0.0629535
0.637685	0.0335133	0.318842	0.0149637	0.161723	0.00837833	0.066531	0.0048981	0.0673367	0.0422784	0.0199133	0.0154677
3.97575	2.86668	2.63477	2.33434	1.69032	1.80327	0.988526	0.938373	0.575067	0.56818	0.14798	0.137559
1.97982	0.0464031	0.994512	0.0253232	0.497256	0.0141787	0.200284	0.00618708	0.101063	0.00567149	0.0288915	0.00925483
1.6391	0.384114	0.935808	0.366036	0.755092	0.940951	0.329662	0.461711	0.173004	0.250963	0.151548	0.173341
0.221003	0.11343	0.124314	0.0736675	0.3269	0.475632	0.198212	0.256764	1.12021	1.1682	0.467697	0.518606
0.195679	0.0103118	0.102444	0.00690633	0.051222	0.00386692	8.69853	10.7083	4.93688	6.1457	1.27882	1.53305
2.12945	2.01596	1.32717	1.18904	0.920269	1.04149	0.506004	0.584679	0.286498	0.341707	0.0724474	0.0835771
0.347619	0.146943	0.192226	0.0748186	0.0984152	0.0522035	0.210643	0.272231	0.244484	0.304971	0.0622951	0.0708678
8.11494	3.671	4.23243	1.84284	3.63446	1.08854	1.59651	0.618965	0.806199	0.336422	0.425637	0.0905376
3.78467	0.268107	3.07562	1.41119	4.1697	1.06469	1.67663	0.438509	1.05598	0.503989	0.225469	0.112063
1.02214	0.487232	0.804588	0.465026	0.500709	0.436962	0.214096	0.251092	1.15969	0.132249	0.288685	0.0523581
0.117408	0.0257795	0.0587038	0.0115106	0.0293519	0.0116008	0.0122012	0.0051559	0.00644591	0.00412472	0.0466868	0.0481819
0.172658	0.0644487	0.0989908	0.0402869	0.135825	0.0580038	0.134443	0.0513012	0.0810343	0.0344156	0.0344626	0.0198244
0.642289	0.0128897	0.323447	0.00575528	0.172083	0.0174012	0.0720561	0.0097962	0.0374093	0.00605818	0.0141119	0.00842989
19.9432	1.03634	10.3376	0.907032	5.25514	0.580683	2.11541	0.247741	1.10168	0.132378	0.232099	0.0350085
0.683727	0.00773385	0.346468	0.00345317	0.408625	0.0116008	0.165982	0.00567149	0.0933506	0.0119875	0.0626865	0.0724661
2.00514	0.0567149	1.06358	0.0287764	0.733222	0.146943	0.341173	0.0680578	0.18037	0.0372514	0.236104	0.146995
0.103595	0.0206236	0.0517975	0.00920844	0.840846	0.411183	0.338641	0.168856	0.211564	0.160348	0.143053	0.141993
1.21091	0.0464031	0.623872	0.0391359	0.325749	0.0386692	0.143882	0.0412472	0.0761999	0.0262951	0.035936	0.0327399
6.06606	2.31758	3.12972	1.22357	1.61148	0.75985	0.700072	0.337969	0.609023	0.430389	0.136216	0.096802
1.12573	0.172723	0.565168	0.0771207	0.282584	0.0444696	0.113494	0.0183034	0.0625023	0.0148232	0.0169205	0.0116265
0.202586	0.0103118	0.115106	0.0149637	0.0598549	0.00966731	0.0262441	0.00541369	0.0148486	0.00580038	0.00690633	0.00528479
2.9444	0.469187	1.77263	0.33841	0.990483	0.270685	0.503011	0.199275	0.253117	0.104923	0.201204	0.118173
3.18842	0.0051559	1.59882	0.00230211	0.844875	0.0283574	0.340712	0.0118586	0.171507	0.00721826	0.0895291	0.0115492
2.32053	1.09305	1.32371	1.00372	0.696389	0.619997	0.28316	0.257795	0.151939	0.144365	0.0357288	0.0347507
1.30069	1.42045	0.760848	0.733222	0.380999	0.435029	0.168054	0.186386	0.08725	0.0949974	0.0391589	0.0523839
0.354525	0.0541369	0.189924	0.0287764	0.111652	0.051559	0.121782	0.105954	0.0651497	0.0619997	0.11156	0.124798
0.122012	0.0180456	0.0679123	0.00805739	0.0374093	0.0135342	0.15309	0.165504	0.260369	0.294531	0.0625253	0.071074
1.25005	0.170145	0.698691	0.145033	0.493227	0.179167	0.246096	0.136631	0.131681	0.0943529	0.0489659	0.0571273
3.99877	4.20721	2.0742	1.92111	1.07739	1.10207	0.442466	0.455524	0.224226	0.233433	0.325173	0.360036
0.416682	0	0.210643	0.00460422	0.108775	0.0051559	0.0474235	0.00567149	0.0249779	0.00335133	0.128389	0.078447
1.34673	0.250061	1.31796	0.664159	0.814947	0.563926	0.375704	0.296722	0.192917	0.153001	0.154518	0.0988128
0.262441	0.0541369	0.13122	0.0264743	0.0702144	0.0199791	0.0453516	0.0206236	0.0440854	0.0406027	0.0101293	0.0106469
1.89234	0.848145	1.17983	0.590491	2.36599	2.23508	1.62115	1.4818	2.05878	2.30378	1.31503	1.49732
3.58669	1.30702	3.1585	2.39995	1.64486	1.48748	0.675209	0.615356	0.354295	0.342352	1.21225	0.665704
6.34692	1.16523	6.00966	2.1237	3.01174	1.21099	1.21091	0.505278	1.24855	0.79259	1.04159	0.760675
3.36338	0.549103	1.8532	0.45812	0.928902	0.265529	0.378467	0.110336	0.19096	0.0613552	0.598618	0.745929
1.49637	0.507856	1.29954	1.18904	1.59076	1.79103	2.35276	2.95252	1.22518	1.6504	0.907469	1.15639
2.14787	1.64731	1.27882	1.04631	1.28803	2.05849	0.565398	0.888877	0.677972	0.936698	0.328949	0.481844
2.30441	0.0953841	1.16372	0.100142	0.651497	0.170145	0.334036	0.15545	0.192802	0.113816	0.896948	0.987174
1.2017	0.543947	0.802286	0.442005	0.614088	0.559415	0.363043	0.4746	0.225952	0.30626	1.69277	2.11438
0.356827	0.097962	0.199133	0.062157	0.117983	0.0554259	0.562406	0.743738	0.330813	0.491099	0.102743	0.153929
2.03276	0.670267	1.22242	0.49035	0.954225	0.532346	0.70859	0.58107	0.399762	0.337196	1.32374	1.23966
0.623872	0.0696046	0.325749	0.082876	0.196255	0.114719	0.0835666	0.0626441	0.0454667	0.0400871	0.0561945	0.0531315
0.103595	0.0051559	0.0517975	0.00230211	0.0270498	0.00386692	0.0135825	0.00670267	0.00725165	0.00618708	0.0256225	0.030162
0.474235	0.195924	0.253232	0.135825	0.151364	0.161122	0.0667612	0.0974465	0.307217	0.334102	1.24015	1.45943
0.138127	0.0567149	0.0690633	0.0299274	0.0368338	0.0322244	0.0462724	0.0366069	0.0355676	0.0270685	0.0271189	0.0467382
5.54579	1.89221	3.34267	1.20746	1.97003	1.07823	1.42892	1.37869	2.07075	2.71187	1.09134	1.40374
1.82788	0.0747605	0.979548	0.0437401	0.996814	0.973176	0.494724	0.497802	2.23639	2.44132	0.561692	0.615253
0.313087	0.159833	0.184169	0.107048	0.116257	0.0812054	0.132141	0.232015	0.437977	0.652479	1.54055	1.72251
2.87073	0.974465	2.21348	1.16026	1.29436	0.790141	0.61029	0.435158	0.356252	0.275067	0.173947	0.170377
2.11104	0.0257795	1.05552	0.020719	0.530061	0.0244905	0.21778	0.021397	0.10958	0.0139209	0.0873651	0.0700944
4.86206	1.5545	2.7844	1.31335	1.46472	0.782407	0.745654	0.4068	0.498292	0.320181	0.726178	0.347765
3.67647	0.103118	2.15362	0.265894	2.20197	1.48941	0.989217	0.740129	0.495529	0.379345	0.486873	0.189015
4.85976	0.592928	4.00337	0.471933	3.05375	0.457586	1.25649	0.233047	0.896442	0.493806	2.29613	2.72414
14.8578	0.126319	7.84674	0.15309	4.21574	0.328044	1.87484	0.373029	1.40199	0.37522	62.7553	55.9074
0.451214	0.118586	0.337259	0.15309	0.36546	0.202369	0.284311	0.173496	0.260829	0.165375	0.132049	0.120596
0.280858	0.0386692	0.151939	0.0241722	0.0978397	0.0186901	0.0506464	0.0234593	0.028316	0.0189479	0.0130069	0.0130186
2.76023	0.600662	1.42616	0.318842	0.754517	0.273263	1.51778	0.201853	1.10375	0.398035	0.444031	0.346837
1.75651	0.141787	0.991059	0.126616	0.56114	0.117941	1.34627	0.164989	0.685569	0.0938373	0.144573	0.0287183
1.01293	0.556837	3.6028	2.40686	1.91593	1.54612	0.770977	0.631082	0.393085	0.319666	0.313709	0.352509
0.504162	0.296464	1.28803	1.59536	0.672792	0.935151	0.816329	1.17116	2.03967	2.62358	0.931664	1.14286
4.74465	5.36213	3.33921	4.16107	3.42497	3.62073	1.41718	1.4898	0.721482	0.760882	1.44025	1.66131
3.79848	0.234593	1.966	0.116257	0.99221	0.0676711	0.407704	0.0337711	0.244714	0.0797875	1.35046	1.5321
1.40199	0.773385	0.808041	0.45812	0.501285	0.351245	0.311706	0.274552	0.233779	0.246323	0.238729	0.0999471
1.08429	0.0567149	0.562866	0.0322296	0.286613	0.0528479	0.128458	0.0755339	0.0696389	0.0506567	0.2917	0.150372
2.23995	1.1807	1.34328	0.69754	0.870773	0.539436	0.4252	0.246967	0.224571	0.142689	0.0546751	0.0406027
0.269347	0.0154677	0.136976	0.00690633	0.071941	0.00966731	0.0301577	0.00541369	0.0166903	0.00786274	0.008725	0.0117554
7.01453	2.59599	6.14433	2.28485	3.19591	1.43334	1.32417	0.662275	0.664389	0.337196	0.396999	0.414947
6.25944	1.64989	3.58669	1.24659	1.91938	0.868124	1.20193	0.791946	0.655066	0.443149	0.237808	0.210283
1.45033	1.41787	0.767754	0.658404	1.22875	1.42238	1.33384	1.52821	0.748186	0.901766	1.04822	1.20651
0.122012	0.0051559	0.0978397	0.00230211	0.0575528	0.00773385	0.0356827	0.00824943	0.0206039	0.00670267	0.1585	0.243771
1.6368	1.89221	2.28369	2.6129	2.68771	3.1161	1.60181	1.89866	1.01868	1.22839	0.368338	0.407393
1.07048	0.474343	0.875953	0.919693	0.493803	0.612263	0.207881	0.282801	0.105091	0.145525	0.140521	0.0901251
0.186471	0.149521	0.127767	0.122012	0.0892068	0.0824944	0.0455818	0.0422784	0.0248628	0.0268107	0.04252	0.0269396
4.47761	0.861035	2.54153	0.452365	1.5286	0.262306	0.950311	0.118328	0.546061	0.0617419	0.11849	0.018819
0.814947	0.0309354	0.409776	0.0253232	0.214096	0.0270685	0.0911636	0.0185612	0.0460422	0.00928062	0.010935	0.00435673
1.92456	1.27608	7.11928	7.55553	4.33603	5.04891	3.54042	4.13348	2.91551	3.2776	0.611164	0.706023
18.5136	6.47581	9.29017	2.9467	4.75961	1.76009	1.96255	0.811538	1.05149	0.490713	0.460998	0.170892
0.890917	0.448563	0.489199	0.288915	0.299274	0.319666	0.162759	0.213196	0.123508	0.192057	0.920154	0.855698
0.688331	0.048981	0.36028	0.0425891	0.183593	0.0406027	0.0826458	0.0335133	0.0417833	0.0185612	0.177332	0.223173
3.63273	1.86643	2.01204	1.03365	1.62874	1.12463	1.50581	1.35265	0.903348	0.807542	0.241238	0.248514
2.78095	0.536213	1.49752	0.302728	0.813796	0.315799	0.584046	0.397262	0.343475	0.243745	24.4236	24.461
0.244024	0.0592928	0.122012	0.0264743	0.0667612	0.0148232	0.0271649	0.00618708	0.0145033	0.0051559	24.38	24.4136
2.79706	0.928061	1.59421	0.726316	0.884586	0.557481	0.38215	0.294917	0.219736	0.17066	0.0640677	0.0488779
0.0966887	0	0.0483443	0	0.0241722	0.00257795	0.0115106	0.00618708	0.0062157	0.00670267	0.101431	0.108377
2.23075	1.26319	1.27652	0.604304	0.690058	0.354468	0.29467	0.14849	0.147911	0.0763073	0.0795149	0.0672845
0.158846	0.0824944	0.084027	0.0506464	0.0535241	0.0386692	0.0430495	0.0360913	0.0282009	0.0239749	0.0075279	0.00732137
1.28918	0.752761	0.79653	0.651497	0.878831	0.821721	0.650807	0.489552	0.535126	0.309483	0.277427	0.18752
1.75651	1.02087	0.987606	0.573226	1.17005	1.07307	0.623872	0.62309	0.315619	0.318763	0.150006	0.182441
5.83355	4.3954	3.33691	2.3424	1.73176	1.39016	0.723553	0.57514	0.368913	0.299687	0.0789164	0.0649385
0.62157	0.260373	0.604304	0.247477	0.368338	0.213325	0.154702	0.0987354	0.0787322	0.0533635	0.0184399	0.0144365
0.0667612	0.0464031	0.0356827	0.0345317	0.0201435	0.0244905	0.00805739	0.0123742	0.00471933	0.00786274	0.00273951	0.005027
2.31592	0.420206	1.31335	0.366036	0.799984	0.296464	1.51755	1.28304	0.772013	0.648612	0.326278	0.297598
2.286	0.763073	1.54126	0.954225	0.851206	0.623219	0.413459	0.333071	0.259563	0.229695	0.0622491	0.0627473
0.0782718	0.0360913	0.0575528	0.104746	0.0391359	0.0998955	0.100372	0.183034	0.0560564	0.126319	0.0575988	0.0632371
0.0506464	0.00773385	0.0575528	0.00805739	0.0299274	0.025135	0.017496	0.0126319	0.0120861	0.00837833	0.00506464	0.00458875
1.62299	0.0412472	0.827609	0.0391359	0.413804	0.0219126	0.171968	0.0126319	0.0913938	0.0193346	0.0355676	0.030626
3.52453	1.11625	2.46326	1.14875	1.50155	1.39918	0.681885	0.690632	0.399877	0.454106	2.19177	2.1198
3.36338	4.88779	2.74066	3.55331	2.40973	3.69742	1.22933	1.92186	0.69213	1.16833	0.594819	0.331034
0.598549	0.134053	0.538694	0.317691	0.295246	0.192702	0.612361	0.852528	0.562981	0.82533	2.6035	2.64518
1.56544	0.0824944	0.8184	0.0494954	0.472508	0.0689601	0.198442	0.0469187	0.128343	0.0511723	1.15373	1.33076
3.1608	2.07783	1.91421	1.07624	1.223	0.82881	0.988066	0.938889	0.51786	0.541111	1.12504	1.28085
0.241722	0.31451	0.252081	0.290066	1.18098	1.26706	1.33684	1.54264	0.756474	0.932702	0.532501	0.597414
1.91075	1.37147	1.62644	1.2581	2.808	2.39685	2.66792	2.4359	2.08675	2.11662	1.40746	1.80967
1.11883	0.28873	1.3617	1.204	1.1217	1.49714	0.482983	0.649127	0.250124	0.338098	0.284518	0.398602
9.0519	0.0618708	4.54897	0.0667612	2.75505	0.305487	2.40041	0.437736	1.20205	0.220543	0.32568	0.155553
10.2628	1.075	5.82549	0.8725	3.56712	0.795297	2.85393	0.458101	1.6246	0.546396	0.463484	0.322218
0.161148	0.0309354	0.0897823	0.0195679	0.0471933	0.0135342	0.0197982	0.00541369	0.0115106	0.00476921	0.555131	0.532939
1.26616	0.208814	0.674518	0.20719	0.340712	0.127608	0.142961	0.0665111	0.0756243	0.0404738	0.20864	0.0839896
0.453516	0.118586	0.226758	0.0529486	0.115106	0.0341578	0.0474235	0.0146943	0.0317691	0.0155966	0.0974023	0.111806
0.179565	0.0232015	0.0966887	0.0241722	0.0517975	0.0212681	0.0223305	0.020108	0.0166903	0.020108	0.0613513	0.0675165
3.37029	0.157255	1.77147	0.238268	0.953074	0.204947	0.57829	0.374576	0.411848	0.291179	0.19317	0.0789626
0.377546	0.141787	0.193377	0.0656102	0.101868	0.0618708	0.0660706	0.080432	0.870428	0.840411	0.570233	0.427707
5.31327	0.698624	2.80052	0.409776	1.51997	0.408605	0.779265	0.577718	0.392625	0.305745	0.0832674	0.0682125
1.9614	0.20108	1.28918	0.128918	1.19825	0.141787	0.701683	0.14024	0.429804	0.127866	0.0878255	0.0283832
0.918542	0.0051559	0.466177	0.00230211	0.233664	0.00128897	0.0939261	0.00206236	0.0476537	0.00399582	0.0123393	0.00348023
2.35046	1.24515	1.32141	0.604304	0.753941	0.409249	0.407704	0.225055	0.26175	0.19167	1.15133	1.3335
0.379848	0.262951	0.22906	0.188773	0.121436	0.124386	0.127767	0.132507	0.13122	0.125675	0.250124	0.243333
0.978397	0.226859	0.520277	0.142731	0.280858	0.103118	0.125925	0.0551681	0.0738978	0.0417628	0.0325058	0.0277129
4.09776	1.44623	2.35851	1.02904	1.23393	0.725048	0.509687	0.317088	0.262326	0.165504	0.198074	0.231758
0.953074	0	0.481141	0.00690633	0.246901	0.00644487	0.102674	0.00592928	0.0539845	0.00567149	0.0148026	0.00592928
1.6391	0.397004	2.67735	0.705597	1.34098	0.405382	0.551125	0.174527	0.279822	0.0937084	0.414564	0.3489
0.913938	0.103118	0.49035	0.0644591	0.252081	0.0418917	0.112343	0.028873	0.0704446	0.0315799	0.502988	0.513166
3.3841	1.37662	2.17665	1.11192	1.68169	1.29929	0.727467	0.632629	0.390208	0.349312	0.0953995	0.0915945
1.11422	0.337711	0.733222	0.400567	0.437401	0.32611	0.248168	0.167567	0.169781	0.130702	0.0354755	0.0288988
0.117408	0.0438251	0.0656102	0.0195679	0.0443156	0.0161122	0.0200284	0.00902282	0.010935	0.00592928	0.00761999	0.00755339
2.05809	0.0464031	1.04286	0.0598549	0.52373	0.0406027	0.498407	0.315283	0.264052	0.183163	0.0528104	0.0366326
5.98779	2.43101	3.10785	1.16487	1.62702	0.737938	0.691554	0.440571	0.355216	0.241683	0.358577	0.302935
2.43563	1.43592	2.50124	1.42155	2.08283	1.81036	0.852932	0.785501	0.435674	0.409765	0.146115	0.147381
0.755092	0.105696	0.440854	0.151939	0.394236	0.371869	0.182097	0.183808	0.093811	0.0996377	0.0515903	0.0526417
1.62759	0.30162	1.21436	0.164601	0.896097	0.115363	0.388827	0.0549103	0.216859	0.0385403	0.0973563	0.0549619
0.722863	0.0180456	0.366036	0.00805739	0.231362	0.026424	0.0936959	0.0128897	0.0473084	0.0109563	0.0288224	0.0175816
1.3122	0.149521	0.803437	0.524881	0.417833	0.304842	0.193147	0.150037	0.175306	0.109821	0.256524	0.177337
0.430495	0.0103118	0.217549	0.0115106	0.111077	0.00644487	0.0596247	0.0206236	0.110156	0.104923	0.0670835	0.0765393
0.211794	0.0051559	0.110501	0.00920844	0.0696389	0.0232015	0.0352223	0.021397	0.0333806	0.0404738	0.0345777	0.0605818
2.60599	0.40216	1.34213	0.181867	0.726316	0.118586	0.303879	0.051559	0.193377	0.0618708	0.857605	0.932109
5.11529	2.82285	2.85692	1.44112	1.64198	0.916461	0.882629	0.486201	0.561255	0.334102	0.115267	0.0762299
0.3269	0.0696046	0.26129	0.113954	0.161723	0.0882947	0.0856385	0.0920328	0.0768905	0.0953841	0.80712	0.957502
1.04976	0.131475	0.5456	0.0656102	0.276253	0.0393137	0.112343	0.018819	0.0977246	0.0779829	0.0296972	0.0254701
2.30902	0.257795	1.2017	0.172658	0.715381	0.286152	0.484594	0.392622	0.334612	0.331653	0.141649	0.154058
0.347619	0.0696046	0.20719	0.0587038	0.117983	0.0644487	0.0582434	0.0471765	0.367992	0.476147	0.494539	0.640208
8.60759	4.57586	4.58926	2.41952	2.63131	1.71949	2.40916	2.04586	2.46061	2.59071	0.668579	0.754643
4.56739	3.7174	2.45175	1.87277	1.25292	1.10787	0.519126	0.4746	0.276714	0.271329	0.121805	0.0866964
0.366036	0.0567149	0.194528	0.0253232	0.205463	0.123742	0.102444	0.0678	0.0539845	0.0372514	0.101247	0.117632
3.51993	4.78209	1.93032	2.47707	0.976095	1.42561	0.394121	0.57746	0.197982	0.289504	0.065403	0.0982198
0.138127	0.00257795	0.0690633	0.00115106	0.0356827	0.00193346	0.0188773	0.00335133	0.0284311	0.0161122	0.00725165	0.00585194
1.46414	0.567149	1.61033	1.01293	1.37551	0.986065	0.554348	0.415308	0.427962	0.393911	0.0903118	0.0861293
0.126616	0	0.0667612	0	0.0345317	0.00644487	0.0197982	0.011343	0.0183018	0.012503	0.0121091	0.0139725
1.04976	0.136631	0.664159	0.124314	0.483443	0.1637	0.34854	0.210876	0.366841	0.267591	0.112504	0.105876
0.177263	0.38927	0.0909334	0.17496	0.0592794	0.104407	0.0377546	0.0605818	0.113264	0.135858	0.290388	0.197832
2.97433	0.229437	1.50328	0.133522	0.758546	0.102473	0.308022	0.0484654	0.154011	0.0247483	0.36424	0.169938
1.55162	1.57513	1.62069	1.4722	1.00487	1.04665	0.532248	0.794266	0.277404	0.422526	0.15309	0.221317
1.83478	1.09305	0.928902	0.497256	0.475961	0.280352	0.204197	0.125546	0.107509	0.0752761	0.143813	0.206674
0.879406	0.164989	0.505313	0.124314	0.315389	0.112141	0.184399	0.0995088	0.147911	0.103247	0.276	0.351297
3.2736	0.190768	1.69781	0.107048	0.935233	0.114074	0.494033	0.0600662	0.318267	0.0336422	0.170448	0.120571
0.389057	0.0154677	0.203737	0.00690633	0.113379	0.0051559	0.0508767	0.00928062	0.0290066	0.00747605	0.0125235	0.0121421
1.99133	0.0567149	1.3053	0.352223	1.22415	1.14977	0.700302	0.646034	0.832213	0.832291	1.10218	0.975805
1.5286	0.0103118	0.773509	0.00690633	0.39251	0.00902282	0.164371	0.0123742	0.0925449	0.0215259	0.0876644	0.0790141
1.44112	4.70476	0.993361	3.06526	0.599124	1.8645	0.267505	0.816694	0.136976	0.413245	0.0844184	0.141143
0.0506464	0	0.0253232	0.00920844	0.0126616	0.00773385	0.00506464	0.00412472	0.00437401	0.00683156	0.00946168	0.00830099
4.6917	0.286152	2.56455	0.293519	1.51594	0.277129	0.725625	0.189479	0.374323	0.121164	0.127054	0.0572562
0.907032	0	0.453516	0.00230211	0.226758	0.00128897	0.0907032	0.00206236	0.0469631	0.00438251	0.0142501	0.0123742
0.745884	0.121164	0.547902	0.151939	0.359129	0.177234	0.151709	0.105696	0.0869047	0.0745027	0.0180485	0.0155193
1.18098	0.484654	1.08429	0.503011	0.805739	0.427939	0.365575	0.248514	0.253232	0.230597	0.655457	0.748817
3.86524	0.788852	1.99017	0.375244	1.00948	0.233304	0.412999	0.105438	0.208456	0.0576171	0.0908873	0.0642425
0.276253	0.0103118	0.151939	0.0230211	0.0759697	0.0186901	0.0347619	0.0203658	1.39519	1.36232	0.678363	0.845799
0.766603	0.280996	0.75279	0.230211	0.453516	0.268751	0.393431	0.18819	0.210298	0.109563	0.0451674	0.0262951
0.582434	0.0309354	0.298123	0.0230211	0.154817	0.0335133	0.0821854	0.040216	0.0509918	0.0270685	0.0536162	0.0459648
0.950772	0.250061	0.538694	0.155392	0.380424	0.126964	0.200974	0.0765651	0.119019	0.0578749	0.0405402	0.024903
0.214096	0.0747605	0.116257	0.084027	0.0638836	0.0676711	0.0273951	0.0461453	0.0146184	0.0255217	0.104953	0.0214228
0.115106	0.0360913	0.0782718	0.0299274	0.0391359	0.0206236	0.0177263	0.0097962	0.0125465	0.0128897	0.166281	0.0247741
0.513371	0.0953841	0.271649	0.0564017	0.150788	0.0509145	0.0672216	0.040216	0.0439703	0.0348023	0.383186	0.498575
0.221003	0.0618708	0.122012	0.0299274	0.241722	0.48981	0.215247	0.416081	0.706978	1.07243	0.438552	0.703135
5.07385	3.37196	2.81203	1.61608	1.47162	0.946752	1.05022	0.500638	1.16901	0.533764	0.41903	0.433688
3.14699	0.59035	1.61263	0.405172	0.837968	0.28293	1.38817	0.513527	1.09143	0.46416	0.556489	0.666735
0.78502	0.335133	0.681425	0.364885	1.0866	1.09692	0.49104	0.550134	0.322296	0.451141	0.23691	0.386125
1.24314	1.25804	0.983001	1.01868	0.549629	0.629019	0.369028	0.475374	0.683497	0.871347	1.23087	1.60031
0.133522	0.0773385	0.0690633	0.0471933	0.041438	0.0290019	0.0276253	0.0381536	0.0173809	0.030162	0.327705	0.408218
0.757394	0.680578	0.474235	0.346468	0.262441	0.203658	0.121321	0.108532	0.0791926	0.0940951	0.110709	0.129052
1.11883	0.195924	0.82876	0.298123	1.39738	1.47523	0.66531	0.704038	0.336914	0.362331	0.0849249	0.0955388
2.18931	1.37405	1.4699	1.11537	0.838544	0.825588	0.361201	0.357819	0.209377	0.207396	0.426006	0.484448
1.75881	0.0696046	0.880557	0.0333806	0.505313	0.0792719	0.225837	0.0922906	0.264858	0.381279	0.0761308	0.129336
0.676821	0.237171	0.671065	0.319993	0.927175	0.863613	0.831292	0.744512	0.444538	0.421752	0.0964354	0.0941467
0.110501	0.0103118	0.0575528	0.00460422	0.0333806	0.00902282	0.0833364	0.0675423	0.0428193	0.0363491	0.0772128	0.103866
2.37578	1.83808	1.31796	0.962282	0.73092	0.678645	0.318842	0.328688	0.198557	0.212036	0.0971721	0.111084
0.273951	0.00257795	0.136976	0.00115106	0.0707899	0.000644487	0.0296972	0.00232015	0.0194528	0.00631597	0.182189	0.164112
1.76572	0.629019	2.20888	4.17718	1.12861	2.38267	0.489429	1.05825	0.247937	0.535827	0.221141	0.194016
0.467329	0.149521	0.273951	0.082876	0.144457	0.051559	0.0635383	0.0257795	0.0559413	0.0599373	1.1948	1.4493
0.837968	0.0876502	0.433948	0.0598549	0.234815	0.0470476	0.175421	0.169371	0.852932	1.17464	1.34878	1.57373
4.10006	1.3328	2.25146	0.698691	1.47047	0.612263	0.739898	0.309096	0.380999	0.17182	0.567977	0.501411
0.319993	0.0721826	0.159997	0.0322296	0.0834515	0.0232015	0.0352223	0.0134053	0.0215247	0.0105696	0.0372251	0.0353179
0.260139	0.20108	0.328051	0.699842	0.195104	0.475632	0.125005	0.233562	0.0657253	0.11807	0.0189924	0.0300847
1.12803	0.842989	0.744733	0.660706	0.493227	0.553614	0.664389	0.770033	0.345777	0.420592	0.525802	0.227091
0.614664	0.360913	0.356827	0.246326	0.230787	0.204947	0.110041	0.115234	0.0969189	0.125933	0.0907953	0.104381
0.395963	0.177878	0.216398	0.084027	0.11971	0.0715381	0.0817249	0.0830099	0.0615815	0.0674134	0.0175651	0.0211907
0.603153	0.381536	0.353374	0.214096	0.318267	0.322888	0.231362	0.200049	0.126156	0.116394	0.469516	0.466686
0.706748	0.546525	1.04861	0.829911	1.4463	1.23226	1.56405	1.78085	0.794919	0.905891	1.66928	1.66378
1.72889	2.12423	0.912787	1.01984	0.499558	0.60324	0.231592	0.263982	0.13053	0.15545	0.0377776	0.0423299
0.867896	0.340289	0.463875	0.186471	0.29985	0.180456	0.140659	0.108274	0.0749337	0.0672845	0.0168515	0.0159833
1.14645	0.0103118	0.575528	0.00690633	0.287764	0.0116008	0.116257	0.00618708	0.0590491	0.00464031	0.144342	0.0407574
1.50788	1.05696	1.01408	0.852932	0.627901	0.617419	0.300656	0.30626	0.157004	0.167824	0.154287	0.0477694
0.5456	0.0335133	0.2728	0.0172658	0.1364	0.00966731	0.05456	0.0048981	0.0308483	0.00773385	0.669339	0.767197
4.88048	1.17812	2.63937	0.55596	1.40026	0.322244	0.587038	0.152872	0.711352	0.49097	0.841675	0.908882
0.453516	0.0799164	0.605455	0.473084	0.345317	0.35189	0.210413	0.315283	0.508191	0.296077	0.115013	0.0722083
2.33434	1.29671	1.46644	0.811494	0.858112	0.614841	0.450293	0.437478	0.697885	0.359753	0.921282	0.96521
0.241722	0.0206236	0.120861	0.00920844	0.0604304	0.0051559	0.0465026	0.0319666	0.0278555	0.023846	0.0276484	0.028873
1.15796	0.327399	0.70905	0.197982	0.406898	0.146299	0.180716	0.0840411	0.104631	0.0680578	0.0259678	0.0184323
0.29467	0.0876502	0.147335	0.0460422	0.0753941	0.0257795	0.0336108	0.0159833	0.0188773	0.00850723	0.0136285	0.010286
0.612361	0.0232015	0.329202	0.0126616	0.189924	0.0161122	0.105437	0.0322244	0.0575528	0.022557	1.90624	2.12624
1.98212	0.440829	1.22587	0.30503	0.675094	0.265529	0.320914	0.180199	0.166558	0.109563	0.0359129	0.0250319
2.58067	1.24515	1.90615	0.95998	1.22472	0.606462	0.758546	0.428713	0.406783	0.241167	0.0885852	0.066047
0.596247	0.0154677	0.307332	0.00805739	0.153666	0.00773385	0.0619268	0.0051559	0.0330353	0.00348023	0.0336569	0.0234336
5.82894	1.07758	3.09519	0.614664	1.77032	0.596151	0.775581	0.398293	0.800789	0.754694	0.179542	0.164576
7.68214	0.466609	4.05747	0.453516	2.16974	0.433095	1.42869	0.90254	2.89617	2.10129	1.46691	0.709451
15.3229	8.57941	15.0063	11.5083	8.72788	7.8679	3.67302	3.33045	2.88949	2.11559	0.689851	0.572176
0.653799	0.103118	0.369489	0.105897	0.219276	0.0779829	0.390208	0.448563	0.246211	0.277774	0.906272	0.297676
1.64831	0.103118	0.831062	0.0529486	0.417833	0.0380247	0.201895	0.0595506	0.304224	0.173109	1.41971	0.836828
3.12396	0.244905	1.65061	0.149637	1.14012	0.242972	0.533169	0.165504	0.311936	0.101571	0.568736	0.161766
1.89924	0.10054	0.958829	0.0448912	0.488623	0.0277129	0.200514	0.0146943	0.104746	0.00966731	0.379526	0.0691921
3.75014	0.482076	2.03507	0.416682	2.15017	2.49481	0.941794	1.16162	0.503126	0.624637	0.534182	0.299145
1.12803	0.262951	0.706748	0.158846	0.563442	0.201724	0.314929	0.179167	0.176111	0.11459	0.850446	0.2927
0.771207	0.595506	0.420135	0.302728	0.227333	0.20688	0.0964584	0.0977042	0.0641138	0.0631597	0.515673	0.505433
0.821854	0.363491	0.879406	0.5997	0.669339	0.581327	0.760617	0.729302	0.860644	0.95513	0.67316	0.683904
0.202586	0.0257795	1.966	1.98557	1.48371	1.64086	0.595326	0.657892	0.409661	0.396746	0.118421	0.115337
0.425891	0.0824944	0.270498	0.191075	0.147911	0.143076	0.0692935	0.0742449	0.0353374	0.0381536	0.0102904	0.0106469
0.186471	0.00257795	0.117408	0.0149637	0.0759697	0.0212681	0.0391359	0.0177878	0.0475386	0.0444696	0.0113954	0.0114719
0.253232	0.0953841	0.148486	0.0494954	0.09266	0.0470476	0.0467329	0.0407316	0.030503	0.0302909	0.390346	0.616748
2.64282	0.435673	1.54357	0.247477	0.870773	0.191413	0.617426	0.250061	0.37133	0.168985	0.10714	0.0587514
2.08571	2.5135	1.34328	1.61148	0.732647	0.948041	0.355216	0.411183	0.200629	0.219126	0.0993591	0.179219
0.789624	0	0.430495	0.00920844	0.220427	0.00902282	0.0923146	0.00928062	0.0473084	0.0345445	0.524375	0.653175
0.554809	0.280996	0.323447	0.177263	0.172083	0.110852	0.0812645	0.0556837	0.0542147	0.0466609	0.0393201	0.0450625
1.78644	0.198502	0.93811	0.116257	0.575528	0.478854	0.288224	0.279965	0.154357	0.173367	0.302198	0.392003
9.38571	4.04222	5.49514	2.93059	3.88366	3.65166	2.06822	1.94455	1.40233	1.36141	0.718097	0.764362
1.25005	0.118586	0.660706	0.0679123	0.34877	0.074116	0.154702	0.0546525	0.510148	0.230855	0.133453	0.0857941
0.476537	0.0721826	0.345317	0.0379848	0.288915	0.0412472	0.215017	0.0262951	0.127652	0.0224282	0.40501	0.461504
0.345317	0.0103118	0.186471	0.0115106	0.0978397	0.00902282	0.307792	0.336422	0.270613	0.309869	0.0783869	0.0940951
0.398265	0.134053	0.231362	0.0713654	0.134098	0.0605818	0.147105	0.117039	0.606836	0.602982	0.124936	0.125443
1.48026	0.1753	3.53259	0.145033	3.51129	0.105696	1.40958	0.0556837	0.713539	0.0397004	0.462747	0.233433
0.732071	0.157255	2.61865	0.138127	2.11564	0.117297	0.943865	0.146427	0.956642	0.560833	0.204888	0.128537
0.391359	0.0103118	0.197982	0.00920844	0.0989908	0.00902282	0.0515673	0.0216548	0.0319993	0.0203658	0.326209	0.22936
1.38817	0.60324	0.707899	0.273951	0.357403	0.177878	0.318382	0.280996	0.625944	0.64887	0.468986	0.282182
1.45954	0.745027	0.789624	0.371791	0.442581	0.251994	0.274181	0.1753	0.38192	0.341191	0.136699	0.120287
4.07243	0.299042	2.23995	0.359129	1.35422	0.543303	0.597628	0.319408	0.322526	0.193217	0.244737	0.254598
0.925449	0	0.497256	0.00460422	0.39251	0.192702	0.372021	0.322759	0.447876	0.508371	0.16932	0.220028
5.30867	3.48281	5.58032	3.80999	3.38756	2.68944	1.59444	1.30341	0.878255	0.76926	0.388965	0.38182
10.0073	5.10692	7.27007	4.20596	6.75152	5.83132	3.72827	4.15875	2.38717	2.89078	0.774085	0.885422
0.435099	0.0309354	0.221003	0.0218701	0.126616	0.023846	0.0536392	0.0144365	0.0324598	0.0162411	0.35197	0.360603
5.30406	0.799164	3.18612	0.568621	1.75939	0.413116	0.826918	0.414276	0.593139	0.45359	0.383509	0.413142
0.732071	0.268107	0.699842	0.290066	0.553082	0.329977	0.397344	0.364006	0.285116	0.361042	0.767984	0.913316
0.200284	0.0721826	0.111652	0.0322296	0.0587038	0.026424	0.045812	0.0474343	0.275448	0.511723	0.553543	0.502932
1.90845	0.871347	1.20055	0.590491	0.70387	0.475632	0.334036	0.270427	0.25657	0.196053	0.66653	0.62126
0.847177	0.206236	0.430495	0.0989908	0.224456	0.0773385	0.0976095	0.048981	0.0553658	0.0299042	0.36127	0.405795
2.35506	1.60348	1.30415	0.889766	0.711928	0.555548	0.380769	0.279707	0.245981	0.209974	0.0913708	0.081953
0.232513	0.0799164	0.123163	0.0356827	0.0713654	0.0431806	0.0564017	0.0451141	0.089437	0.0920328	0.403261	0.351684
0.197982	0.0128897	0.0989908	0.00805739	0.0529486	0.00451141	0.0246326	0.00335133	0.0132371	0.00257795	0.0202125	0.0110852
2.64743	0.394426	1.53666	0.341863	0.80689	0.265529	0.334727	0.117039	0.172658	0.0649643	0.107854	0.0998955
0.315389	0.0592928	0.201435	0.140429	0.123163	0.233949	6.99381	7.86687	3.94352	4.3945	1.40123	1.55007
1.15566	0.425362	0.736675	0.437401	0.427617	0.451785	0.204888	0.310127	0.124084	0.197342	0.106956	0.128975
0.49035	0.0051559	0.247477	0.00920844	0.132371	0.0103118	0.0552507	0.00824943	0.0280858	0.0051559	0.0124774	0.00876502
2.29751	0.724404	1.54702	0.747035	0.821854	0.507211	0.37133	0.265271	0.227103	0.176074	0.0685569	0.0657635
0.372942	0.0412472	0.193377	0.020719	0.0989908	0.0128897	0.0842573	0.0732137	0.0711352	0.0726981	0.0325288	0.0215259
3.34727	0.257795	2.10298	0.409776	1.10156	0.285508	0.462955	0.15313	0.241146	0.0835255	0.0586348	0.0271458
0.225607	0.0103118	0.124314	0.00460422	0.0679123	0.00708936	0.0398265	0.0105696	0.0956527	0.104149	0.080712	0.0750956
1.19019	0.409894	0.858687	0.325749	0.541572	0.232015	0.303648	0.141787	0.160342	0.0863613	0.0418294	0.0268364
2.66815	0.0567149	1.35019	0.0368338	0.677396	0.0270685	0.274181	0.0195924	0.138472	0.0128897	0.462494	0.175017
7.15266	0.600662	3.72251	0.379848	1.96715	0.22557	0.810573	0.0974465	0.424739	0.0659955	0.243678	0.145216
0.188773	0.0206236	0.101293	0.0356827	0.0546751	0.0212681	0.0296972	0.018819	0.0208341	0.0195924	0.167018	0.260579
3.84453	1.09305	1.94298	0.49035	0.984152	0.279707	0.417142	0.142818	0.992325	0.697206	0.483466	0.397649
0.943865	0.128897	0.576679	0.105897	0.389057	0.125031	0.233204	0.0747605	0.19096	0.0591639	0.0575528	0.0307807
0.308483	0	0.154241	0	0.0788473	0.00386692	0.0398265	0.00644487	0.0217549	0.00476921	0.821278	0.781969
0.276253	0.0257795	0.146184	0.0161148	0.0765452	0.0219126	0.0352223	0.0146943	0.028316	0.0259084	0.178437	0.0285894
1.61148	0.183034	0.93811	0.200284	0.545025	0.217837	0.397114	0.303167	0.606952	0.582487	0.724428	0.817596
7.36215	0.812054	3.96078	0.424739	2.04888	0.251994	0.848328	0.109305	0.433027	0.0619997	0.0919233	0.0188706
0.808041	0.0902282	0.407474	0.0771207	0.206039	0.0444696	0.0969189	0.0278418	0.0553658	0.0203658	0.232605	0.038927
0.584736	0.0154677	0.292368	0.00920844	0.154241	0.0348023	0.0644591	0.0180456	0.0331504	0.0140498	0.264167	0.0241038
2.36197	1.38178	1.26271	0.720561	0.811494	0.574883	0.363734	0.278934	0.187047	0.141529	0.0411157	0.0317603
1.23393	0.721826	0.702144	0.372942	0.379848	0.226215	0.165752	0.12271	0.0973793	0.081721	0.0239189	0.0213712
2.32283	0.801742	1.16372	0.357978	0.581859	0.202369	0.234585	0.0871347	0.248398	0.206236	0.143537	0.154419
0.474235	0.00773385	0.238268	0.00345317	0.122012	0.00322244	0.0511069	0.00232015	0.0290066	0.00657377	0.0379388	0.038463
2.23305	0.595506	1.91305	0.817249	1.35767	0.826233	0.679813	0.522035	0.342899	0.276485	0.233526	0.179245
5.91412	2.94402	3.48424	2.38844	2.09607	1.96182	0.868356	0.825459	0.477688	0.591897	0.130921	0.149418
9.12096	0.585194	5.06464	0.499558	2.9726	0.540725	1.26524	0.284863	0.914514	0.386692	0.342439	0.22869
5.92333	2.43616	5.29946	1.89924	2.66009	1.075	1.13034	0.566891	0.572995	0.296206	0.187944	0.122788
1.15796	0.0360913	0.588189	0.0368338	0.302728	0.0296464	0.136055	0.0193346	0.0707899	0.0114719	0.300794	0.102886
0.117408	0.0438251	0.0633081	0.0195679	0.0362582	0.0219126	0.0165752	0.0097962	0.0116257	0.0048981	0.428331	0.074348
1.55853	0.824944	1.04861	0.596247	0.858687	0.719892	0.513831	0.76101	0.26175	0.441731	0.098162	0.138384
2.70728	0.051559	1.37666	0.0356827	0.701568	0.0386692	0.303188	0.0464031	0.19119	0.150681	0.264052	0.242018
4.64796	1.08274	2.78901	0.8184	1.54126	0.55297	0.70882	0.282543	0.568391	0.211778	0.186977	0.103066
0.184169	0.0360913	0.0920844	0.0253232	0.0483443	0.0141787	0.020719	0.00721826	0.011971	0.0048981	0.00488047	0.00221704
1.16947	0.255217	9.09104	3.28857	4.56048	1.85677	1.83455	0.772611	0.919578	0.386563	0.247316	0.131218
0.826458	0.0360913	0.422437	0.0230211	0.21237	0.0128897	0.0895521	0.00824943	0.046848	0.00528479	0.0252081	0.0187932
1.98212	0.139209	1.07624	0.0690633	0.661857	0.0418917	0.319993	0.11111	0.164141	0.0563282	0.0463415	0.0232015
6.51958	0.842989	3.44281	0.896672	2.06154	2.2151	0.835206	0.911305	0.899435	1.20777	0.191904	0.252433
0.649195	0.0850723	0.337259	0.0610059	0.951923	0.946752	0.89414	1.07655	0.509342	0.617161	0.202586	0.239723
0.570924	0.105696	0.285462	0.0494954	0.161148	0.0470476	0.107509	0.0824944	0.0816098	0.0855879	0.504715	0.597104
3.11706	0.425362	1.70702	0.36028	0.936959	0.290019	0.944326	0.684188	0.672792	0.477178	0.5616	0.557017
1.04286	0.0541369	1.89003	1.2558	1.75191	1.63442	2.18747	2.14949	3.43084	3.51954	1.86971	2.09662
1.68975	0.250061	1.46529	0.165752	1.06415	0.209458	0.513601	0.216805	0.944556	0.953196	1.05027	1.24373
6.01542	9.50747	3.13548	4.33372	1.63277	2.54186	1.20585	1.68675	0.647123	0.887072	0.741901	0.896507
0.248628	0.123742	0.240571	0.170356	3.79561	5.72176	2.30349	4.35416	2.65123	3.97069	1.01514	1.42334
0.287764	0.0592928	0.16345	0.0379848	0.280282	0.335133	2.62671	2.75995	1.34892	1.41813	0.420826	0.448176
3.03648	0.763073	1.95104	1.77378	1.07048	1.2864	0.45812	0.558899	0.230672	0.28177	0.116809	0.157461
3.23907	0.340289	1.65867	0.186471	0.871349	0.128253	0.444077	0.149521	0.224341	0.0803031	0.0805278	0.0363749
1.45493	0.0051559	0.727467	0.00690633	0.368338	0.00644487	0.151018	0.0134053	0.0760848	0.00734715	0.0488738	0.0187159
1.10271	0.0103118	0.715956	0.25093	2.30959	1.66084	1.86747	1.46917	0.949275	0.776994	0.222154	0.171666
2.56916	0.350601	1.3099	0.188773	0.656102	0.106985	0.264052	0.0469187	0.138242	0.0269396	0.0299965	0.00680578
0.145033	0.0206236	0.208341	0.00920844	0.104171	0.0051559	0.0421286	0.00257795	0.0215247	0.00154677	0.0288915	0.00543947
0.290066	0.0309354	0.17496	0.0368338	0.112803	0.0296464	0.0529486	0.0180456	0.0267045	0.0116008	0.213498	0.0935795
0.819551	0.0464031	0.421286	0.0299274	0.217549	0.0270685	0.44707	0.43026	0.757049	0.808574	0.371169	0.394271
1.89464	1.0054	1.71853	1.32947	1.09063	1.11367	0.507155	0.536471	0.262556	0.29221	0.0594175	0.0637527
0.133522	0	0.0690633	0.00690633	0.0368338	0.00902282	0.0211794	0.0154677	0.0105897	0.00928062	0.0299274	0.0395973
2.47477	0.10054	1.24659	0.0471933	0.698115	0.0998955	0.281088	0.0479498	0.140774	0.0260373	0.0358669	0.0130444
1.09811	0.216548	0.706748	0.14158	0.481717	0.232015	0.206039	0.126835	0.110732	0.0678	0.177585	0.162746
0.149637	0.0386692	0.0771207	0.0264743	0.0408625	0.0174012	0.0241722	0.0193346	0.0157695	0.0106985	0.00626174	0.00482076
0.522579	0.0051559	0.268196	0.0115106	0.138702	0.00902282	0.0564017	0.0097962	0.0291217	0.00541369	0.0467559	0.0451914
1.3053	1.03891	0.993361	0.666461	0.563442	0.401515	0.384453	0.206494	0.309749	0.146427	0.0738517	0.0375865
3.75244	1.86643	2.14902	1.02674	1.29379	0.725048	0.629397	0.367358	0.626865	0.330106	0.129379	0.0689859
0.722863	0.0128897	0.366036	0.0241722	0.184169	0.023846	0.0791926	0.0219126	0.0405172	0.0179167	0.015286	0.00984776
1.60918	0.332555	1.28688	0.550205	0.786746	0.436962	0.423819	0.358593	0.217204	0.196697	0.0459041	0.0433869
0.156544	0.00257795	0.0805739	0.00345317	0.041438	0.00580038	0.0179565	0.00592928	0.00989908	0.005027	0.00955376	0.00781118
9.20154	1.90253	4.8517	1.01293	2.43621	0.585194	0.977246	0.24439	0.550205	0.165118	0.120654	0.0454492
2.12024	0.0051559	1.06933	0.00920844	0.535816	0.0051559	0.226758	0.0149521	0.124659	0.0252639	0.239281	0.128098
2.22614	0.391848	1.12573	0.191075	0.580132	0.11923	0.251851	0.0737293	1.01558	1.10658	2.76589	2.66302
3.12627	2.92339	3.05605	3.99416	1.61781	2.42198	0.679583	1.07449	0.347734	0.544978	0.0864673	0.137044
0.16345	0.0773385	0.0851781	0.0391359	0.0466177	0.0360913	0.0195679	0.0195924	0.0123163	0.0116008	0.0529255	0.0529768
9.03579	2.48256	5.29601	1.75421	2.67333	1.07694	1.08729	0.475632	0.568391	0.282156	0.625714	0.51229
5.91182	1.09305	3.32425	0.771207	1.72889	0.451785	0.725395	0.200307	0.375474	0.120906	0.130092	0.0727497
2.67735	0.0335133	1.33868	0.0149637	6.25656	3.12576	3.647	2.06494	2.07282	1.29323	1.25207	1.19622
0.170356	0.0103118	0.0943865	0.00920844	0.0471933	0.0116008	0.0248628	0.00876502	0.0162299	0.00683156	0.0332655	0.0314768
1.5309	1.06211	0.978397	0.620419	0.520853	0.381536	0.339792	0.233304	0.271074	0.175687	0.0711122	0.045243
0.663008	0.0103118	0.331504	0.00690633	0.169205	0.00386692	0.0686029	0.00309354	0.0409776	0.00335133	0.0145724	0.00868769
4.69631	0.742449	2.62441	0.37064	1.52054	0.277129	0.731381	0.196955	0.399992	0.129413	0.212991	0.120364
6.42059	1.75043	3.62122	1.22357	1.89809	0.794653	0.812645	0.353437	0.465602	0.259986	0.0974484	0.0611489
1.6345	0.0618708	0.824156	0.0425891	0.434523	0.0612263	0.18509	0.0564571	0.134673	0.102731	0.0383071	0.0371998
0.444307	0.139209	0.226758	0.0644591	0.115681	0.0373803	0.0554809	0.0268107	0.033841	0.0174012	0.0964124	0.0530542
2.53923	1.17297	2.0201	1.18904	1.42155	1.2039	4.15278	4.0167	2.34666	2.38254	0.619521	0.687126
2.23765	0.327399	1.14415	0.164601	0.588189	0.10054	0.255765	0.05027	0.18037	0.0498833	0.216053	0.264214
0.253232	0.134053	0.271649	0.140429	0.168054	0.116652	0.156544	0.154677	0.292253	0.278805	0.0799753	0.081489
7.4197	4.67124	5.20737	3.62352	2.91332	2.52897	1.26225	1.06057	0.665886	0.551165	0.164417	0.129929
0.0759697	0.0206236	0.0425891	0.020719	0.0258987	0.0141787	0.0149637	0.0110852	0.0194528	0.0184323	0.0288454	0.0298526
0.996814	0.0257795	0.505313	0.0310785	0.255534	0.0186901	0.10958	0.0195924	0.0619268	0.0299042	0.765728	1.04703
3.98265	0.195924	2.56455	0.47999	1.29954	0.296464	0.524881	0.125804	0.267505	0.0644487	0.698599	0.717417
0.0138127	0.0128897	0.0184169	0.0195679	0.0115106	0.0128897	0.00575528	0.00567149	0.0041438	0.00670267	0.248927	0.387079
0.0805739	0.0128897	0.0517975	0.00575528	0.0258987	0.00322244	0.0103595	0.00128897	0.00575528	0.000773385	0.0389057	0.00270685
0.0966887	0	0.0494954	0.00115106	0.0247477	0.000644487	0.0105897	0.000257795	0.00667612	0.0051559	0.0345777	0.00863613
0.0184169	0	0.0103595	0	0.00517975	0	0.0020719	0	0.00218701	0.000386692	0.181153	0.0970598
0.0253232	0.00257795	0.0126616	0.00115106	0.00748186	0.00193346	0.00460422	0.00232015	0.00471933	0.00721826	0.0393661	0.00353179
0.0322296	0.0051559	0.0172658	0.00230211	0.00863292	0.00128897	0.00345317	0.00051559	0.00276253	0.000773385	0.370133	0.464907
3.01807	0.260373	2.14211	0.613513	1.28861	0.532991	0.57829	0.239491	0.29444	0.134569	0.731588	0.760289
1.6322	0.479498	0.98185	0.334957	0.568621	0.257795	0.626404	0.597311	0.789279	1.05606	0.632229	0.489372
3.11706	0.456297	1.75191	0.375244	0.978397	0.322244	0.581283	0.595506	0.31113	0.320697	0.755714	0.513038
0.559413	0.0412472	0.34877	0.0345317	0.219276	0.0360913	0.105667	0.0268107	0.0592794	0.020108	0.418455	0.448924
1.81637	0.293886	1.02444	0.284311	1.25292	1.09369	0.552737	0.590608	0.297433	0.34493	0.247016	0.241425
0.580132	0.0799164	0.296972	0.0356827	0.155392	0.0244905	0.0808041	0.0430517	0.249204	0.216548	0.0601081	0.0551939
2.84771	1.13172	1.84514	0.788473	1.40659	0.676711	0.631239	0.309354	0.355676	0.168082	0.0859148	0.0473054
0.676821	0.0670267	0.447761	0.192226	0.281433	0.262306	0.117177	0.160864	0.0654951	0.0897126	0.191052	0.112631
0.476537	0.286152	0.427042	0.238268	0.418409	0.274552	0.602232	0.411698	0.350957	0.252381	0.291862	0.116858
0.453516	0.128897	0.275102	0.0874802	0.20201	0.11343	0.199133	0.157255	0.124084	0.100669	0.076361	0.106701
0.204888	0.0928061	0.116257	0.0460422	0.0707899	0.0670267	0.118329	0.218094	0.0854083	0.145267	1.49041	0.624405
5.31557	1.19101	3.04339	0.833364	1.69666	0.644487	0.794228	0.31683	0.448797	0.191026	0.10104	0.0475116
1.80716	0.37638	1.6955	0.821854	1.31508	0.763717	1.46391	0.988901	0.737251	0.504118	0.150052	0.103479
0.718259	0.0206236	0.359129	0.0115106	0.183018	0.00644487	0.0748186	0.00618708	0.0399416	0.0048981	0.0916701	0.0989932
5.3409	0.0464031	2.69117	0.0368338	1.34904	0.026424	0.540536	0.0139209	0.293059	0.103891	0.437954	0.473028
5.82204	0.479498	3.19533	0.314238	1.72601	0.237816	0.711582	0.111625	0.490465	0.226602	0.241054	0.143437
1.8486	0.0412472	0.924298	0.041438	0.467904	0.0283574	0.688792	0.343641	0.525917	0.269653	0.240778	0.148232
1.31451	0.788852	0.753941	0.469631	0.612937	0.924195	0.30503	0.427682	0.16955	0.277129	0.0389287	0.061613
7.32071	2.16805	3.9769	1.36976	2.27564	0.988643	1.04171	0.509918	0.538924	0.27584	0.152354	0.0607365
0.84027	0	0.422437	0.00460422	0.211219	0.0051559	0.0851781	0.00309354	0.0437401	0.00219126	0.129954	0.0284606
1.59997	0.273263	1.05552	0.265894	0.595671	0.219126	0.270038	0.214743	0.176342	0.15197	0.0540075	0.0483881
2.19161	0.103118	1.11998	0.0460422	0.562291	0.0386692	0.243563	0.0561993	0.209032	0.162926	2.70482	3.01014
0.987606	0.373803	1.3099	0.357978	0.875953	0.369291	0.508536	0.300847	0.943175	0.586483	0.419629	0.203813
3.93431	1.0054	26.2521	25.4107	44.6909	52.9601	22.0531	26.3956	11.2755	13.572	2.39525	2.87993
3.68338	1.93604	2.34815	1.07969	1.64313	0.771451	0.683497	0.312447	0.342899	0.158028	0.373287	0.383032
0.0920844	0.0644487	0.0460422	0.0287764	0.0328051	0.023846	0.0227909	0.0157255	0.0156544	0.0174012	0.0123623	0.0113172
3.06871	0.920328	2.05348	0.760848	1.21436	0.511078	0.605685	0.328946	0.450638	0.410925	0.6631	0.694551
3.04339	1.04407	1.62529	0.583585	1.56601	1.04923	1.81084	1.69655	2.85554	3.04559	0.747242	0.695634
0.37064	0.0902282	0.194528	0.0425891	0.100717	0.0315799	0.079653	0.0783696	0.0500709	0.0480787	0.0204888	0.0195666
2.22844	0.536213	1.26846	0.416682	0.713654	0.368647	0.306411	0.174269	0.174615	0.114074	0.096021	0.101159
2.28139	2.01596	2.40455	3.57863	1.33868	2.31758	0.591182	1.00334	0.301577	0.513527	0.355837	0.446862
2.06269	0.0438251	1.64946	0.313087	0.835091	0.189479	0.589801	0.161122	0.45835	0.155708	0.686812	0.686224
4.80911	2.06751	3.34267	2.14327	1.75594	1.31927	4.26259	3.63207	3.49104	3.74357	1.02299	1.0228
0.432797	0.211392	12.4418	10.5345	6.2462	5.92864	2.53416	2.41966	1.58028	1.75494	0.325565	0.359882
2.82009	1.89479	1.93032	1.21206	1.33407	0.848145	0.635613	0.441345	0.456509	0.428584	0.598296	0.685064
1.13954	0.0541369	0.576679	0.0264743	0.302152	0.0360913	0.131911	0.0340289	0.224456	0.127222	0.738172	0.701254
1.17638	0.685734	0.980699	0.651497	0.61639	0.498833	0.563096	0.484139	0.49668	0.401902	0.539868	0.576429
1.70356	1.4849	4.12193	3.50727	2.69577	2.64498	1.75789	1.83344	1.08211	1.19514	0.583792	0.624353
0.317691	0	0.158846	0.00460422	0.0805739	0.00644487	0.0331504	0.00257795	0.0170356	0.00167567	0.172796	0.133306
1.20861	0.164989	0.618117	0.0897823	0.369489	0.0547814	0.173579	0.0497544	0.0900125	0.0327399	0.583999	0.0690375
1.26616	0.0206236	0.63308	0.00920844	0.31654	0.00708936	0.126846	0.00438251	0.0637685	0.00232015	0.122426	0.010518
14.4158	0.31451	7.57625	0.401718	4.19963	0.565215	1.73372	0.413761	1.80762	0.239363	0.413781	0.0584421
13.6469	0.0283574	6.82576	0.0253232	3.41518	0.0167567	1.3785	0.0464031	1.74304	0.244905	0.464451	0.0591124
3.67877	0.765651	1.8486	0.355676	0.940988	0.212036	0.384913	0.0855879	0.24529	0.0438251	0.055642	0.0111367
1.94528	2.88472	1.03825	1.34904	0.580132	0.852012	0.31631	0.421237	0.343705	0.428197	1.31407	1.35873
2.05348	2.94402	2.30787	3.03188	1.35997	2.12294	3.59544	4.61917	5.31431	5.36703	1.55066	1.65943
5.8934	1.87932	3.64079	1.12343	2.25089	0.966731	1.00234	0.506051	1.73694	1.3462	0.77664	0.657145
0.244024	0.0309354	0.138127	0.0276253	0.082876	0.0406027	0.070905	0.0492388	0.0532939	0.0466609	0.208571	0.239285
0.591642	0.180456	0.437401	0.203737	0.402294	0.431806	0.613052	0.586225	1.19261	1.0857	0.635958	0.688106
3.95963	0.0412472	1.98442	0.0333806	1.05264	0.0876502	0.440164	0.061613	0.377661	0.156353	1.28978	1.13806
5.89801	0.77854	3.15159	0.856385	2.76081	2.13196	1.39577	1.24102	1.32728	1.24167	1.35864	1.22837
3.40252	0.286152	1.71968	0.136976	0.900125	0.111496	0.480681	0.259084	0.44166	0.539049	2.36984	2.62948
6.6577	10.9717	3.50266	5.19817	1.81003	3.02651	0.870198	1.40988	3.47619	4.19999	1.49849	1.83107
2.14096	2.72231	1.11883	1.35364	5.72247	6.61566	3.68338	4.13632	2.58044	3.29152	1.08307	1.39176
0.448912	0.0051559	0.224456	0.0161148	0.119134	0.0483365	0.0667612	0.0492388	0.0395963	0.0366069	0.109719	0.0342609
1.05437	0.206236	0.573226	0.145033	0.556535	0.249417	0.324828	0.19876	0.163565	0.0998955	0.042497	0.0300073
0.508767	0.00257795	0.256685	0.00115106	0.128343	0.000644487	0.0628476	0.0198502	0.0323447	0.0186901	0.0388596	0.0336938
1.57464	1.17297	1.21091	1.07393	0.704446	0.717314	0.320224	0.31915	0.165176	0.164215	0.0615584	0.0629277
0.851781	0.0644487	0.429344	0.0310785	0.218701	0.0174012	0.0897823	0.00902282	0.0453516	0.00631597	0.0190154	0.0130186
1.43882	0.317088	0.76315	0.159997	0.395388	0.114074	0.276714	0.235367	0.140889	0.123484	0.0328972	0.0298269
2.06039	1.99275	1.04401	0.933506	1.24659	1.33087	1.82534	1.99971	1.70368	1.98992	0.383762	0.445676
3.17922	2.2918	1.83478	1.34098	1.07106	0.958352	0.794228	0.83242	1.46092	1.60722	0.433649	0.503834
0.412078	0.38927	0.322296	0.268196	0.546176	0.564571	0.660015	0.622317	0.450984	0.439798	0.109074	0.107629
0.527183	0.306776	0.328051	0.166903	0.264167	0.143076	0.31585	0.364264	0.177147	0.211005	0.049081	0.0613552
2.62441	0.946107	1.59882	0.56747	0.986455	0.406027	0.481371	0.261404	0.268887	0.153904	0.077443	0.0413245
0.529486	0.0103118	0.267045	0.00460422	0.133522	0.00257795	0.0557111	0.00412472	0.0290066	0.00270685	1.33914	1.31965
0.211794	0.0257795	0.115106	0.020719	0.0656102	0.0232015	0.0336108	0.0152099	0.0172658	0.00889392	0.00637685	0.00543947
1.54932	0.678	0.867896	0.423588	0.484019	0.309354	0.772819	0.538276	0.976555	0.921874	0.405632	0.441035
1.25005	0.492388	0.880557	0.550205	0.488623	0.342223	0.226528	0.169371	0.136515	0.156868	0.210758	0.0855621
2.47937	0.180456	1.28458	0.128918	0.71423	0.194635	0.430725	0.328946	0.246211	0.232015	0.0849939	0.0861808
1.55162	0.525902	0.946168	0.380999	0.540996	0.272618	0.253923	0.175558	0.132486	0.0996377	0.0295131	0.0237171
1.84399	0.123742	0.921995	0.0552507	0.4633	0.0322244	0.18532	0.0128897	0.0949621	0.00928062	0.0227909	0.00577461
1.82327	0.910016	0.985303	0.44661	0.641713	0.344801	0.386524	0.205978	0.221348	0.128897	0.0559873	0.0377927
0.492652	0.0206236	0.255534	0.020719	0.127767	0.0116008	0.0557111	0.00773385	0.0288915	0.00567149	0.324068	0.068393
0.299274	0.0051559	0.149637	0.00690633	0.0748186	0.0051559	0.0308483	0.0051559	0.0177263	0.00863613	0.18189	0.0723888
2.38959	0.18819	1.35249	0.134673	0.934081	0.183679	0.640677	0.154419	0.424509	0.107887	0.100579	0.0284863
5.014	1.03376	2.99274	0.522579	1.70874	0.343512	0.843954	0.156481	0.51245	0.0853301	0.10935	0.0211134
0.79653	0.257795	0.470782	0.136976	1.52975	0.15081	0.886773	0.150294	0.680389	0.207267	0.139439	0.0444954
0.791926	0.0386692	0.400567	0.0172658	0.202586	0.0148232	0.0851781	0.00850723	0.281318	0.0296464	0.0612362	0.00987354
3.10785	0.886814	1.90039	1.42616	1.15739	1.38823	0.481371	0.608654	0.241376	0.316056	0.0956067	0.0713834
0.663008	0.128897	0.442005	0.101293	0.237117	0.0734715	0.11971	0.0329977	0.0714805	0.027584	0.510746	0.080664
0.0667612	0.0051559	0.0333806	0.00690633	0.0166903	0.00386692	0.0204888	0.0103118	0.0146184	0.00747605	0.00750488	0.00445985
0.902427	0.128897	0.466177	0.0575528	0.236542	0.0373803	0.176111	0.181488	0.104976	0.1075	0.0666231	0.0709709
6.45742	1.5313	5.66665	3.2218	2.84944	1.94957	1.14806	0.788079	0.660591	0.453203	0.382196	0.27829
1.8578	0.0232015	0.951923	0.0299274	0.484019	0.0167567	0.25093	0.0409894	0.139393	0.0505278	0.542354	0.239878
3.71791	1.25546	2.86498	1.23623	1.73694	1.00991	0.753481	0.505536	0.389172	0.26424	0.34656	0.158853
1.18789	0.0541369	0.605455	0.0287764	0.317116	0.0199791	0.136976	0.0268107	0.0923146	0.0403449	0.21115	0.135806
5.80132	1.45654	3.36799	0.907032	2.00514	0.849434	0.807581	0.378701	0.416337	0.208556	0.209078	0.188938
0.810343	0.0592928	0.405172	0.0425891	0.206039	0.0367358	0.0955376	0.0368647	0.0493803	0.0198502	0.372412	0.351555
3.29662	0.157255	1.8014	0.101293	1.14357	0.0902282	0.554809	0.0494966	0.290641	0.0273263	0.0764991	0.0289761
1.99823	0.964153	1.34213	0.580132	0.74128	0.382825	0.32667	0.18819	0.175536	0.109563	0.0481141	0.040448
1.28228	0.961575	0.747035	0.475386	0.389632	0.277774	0.171507	0.114203	0.0972642	0.0886814	0.10935	0.155837
1.28918	0.706358	0.782718	0.456969	0.459271	0.311287	0.282699	0.182003	0.208917	0.16022	0.13221	0.14501
0.319993	0.0309354	0.173809	0.0184169	0.104171	0.0257795	0.0492652	0.021397	0.0420135	0.0331266	0.759558	0.752916
3.46237	1.36631	2.18816	1.16487	1.62414	1.21164	0.712964	0.596022	0.361316	0.304585	0.565606	0.651834
2.12024	0.162411	3.34957	1.20976	1.70759	0.713447	0.69846	0.302393	0.355561	0.155193	0.092706	0.0515074
13.5663	13.7998	7.54056	7.05597	4.6353	4.97028	2.02056	2.27324	2.014	2.47238	0.93834	1.12734
3.22526	2.49545	2.01204	1.67939	2.29693	2.55217	1.29839	1.26345	4.79748	3.98641	1.59879	1.49072
3.20914	1.42561	2.54613	1.26271	1.52054	1.12979	1.61654	1.79528	1.52998	1.78819	0.971053	1.11349
0.354525	0.18819	0.314238	0.118559	1.08257	0.380892	0.642519	0.428971	0.345432	0.241296	1.02568	1.09635
1.04976	0.226859	0.582434	0.295821	0.50186	0.533635	0.939031	0.943787	1.08326	1.55837	0.882721	0.984879
1.16026	1.30186	0.694086	0.768905	0.416107	0.530413	0.73046	0.85227	1.60515	1.96079	1.48889	1.64048
0.315389	0.0206236	0.162299	0.00920844	0.0972642	0.0161122	0.0511069	0.0211392	0.0323447	0.0166278	0.0193608	0.016602
0.939261	0.0876502	0.5456	0.062157	0.329202	0.048981	0.376856	0.0824944	0.266584	0.0755339	0.234424	0.142921
0.435099	0.291308	0.224456	0.157695	0.135825	0.0986065	0.0863292	0.0610974	0.0474235	0.0327399	0.0355216	0.0295948
2.58987	0.861035	2.20657	2.11449	1.15393	1.27157	0.472163	0.522035	0.260599	0.294531	0.0750488	0.06664
0.418984	0.324822	0.333806	0.385604	0.196255	0.285508	0.0817249	0.119617	0.0570924	0.0763073	0.0879406	0.109692
0.211794	0.0257795	0.14158	0.0368338	0.0972642	0.0580038	0.0467329	0.0443407	0.0276253	0.0262951	0.154886	0.247792
0.568621	0.0618708	0.286613	0.0851781	0.143306	0.047692	0.0582434	0.0206236	0.333576	0.172465	0.797681	0.856652
1.0958	0.203658	0.764301	0.340712	0.825882	0.737938	3.44281	4.90841	2.80627	3.73957	0.832052	1.05515
0.285462	0.0103118	0.147335	0.0103595	0.082876	0.0219126	0.26129	0.254701	0.243563	0.258053	0.835712	0.965364
3.31274	0.278418	1.91996	0.280858	1.18674	0.27584	0.593024	0.184839	0.329547	0.117941	0.125396	0.0790399
0.306181	0.00773385	0.15309	0.00345317	0.0765452	0.00322244	0.0319993	0.00283574	0.0168054	0.00193346	1.37751	1.53581
6.88792	0.412472	3.46122	0.184169	1.73867	0.108274	0.698	0.0438251	0.429344	0.0265529	0.0909564	0.00956419
20.0514	2.32789	10.7117	2.16744	5.36104	1.24773	2.22844	0.63598	1.11883	0.339258	63.1536	32.3677
11.9733	14.22	7.31496	8.11609	3.86985	4.79627	1.61125	2.03787	1.49465	1.77891	0.591458	0.690246
0.628476	0.0799164	0.321144	0.0471933	0.167479	0.0412472	0.0706748	0.0242327	0.0505313	0.0278418	0.122311	0.127144
16.2759	0.621286	8.15408	0.301577	4.08049	0.171434	1.63496	0.0765651	0.819782	0.0429228	0.488324	0.0604529
13.4167	0.134053	6.71065	0.0667612	3.35993	0.0425362	1.39968	0.0652221	0.701223	0.0360913	0.352591	0.0323017
3.9274	1.86643	2.38614	1.0866	1.62471	0.869413	0.736906	0.418401	0.368453	0.209201	0.0736906	0.0418401
3.61662	0.70378	2.97318	1.59766	1.52112	0.980909	0.623412	0.405254	0.314123	0.204818	0.236174	0.188474
0.149637	0.0051559	0.0748186	0.00230211	0.0483443	0.00644487	0.0241722	0.00721826	0.0133522	0.00618708	0.0171737	0.0164473
1.51249	0.572305	1.32486	0.757394	1.07509	0.989288	0.474235	0.431291	0.25611	0.229824	0.0587959	0.0602467
0.504162	0.0360913	0.252081	0.020719	0.135249	0.0348023	0.14204	0.155193	0.139163	0.143334	0.0662087	0.0560962
0.50186	0.482076	3.59475	3.68798	2.81951	3.14252	1.79611	2.06391	1.17419	1.33692	0.342876	0.354391
3.66956	2.02627	1.98327	0.997965	1.143	0.635464	0.707208	0.382052	0.417833	0.279321	0.402915	0.48615
1.9591	0.0360913	0.980699	0.0161148	0.49035	0.0109563	0.200284	0.00670267	0.102789	0.00567149	0.0418063	0.0310127
1.55623	0.219126	0.934657	0.244024	1.25523	0.858457	0.583125	0.604013	0.293864	0.309612	0.12878	0.138178
0.676821	0.0283574	0.340712	0.0126616	0.176111	0.0161122	0.0745884	0.0110852	0.0400567	0.0189479	0.0321144	0.0295175
4.02639	3.97777	2.10643	2.10528	1.05322	1.18006	0.421747	0.477178	0.218355	0.246581	0.0472163	0.0551939
1.76111	1.81745	1.10962	0.963433	0.839695	0.73536	0.418294	0.374834	0.224916	0.202627	0.556789	0.114358
0.115106	0.0592928	0.0748186	0.0552507	0.0489199	0.0528479	0.134673	0.0995088	0.126041	0.112914	0.0508767	0.0443149
0.789624	0.755339	0.461573	0.422437	0.336684	0.464675	0.160227	0.234851	0.0834515	0.119488	0.0807811	0.0697851
0.713654	0.00257795	0.475386	0.111652	0.239995	0.0663822	0.0978397	0.0265529	0.0519126	0.0132764	0.0306411	0.024439
0.847177	0.0103118	0.423588	0.00920844	0.211794	0.00773385	0.0874802	0.0097962	0.0489199	0.0109563	0.0160687	0.00824943
6.42749	0.384114	3.62582	0.722863	1.95852	0.533635	0.815638	0.256506	0.469285	0.184839	0.144826	0.0996377
0.639987	0.123742	0.319993	0.0598549	0.174385	0.0567149	0.0775811	0.0324822	0.0530637	0.0199791	0.115612	0.0505794
3.33115	1.68856	1.99938	1.15566	1.25407	0.830744	0.998886	0.672071	0.517169	0.341965	0.106657	0.0719505
0.743582	0.0360913	0.378697	0.0184169	0.193953	0.0141787	0.0821854	0.0103118	0.0473084	0.00850723	0.0161838	0.0104923
2.35506	0.366069	1.23969	0.214096	0.673943	0.165633	0.286613	0.111625	0.258987	0.226215	0.215639	0.185303
1.42961	1.94893	1.04746	1.46184	0.66531	1.21421	0.734143	1.31114	0.370295	0.671684	0.133292	0.197058
0.909334	0.0257795	0.459271	0.0115106	0.233089	0.00773385	0.102674	0.028873	0.103595	0.0506567	0.102329	0.0460937
0.248628	0.0257795	0.130069	0.0184169	0.0673367	0.0103118	0.0322296	0.00670267	0.0215247	0.00760495	0.191052	0.0668978
1.17408	0.368647	0.77466	0.488048	0.682576	0.535569	0.401258	0.405769	0.207996	0.207009	0.237509	0.0666142
3.73633	0.564571	1.87507	0.252081	0.960556	0.174656	0.410236	0.0765651	0.210528	0.0395715	0.13465	0.062541
0.879406	0.134053	0.47999	0.0851781	0.242297	0.0618708	0.100142	0.0353179	0.0519126	0.0216548	0.0614894	0.0747089
1.10271	0.348023	0.855234	0.486896	0.662432	0.4969	0.312396	0.265529	0.212945	0.173754	0.0673137	0.0702749
0.504162	0.126319	0.258987	0.0725165	0.1364	0.0547814	0.0596247	0.0348023	0.0351072	0.0308065	0.0363964	0.0232789
0.241722	0.0154677	0.123163	0.00690633	0.0615815	0.00386692	0.0255534	0.00206236	0.015309	0.00348023	0.0139048	0.00845567
4.28423	2.712	2.35161	1.46529	1.2489	0.982843	0.511299	0.414534	0.256685	0.209458	0.056724	0.0462484
9.10024	8.89134	5.22579	5.17169	2.61635	2.91244	1.76572	1.85329	0.924873	1.00231	0.992348	0.932032
0.950772	0.224282	0.616966	0.136976	0.551931	0.279707	0.285692	0.261146	0.295016	0.371869	0.185136	0.222245
1.5286	0.456297	1.77723	0.758546	1.27537	0.618708	1.04815	0.428455	3.71779	2.94428	1.12647	1.07413
0.216398	0.0670267	0.108199	0.0322296	0.0615815	0.0232015	0.0366036	0.0170145	0.0273951	0.018819	0.0402179	0.0343125
0.301577	0.0257795	0.150788	0.0322296	0.0846026	0.0348023	0.704676	0.775189	0.893449	1.14023	0.740474	1.04629
2.22844	1.56481	1.41925	1.1453	0.847752	0.924839	4.72439	2.08969	2.50297	1.2106	0.59155	0.38958
1.25925	0.283574	1.00602	0.280858	0.81207	0.31451	0.608678	0.221446	0.364769	0.151197	0.0779725	0.0348539
0.0943865	0.0257795	0.0471933	0.0161148	0.0258987	0.0141787	0.0158846	0.0108274	0.142961	0.081721	0.692544	0.766218
1.06588	0.51559	0.564017	0.241722	0.309058	0.204947	0.737827	0.55761	1.21114	1.15286	0.285554	0.300176
1.28458	0.706358	2.85577	2.88685	2.04427	2.26151	1.46621	1.61663	0.848328	0.943014	0.172842	0.192624
1.6368	1.36631	1.00142	1.21091	0.99221	1.13301	0.423819	0.476405	0.214672	0.239749	0.0447991	0.0514043
0.082876	0.0257795	0.0471933	0.0161148	0.0351072	0.0270685	0.0267045	0.0505278	0.15309	0.161766	0.53013	0.599347
0.16345	0.0464031	0.454667	0.343015	0.317691	0.287441	0.270958	0.256248	0.166097	0.163184	0.482845	0.447455
0.352223	0.381536	0.183018	0.197982	0.153666	0.259084	0.0805739	0.135342	0.049035	0.0801742	0.0336569	0.0751988
1.6391	1.12399	1.00717	0.615815	0.616966	0.5085	0.303879	0.257537	0.286843	0.277774	0.10912	0.116962
0.331504	0.00773385	0.168054	0.0103595	0.0978397	0.00708936	0.05456	0.010054	0.0341863	0.0140498	0.195979	0.194042
5.84966	5.46267	3.61777	3.83071	1.90787	2.45936	0.879406	1.15131	0.484019	0.644874	1.51711	2.02738
1.07739	0.324822	0.538694	0.156544	0.406323	0.264884	0.180485	0.133796	3.22468	4.04944	0.807627	1.04732
0.50186	0.0360913	0.804588	0.2728	0.535816	0.256506	1.14208	0.945076	0.6157	0.51907	0.191444	0.172362
8.82399	1.35085	4.69861	0.978397	2.83217	1.08983	1.37275	0.695015	0.871464	0.536471	1.25101	0.639924
6.01081	0.0644487	3.00541	0.0345317	3.6264	0.96802	1.52285	0.475632	0.775811	0.28409	0.654582	0.336319
4.44307	0.280996	2.35966	0.269347	2.39995	1.57899	1.24498	1.08841	0.721366	0.663306	0.93514	0.584008
6.29627	2.57279	8.72155	5.44679	4.36077	3.06518	1.78851	1.30264	1.01546	0.795555	1.10428	0.595094
13.4121	4.20721	7.45769	2.09147	3.84337	1.22388	2.01895	1.44597	1.14933	0.833709	0.444607	0.359701
0.45812	0	0.231362	0.0184169	0.116832	0.0109563	0.0725165	0.0221704	1.91501	0.278161	0.964423	0.762686
1.8509	1.14977	1.62184	0.793077	1.02847	0.533635	0.704676	0.380763	3.12396	2.38911	0.89978	0.694422
0.285462	0.0696046	0.234815	0.0794228	0.210068	0.0818499	1.89487	2.17037	0.966426	1.21873	0.787943	0.963328
4.98407	0.0154677	2.49894	0.00690633	1.26098	0.0161122	0.524191	0.0211392	3.76752	2.64807	2.01693	1.62406
5.94175	0.177878	2.98123	0.0920844	1.49349	0.0580038	7.55852	5.27732	3.81276	2.66624	1.30893	1.11558
0.481141	0.0902282	7.33568	6.47584	4.85285	4.85363	4.3084	4.60989	3.04235	3.36371	1.04972	1.17951
2.85692	2.57537	1.54126	1.3122	0.7902	0.746316	0.322296	0.30162	0.164025	0.159962	0.0477918	0.0434127
0.425891	0.0103118	0.212945	0.00460422	0.113379	0.00773385	0.0860989	0.048981	0.0535241	0.0378958	0.0208571	0.0181488
1.86931	1.1343	1.23278	0.887464	0.832789	0.718603	0.434869	0.427166	0.27234	0.258182	0.0738057	0.0740129
0.683727	0.0953841	0.362582	0.140429	0.494378	1.03634	0.311015	0.620254	0.244945	0.422139	0.682323	0.805325
0.0184169	0.00773385	0.0230211	0.0287764	0.0253232	0.0341578	0.0407474	0.0531057	0.101408	0.122324	0.822682	0.333019
0.0966887	0	0.0483443	0	0.0241722	0	0.0101293	0.00283574	0.00552507	0.00193346	0.0199133	0.0188706
0.451214	0.0180456	0.405172	0.0460422	0.309058	0.257795	0.64298	0.49574	0.483904	0.400227	0.113218	0.0990706
0.435099	0.0232015	0.217549	0.0103595	0.108775	0.00837833	0.0439703	0.00721826	0.0226758	0.00708936	0.32888	0.110671
2.31362	1.15234	1.23048	0.535241	0.656102	0.30742	0.343705	0.204689	0.245865	0.205076	0.184031	0.126912
0.425891	0.0283574	0.215247	0.0195679	0.107624	0.0135342	0.0444307	0.00618708	0.0222154	0.00386692	0.0846716	0.0699655
0	0.0128897	0.00115106	0.00575528	0.0799984	0.259084	0.0347619	0.108532	0.0278555	0.0641909	0.0496335	0.0567406
0.0138127	0.0128897	0.00690633	0.00575528	0.00345317	0.00322244	0.00138127	0.00128897	0.00103595	0.00219126	0.0329892	0.0307807
6.99842	6.47581	4.63645	6.01196	2.79188	4.80272	1.56198	2.7352	0.802286	1.39815	1.29464	1.58137
0.409776	0.0412472	0.208341	0.0299274	0.293519	0.251994	2.45037	0.324048	1.31036	0.189866	0.656516	0.469728
1.37896	0.458875	0.808041	0.311936	0.498983	0.27004	4.12331	0.450368	2.56812	1.5023	1.64732	1.60049
4.38782	0.91775	2.35851	0.437401	1.4135	0.279063	0.602002	0.138436	0.415876	0.224539	0.456025	0.447893
0.375244	0.211392	0.189924	0.0966887	0.0949621	0.0541369	0.0421286	0.0304198	0.44166	0.40912	0.506441	0.448125
1.12803	0.634175	0.667612	0.432797	0.534665	0.75985	0.234585	0.324822	0.122703	0.167309	0.382104	0.186205
3.90668	0.471765	2.17895	0.314238	1.20458	0.273907	0.549514	0.151068	0.278095	0.086748	0.473544	0.321986
1.36515	0.40216	0.787322	0.256685	0.401718	0.152099	0.162759	0.0665111	0.377086	0.581198	0.376142	0.513527
3.14008	1.87159	2.10758	1.5827	1.23854	1.38049	0.499788	0.58339	0.413344	0.474085	0.720722	0.797024
0.44661	0.0824944	0.241722	0.0460422	0.122012	0.0335133	0.140889	0.221961	1.00372	1.60619	0.765383	1.02644
4.71703	6.4294	2.9421	4.14035	1.54472	2.47934	0.701223	1.11986	0.420596	0.666915	2.2121	2.62435
0.557111	0.0180456	0.279706	0.0103595	0.16345	0.0348023	0.131451	0.090486	0.0961131	0.0996377	0.105506	0.147124
0.216398	0	0.112803	0	0.0575528	0.00902282	0.0255534	0.00618708	0.0148486	0.0048981	0.0579902	0.0615099
7.37136	3.57046	6.92475	5.10378	3.78582	3.57497	1.52054	1.45989	0.762804	0.743351	0.362652	0.233047
1.72658	0.425362	1.35709	0.36028	0.847752	0.243616	0.530406	0.192315	0.30031	0.129929	0.130553	0.118328
0.0759697	0.0206236	0.0552507	0.0138127	0.179565	0.0940951	0.191996	0.0920328	0.285001	0.117941	0.0809883	0.0428971
2.05579	0.827521	1.11537	0.432797	0.596822	0.331911	0.255304	0.168856	0.129033	0.0937084	0.110824	0.088501
0.63308	0.0128897	0.329202	0.0310785	0.164601	0.0212681	0.0663008	0.0121164	0.0352223	0.00837833	0.0415531	0.021165
1.27997	0.20108	0.649195	0.0943865	0.336108	0.0592928	0.191536	0.048981	0.0974944	0.0317088	0.023942	0.0112141
0.17496	0.00257795	0.0920844	0.0126616	0.0460422	0.00708936	0.0801135	0.0319666	0.0421286	0.0184323	0.0145263	0.0126835
0.720561	0.0103118	0.36028	0.00920844	0.183018	0.00644487	0.0778113	0.0139209	0.0416682	0.00824943	0.0975865	0.099715
4.75386	0.30162	2.4529	0.356827	1.26328	0.324177	1.83685	2.0688	1.46	1.78768	0.527851	0.529949
0.170356	0.0257795	0.0851781	0.0115106	0.0425891	0.00773385	0.0188773	0.00464031	0.0105897	0.00283574	0.00488047	0.00306776
1.34213	0.0567149	0.68718	0.0253232	0.349345	0.0154677	0.142501	0.0103118	0.0724014	0.00721826	0.0636994	0.0632371
1.01063	0.296464	1.07509	0.451214	0.55078	0.270685	0.253693	0.120906	0.128228	0.0614841	0.160687	0.105541
0.465026	0.0850723	0.319993	0.130069	0.187047	0.117297	0.0821854	0.0670267	0.0456969	0.0386692	0.0980239	0.116781
0.95998	0.636753	1.2535	0.791926	0.737827	0.518168	0.318382	0.23614	0.166788	0.132378	0.148118	0.126345
0.165752	0	0.082876	0	0.041438	0.00128897	0.0181867	0.00257795	0.0104746	0.00876502	0.0128918	0.00881658
3.04109	1.99791	2.2342	1.2581	1.30933	0.824299	0.540305	0.340031	0.275448	0.171691	0.0585657	0.038231
0.437401	0.00257795	0.218701	0.00115106	0.10935	0.000644487	0.0451214	0.00128897	0.025093	0.00244905	0.00860989	0.00585194
0.13122	0.0154677	0.0771207	0.0115106	0.0489199	0.0154677	0.0810343	0.0765651	0.0508767	0.0479498	0.0256685	0.0323533
0.418984	0.105696	0.43625	0.344166	0.332079	0.339645	0.792156	1.08171	0.39838	0.548072	0.253716	0.159059
2.42642	1.21937	1.48716	0.663008	0.992785	0.453719	0.499328	0.290535	0.317231	0.178652	0.282929	0.155966
2.84541	0.110852	1.49177	0.120861	0.797681	0.125675	0.335648	0.0752761	0.576218	0.454879	0.765383	0.605096
3.58439	0.912594	1.90269	0.455818	0.999692	0.271974	0.477228	0.156739	0.377431	0.306905	0.627118	0.884339
0.623872	0.0592928	0.364885	0.0356827	0.20201	0.022557	0.0925449	0.0239749	0.0485745	0.015081	0.0900125	0.0547041
5.39385	0.451141	2.97663	0.341863	1.57982	0.306776	0.669224	0.193088	0.367762	0.142303	0.0925449	0.0475889
3.03418	0.211392	1.524	0.110501	0.766603	0.0734715	0.307562	0.0350601	0.208111	0.0447274	0.244922	0.265915
0.38215	0.257795	0.212945	0.122012	0.124314	0.099251	0.0771207	0.0884236	0.0710201	0.0800453	0.180831	0.217089
1.13264	0.652221	0.638836	0.333806	0.36028	0.195924	0.172198	0.0935795	0.105437	0.0610974	0.578336	0.759721
1.57004	0.185612	0.787322	0.0897823	0.509342	0.269396	0.206039	0.11575	2.33411	1.27737	0.54362	0.329178
1.00142	0.280996	0.593945	0.14158	0.335533	0.0895837	0.155623	0.0551681	0.0957678	0.0605818	0.466385	0.452017
5.6678	1.20648	3.2218	0.744733	2.01089	0.806253	1.02973	0.509145	1.35168	1.12025	0.347135	0.303064
1.20861	0.0438251	0.623872	0.0333806	4.43617	4.378	1.85412	1.85561	0.945477	0.949587	0.290365	0.329977
5.84966	2.39234	5.26493	3.99301	2.92944	2.63724	1.36653	1.31888	0.767984	0.872636	0.166281	0.18422
1.35134	0.10054	0.707899	0.0909334	0.429919	0.149521	0.776272	0.692695	7.55576	8.58083	1.69242	1.90632
2.2906	0.337711	1.80025	0.201435	1.18904	0.213325	0.497256	0.103891	0.26198	0.0658666	0.0585887	0.0184581
0.292368	0.0464031	0.157695	0.0368338	0.0799984	0.0283574	0.0402869	0.0149521	0.0235966	0.00953841	0.555522	0.617573
0.45812	0.00257795	0.231362	0.0103595	0.127192	0.025135	0.267735	0.260373	0.318037	0.311158	0.612108	0.675835
1.06358	0.317088	0.761999	0.241722	0.876529	0.897126	0.431416	0.444438	0.223305	0.235882	0.505774	0.760263
2.11564	0.935795	1.30299	0.652648	1.31681	1.40305	3.34796	3.77695	1.76791	2.00358	2.50419	2.72033
0.494954	0.203658	1.06933	0.99221	2.19794	2.17837	4.32958	4.65397	3.36592	3.78417	1.46405	1.28616
2.86383	0.533635	1.524	0.369489	0.898974	0.569082	0.494724	0.464804	0.292944	0.339516	0.0805278	0.108197
9.84152	0.507856	4.94148	0.249779	2.47189	0.151454	1.53252	0.455008	2.19829	0.404867	1.25	0.821592
13.6239	0.951263	6.90403	0.551356	3.56712	0.456941	1.8829	0.557095	2.16491	0.421108	0.482707	0.184942
1.28688	0.048981	0.790775	0.0425891	0.607757	0.122453	0.39228	0.14849	1.23508	1.00875	0.95678	0.925587
1.40199	0.183034	0.758546	0.118559	0.867896	0.157899	0.537773	0.312963	0.311936	0.204045	0.142132	0.13493
1.54932	0.144365	0.976095	0.197982	0.55596	0.240394	0.231592	0.130186	0.362352	0.495482	0.104401	0.137637
6.99381	3.952	4.76077	2.90872	2.79534	2.03658	1.25373	0.924452	0.641483	0.477049	0.434708	0.519508
0.513371	0.969309	0.314238	0.511069	0.160572	0.305487	0.0964584	0.172207	0.0496105	0.0928061	0.0342554	0.0515074
0.564017	0.0721826	0.298123	0.0483443	0.178414	0.0431806	0.106127	0.0546525	0.10348	0.0907438	0.16246	0.210876
7.15496	0.262951	4.27042	0.140429	2.30729	0.119875	9.88619	3.92828	4.95115	1.97742	1.24114	0.670421
3.85834	3.05487	3.00425	2.64397	1.6581	1.6254	0.849479	0.786017	0.528219	0.452946	0.116234	0.110388
1.38127	0.0257795	0.698691	0.0184169	0.350496	0.0257795	0.144112	0.0185612	0.0735524	0.0132764	0.0531788	0.0574367
5.08997	1.8355	2.68311	1.02329	1.46299	0.725693	0.601311	0.31683	0.639296	0.524226	0.564432	0.511568
2.85692	1.49521	1.60802	1.01293	4.54379	4.46114	3.16563	2.6228	1.99835	1.8199	1.1497	0.679006
1.89694	1.08532	1.60342	0.757394	2.63189	1.32893	1.18582	0.63134	0.715496	0.435029	1.01804	0.799525
0.158846	0.0335133	0.084027	0.0149637	0.0494954	0.0109563	0.0230211	0.00902282	0.013122	0.00799164	0.00851781	0.00582616
1.16487	0.680578	0.729769	0.520277	0.443156	0.490455	0.383762	0.420206	0.358324	0.321341	0.102398	0.078447
0.138127	0.0257795	0.0713654	0.0161148	0.0402869	0.0128897	0.0165752	0.00721826	0.0082876	0.00386692	0.00554809	0.00466609
2.08801	0.440829	1.21897	0.408625	0.640562	0.270685	0.315389	0.233047	0.159766	0.121808	0.0648735	0.0576945
2.15938	0.105696	1.0866	0.0471933	0.543874	0.0302909	0.217549	0.0136631	0.111422	0.0106985	0.225699	0.0224024
2.64743	0.131475	1.34673	0.0656102	0.716532	0.0650932	0.2949	0.040216	0.151134	0.0234593	0.17938	0.0342094
2.66815	0.0128897	1.33638	0.00575528	0.668188	0.00644487	0.271189	0.0149521	0.159536	0.0336422	0.158777	0.050502
3.18382	0.484654	1.67133	0.298123	0.8725	0.190124	0.361431	0.0907438	0.182903	0.0518168	0.297272	0.0450883
0.720561	0.048981	0.36028	0.0218701	0.180716	0.0135342	0.0808041	0.00876502	0.0437401	0.0106985	0.0757394	0.0867995
5.7783	0.580038	3.01461	0.351072	1.56659	0.271329	0.783178	0.234851	0.417948	0.140369	0.0956757	0.0355499
0.469631	0.0051559	0.246326	0.00690633	0.13122	0.00386692	0.0824156	0.0458875	0.0416682	0.0234593	0.0137436	0.0104923
0.393661	0.0051559	0.199133	0.00690633	0.104171	0.00644487	0.0462724	0.00412472	0.0235966	0.00360913	0.0107739	0.00683156
4.01028	1.85354	3.06871	1.78414	2.13003	1.53452	1.0028	0.74116	0.504853	0.379861	0.113172	0.0867995
3.89747	2.57021	2.71764	1.75881	1.63047	1.15814	0.924298	0.580812	0.465602	0.293499	0.0950772	0.060788
0.584736	0.0386692	0.29467	0.0172658	0.151939	0.0135342	0.0653799	0.00876502	0.184169	0.12748	0.0385373	0.026656
0.573226	0.0567149	0.286613	0.0299274	0.145609	0.0167567	0.0683727	0.0118586	0.0376395	0.00940951	0.255166	0.252226
1.94528	0.255217	0.993361	0.134673	0.514522	0.0850723	0.238499	0.0595506	0.121667	0.0371225	0.0271649	0.0102602
1.745	0.260373	1.04746	0.298123	0.609484	0.281641	0.26175	0.129155	0.139278	0.0723115	0.127284	0.134801
29.985	26.2616	20.0986	15.7971	10.3348	9.07889	18.8927	13.7809	9.48965	6.94628	1.91264	1.40106
0.614664	0.0232015	0.34877	0.0633081	0.208917	0.0573594	0.105206	0.0355757	0.069754	0.0344156	0.0224686	0.0167567
0.497256	0	0.248628	0	0.124314	0	0.050186	0	0.0343015	0.00206236	0.00925449	0.00654799
0.660706	0.18819	0.498407	0.125465	0.315965	0.133409	0.251851	0.210876	0.139047	0.114977	0.0759006	0.0656861
2.29751	0.507856	1.24544	0.322296	0.819551	0.328044	1.49016	1.34981	0.8184	0.740258	0.989447	1.07745
0.950772	0.600662	1.48371	1.31911	1.45263	1.6312	0.706518	0.779056	0.383071	0.455395	0.863568	1.05853
0.423588	0.244905	0.269347	0.168054	0.184169	0.161766	0.100832	0.10054	0.0817249	0.105051	0.623204	0.465268
0.395963	0.0618708	0.232513	0.0667612	0.135249	0.076694	0.114415	0.199018	0.341748	0.525128	0.495944	0.266122
12.1252	6.15356	6.49771	3.1044	3.67129	2.17901	2.68265	2.5813	1.47738	1.4925	1.13987	1.30864
0.234815	0.051559	0.124314	0.0322296	0.062157	0.0219126	0.033841	0.0234593	0.0600851	0.0543947	0.424141	0.595506
2.62671	1.8819	1.67018	1.27882	1.16199	1.2329	0.645512	0.736004	0.374093	0.411569	0.60633	0.137998
4.45919	0.667689	2.31362	0.334957	1.32889	0.319021	0.581283	0.151068	0.314123	0.0966731	0.45271	0.137508
0.389057	0.149521	0.19683	0.0667612	0.183593	0.110207	0.0957678	0.0685734	0.0539845	0.0373803	0.0519356	0.0368647
1.08429	0.0541369	0.542147	0.0736675	0.288339	0.186901	0.265664	0.934764	0.427042	0.810378	0.35517	0.527809
3.20914	0.350601	1.64371	0.199133	0.888615	0.252639	0.387215	0.236913	0.200514	0.130573	0.125995	0.126191
9.40643	7.3188	9.12672	12.0608	4.70897	6.95982	1.97107	2.89323	1.15739	1.69771	0.344027	0.47179
1.26616	0.824944	1.18904	0.478839	0.888615	0.69089	2.31615	2.40677	2.46671	2.79927	0.628845	0.723656
0.587038	0.417628	0.447761	0.301577	0.310785	0.271974	3.39216	3.65837	3.91647	4.37259	2.42145	2.80352
3.14929	0.561993	1.99823	0.540996	1.21724	0.618708	0.633311	0.461453	0.348079	0.303425	0.0746344	0.0705585
5.14982	1.43592	3.26209	1.59536	1.70586	0.957063	0.91647	0.601178	0.933506	0.724017	0.220726	0.198322
0.359129	0.134053	0.223305	0.0886313	0.139853	0.110207	1.09557	1.54136	1.92307	2.22773	0.512772	0.590582
1.94068	0.641909	1.05206	0.30503	1.69666	0.802386	0.92752	0.564313	0.466293	0.293242	0.0991289	0.0655315
7.83408	0.422784	3.9274	0.201435	1.97636	0.163055	1.81567	0.256506	1.04147	0.338742	0.868379	0.342661
9.30053	1.75043	4.83443	0.905881	2.51045	0.60904	1.24406	0.449852	0.630778	0.232789	0.489728	0.180456
0.308483	0.299042	0.303879	0.151939	2.7211	3.01298	1.87047	2.00977	0.945362	1.0286	1.36497	1.64617
1.73809	0.60324	1.10616	0.493803	0.852357	0.482721	1.3419	1.24618	1.22484	1.29039	1.14583	1.19063
0.860989	0.332555	0.432797	0.150788	0.222154	0.0908727	0.114645	0.051559	0.142501	0.0951263	0.188497	0.107114
1.5286	0.626441	0.925449	0.303879	1.28976	1.35922	0.635152	0.747605	0.324483	0.382825	0.437079	0.419278
0.0989908	0.108274	0.0587038	0.0552507	0.0477688	0.0702491	0.0306181	0.0422784	0.0431646	0.048981	0.0202125	0.0168082
0.372942	0	0.186471	0	0.0932355	0	0.0488048	0.0128897	0.526263	0.0864902	0.130507	0.0420979
0.729769	0.41505	0.515673	0.362582	0.280282	0.227504	0.14204	0.118328	0.0843724	0.072827	0.381091	0.464649
2.71879	0.631597	1.42155	0.422437	0.731496	0.386048	0.823925	0.498317	0.852932	0.834353	0.358024	0.410513
1.71047	0.247483	0.987606	0.439703	0.498407	0.253928	0.216629	0.114977	0.208341	0.187675	0.228047	0.184994
0.38215	0.0103118	0.216398	0.0322296	0.153666	0.0844278	0.091624	0.0649643	0.0968038	0.071667	0.076315	0.0803547
4.50984	0.837833	2.35736	0.399416	1.28746	0.300975	1.27353	0.815147	1.19583	1.22994	0.319671	0.354726
1.48716	1.21679	0.860989	0.726316	0.821854	0.833322	0.8504	0.837318	1.55197	1.85432	0.578313	0.631211
1.04286	0.788852	0.671065	0.418984	0.646318	0.519457	0.358669	0.51327	1.24533	1.8627	1.30417	1.50199
0.704446	0.0051559	0.352223	0.00230211	0.176111	0.00644487	0.0755092	0.0051559	0.0497256	0.0103118	0.0197291	0.0108532
1.83248	0.440829	1.3053	0.233664	1.0676	0.154032	0.444077	0.0729559	0.383071	0.100927	0.123808	0.0685992
1.01753	0.304198	0.620419	0.362582	0.459847	0.359624	0.232513	0.201596	0.185895	0.193217	0.338456	0.353746
0.407474	0.0412472	0.210643	0.0241722	0.109926	0.0244905	0.0508767	0.0443407	0.0279706	0.0235882	1.15849	1.48753
1.87622	0.358335	1.00257	0.302728	0.615239	0.322888	0.306641	0.263982	2.89479	3.21586	0.645673	0.707982
0.745884	0.451141	0.445458	0.273951	2.29175	2.15774	1.23715	1.25495	0.821623	0.906407	0.189003	0.218662
2.52311	0.0618708	1.28112	0.0345317	0.821278	0.192057	1.23485	0.919039	0.619613	0.467511	0.438506	0.512754
2.04427	0.242327	1.29033	0.405172	0.960556	0.59744	0.459501	0.335907	0.28926	0.225442	0.211541	0.337763
6.94777	6.75423	3.54755	3.03533	1.77608	1.70789	0.75233	0.721568	0.377316	0.362588	0.226251	0.269421
1.49637	0.621286	0.880557	0.374093	0.614664	0.389915	0.475156	0.366069	0.246441	0.193088	0.314583	0.146299
3.54985	0.399582	1.84284	0.265894	0.938686	0.183034	0.398265	0.118586	0.246786	0.132764	11.2707	11.9298
1.10271	0.0309354	0.565168	0.0184169	0.31136	0.022557	17.2739	18.5674	9.19072	9.83062	2.4191	2.72113
0.78502	0.0799164	0.420135	0.0748186	0.241722	0.0676711	0.10935	0.0453719	0.0880557	0.0608396	0.0636073	0.038695
1.43422	1.10594	0.985303	0.790775	0.825307	1.00991	0.677511	0.811538	0.438322	0.530542	0.541641	0.599373
4.10466	1.35085	2.30096	0.69754	1.28285	0.436962	0.52327	0.189995	0.282124	0.125031	0.883136	0.997589
0.681425	0.528479	0.354525	0.254383	0.22388	0.201724	1.98419	1.98631	1.0744	1.0072	0.558561	0.511929
3.02267	1.40756	1.61838	1.01638	0.820703	0.605173	0.337029	0.279192	0.170817	0.149392	0.0367187	0.0321212
0.536392	0.051559	0.291217	0.0437401	0.149062	0.0270685	0.0798832	0.0487232	0.0591643	0.0411183	0.0197982	0.0178394
5.69312	6.06333	2.84656	2.728	1.42328	1.53259	0.576909	0.62077	0.288915	0.310514	0.0636764	0.0687539
0.138127	0	0.0690633	0	0.0379848	0.000644487	0.0151939	0.00180456	0.00874802	0.00270685	0.00690633	0.00634175
0.262441	0.0386692	0.13122	0.0218701	0.0667612	0.0122453	0.0317691	0.00541369	0.0193377	0.00631597	0.136814	0.160039
3.33115	3.29204	2.04888	1.86586	1.13206	1.09241	0.540766	0.451399	0.285116	0.233175	0.0818631	0.0601178
6.68533	0.866191	3.66151	0.557111	1.95392	0.500767	0.863982	0.382052	0.76384	0.643972	0.357518	0.363413
0.99221	0.38927	0.691784	0.343015	0.383301	0.23846	0.326209	0.336164	0.314929	0.394426	1.46228	1.85468
5.14522	4.01902	3.03879	2.19046	1.91593	1.49199	0.955836	0.762557	0.521658	0.506696	0.535793	0.540776
2.26528	1.4849	1.67018	1.17062	1.20803	1.07307	0.848788	1.25959	0.713654	0.995604	0.565537	0.488495
1.67133	1.82261	1.17062	1.54011	0.650346	0.943529	0.281778	0.419174	0.655641	0.490713	0.590607	0.529279
0.140429	0.0309354	0.100142	0.0437401	0.0598549	0.0348023	0.0317691	0.0265529	0.0212945	0.020108	0.0127997	0.0206494
1.16717	0.598084	0.957678	0.63308	0.627901	0.491744	0.377546	0.291308	0.288339	0.208943	0.0817019	0.0614067
0.20719	0.048981	0.124314	0.0552507	0.0966887	0.0786274	0.0557111	0.0641909	0.0333806	0.0373803	0.13861	0.123303
1.38587	0.350601	2.86728	2.32974	4.00337	4.65513	1.68883	2.05359	1.24084	1.542	2.28247	2.75181
3.5982	1.94893	1.82672	0.884011	1.1499	0.802386	0.504853	0.348281	0.259218	0.185999	1.31913	1.322
0.0805739	0.0051559	0.0425891	0.00230211	0.0212945	0.00128897	0.00943866	0.00103118	0.00587038	0.00309354	0.00347619	0.00280996
4.16452	0.30162	2.22154	0.169205	1.16372	0.126319	0.507846	0.0649643	0.257836	0.0340289	0.0536622	0.00953841
0.63308	0.0154677	0.318842	0.00920844	0.161723	0.00837833	4.4608	1.94171	2.24306	0.981038	1.34238	1.23986
3.19993	0.525902	1.83478	0.375244	1.25177	0.414405	0.519126	0.201853	0.262671	0.105696	0.680412	0.823036
0.133522	0.0128897	0.0782718	0.0184169	0.0425891	0.0193346	0.0253232	0.0144365	0.0156544	0.0103118	0.796024	0.840772
1.37896	0.422784	1.17983	1.04631	0.759697	0.861679	0.335648	0.372514	0.190845	0.200822	0.18357	0.229412
0.768905	0.293886	0.401718	0.155392	0.309634	0.213325	0.186931	0.172723	0.113839	0.114977	0.394121	0.41456
1.24084	0.445985	0.648044	0.234815	0.332655	0.13792	0.145033	0.0693468	0.0928902	0.0617419	0.345823	0.457328
1.71968	2.0108	1.44573	1.73464	0.870198	1.17039	0.407243	0.534924	0.258987	0.3332	0.151617	0.1546
1.05897	0.0309354	0.543298	0.0184169	0.391359	0.306131	0.373863	0.512496	0.191766	0.276485	0.497279	0.138719
0.216398	0.0051559	0.132371	0.00575528	0.0707899	0.00837833	0.033841	0.0110852	0.0258987	0.0168856	0.299597	0.141014
16.764	0.0670267	8.51206	0.115106	4.47933	0.229437	2.94808	0.25367	1.49821	0.152486	0.748347	0.575218
15.5024	0.11343	7.75466	0.0690633	3.8992	0.05027	2.94233	0.133022	1.47623	0.0719248	0.583125	0.144855
8.44875	1.32764	4.2566	0.61121	2.15593	0.34609	0.8946	0.178136	0.504277	0.16138	0.546084	0.579574
1.03135	0.317088	0.529486	0.166903	0.280858	0.114719	0.115566	0.0469187	0.0622721	0.0335133	0.0453976	0.0387981
0.591642	0.00257795	0.298123	0.00115106	0.152515	0.0116008	0.0614664	0.00696046	0.0311936	0.00425361	0.0107509	0.0101056
2.21003	0.167567	1.15451	0.0863292	0.766603	0.217837	0.581053	0.346992	0.301231	0.196826	0.0634001	0.0473827
0.3269	0.0206236	0.165752	0.0115106	0.0909334	0.0174012	0.0801135	0.111625	0.0470782	0.0960286	0.142386	0.0976269
2.92829	2.22993	1.46644	1.00257	0.733222	0.567793	0.29467	0.231758	0.185435	0.172723	0.192272	0.126629
1.22703	0.00257795	0.625023	0.0391359	0.314814	0.025135	0.136515	0.0569727	0.0848328	0.0507856	0.0854313	0.122659
6.88561	0.912594	3.64654	0.44661	2.00974	0.427939	25.2654	22.7375	12.7962	11.55	4.64635	3.62052
1.56544	0.286152	0.794228	0.130069	0.401718	0.0870058	0.180716	0.0659955	0.110156	0.0782407	0.111583	0.137353
1.72889	0.445985	1.17062	0.363734	1.32199	0.692824	0.647584	0.383341	0.375244	0.228277	0.0952613	0.0762557
1.21091	0.118586	0.625023	0.0575528	1.07163	0.262306	0.434178	0.112656	0.220772	0.0650932	0.0558032	0.0295433
2.49549	0.729559	1.24774	0.325749	0.634807	0.19528	0.289836	0.126062	1.50247	0.993541	0.394236	0.291978
1.0889	0.0876502	0.572075	0.0483443	0.304454	0.0373803	2.42758	1.50552	1.46886	0.903571	0.405448	0.349982
2.71649	0.479498	1.37436	0.222154	2.01204	1.14461	3.28741	2.2026	1.89222	1.30058	0.517929	0.458153
20.353	0.587772	15.2457	0.293519	7.63898	0.170789	3.0625	0.0832677	1.57223	0.0765651	0.319119	0.0213196
19.6416	0.531057	15.1041	0.31654	8.00962	0.284863	5.27068	1.6138	3.32448	1.3007	0.810573	0.460989
0.257836	0.0103118	0.138127	0.0115106	0.0759697	0.0167567	0.0345317	0.0180456	0.061121	0.0483365	0.0164831	0.0147459
0.262441	0.136631	0.161148	0.0863292	0.084027	0.0567149	0.0377546	0.0278418	0.0996814	0.0547814	0.0349691	0.0324822
3.57057	0.427939	1.9119	0.280858	1.02271	0.204947	0.465487	0.140498	0.259678	0.100282	0.158178	0.112605
0.644591	0.0438251	0.359129	0.0932355	0.206614	0.0857168	0.0978397	0.116008	0.367762	0.418143	0.0810803	0.0977042
1.60227	0.131475	0.835666	0.0587038	0.462724	0.0328688	0.299965	0.0580038	0.162414	0.0313221	0.282791	0.0501669
1.33983	0.0103118	0.672216	0.0115106	0.337259	0.00644487	0.135825	0.00412472	0.0690633	0.00360913	0.404527	0.099251
2.85001	2.70685	1.63565	1.26846	0.968613	0.783696	0.469861	0.337196	0.281548	0.173238	0.125304	0.0849176
2.21923	0.964153	1.10962	0.430495	1.47162	0.625153	0.591873	0.255732	0.298469	0.129026	0.218631	0.0634691
5.14982	1.74012	2.80742	1.07624	1.42961	0.633531	0.616736	0.337196	0.315044	0.183034	0.0769596	0.0499606
0.561715	0.409894	0.531788	0.474235	0.480566	0.531702	0.575758	0.711256	1.0074	1.51454	0.205417	0.31518
3.04109	3.2611	1.77953	1.64486	1.05667	1.07114	0.475386	0.609943	0.251275	0.321599	0.617311	0.692901
2.15017	0.0180456	1.07969	0.00805739	0.576679	0.0154677	0.390438	0.111883	0.242297	0.101056	0.0826688	0.0715381
5.03702	2.60373	2.54383	1.18328	1.28803	0.679289	0.524881	0.276356	0.275332	0.147974	0.215869	0.148567
0.101293	0.0464031	0.0575528	0.0299274	0.0328051	0.0232015	0.0214096	0.0206236	0.0189924	0.0164989	0.148049	0.111393
1.81637	1.34053	1.60918	1.11998	1.11307	0.849434	0.520737	0.394168	0.300425	0.214872	0.0907492	0.0736778
5.58492	0.0799164	2.80742	0.0564017	1.4417	0.0676711	0.897133	0.376638	0.843493	0.662146	0.933552	1.13275
2.67966	0.350601	1.87967	0.349921	1.00257	0.222993	0.430955	0.106985	0.24529	0.0649643	0.0721712	0.0371482
1.66443	1.27093	0.908183	0.631929	0.916816	0.918394	0.432567	0.466866	0.239074	0.249159	0.162161	0.15924
4.77228	0.0541369	2.39304	0.0483443	2.77289	1.59317	1.14162	0.6664	2.50861	0.624121	0.661235	0.228148
7.201	0.757917	4.29689	1.51939	2.25319	1.11367	0.99221	0.536471	0.866515	0.604916	0.333161	0.279862
5.20737	3.90559	3.1113	2.2319	1.80083	1.5429	0.737136	0.650159	0.372136	0.332555	0.115635	0.121396
0.508767	0.0567149	0.459271	0.0552507	0.312512	0.0425362	0.158385	0.0260373	0.0810343	0.0155966	0.0622261	0.0550134
1.27077	0.0283574	0.637685	0.0184169	0.318842	0.0180456	0.128688	0.00953841	0.068718	0.00683156	0.0594865	0.0265271
1.77493	0.0335133	0.892068	0.0149637	0.45294	0.0109563	0.187162	0.00747605	0.0941563	0.00644487	0.137505	0.0262693
0.062157	0	0.0333806	0	0.0166903	0.00386692	0.00759697	0.00412472	0.0265894	0.046532	0.116026	0.109614
0.837968	0.051559	0.469631	0.0391359	0.235966	0.0257795	2.5535	0.973949	1.27871	0.488779	0.335763	0.141607
0.663008	0.048981	0.336108	0.0218701	0.180716	0.0290019	0.0738978	0.0172723	0.055596	0.0283574	0.0177493	0.0165762
2.45175	0.427939	1.84629	0.918542	0.988181	0.608396	0.417603	0.281254	0.248858	0.18471	0.166212	0.147897
11.5175	3.5189	6.32505	2.24916	3.4854	1.86708	1.59467	1.20029	0.941218	0.742449	0.807581	0.670241
5.7829	0.0567149	2.90066	0.0299274	1.45839	0.022557	2.68196	2.63724	1.91536	1.39828	1.04065	0.571583
1.16026	0.47692	0.983001	0.467329	0.789049	0.368647	0.406553	0.233047	0.241261	0.192057	0.237394	0.261043
0.112803	0.0283574	0.0564017	0.0195679	0.031654	0.0128897	0.03269	0.0146943	0.0428193	0.0331266	0.852564	0.931567
1.59766	0.291308	0.837968	0.17496	0.473659	0.118586	0.395733	0.226086	0.226643	0.145525	0.0489659	0.0359366
2.54153	0.146943	1.524	0.0736675	0.772358	0.0470476	0.317231	0.0198502	0.161263	0.0168856	0.0356827	0.00636753
1.5263	0.0051559	0.811494	0.00805739	0.445458	0.00580038	0.321375	0.018819	0.999692	0.330622	0.291447	0.12552
3.30583	1.31991	1.94068	1.11883	1.20113	0.969309	0.550435	0.428971	0.318842	0.265915	0.381299	0.126036
0.0552507	0.051559	0.0299274	0.0253232	0.0161148	0.0141787	0.0082876	0.0149521	0.00667612	0.0105696	0.00566319	0.00739871
0.165752	0.00257795	0.082876	0.00345317	0.0460422	0.00193346	0.0184169	0.00541369	0.0142731	0.00631597	0.0380079	0.029466
0.476537	0.0824944	0.269347	0.0425891	0.173809	0.0850723	0.0867896	0.0438251	0.047999	0.0335133	0.102237	0.0600662
2.14557	0.422784	1.40659	0.398265	0.895521	0.287441	0.418524	0.150552	0.211909	0.0792719	0.0684418	0.0381021
0.75279	0.0051559	0.378697	0.00230211	0.191651	0.00386692	0.0789624	0.00438251	0.0417833	0.00708936	0.0306641	0.0384114
3.96193	0.183034	1.99133	0.0886313	1.0348	0.072827	0.462264	0.0634175	0.235736	0.0355757	0.0870198	0.0326884
0.303879	0.0257795	0.151939	0.0138127	0.084027	0.0206236	0.0515673	0.0319666	0.0265894	0.0162411	0.0286152	0.0179167
1.3076	0.654799	0.725165	0.322296	0.443156	0.398938	0.203276	0.246194	0.136745	0.163958	0.0630548	0.0879854
0.140429	0	0.0713654	0	0.0368338	0.00386692	0.016345	0.00618708	0.0123163	0.00721826	0.337927	0.0632371
5.09918	3.43641	3.18037	2.00859	1.59709	1.16717	0.645282	0.474085	0.324367	0.239878	0.176595	0.135162
1.51249	0.533635	1.01868	0.319993	0.593369	0.220415	0.238959	0.0922906	0.122012	0.0474343	0.0286383	0.0135858
0.0345317	0	0.0218701	0.00230211	0.010935	0.00128897	0.00989908	0.00206236	0.00587038	0.00283574	0.00453516	0.00332555
0.476537	0.262951	0.293519	0.140429	0.197982	0.0940951	0.125925	0.0474343	0.090473	0.0425362	0.0269347	0.0170145
1.67594	0.500122	0.847177	0.223305	0.428193	0.125031	0.17404	0.051559	0.098185	0.026424	0.0205809	0.00634175
0.0460422	0.0051559	0.0230211	0.00230211	0.0115106	0.0051559	0.00506464	0.00283574	0.00771207	0.00412472	0.0146875	0.00226859
0.0759697	0.0051559	0.0425891	0.00920844	0.0212945	0.0116008	0.0108199	0.00824943	0.0177263	0.0192057	0.0122703	0.00770807
0.893219	0.518168	0.580132	0.406323	0.367762	0.355757	4.87978	5.39848	2.45037	2.72193	0.593876	0.648406
0.718259	0	0.361431	0.0115106	0.18532	0.00644487	0.074128	0.00360913	0.0387906	0.00206236	0.0105667	0.00549103
0.603153	0.118586	0.319993	0.0529486	0.177263	0.0335133	0.0860989	0.0164989	0.0633081	0.0144365	0.0511299	0.0413503
1.09811	0.048981	0.58934	0.0587038	0.313087	0.0380247	0.157695	0.0412472	0.237117	0.200693	0.246464	0.295046
0.84027	0.250061	0.535241	0.212945	0.576103	0.326755	0.51268	0.352663	0.323101	0.219255	0.262648	0.234207
5.235	3.87723	3.59705	2.43448	1.98039	1.44623	0.957448	0.720537	0.522579	0.410667	0.20719	0.179245
2.70498	2.31242	3.19993	2.71534	2.08168	1.96697	1.07002	1.05026	1.43537	1.37637	0.313893	0.304017
0.0782718	0.0360913	0.156544	0.0817249	0.132371	0.0940951	0.0794228	0.0672845	0.0751639	0.0751472	0.191213	0.237919
0.389057	0.0360913	0.280858	0.0402869	0.215823	0.0425362	0.104746	0.0422784	0.117177	0.0537502	0.0274412	0.0205462
0.354525	0.0309354	0.181867	0.0322296	0.105897	0.0438251	0.0471933	0.0443407	0.0249779	0.0239749	0.00584736	0.00536213
0.20719	0	0.103595	0.00460422	0.0517975	0.00257795	0.0214096	0.00824943	0.0107048	0.0048981	0.0194989	0.018819
0	0	0	0	0	0	0	0.000257795	0	0.000128897	0.00126616	0.000850723
0.00230211	0	0.0149637	0.0138127	0.00748186	0.00773385	0.00920844	0.00824943	0.00460422	0.00412472	0.00108199	0.000902282
0	0	0	0	0	0	0	0	0	0.000128897	6.91e-05	7.73e-05
0	0	0	0	0	0	0.00851781	0.00747605	0.00425891	0.00373802	0.000920844	0.000773385
0.108199	0	0.0540996	0	0.0270498	0.000644487	0.0108199	0.000257795	0.00540996	0.000644487	0.00112803	0.00048981
0.474235	0.141787	0.252081	0.100142	0.126041	0.0599373	0.0504162	0.0239749	0.0252081	0.0119875	0.00508766	0.00244905
0.38215	0.0257795	0.191075	0.0115106	0.0955376	0.00644487	0.038215	0.00257795	0.0191075	0.00128897	0.00400567	0.00051559
0	0	0	0	0	0	0	0	0.000230211	0.00128897	4.6e-05	0.000257795

## Sheet: 6d
	baseMean	log2FoldChange
chr1_3008350+_1	1.32907	-4.11527
chr1_3008400-_2	1.32907	-4.11527
chr1_3015350+_3	1.85713	4.79666
chr1_3015550-_4	1.56908	4.38177
chr1_3031200+_5	0.600028	2.43618
chr1_3031200-_6	0.600028	2.43618
chr1_3038200+_7	2.7975	0.913604
chr1_3038200-_8	2.7975	0.913604
chr1_3051750+_9	5.6784	-0.414628
chr1_3051750+_10	6.39417	-4.70099
chr1_3051750+_11	7.05093	-5.18815
chr1_3051750+_12	7.74816	-2.37873
chr1_3051750-_14	5.6784	-0.414628
chr1_3051750-_15	6.39417	-4.70099
chr1_3051750-_16	7.05093	-5.18815
chr1_3051750-_17	7.74816	-2.37873
chr1_3232350-_19	2.73383	0.656892
chr1_3670400+_20	2.73383	0.656892
chr1_3684500+_21	1.02254	3.44104
chr1_3684550-_22	1.02254	3.44104
chr1_3700100+_23	1.83504	-2.25515
chr1_3700150-_24	1.83504	-2.25515
chr1_3712400+_25	0.566873	-2.4714
chr1_3712600-_26	0.311102	-1.53068
chr1_3724850+_27	1.9717	-2.24834
chr1_3724950-_28	1.9717	-2.24834
chr1_3737400+_29	1.04652	-0.094146
chr1_3737400-_30	1.04652	-0.094146
chr1_3755850+_31	2.06097	2.27772
chr1_3755850-_32	2.06097	2.27772
chr1_3792400-_33	0.798409	-0.942162
chr1_3795100+_34	0.566873	-2.4714
chr1_3800250+_35	2.92156	0.78508
chr1_3800250-_36	2.92156	0.78508
chr1_3815750+_37	2.25614	2.74829
chr1_3816050-_38	2.18858	2.64984
chr1_3843550+_39	1.7702	0.270394
chr1_3843700-_40	1.7702	0.270394
chr1_3854850+_41	7.62495	-0.869061
chr1_3854900-_42	7.62495	-0.869061
chr1_3861900+_43	0.990544	-0.310914
chr1_3861900-_44	0.990544	-0.310914
chr1_3870250+_45	2.14625	-2.73898
chr1_3870350-_46	2.14625	-2.73898
chr1_3878200+_47	5.18689	0.459894
chr1_3878200+_48	1.30349	-1.21913
chr1_3878350-_49	5.18689	0.459894
chr1_3878350-_50	1.59361	-1.82906
chr1_3992650+_51	1.0701	-3.64978
chr1_3992650-_52	1.0701	-3.64978
chr1_3996600+_53	0.566873	-2.4714
chr1_3996750-_54	0.566873	-2.4714
chr1_4278500+_55	3.23546	1.64937
chr1_4311300-_56	5.32204	0.451304
chr1_4422800+_57	3.08599	-1.06955
chr1_4431650+_58	1.72617	1.90778
chr1_4451650+_59	3.13863	-0.138507
chr1_4460450+_60	3.82299	1.04193
chr1_4480750-_61	0.600028	2.43618
chr1_4480800+_62	0.600028	2.43618
chr1_4485200+_63	0.566873	-2.4714
chr1_4485300-_64	0.566873	-2.4714
chr1_4491350+_65	4.30053	-0.425573
chr1_4491350+_66	0.997874	0.0803387
chr1_4491350+_67	0.566873	-2.4714
chr1_4491400-_68	4.30053	-0.425573
chr1_4491400-_69	0.997874	0.0803387
chr1_4491400-_70	0.566873	-2.4714
chr1_4537900+_71	1.34893	4.0271
chr1_4538050-_72	1.34893	4.0271
chr1_4544100+_73	7.86247	-0.446216
chr1_4544300-_74	7.85414	-0.431674
chr1_4567700+_75	6.46331	-1.18215
chr1_4567700+_76	5.94355	-1.61704
chr1_4567700+_77	4.12724	-1.11595
chr1_4567750-_78	6.46331	-1.18215
chr1_4567750-_79	5.94355	-1.61704
chr1_4567750-_80	4.12724	-1.11595
chr1_4623450+_81	3.75838	0.257191
chr1_4623450-_82	3.75838	0.257191
chr1_4643300+_83	2.30274	0.672611
chr1_4643450-_84	2.30274	0.672611
chr1_4658500+_85	6.87315	1.85932
chr1_4658500+_86	5.22271	-0.456959
chr1_4658500+_87	7.26594	0.0695005
chr1_4658500+_88	6.80337	-0.892248
chr1_4658500+_89	6.35299	-2.20914
chr1_4658500+_90	6.79494	-1.10433
chr1_4658500+_91	7.02307	-0.389647
chr1_4658500+_92	5.77679	-5.12963
chr1_4658500+_93	6.49327	-1.73462
chr1_4658500+_94	5.74107	-9.23132
chr1_4658500+_95	5.86458	-4.66319
chr1_4658550-_96	6.87315	1.85932
chr1_4658550-_97	5.22271	-0.456959
chr1_4658550-_98	7.26594	0.0695005
chr1_4658550-_99	6.80337	-0.892248
chr1_4658550-_100	6.35299	-2.20914
chr1_4658550-_101	6.79494	-1.10433
chr1_4658550-_102	7.02307	-0.389647
chr1_4658550-_103	5.77679	-5.12963
chr1_4785744-_104	6.48082	-1.78946
chr1_4785744-_105	5.74107	-9.23132
chr1_4785744-_106	5.86458	-4.66319
chr1_4785744-_107	7.88134	0.652334
chr1_4785744-_108	6.43592	-0.833621
chr1_4785744-_109	6.64744	-0.441802
chr1_4785744-_110	7.94036	-0.0363973
chr1_4785744-_111	6.9739	-5.32833
chr1_4785744-_112	6.34543	-5.81261
chr1_4785744-_113	6.48151	-3.29422
chr1_4785744-_114	9.84972	0.512054
chr1_4785744-_115	8.73778	0.128843
chr1_4785744-_116	6.84888	-1.49836
chr1_4785744-_117	6.34746	-5.10452
chr1_4785744-_118	6.38482	-4.37258
chr1_4785744-_119	6.3393	-5.24784
chr1_4785744-_120	9.24431	0.108197
chr1_4785744-_121	6.63589	-5.98688
chr1_4858038+_122	7.88134	0.652334
chr1_4858038+_123	6.43592	-0.833621
chr1_4858038+_124	6.64744	-0.441802
chr1_5083080+_125	7.94036	-0.0363973
chr1_5083080+_126	6.9739	-5.32833
chr1_5083080+_127	6.34543	-5.81261
chr1_5083080+_128	6.48151	-3.29422
chr1_5083080+_129	9.84972	0.512054
chr1_5083080+_130	8.73778	0.128843
chr1_5083080+_131	6.84888	-1.49836
chr1_5083080+_132	6.34746	-5.10452
chr1_5083080+_133	6.38482	-4.37258
chr1_5083080+_134	6.3393	-5.24784
chr1_5083080+_135	9.24431	0.108197
chr1_5083080+_136	6.63589	-5.98688
chr1_5497700+_137	2.76673	3.43902
chr1_5497750-_138	2.76673	3.43902
chr1_5507450+_139	7.12192	-1.7407
chr1_5507450-_140	7.12192	-1.7407
chr1_5514550+_141	7.37554	-0.25625
chr1_5514550-_142	7.37554	-0.25625
chr1_5529200+_143	1.21298	-2.23923
chr1_5529200-_144	1.21298	-2.23923
chr1_5536350+_145	0.523205	2.21936
chr1_5536350-_146	0.523205	2.21936
chr1_5550300+_147	0.566873	-2.4714
chr1_5550500-_148	0.545205	-0.122018
chr1_5559350+_149	0.632073	-2.64585
chr1_5559350-_150	0.632073	-2.64585
chr1_5563000+_151	3.0165	0.0863579
chr1_5563050-_152	3.0165	0.0863579
chr1_5583750+_153	0.285192	1.2931
chr1_5584000-_154	0.285192	1.2931
chr1_5595850+_155	0.311102	-1.53068
chr1_5610150+_156	0.523205	2.21936
chr1_5610350-_157	0.285192	1.2931
chr1_5613500-_158	0.562128	2.3311
chr1_5617600+_159	0.972781	-3.46703
chr1_5617600-_160	0.972781	-3.46703
chr1_5631600+_161	1.0701	-3.64978
chr1_5631750-_162	1.22665	-3.93669
chr1_5644400-_163	1.67594	-1.8581
chr1_5644400-_164	1.26289	-1.13043
chr1_5644500+_165	1.67594	-1.8581
chr1_5644500+_166	1.26289	-1.13043
chr1_5653400-_167	0.523205	2.21936
chr1_5661500+_168	0.523205	2.21936
chr1_5661500-_169	0.523205	2.21936
chr1_5675850+_170	2.4133	1.67827
chr1_5675850-_171	2.4133	1.67827
chr1_5699550+_172	1.32907	-4.11527
chr1_5699600-_173	1.32907	-4.11527
chr1_5706150+_174	1.02226	-3.56101
chr1_5706150-_175	1.02226	-3.56101
chr1_5713350+_176	0.784056	-3.05351
chr1_5713400-_177	0.784056	-3.05351
chr1_5731450+_178	0.566873	-2.4714
chr1_5731550-_179	0.566873	-2.4714
chr1_5741700+_180	0.523205	2.21936
chr1_5741700-_181	0.523205	2.21936
chr1_5755350+_182	0.523205	2.21936
chr1_5755350-_183	0.523205	2.21936
chr1_5767350+_184	0.285192	1.2931
chr1_5795050+_185	0.566873	-2.4714
chr1_5795100-_186	0.566873	-2.4714
chr1_5799600+_187	1.20879	3.79698
chr1_5799600-_188	1.20879	3.79698
chr1_5804350+_189	3.52599	0.20931
chr1_5804400-_190	3.52599	0.20931
chr1_5820950+_191	0.906344	3.21389
chr1_5820950-_192	1.09232	3.58361
chr1_5826550+_193	0.566873	-2.4714
chr1_5826550-_194	0.566873	-2.4714
chr1_5833750+_195	0.285192	1.2931
chr1_5834000-_196	0.285192	1.2931
chr1_5851500+_197	0.566873	-2.4714
chr1_5851550-_198	0.566873	-2.4714
chr1_5871500+_199	1.93884	-0.0609096
chr1_5871600-_200	1.93884	-0.0609096
chr1_5883000+_201	1.40565	-4.23543
chr1_5883050-_202	1.40565	-4.23543
chr1_5889750+_203	1.20879	3.79698
chr1_5889750-_204	1.20879	3.79698
chr1_5896000+_205	1.41399	0.160156
chr1_5896000+_206	0.906344	3.21389
chr1_5896000+_207	1.96438	-0.121203
chr1_5896000+_208	1.83945	4.76437
chr1_5896150-_209	1.41399	0.160156
chr1_5896150-_210	0.906344	3.21389
chr1_5896150-_211	1.96438	-0.121203
chr1_5896150-_212	1.83945	4.76437
chr1_5928550+_213	0.566873	-2.4714
chr1_5928650-_214	0.566873	-2.4714
chr1_5941200+_215	0.566873	-2.4714
chr1_5941200-_216	0.566873	-2.4714
chr1_5945300+_217	0.965611	3.33151
chr1_5945400-_218	0.965611	3.33151
chr1_5948600+_219	0.965611	3.33151
chr1_5948600-_220	0.965611	3.33151
chr1_5953000+_221	1.0701	-3.64978
chr1_5953000-_222	1.0701	-3.64978
chr1_5960000+_223	2.46027	-2.98827
chr1_5960150-_224	2.46027	-2.98827
chr1_5967900+_225	2.02148	5.01896
chr1_5967950-_226	2.02148	5.01896
chr1_5972450+_227	1.45869	4.2119
chr1_5972500-_228	1.45869	4.2119
chr1_5978050+_229	5.41144	0.538581
chr1_5978050+_230	0.285192	1.2931
chr1_5978050-_231	5.41144	0.538581
chr1_5978050-_232	0.523205	2.21936
chr1_5993900+_233	2.25714	-1.42298
chr1_5993900-_234	2.25714	-1.42298
chr1_5999950+_235	2.16901	5.21151
chr1_6000050-_236	2.16901	5.21151
chr1_6005700+_237	1.52661	-1.71113
chr1_6005750-_238	1.52661	-1.71113
chr1_6010750+_239	1.53893	4.33157
chr1_6010750-_240	1.53893	4.33157
chr1_6020150+_241	0.523205	2.21936
chr1_6020150-_242	0.523205	2.21936
chr1_6028500+_243	1.54375	-0.0251322
chr1_6028650-_244	1.54375	-0.0251322
chr1_6034050+_245	2.36538	5.45932
chr1_6034150-_246	2.42531	5.53328
chr1_6042350+_247	1.7702	0.270394
chr1_6042750-_248	1.67466	0.00768253
chr1_6051950+_249	0.632073	-2.64585
chr1_6052050-_250	0.632073	-2.64585
chr1_6071350+_251	0.812622	1.02107
chr1_6071350-_252	0.812622	1.02107
chr1_6075350+_253	0.965611	3.33151
chr1_6075650-_254	0.7613	2.87869
chr1_6081450+_255	5.26579	1.45143
chr1_6081450-_256	5.26579	1.45143
chr1_6110900+_257	1.0701	-3.64978
chr1_6110950-_258	1.0701	-3.64978
chr1_6113950+_259	4.29886	0.728952
chr1_6114000-_260	4.29886	0.728952
chr1_6128450+_261	1.71946	-0.487116
chr1_6128500-_262	1.71946	-0.487116
chr1_6135150+_263	2.95682	-1.67221
chr1_6135150+_264	5.44775	0.0506584
chr1_6135150+_265	2.97719	0.128563
chr1_6135150+_267	7.20833	0.0255461
chr1_6135150+_268	3.55285	0.184008
chr1_6135150+_269	2.77629	-0.967813
chr1_6135150+_270	7.0224	1.49844
chr1_6135150+_271	4.99347	1.08896
chr1_6135250-_272	2.95682	-1.67221
chr1_6135250-_273	5.44775	0.0506584
chr1_6135250-_274	2.97719	0.128563
chr1_6135250-_276	7.20833	0.0255461
chr1_6135250-_277	3.55285	0.184008
chr1_6135250-_278	2.77629	-0.967813
chr1_6135250-_279	7.0224	1.49844
chr1_6135250-_280	4.99347	1.08896
chr1_6315150+_281	0.523205	2.21936
chr1_6315200-_282	0.523205	2.21936
chr1_6322500+_283	7.16329	-0.313774
chr1_6322500+_284	5.28685	0.752899
chr1_6322500+_285	7.04539	0.425791
chr1_6322600-_286	7.16329	-0.313774
chr1_6322600-_287	5.28685	0.752899
chr1_6322600-_288	5.89448	0.464621
chr1_6466750-_289	6.24562	0.396553
chr1_6466750-_290	1.75893	-3.22439
chr1_6466750-_291	2.53054	-5.77488
chr1_6466750-_292	1.66261	-4.63561
chr1_6466750-_293	3.06285	-1.92868
chr1_6466750-_294	3.59076	-1.14279
chr1_6466750-_295	2.12414	-1.34396
chr1_6466750-_296	1.84921	-2.29115
chr1_6466750-_297	2.32973	-1.03997
chr1_6466750-_298	1.66261	-4.63561
chr1_6466750-_299	5.86847	0.308097
chr1_6466750-_300	2.19082	-2.81657
chr1_6466750-_301	3.82653	-1.1287
chr1_6466750-_302	4.26349	-1.54541
chr1_6466750-_303	2.32973	-1.03997
chr1_6466750-_304	5.65053	-0.61736
chr1_6466750-_305	4.46465	0.864457
chr1_6466750-_306	4.49906	-0.0255197
chr1_6466750-_307	3.27311	-1.8959
chr1_6466750-_308	3.90758	0.538264
chr1_6466750-_309	3.66019	-1.52648
chr1_6466750-_310	5.37498	1.76309
chr1_6466750-_311	1.66261	-4.63561
chr1_6466750-_312	1.88035	-2.09534
chr1_6466750-_313	1.66261	-4.63561
chr1_6466750-_314	2.81924	-2.94315
chr1_6466750-_315	1.66261	-4.63561
chr1_6466750-_316	2.83181	-1.57958
chr1_6466750-_317	4.68724	0.862637
chr1_6466750-_318	8.12276	-0.941821
chr1_6466750-_319	4.43714	0.683621
chr1_6466750-_320	4.00493	0.312332
chr1_6466750-_321	7.6505	-0.610205
chr1_6466750-_322	2.80718	-0.67893
chr1_6466750-_323	2.53754	0.275395
chr1_6466750-_324	3.30597	0.539503
chr1_6466750-_325	2.23669	-0.500245
chr1_6466750-_326	9.47447	-0.958389
chr1_6466750-_327	1.57743	4.38741
chr1_6466750-_328	4.64571	2.51761
chr1_6466750-_329	7.98898	0.823187
chr1_6466750-_330	4.86156	-0.0122585
chr1_6466750-_331	4.06757	0.816994
chr1_6487331+_332	1.75893	-3.22439
chr1_6487331+_333	2.53054	-5.77488
chr1_6487331+_334	1.66261	-4.63561
chr1_6487331+_335	3.06285	-1.92868
chr1_6487331+_336	3.59076	-1.14279
chr1_6487331+_337	2.12414	-1.34396
chr1_6487331+_338	1.84921	-2.29115
chr1_6487331+_339	2.32973	-1.03997
chr1_6487331+_340	1.66261	-4.63561
chr1_6487331+_341	5.86847	0.308097
chr1_6487331+_342	2.19082	-2.81657
chr1_6487331+_343	3.82653	-1.1287
chr1_6487331+_344	4.26349	-1.54541
chr1_6487331+_345	2.32973	-1.03997
chr1_6487331+_346	5.65053	-0.61736
chr1_6487331+_347	4.46465	0.864457
chr1_6487331+_348	4.49906	-0.0255197
chr1_6487331+_349	3.27311	-1.8959
chr1_6487331+_350	3.90758	0.538264
chr1_7088930+_351	3.66019	-1.52648
chr1_7088930+_352	5.37498	1.76309
chr1_7088930+_353	1.66261	-4.63561
chr1_7088930+_354	1.88035	-2.09534
chr1_7088930+_355	1.66261	-4.63561
chr1_7088930+_356	2.81924	-2.94315
chr1_7088930+_357	1.66261	-4.63561
chr1_7088930+_358	2.83181	-1.57958
chr1_7088930+_359	4.68724	0.862637
chr1_7088930+_360	8.12276	-0.941821
chr1_7088930+_361	4.43714	0.683621
chr1_7088930+_362	4.00493	0.312332
chr1_7088930+_363	7.6505	-0.610205
chr1_7088930+_364	2.80718	-0.67893
chr1_7088930+_365	2.53754	0.275395
chr1_7088930+_366	3.30597	0.539503
chr1_7088930+_367	2.23669	-0.500245
chr1_7088930+_368	9.47447	-0.958389
chr1_7088930+_369	1.57743	4.38741
chr1_7088930+_370	4.64571	2.51761
chr1_7088930+_371	7.98898	0.823187
chr1_7088930+_372	4.86156	-0.0122585
chr1_7088930+_373	3.99989	0.930394
chr1_7958450+_374	0.311102	-1.53068
chr1_7958700-_375	0.311102	-1.53068
chr1_7969950+_376	1.26289	-1.13043
chr1_7970000-_377	1.26289	-1.13043
chr1_7990550+_378	0.285192	1.2931
chr1_7990800-_379	0.285192	1.2931
chr1_7994450+_380	3.04833	0.499323
chr1_7995600-_381	3.00264	0.409268
chr1_8005400+_382	0.600028	2.43618
chr1_8005550-_383	0.600028	2.43618
chr1_8022900+_384	1.04652	-0.094146
chr1_8022900-_385	1.38699	-1.10033
chr1_8027100+_386	3.15011	-0.815738
chr1_8027100+_387	6.90785	-0.751423
chr1_8027100+_388	3.58694	-0.553286
chr1_8027100+_389	3.81388	-1.12701
chr1_8027100+_390	8.52657	0.285641
chr1_8027100-_391	3.15011	-0.815738
chr1_8027100-_392	6.90785	-0.751423
chr1_8027100-_393	3.58694	-0.553286
chr1_8027100-_394	3.81388	-1.12701
chr1_8027100-_395	8.52657	0.285641
chr1_9304550+_396	1.04652	-0.094146
chr1_9304550-_397	1.04652	-0.094146
chr1_9313400+_398	1.0701	-3.64978
chr1_9313450-_399	1.0701	-3.64978
chr1_9319200+_400	3.16848	1.58363
chr1_9319200+_401	2.14027	2.40217
chr1_9319300-_402	3.16848	1.58363
chr1_9319300-_403	2.14027	2.40217
chr1_9339750+_404	0.523205	2.21936
chr1_9339750-_405	0.523205	2.21936
chr1_9352450+_406	1.2892	-4.0508
chr1_9352500-_407	1.2892	-4.0508
chr1_9359600+_408	1.34893	4.0271
chr1_9359750-_409	1.63088	1.50044
chr1_9363450+_410	0.632073	-2.64585
chr1_9371000+_411	0.523205	2.21936
chr1_9371200-_412	0.285192	1.2931
chr1_9375550+_413	1.34297	-1.30918
chr1_9375600-_414	1.34297	-1.30918
chr1_9380200+_416	7.38225	1.28145
chr1_9380200+_417	8.26275	2.48146
chr1_9380200+_418	4.03663	0.807922
chr1_9380200+_419	3.09812	1.56521
chr1_9380200+_420	3.04206	1.54503
chr1_9380200+_421	4.87031	1.25001
chr1_9380200+_422	8.08906	-0.529025
chr1_9380200+_423	1.54375	-0.0251322
chr1_9380250-_424	7.38225	1.28145
chr1_9380250-_425	8.26275	2.48146
chr1_9380250-_426	4.03663	0.807922
chr1_9380250-_427	3.09812	1.56521
chr1_9380250-_428	3.04206	1.54503
chr1_9380250-_429	4.87031	1.25001
chr1_9380250-_430	8.08906	-0.529025
chr1_9380250-_431	1.54375	-0.0251322
chr1_9628300+_432	3.84975	1.17452
chr1_9628300+_433	1.30939	-0.920172
chr1_9628350-_434	3.84975	1.17452
chr1_9628350-_435	1.30939	-0.920172
chr1_9644450+_436	1.53893	4.33157
chr1_9644500-_437	1.53893	4.33157
chr1_9651400+_438	0.990544	-0.310914
chr1_9651550-_439	1.27744	0.687756
chr1_9656450+_440	4.37026	-0.514321
chr1_9656450+_441	7.93451	0.484275
chr1_9656450+_442	2.5955	1.96707
chr1_9656550-_443	4.37026	-0.514321
chr1_9700029-_444	7.93451	0.484275
chr1_9748387-_445	2.5955	1.96707
chr1_9748387-_446	4.82484	1.75716
chr1_9748387-_447	5.64999	-0.102156
chr1_9798143+_448	4.82484	1.75716
chr1_9908638+_449	5.64999	-0.102156
chr1_9908638+_450	1.67769	-4.65061
chr1_9908638+_451	4.10118	0.514037
chr1_10009135-_452	1.67769	-4.65061
chr1_10009135-_453	4.10118	0.514037
chr1_10038154-_454	4.3461	-1.41579
chr1_10038154-_455	8.66983	-0.308992
chr1_10038217+_456	4.3461	-1.41579
chr1_10038217+_457	8.66983	-0.308992
chr1_10238750+_458	2.04562	-5.16594
chr1_10238750-_459	2.04562	-5.16594
chr1_10243250+_460	1.67769	-4.65061
chr1_10243300-_461	1.67769	-4.65061
chr1_10250350+_462	0.350378	-1.62763
chr1_10250650-_463	0.350378	-1.62763
chr1_10256800+_464	0.632073	-2.64585
chr1_10256850-_465	0.632073	-2.64585
chr1_10262550+_466	0.906344	3.21389
chr1_10262600-_467	0.906344	3.21389
chr1_10265700+_468	1.6321	-1.13097
chr1_10265850-_469	1.73041	-0.718702
chr1_10274700+_470	1.49936	4.27352
chr1_10274700-_471	1.49936	4.27352
chr1_10282900+_472	0.632073	-2.64585
chr1_10283100-_473	0.350378	-1.62763
chr1_10287000+_474	1.90895	-0.137039
chr1_10287000+_475	0.311102	-1.53068
chr1_10287000+_476	1.35168	2.38222
chr1_10287000+_477	0.523205	2.21936
chr1_10287000-_478	1.90895	-0.137039
chr1_10287000-_479	0.311102	-1.53068
chr1_10287000-_480	1.35168	2.38222
chr1_10287000-_481	0.523205	2.21936
chr1_10301350+_482	1.27744	0.687756
chr1_10302500-_483	1.27744	0.687756
chr1_10313050+_484	1.58213	0.0828584
chr1_10313100-_485	1.58213	0.0828584
chr1_10321150+_486	1.48168	1.43874
chr1_10321250-_487	1.48168	1.43874
chr1_10726200+_488	1.02226	-3.56101
chr1_10726450-_489	0.840318	-3.17559
chr1_10730700+_490	4.04729	-0.330627
chr1_10730700-_491	4.04729	-0.330627
chr1_10747450+_492	4.05717	-1.98098
chr1_10747450+_493	1.23609	0.857421
chr1_10747450+_494	1.23609	0.857421
chr1_10747450+_495	3.30771	0.669117
chr1_10747450-_496	4.05717	-1.98098
chr1_10747450-_497	1.23609	0.857421
chr1_10747450-_498	1.23609	0.857421
chr1_10747450-_499	3.30771	0.669117
chr1_10785700+_500	0.632073	-2.64585
chr1_10785900-_501	4.60153	-0.0779631
chr1_10785900-_502	5.41078	-0.0207824
chr1_10789550+_503	1.87741	1.97091
chr1_10798450+_504	0.794368	2.95313
chr1_10802950+_505	4.37546	-0.285865
chr1_10802950+_506	5.41078	-0.0207824
chr1_10846150+_507	0.350378	-1.62763
chr1_10846500-_508	0.350378	-1.62763
chr1_10855700+_509	0.600028	2.43618
chr1_10855700-_510	0.600028	2.43618
chr1_10860200+_511	0.972781	-3.46703
chr1_10860200-_512	0.972781	-3.46703
chr1_10867800+_513	0.523205	2.21936
chr1_10867900-_514	0.523205	2.21936
chr1_10871450+_515	1.83945	4.76437
chr1_10871550-_516	1.83945	4.76437
chr1_10881050+_517	0.600028	2.43618
chr1_10881100-_518	0.600028	2.43618
chr1_10884700+_519	5.36231	0.959991
chr1_10884700+_520	10.462	-13.9782
chr1_10884700+_521	10.7824	-3.5784
chr1_10884700+_522	10.4614	-8.36762
chr1_10884700+_523	10.4908	-6.30008
chr1_10884700+_524	8.33155	-9.42311
chr1_10884700+_525	7.42785	-10.9364
chr1_10884700+_526	7.49094	-3.51373
chr1_10884700+_527	4.55028	1.09207
chr1_10884700+_528	3.41264	-2.48969
chr1_10884800-_529	5.36231	0.959991
chr1_10884800-_530	10.462	-13.9782
chr1_10884800-_531	10.7824	-3.5784
chr1_10884800-_532	10.4614	-8.36762
chr1_10884800-_533	10.4908	-6.30008
chr1_10884800-_534	8.33155	-9.42311
chr1_10884800-_535	7.42785	-10.9364
chr1_10884800-_536	7.49094	-3.51373
chr1_10884800-_537	4.55028	1.09207
chr1_10884800-_538	3.41264	-2.48969
chr1_11328500+_539	0.939945	-0.136475
chr1_11328600-_540	0.939945	-0.136475
chr1_11335500+_541	6.13002	-0.821083
chr1_11335500+_542	7.11438	-0.169097
chr1_11335500-_543	6.13002	-0.821083
chr1_11335500-_544	7.11438	-0.169097
chr1_11393700+_545	0.906344	3.21389
chr1_11393750-_546	0.906344	3.21389
chr1_11401550+_547	1.90649	-4.97267
chr1_11401800-_548	1.67769	-4.65061
chr1_11407550+_549	2.02149	2.39705
chr1_11407550-_550	2.02149	2.39705
chr1_11414250+_551	5.04091	-1.09048
chr1_11414250+_552	7.413	0.641723
chr1_11414250+_553	4.9466	-2.16556
chr1_11414250+_554	4.75863	-1.49495
chr1_11414250+_555	5.01152	-1.28415
chr1_11414250+_556	4.23528	-5.07922
chr1_11414250+_557	4.23526	-7.67325
chr1_11414250+_558	4.49612	-2.50333
chr1_11414250+_559	9.36119	-1.07248
chr1_11414250+_560	4.62904	-2.8182
chr1_11414250+_561	4.32513	-4.70765
chr1_11414250+_562	4.3196	-7.76222
chr1_11414250+_563	6.71062	-1.18463
chr1_11414250+_564	5.42586	-0.15654
chr1_11414250+_565	5.99066	0.628953
chr1_11414250+_566	3.15077	-0.584412
chr1_11414250+_567	4.14175	0.270846
chr1_11414350-_568	5.04091	-1.09048
chr1_11414350-_569	7.413	0.641723
chr1_11414350-_570	4.9466	-2.16556
chr1_11414350-_571	4.75863	-1.49495
chr1_11414350-_572	5.01152	-1.28415
chr1_11414350-_573	4.23528	-5.07922
chr1_11414350-_574	4.23526	-7.67325
chr1_11414350-_575	4.49612	-2.50333
chr1_11414350-_576	9.36119	-1.07248
chr1_11414350-_577	4.62904	-2.8182
chr1_11414350-_578	4.32513	-4.70765
chr1_11414350-_579	4.3196	-7.76222
chr1_11414350-_580	6.41142	-1.52783
chr1_12488800-_581	1.69989	-0.635302
chr1_12497500-_582	2.32795	-2.7928
chr1_12510500-_583	1.88202	-0.0519503
chr1_12516950-_584	2.37383	-1.75841
chr1_12520700-_585	1.53118	-1.42451
chr1_12528300-_586	2.65213	-1.18388
chr1_12536400-_587	2.07096	0.424698
chr1_12545350-_588	2.07429	-1.39972
chr1_12554150-_589	1.51389	-4.407
chr1_12561300-_590	1.97148	0.170559
chr1_12565550-_591	1.51389	-4.407
chr1_12565550-_592	1.4914	-1.62968
chr1_12576700-_593	2.82873	1.20255
chr1_12582250-_594	3.65909	-0.415026
chr1_12596600-_595	4.27433	-0.73311
chr1_12617500-_596	1.53118	-1.42451
chr1_12622150-_597	3.29715	-1.11945
chr1_12635150-_598	5.99066	0.628953
chr1_12639850-_599	1.7679	-4.7809
chr1_12647650-_600	1.92545	-1.11991
chr1_12653150-_601	2.68394	-0.471184
chr1_12653150-_602	4.01643	0.0166932
chr1_12664850-_603	1.94227	0.1008
chr1_12664850-_604	3.3375	-1.55453
chr1_12667563+_605	3.74462	-0.277034
chr1_12681850-_606	2.21375	0.735504
chr1_12691550-_607	1.76806	-0.41753
chr1_12692323+_608	2.95289	0.913527
chr1_12692323+_609	10.6867	-0.17774
chr1_12692323+_610	3.62895	0.539641
chr1_12692323+_611	5.22666	1.42619
chr1_12692323+_612	8.1715	0.169897
chr1_12692323+_613	6.66115	0.11099
chr1_12692323+_614	5.98616	-0.278363
chr1_12692323+_615	3.76435	-5.73645
chr1_12692323+_616	4.67155	-0.861157
chr1_12692323+_617	6.78295	-0.279545
chr1_12692323+_618	4.38225	-5.403
chr1_12692323+_619	5.50321	-1.46316
chr1_12692323+_620	5.66753	-1.01745
chr1_12692323+_621	5.2189	-4.81152
chr1_12692323+_622	4.44003	-3.94924
chr1_12692323+_623	4.47391	-3.4545
chr1_12692323+_624	4.44003	-3.94924
chr1_12692323+_625	4.44003	-3.94924
chr1_12692323+_626	4.35168	-7.79474
chr1_12692323+_627	4.58355	-4.5688
chr1_12692323+_628	6.57698	0.155401
chr1_12692323+_629	5.67714	-1.10673
chr1_12692323+_630	6.11737	0.142765
chr1_12692323+_631	5.93249	-1.07783
chr1_12793950-_632	2.95289	0.913527
chr1_12991182-_633	10.6867	-0.17774
chr1_12991182-_634	3.62895	0.539641
chr1_12991182-_635	5.22666	1.42619
chr1_12991182-_636	8.1715	0.169897
chr1_12991182-_637	6.66115	0.11099
chr1_13127168-_638	5.98616	-0.278363
chr1_13127168-_639	3.76435	-5.73645
chr1_13127168-_640	4.67155	-0.861157
chr1_13374088-_641	6.78009	-0.285983
chr1_13374088-_642	4.38225	-5.403
chr1_13374088-_643	5.50321	-1.46316
chr1_13374088-_644	5.66753	-1.01745
chr1_13374088-_645	5.2189	-4.81152
chr1_13374088-_646	4.44003	-3.94924
chr1_13374088-_647	4.47391	-3.4545
chr1_13374088-_648	4.44003	-3.94924
chr1_13374088-_649	4.44003	-3.94924
chr1_13374088-_650	4.35168	-7.79474
chr1_13374088-_651	4.58355	-4.5688
chr1_13374088-_652	6.57698	0.155401
chr1_13589880-_653	5.67714	-1.10673
chr1_13589880-_654	6.11737	0.142765
chr1_13589880-_655	5.93249	-1.07783
chr1_13589880-_656	7.17377	-1.24826
chr1_13589880-_657	4.54651	-3.13255
chr1_13589880-_658	4.85959	-2.69767
chr1_13589880-_659	5.89731	-0.285782
chr1_13589880-_660	6.77494	-0.711612
chr1_13589880-_661	4.25114	-7.68888
chr1_13589880-_662	4.25114	-7.68888
chr1_13589880-_663	8.17527	-1.47984
chr1_13668771+_664	7.17377	-1.24826
chr1_13668771+_665	4.54651	-3.13255
chr1_13668771+_666	4.85959	-2.69767
chr1_13668771+_667	5.89731	-0.285782
chr1_13668771+_668	6.77494	-0.711612
chr1_13668771+_669	4.25114	-7.68888
chr1_13668771+_670	4.25114	-7.68888
chr1_13668771+_671	8.17527	-1.47984
chr1_14088200+_672	0.965611	3.33151
chr1_14088200-_673	0.965611	3.33151
chr1_14107550+_674	0.523205	2.21936
chr1_14107550+_675	1.85512	3.14309
chr1_14107600-_676	0.523205	2.21936
chr1_14107600-_677	1.96078	2.11396
chr1_14118000+_678	0.566873	-2.4714
chr1_14118100-_679	0.566873	-2.4714
chr1_14122250+_680	0.765435	-1.06275
chr1_14122250-_681	0.939945	-0.136475
chr1_14133250+_682	0.972781	-3.46703
chr1_14133300-_683	0.972781	-3.46703
chr1_14140050+_684	3.11309	0.712622
chr1_14140150-_685	3.11309	0.712622
chr1_14157150+_686	0.600028	2.43618
chr1_14157150-_687	0.600028	2.43618
chr1_14163400+_688	0.566873	-2.4714
chr1_14163450-_689	0.566873	-2.4714
chr1_14168950+_690	0.350378	-1.62763
chr1_14168950+_691	4.25849	-0.348688
chr1_14168950-_692	0.350378	-1.62763
chr1_14168950-_693	4.25849	-0.348688
chr1_14367050+_694	1.36787	-4.17609
chr1_14367100-_695	1.36787	-4.17609
chr1_14372550+_696	2.7919	-0.960193
chr1_14372600-_697	2.84464	-0.789148
chr1_14409250+_698	1.02254	3.44104
chr1_14409300-_699	1.02254	3.44104
chr1_14418650+_700	0.566873	-2.4714
chr1_14418700-_701	0.566873	-2.4714
chr1_14438950+_702	0.997874	0.0803387
chr1_14439000-_703	0.997874	0.0803387
chr1_14445350+_704	0.906344	3.21389
chr1_14445400-_705	0.906344	3.21389
chr1_14454500+_706	0.523205	2.21936
chr1_14454550-_707	0.523205	2.21936
chr1_14480700+_708	0.566873	-2.4714
chr1_14480700-_709	0.566873	-2.4714
chr1_14483750+_710	1.69916	1.85086
chr1_14483900-_711	1.59863	1.66349
chr1_14495000-_712	0.285192	1.2931
chr1_14498350+_713	0.523205	2.21936
chr1_14498450-_714	0.523205	2.21936
chr1_14502500+_715	0.350378	-1.62763
chr1_14502800-_716	0.350378	-1.62763
chr1_14506450+_717	1.4075	1.26835
chr1_14506450-_718	1.72617	1.90778
chr1_14511350+_719	1.34893	4.0271
chr1_14511450-_720	1.34893	4.0271
chr1_14520750+_721	0.906344	3.21389
chr1_14521000-_722	0.727456	2.80075
chr1_14528700+_723	0.632073	-2.64585
chr1_14528750-_724	0.632073	-2.64585
chr1_14531850+_725	2.16107	-0.330328
chr1_14531850-_726	2.16107	-0.330328
chr1_14543300+_727	1.0701	-3.64978
chr1_14543400-_728	1.0701	-3.64978
chr1_14547850+_729	0.330986	1.41366
chr1_14548100-_730	0.330986	1.41366
chr1_14561300+_731	0.632073	-2.64585
chr1_14561400-_732	0.632073	-2.64585
chr1_14588850+_733	1.04652	-0.094146
chr1_14588950-_734	1.04652	-0.094146
chr1_14593050+_735	0.600028	2.43618
chr1_14593050-_736	0.600028	2.43618
chr1_14621200+_737	3.35188	-2.81855
chr1_14621250-_738	3.35188	-2.81855
chr1_14629950+_739	4.35788	-0.0156678
chr1_14630200-_740	2.11756	0.274548
chr1_14644450-_741	2.07193	-0.727942
chr1_14664650-_742	1.46496	1.15174
chr1_14671600-_743	3.83071	0.165047
chr1_14671600-_744	1.01026	1.60923
chr1_14671600-_745	3.8547	-1.42213
chr1_14687650+_746	1.55224	0.730856
chr1_14691100+_747	2.02746	0.495156
chr1_14709000+_748	1.3293	1.08023
chr1_14712750+_749	1.92012	-0.781706
chr1_14716900+_750	3.4153	-1.2269
chr1_14731200-_751	0.600028	2.43618
chr1_14735650+_752	0.600028	2.43618
chr1_14735850-_753	0.330986	1.41366
chr1_14739100+_754	2.15137	1.10562
chr1_14739150-_755	2.15137	1.10562
chr1_14752250+_756	2.23588	1.37582
chr1_14752250-_757	2.23588	1.37582
chr1_14784300+_758	0.632073	-2.64585
chr1_14784350-_759	0.632073	-2.64585
chr1_14787400+_760	1.40565	-4.23543
chr1_14787500-_761	1.40565	-4.23543
chr1_14796450+_762	0.600028	2.43618
chr1_14796700-_763	0.600028	2.43618
chr1_14805700+_764	1.04652	-0.094146
chr1_14805700-_765	1.04652	-0.094146
chr1_14811800+_766	0.906344	3.21389
chr1_14811900-_767	0.906344	3.21389
chr1_14817500+_768	0.939945	-0.136475
chr1_14817800-_769	0.545205	-0.122018
chr1_14821900+_770	0.566873	-2.4714
chr1_14821900-_771	0.566873	-2.4714
chr1_14827750+_772	0.523205	2.21936
chr1_14828000-_773	0.523205	2.21936
chr1_14831300+_774	2.21533	0.379097
chr1_14831550-_775	1.85295	-0.626186
chr1_14839500+_776	1.30939	-0.920172
chr1_14839500+_777	1.6836	-3.10184
chr1_14839500-_778	1.30939	-0.920172
chr1_14839500-_779	1.6836	-3.10184
chr1_14844450+_780	1.61457	-4.56105
chr1_14844450-_781	1.61457	-4.56105
chr1_14851050+_782	0.906344	3.21389
chr1_14851100-_783	0.906344	3.21389
chr1_14872600+_784	0.311102	-1.53068
chr1_14872600+_785	2.51415	1.4821
chr1_14872650-_786	2.51415	1.4821
chr1_14932600+_787	0.965611	3.33151
chr1_14932600-_788	0.965611	3.33151
chr1_14939850+_789	2.10293	5.12259
chr1_14939950-_790	2.10293	5.12259
chr1_14946550+_791	1.04652	-0.094146
chr1_14946600-_792	1.04652	-0.094146
chr1_14957050+_793	0.523205	2.21936
chr1_14957050-_794	0.523205	2.21936
chr1_14974500+_795	1.50432	-0.136875
chr1_14974550-_796	1.50432	-0.136875
chr1_14991200+_797	1.30371	3.95392
chr1_14991250-_798	1.30371	3.95392
chr1_15002600+_799	0.566873	-2.4714
chr1_15002650-_800	0.566873	-2.4714
chr1_15009350+_801	1.20879	3.79698
chr1_15009350-_802	1.20879	3.79698
chr1_15019200+_803	0.285192	1.2931
chr1_15019550-_804	1.06548	3.53465
chr1_15022250+_805	0.906344	3.21389
chr1_15031250+_806	0.600028	2.43618
chr1_15031450-_807	0.330986	1.41366
chr1_15048350+_808	1.53873	-0.225408
chr1_15048600-_809	1.39533	0.217027
chr1_15055950+_810	1.3293	1.08023
chr1_15056050-_811	1.3293	1.08023
chr1_15061250+_812	2.70901	-1.01179
chr1_15061250+_813	2.19058	-1.45451
chr1_15061250-_814	2.70901	-1.01179
chr1_15061250-_815	2.19058	-1.45451
chr1_15071850+_816	1.34871	-1.01586
chr1_15071900-_817	1.34871	-1.01586
chr1_15079000+_818	3.03538	-0.537682
chr1_15079000-_819	3.03538	-0.537682
chr1_15103900+_820	0.566873	-2.4714
chr1_15103900-_821	0.566873	-2.4714
chr1_15111400+_822	0.523205	2.21936
chr1_15111400+_823	0.972781	-3.46703
chr1_15111400-_824	0.523205	2.21936
chr1_15111400-_825	0.972781	-3.46703
chr1_15120600+_826	0.523205	2.21936
chr1_15120750-_827	0.523205	2.21936
chr1_15147950+_828	1.2892	-4.0508
chr1_15148000-_829	1.2892	-4.0508
chr1_15154300+_830	0.972781	-3.46703
chr1_15154400-_831	0.972781	-3.46703
chr1_15161850+_832	2.23576	-0.322036
chr1_15161850-_833	2.06258	-0.359739
chr1_15180600+_834	1.52661	-1.71113
chr1_15180600-_835	1.52661	-1.71113
chr1_15183750-_836	0.311102	-1.53068
chr1_15194000+_837	1.0701	-3.64978
chr1_15194000-_838	1.0701	-3.64978
chr1_15198450+_839	1.08062	1.799
chr1_15198450-_840	1.08062	1.799
chr1_15211200+_841	7.35964	-0.418431
chr1_15211250-_842	7.35964	-0.418431
chr1_15220250+_843	3.42938	0.492499
chr1_15220350-_844	3.42938	0.492499
chr1_15268600+_845	0.600028	2.43618
chr1_15268600-_846	0.600028	2.43618
chr1_15281400+_847	0.566873	-2.4714
chr1_15281550-_848	0.566873	-2.4714
chr1_15285400+_849	5.69871	-0.602564
chr1_15285500-_850	5.69871	-0.602564
chr1_15732850+_851	0.906344	3.21389
chr1_15732850-_852	0.906344	3.21389
chr1_15741800+_853	1.32907	-4.11527
chr1_15741850-_854	1.32907	-4.11527
chr1_15745600+_855	0.990544	-0.310914
chr1_15745700-_856	0.990544	-0.310914
chr1_15760800+_857	1.26289	-1.13043
chr1_15760850-_858	1.26289	-1.13043
chr1_15770050+_859	0.990544	-0.310914
chr1_15770250-_860	0.775716	0.707276
chr1_15776250+_861	2.14346	0.329299
chr1_15776250-_862	2.14346	0.329299
chr1_15791850+_863	2.87388	-0.768918
chr1_15791850+_864	2.55996	2.02131
chr1_15791850+_865	4.53868	-1.42317
chr1_15791850+_866	7.60743	0.791931
chr1_15791850-_867	2.87388	-0.768918
chr1_15791850-_868	2.55996	2.02131
chr1_15791850-_869	4.53868	-1.42317
chr1_15791850-_870	7.60743	0.791931
chr1_15896900+_871	5.01777	0.0479668
chr1_15897000-_872	5.01777	0.0479668
chr1_15919050+_873	1.79314	2.01895
chr1_15919150-_874	1.79314	2.01895
chr1_15929650+_875	1.02254	3.44104
chr1_15929650-_876	1.3293	1.08023
chr1_15943950+_877	1.76418	-0.608411
chr1_15944100-_878	1.76418	-0.608411
chr1_15953550+_879	2.10945	-0.474357
chr1_15953600-_880	2.10945	-0.474357
chr1_15959900+_881	2.01414	-0.235768
chr1_15959950-_882	2.01414	-0.235768
chr1_15963250+_883	1.04652	-0.094146
chr1_15963250+_884	4.53443	1.03201
chr1_15963300-_885	1.04652	-0.094146
chr1_15963300-_886	4.53443	1.03201
chr1_15975250+_887	0.632073	-2.64585
chr1_15975300-_888	0.632073	-2.64585
chr1_15981650+_889	2.57987	-0.869151
chr1_15981800-_890	2.57987	-0.869151
chr1_16001150+_891	2.78839	3.31673
chr1_16001150+_892	4.0727	-0.708218
chr1_16001150+_893	3.82731	-7.23856
chr1_16001150+_894	4.12137	-4.4338
chr1_16001150+_895	3.84935	-5.82963
chr1_16001150+_896	3.82731	-7.23856
chr1_16001150+_897	4.74594	-2.86827
chr1_16001150+_898	4.6483	-4.63843
chr1_16001150+_899	4.95744	-3.49732
chr1_16001150+_900	5.23364	-3.06712
chr1_16001150+_901	9.90366	0.0522087
chr1_16001150+_902	5.6601	-0.817215
chr1_16001150+_903	5.82502	-1.33172
chr1_16001150+_904	8.72195	-0.127943
chr1_16001150+_905	6.90396	0.613399
chr1_16001150+_906	5.2317	-2.22041
chr1_16001150+_907	5.67215	-1.65962
chr1_16001150+_908	9.61648	-0.155874
chr1_16001150+_909	5.69814	-1.10825
chr1_16001150+_910	6.11534	-3.6181
chr1_16001150+_911	11.0487	-0.715069
chr1_16001150+_912	7.45735	-0.374844
chr1_16001150+_913	4.81818	-2.53053
chr1_16001150+_914	5.48991	-2.1328
chr1_16001150+_915	8.04111	-0.477776
chr1_16001250-_916	2.78839	3.31673
chr1_16001250-_917	4.0727	-0.708218
chr1_16001250-_918	3.82731	-7.23856
chr1_16001250-_919	4.12137	-4.4338
chr1_16001250-_920	3.84935	-5.82963
chr1_16001250-_921	3.82731	-7.23856
chr1_16001250-_922	4.74594	-2.86827
chr1_16001250-_923	4.6483	-4.63843
chr1_16001250-_924	4.95744	-3.49732
chr1_16001250-_925	5.23364	-3.06712
chr1_16001250-_926	9.90366	0.0522087
chr1_16001250-_927	5.6601	-0.817215
chr1_16093330-_928	5.82502	-1.33172
chr1_16093330-_929	8.72195	-0.127943
chr1_16093330-_930	6.90396	0.613399
chr1_16093330-_931	5.2317	-2.22041
chr1_16093330-_932	5.67215	-1.65962
chr1_16520085-_933	9.61648	-0.155874
chr1_16619343-_934	5.69814	-1.10825
chr1_16619343-_935	6.11534	-3.6181
chr1_16619343-_936	11.0487	-0.715069
chr1_16657047-_937	6.63386	-0.661123
chr1_16657047-_938	4.81818	-2.53053
chr1_16657047-_939	5.48991	-2.1328
chr1_16657047-_940	8.04111	-0.477776
chr1_16657047-_941	7.22008	-0.153092
chr1_16657047-_942	7.07588	-0.381851
chr1_16657047-_943	5.9041	-0.268632
chr1_16657047-_944	5.10202	-2.21073
chr1_16657047-_945	9.38468	0.64222
chr1_16657047-_946	5.88202	-3.96951
chr1_16657047-_947	6.95505	-3.97346
chr1_16657047-_948	9.26175	-5.37247
chr1_16657047-_949	5.62623	-0.45437
chr1_16657047-_950	2.27755	-5.45831
chr1_16688433+_951	7.22008	-0.153092
chr1_16688433+_952	7.07588	-0.381851
chr1_16688433+_953	5.9041	-0.268632
chr1_16688433+_954	5.10202	-2.21073
chr1_16688433+_955	9.38468	0.64222
chr1_16688433+_956	5.88202	-3.96951
chr1_16688433+_957	6.95505	-3.97346
chr1_16688433+_958	9.26175	-5.37247
chr1_16688433+_959	5.62623	-0.45437
chr1_16688433+_960	2.27755	-5.45831
chr1_17135350+_961	3.69051	-0.400411
chr1_17135350+_962	5.17304	0.706006
chr1_17135350+_963	3.44753	-0.610066
chr1_17135350+_966	0.727456	2.80075
chr1_17135350-_967	3.69051	-0.400411
chr1_17135350-_968	5.17304	0.706006
chr1_17135350-_969	3.44753	-0.610066
chr1_17135350-_972	0.727456	2.80075
chr1_17185050+_973	0.523205	2.21936
chr1_17185200-_974	0.285192	1.2931
chr1_17196000-_975	0.330986	1.41366
chr1_17199100+_976	0.523205	2.21936
chr1_17199150-_977	0.523205	2.21936
chr1_17212200+_978	0.632073	-2.64585
chr1_17212350-_979	0.632073	-2.64585
chr1_17218950+_980	0.632073	-2.64585
chr1_17219100-_981	0.632073	-2.64585
chr1_17222100+_982	2.97459	-0.173187
chr1_17222150-_983	2.97459	-0.173187
chr1_17232950+_984	4.58568	-0.286206
chr1_17232950-_985	4.58568	-0.286206
chr1_17255750+_986	1.27744	0.687756
chr1_17255950-_987	1.10379	1.70444
chr1_17263100+_988	2.09132	2.50657
chr1_17263300-_989	2.00746	3.45772
chr1_17269100+_990	2.08522	-3.6996
chr1_17269200-_991	2.00892	-5.11524
chr1_17277600+_992	2.26133	5.32893
chr1_17277600+_993	1.33914	4.01931
chr1_17277600+_994	1.33914	4.01931
chr1_17277600+_995	4.86754	-0.0952615
chr1_17277600+_996	1.33914	4.01931
chr1_17277600+_997	3.04667	-0.385525
chr1_17277600+_998	1.33914	4.01931
chr1_17277600+_999	2.5913	-0.0293748
chr1_17277600+_1000	3.48869	0.646838
chr1_17277600+_1001	6.01773	0.131409
chr1_17277600+_1002	5.23736	1.10935
chr1_17277600-_1003	2.26133	5.32893
chr1_17277600-_1004	1.33914	4.01931
chr1_17277600-_1005	1.33914	4.01931
chr1_17277600-_1006	4.86754	-0.0952615
chr1_17277600-_1007	1.33914	4.01931
chr1_17277600-_1008	3.04667	-0.385525
chr1_17277600-_1009	1.33914	4.01931
chr1_17277600-_1010	2.5913	-0.0293748
chr1_17277600-_1011	3.48869	0.646838
chr1_17277600-_1012	6.01773	0.131409
chr1_17277600-_1013	5.23736	1.10935
chr1_17727059+_1014	5.21605	1.40218
chr1_17727059+_1015	4.09042	-0.0829367
chr1_17727059+_1016	4.31503	0.201668
chr1_17727059+_1017	10.1342	-1.20526
chr1_17727059+_1018	8.23858	-1.3531
chr1_17727059+_1019	8.24915	-1.3045
chr1_17727059+_1020	8.30729	-1.22512
chr1_17727059+_1021	8.25913	-1.32156
chr1_17727059+_1022	8.53138	-1.11162
chr1_17727289-_1023	5.21605	1.40218
chr1_17727289-_1024	4.09042	-0.0829367
chr1_17727289-_1025	4.31503	0.201668
chr1_18145907-_1026	10.1342	-1.20526
chr1_18145907-_1027	8.23858	-1.3531
chr1_18145907-_1028	8.24915	-1.3045
chr1_18145907-_1029	8.30729	-1.22512
chr1_18145907-_1030	8.25913	-1.32156
chr1_18145907-_1031	8.53138	-1.11162
chr1_18668450+_1032	0.566873	-2.4714
chr1_18668550-_1033	0.566873	-2.4714
chr1_18679050+_1034	1.0701	-3.64978
chr1_18679150-_1035	1.0701	-3.64978
chr1_18715800+_1036	0.906344	3.21389
chr1_18716000-_1037	0.523205	2.21936
chr1_18760850+_1038	5.11295	-0.128456
chr1_18760850+_1039	3.93172	1.12888
chr1_18760850+_1040	5.2218	-0.0734945
chr1_18760850+_1041	3.16083	0.984645
chr1_18760850+_1042	1.94165	4.91209
chr1_18760850+_1043	6.74807	-0.705804
chr1_18760850-_1044	5.11295	-0.128456
chr1_18760850-_1045	3.93172	1.12888
chr1_18760850-_1046	5.2218	-0.0734945
chr1_18760850-_1047	3.16083	0.984645
chr1_18760850-_1048	1.94165	4.91209
chr1_18760850-_1049	6.74807	-0.705804
chr1_18760850-_1050	3.89787	2.27155
chr1_18760850-_1051	2.94243	3.51886
chr1_18760850-_1052	4.45915	1.25935
chr1_19208960+_1053	3.89787	2.27155
chr1_19208960+_1054	2.94243	3.51886
chr1_19208960+_1055	4.45915	1.25935
chr1_19309450+_1056	5.9949	-0.853918
chr1_19309450-_1057	5.9949	-0.853918
chr1_19315700+_1058	1.0701	-3.64978
chr1_19315800-_1059	1.0701	-3.64978
chr1_19324200-_1060	3.94399	-0.949627
chr1_19324200-_1061	1.94607	0.237507
chr1_19324250+_1062	3.82632	-1.07276
chr1_19328700+_1063	0.990544	-0.310914
chr1_19328700+_1064	1.94607	0.237507
chr1_19348650+_1065	0.566873	-2.4714
chr1_19348650-_1066	0.566873	-2.4714
chr1_19358450+_1067	1.20879	3.79698
chr1_19358500-_1068	1.20879	3.79698
chr1_19381950+_1069	0.330986	1.41366
chr1_19398850+_1070	2.19861	0.168154
chr1_19399100-_1071	2.12823	-0.00860911
chr1_19408300+_1072	1.20879	3.79698
chr1_19408450-_1073	1.20879	3.79698
chr1_19412550+_1074	0.566873	-2.4714
chr1_19412800-_1075	0.566873	-2.4714
chr1_19417400+_1076	2.04562	2.24267
chr1_19417450-_1077	2.04562	2.24267
chr1_19422050+_1078	1.82534	-0.567232
chr1_19422150-_1079	1.82534	-0.567232
chr1_19437850+_1080	1.53893	4.33157
chr1_19437950-_1081	1.53893	4.33157
chr1_19445600+_1082	2.18519	-0.952173
chr1_19445600-_1083	2.09524	-0.77227
chr1_19451100-_1084	0.350378	-1.62763
chr1_19458450+_1085	0.632073	-2.64585
chr1_19458500-_1086	0.632073	-2.64585
chr1_19462850+_1087	1.0701	-3.64978
chr1_19462950-_1088	1.0701	-3.64978
chr1_19467650+_1089	1.98579	-0.315122
chr1_19467700-_1090	1.98579	-0.315122
chr1_19479500+_1091	2.73553	0.289902
chr1_19479500+_1092	2.94748	1.77691
chr1_19479600-_1093	2.63759	0.0696645
chr1_19510200-_1094	0.7613	2.87869
chr1_19514500-_1095	1.09232	3.58361
chr1_19531350-_1096	2.77394	1.51029
chr1_19540200+_1097	2.54247	3.14083
chr1_19540350-_1098	2.03368	5.02753
chr1_19550400+_1099	1.20879	3.79698
chr1_19550450-_1100	1.20879	3.79698
chr1_19570700+_1101	1.32907	-4.11527
chr1_19570700-_1102	1.32907	-4.11527
chr1_19590250-_1103	0.330986	1.41366
chr1_19598750+_1104	1.2892	-4.0508
chr1_19598800-_1105	1.2892	-4.0508
chr1_19605000+_1106	1.76831	-4.78756
chr1_19605000-_1107	1.76831	-4.78756
chr1_19622800+_1108	3.89477	0.816966
chr1_19622800-_1109	3.89477	0.816966
chr1_19631650+_1110	1.92582	-1.13142
chr1_19631700-_1111	2.09789	-1.45144
chr1_19637600+_1112	0.632073	-2.64585
chr1_19637600-_1113	0.632073	-2.64585
chr1_19642650+_1114	0.600028	2.43618
chr1_19642650-_1115	0.600028	2.43618
chr1_19647700+_1116	0.566873	-2.4714
chr1_19647850-_1117	0.566873	-2.4714
chr1_19656550+_1118	0.906344	3.21389
chr1_19656700-_1119	0.906344	3.21389
chr1_19664050+_1120	1.20879	3.79698
chr1_19664050-_1121	1.20879	3.79698
chr1_19689450-_1122	0.826696	3.02434
chr1_19689850+_1123	0.600028	2.43618
chr1_19702000+_1124	1.02254	3.44104
chr1_19702050-_1125	1.02254	3.44104
chr1_19713750+_1126	0.632073	-2.64585
chr1_19713800-_1127	0.632073	-2.64585
chr1_19731250+_1128	2.44607	-0.418856
chr1_19731250-_1129	2.44607	-0.418856
chr1_19783750+_1130	1.82518	-4.8646
chr1_19783950-_1131	1.58194	-4.51465
chr1_19800600+_1132	2.46095	-0.0694236
chr1_19800700-_1133	3.28518	-0.522331
chr1_19811900+_1134	1.52002	-2.8233
chr1_19814950+_1135	1.9305	0.411848
chr1_19829750+_1136	0.350378	-1.62763
chr1_19838250-_1137	0.330986	1.41366
chr1_19844900+_1138	0.566873	-2.4714
chr1_19845100-_1139	0.311102	-1.53068
chr1_19867800+_1140	1.20879	3.79698
chr1_19867850-_1141	1.20879	3.79698
chr1_19879650+_1142	1.02254	3.44104
chr1_19879750-_1143	1.02254	3.44104
chr1_19888200+_1144	0.972781	-3.46703
chr1_19888350-_1145	0.972781	-3.46703
chr1_19892650+_1146	0.566873	-2.4714
chr1_19892800-_1147	0.566873	-2.4714
chr1_19898350+_1148	0.566873	-2.4714
chr1_19898350-_1149	0.566873	-2.4714
chr1_19931850+_1150	2.12736	-5.27281
chr1_19931900-_1151	2.12736	-5.27281
chr1_19935150+_1152	0.523205	2.21936
chr1_19935200-_1153	0.523205	2.21936
chr1_19945400+_1154	0.972781	-3.46703
chr1_19945450-_1155	0.972781	-3.46703
chr1_19951050+_1156	0.566873	-2.4714
chr1_19951050-_1157	0.566873	-2.4714
chr1_19957300+_1158	0.990544	-0.310914
chr1_19957400-_1159	0.990544	-0.310914
chr1_19968650+_1160	1.75573	1.75464
chr1_19968750-_1161	2.70901	-1.01179
chr1_19979650+_1162	1.85279	-4.90114
chr1_19988650+_1163	5.47554	0.958618
chr1_19988650+_1164	4.02363	-4.8946
chr1_19988650+_1165	3.92818	-4.92702
chr1_19988700-_1166	5.47554	0.958618
chr1_20115100-_1167	4.02363	-4.8946
chr1_20115100-_1168	3.92818	-4.92702
chr1_20115100-_1169	9.07535	-1.20217
chr1_20669882+_1170	9.0736	-1.20799
chr1_20715600+_1171	0.972781	-3.46703
chr1_20715650-_1172	0.972781	-3.46703
chr1_20720300+_1173	1.27744	0.687756
chr1_20720300-_1174	1.27744	0.687756
chr1_20726150+_1175	1.2892	-4.0508
chr1_20726200-_1176	1.2892	-4.0508
chr1_20735300+_1177	1.72175	1.69012
chr1_20735300-_1178	1.72175	1.69012
chr1_20752600+_1179	2.57172	1.01097
chr1_20752650-_1180	2.57172	1.01097
chr1_20767200+_1181	2.01789	2.20261
chr1_20767500-_1182	1.91649	3.23219
chr1_20775400+_1183	1.25703	3.87812
chr1_20775400+_1184	4.37623	0.565236
chr1_20775400+_1185	4.96619	1.49194
chr1_20775400+_1186	1.71954	0.841792
chr1_20775500-_1187	1.25703	3.87812
chr1_20784275-_1188	4.37623	0.565236
chr1_20784275-_1189	4.96619	1.49194
chr1_20784275-_1190	1.71954	0.841792
chr1_20825400+_1191	3.51936	-2.85998
chr1_20825400+_1192	4.42962	-0.0537277
chr1_20825400+_1193	5.21707	0.0788869
chr1_20825500-_1194	3.51936	-2.85998
chr1_20825500-_1195	4.42962	-0.0537277
chr1_20825500-_1196	5.21707	0.0788869
chr1_20882050+_1197	0.600028	2.43618
chr1_20882150-_1198	2.48444	-1.09592
chr1_20890550+_1199	1.04652	-0.094146
chr1_20890550+_1200	2.18003	5.21837
chr1_20890550-_1201	1.04652	-0.094146
chr1_20890550-_1202	2.18003	5.21837
chr1_20945900+_1203	2.52718	5.65355
chr1_20945900+_1204	1.02254	3.44104
chr1_20945900+_1205	0.523205	2.21936
chr1_20945900+_1206	4.51796	4.28283
chr1_20945950-_1208	2.52718	5.65355
chr1_20945950-_1209	1.02254	3.44104
chr1_20945950-_1210	0.523205	2.21936
chr1_20945950-_1211	4.51796	4.28283
chr1_21085300+_1214	0.566873	-2.4714
chr1_21085400-_1215	0.566873	-2.4714
chr1_21095100+_1216	1.85311	1.91834
chr1_21095100-_1217	1.63088	1.50044
chr1_21101350-_1218	1.02254	3.44104
chr1_21109250-_1219	0.599841	-2.56078
chr1_21112600+_1220	4.75265	-0.0797488
chr1_21112650-_1221	1.04652	-0.094146
chr1_21117800-_1222	4.69542	-0.140758
chr1_21134100+_1223	1.45869	4.2119
chr1_21134300-_1224	1.20879	3.79698
chr1_21142200+_1225	3.242	-1.38325
chr1_21142200-_1226	3.242	-1.38325
chr1_21161500+_1227	1.66226	-1.68951
chr1_21161600-_1228	1.66226	-1.68951
chr1_21166450+_1229	4.4917	1.7106
chr1_21166450+_1230	4.18648	-0.792727
chr1_21166450-_1231	4.4917	1.7106
chr1_21166450-_1232	4.67341	-0.369698
chr1_21198300+_1233	3.19672	0.22495
chr1_21210400+_1234	1.77447	0.434795
chr1_21210400+_1235	0.632073	-2.64585
chr1_21210400+_1236	2.06097	2.27772
chr1_21210400+_1237	2.17668	1.15036
chr1_21210500-_1238	1.77447	0.434795
chr1_21210500-_1239	0.632073	-2.64585
chr1_21210500-_1240	2.06097	2.27772
chr1_21210500-_1241	2.17668	1.15036
chr1_21250650-_1242	1.40199	1.01012
chr1_21250650-_1243	3.927	1.77689
chr1_21268150+_1244	1.40199	1.01012
chr1_21268150+_1245	3.927	1.77689
chr1_21268150+_1246	6.62086	0.376099
chr1_21268150+_1247	9.89106	0.044432
chr1_21268150+_1248	9.91906	-0.196799
chr1_21268150+_1249	9.60799	-0.256066
chr1_21268150+_1250	9.67035	-0.522889
chr1_21268150+_1251	10.5745	-0.322275
chr1_21268150+_1252	8.68963	0.233069
chr1_21268150+_1253	8.56092	0.228289
chr1_21268150+_1254	8.44848	0.08507
chr1_21268150+_1255	9.04565	-0.0134037
chr1_21268150+_1256	6.13502	-0.122935
chr1_21268150+_1257	4.79433	0.393939
chr1_21268150+_1258	4.68181	-1.06082
chr1_21268150+_1259	3.87902	-3.00052
chr1_21268150+_1260	3.60107	-6.9924
chr1_21268150+_1261	3.70144	-3.63047
chr1_21268150+_1262	8.60326	-0.841085
chr1_21268150+_1263	5.79483	-0.51905
chr1_21298252-_1264	6.62086	0.376099
chr1_21298252-_1265	9.89106	0.044432
chr1_21298252-_1266	9.91906	-0.196799
chr1_21298252-_1267	9.60799	-0.256066
chr1_21298252-_1268	9.67035	-0.522889
chr1_21298252-_1269	10.5745	-0.322275
chr1_21298252-_1270	8.68963	0.233069
chr1_21298252-_1271	8.56092	0.228289
chr1_21298252-_1272	8.44848	0.08507
chr1_21298252-_1273	9.04565	-0.0134037
chr1_21298252-_1274	6.13502	-0.122935
chr1_21298252-_1275	4.79433	0.393939
chr1_21298252-_1276	4.68181	-1.06082
chr1_21298252-_1277	3.87902	-3.00052
chr1_21298252-_1278	3.60107	-6.9924
chr1_21298252-_1279	3.70144	-3.63047
chr1_21298252-_1280	8.60326	-0.841085
chr1_21298252-_1281	4.70068	-1.35616
chr1_22264950-_1282	2.46916	-5.70017
chr1_22269850-_1283	2.3183	-5.51456
chr1_22273550-_1284	4.93783	0.108365
chr1_22809550+_1286	1.02226	-3.56101
chr1_22809700-_1287	1.02226	-3.56101
chr1_22822250+_1288	1.02254	3.44104
chr1_22822250-_1289	1.02254	3.44104
chr1_22831050-_1290	1.20539	-3.90107
chr1_22831100+_1291	1.20539	-3.90107
chr1_22838150+_1293	8.59215	-0.371547
chr1_22838150+_1294	3.72789	0.367255
chr1_22838150-_1296	8.59215	-0.371547
chr1_22838150-_1297	3.93986	0.517669
chr1_22890600+_1298	1.63088	1.50044
chr1_22895300+_1299	2.21846	1.35465
chr1_22895300+_1300	1.99923	-1.72236
chr1_22895300+_1301	5.32148	-0.667052
chr1_22895350-_1302	2.21846	1.35465
chr1_22895350-_1303	1.99923	-1.72236
chr1_22902250-_1304	5.32148	-0.667052
chr1_22915050+_1305	0.906344	3.21389
chr1_22915150-_1306	0.906344	3.21389
chr1_22919700+_1307	1.09232	3.58361
chr1_22919750-_1308	1.25703	3.87812
chr1_22923650+_1309	1.49936	4.27352
chr1_22923650+_1311	3.21937	0.121338
chr1_22923750-_1312	1.49936	4.27352
chr1_22923750-_1314	3.25283	0.193151
chr1_22949500+_1315	4.67939	-0.107653
chr1_22949550-_1316	4.67939	-0.107653
chr1_22958700+_1317	0.632073	-2.64585
chr1_22958800-_1318	0.632073	-2.64585
chr1_22963700+_1319	1.32907	-4.11527
chr1_22966100-_1320	1.32907	-4.11527
chr1_22973500+_1321	0.523205	2.21936
chr1_22973600-_1322	0.523205	2.21936
chr1_22980600+_1323	0.632073	-2.64585
chr1_22980600-_1324	0.632073	-2.64585
chr1_22989000+_1325	1.02254	3.44104
chr1_22989000-_1326	1.02254	3.44104
chr1_22993650+_1327	1.0701	-3.64978
chr1_22993800-_1328	1.0701	-3.64978
chr1_22998050+_1329	0.632073	-2.64585
chr1_22998200-_1330	0.632073	-2.64585
chr1_23004250+_1331	1.89189	0.857837
chr1_23004300-_1332	1.89189	0.857837
chr1_23024850+_1333	0.523205	2.21936
chr1_23025000-_1334	0.523205	2.21936
chr1_23040650+_1335	0.523205	2.21936
chr1_23040650-_1336	0.523205	2.21936
chr1_23232950+_1337	2.10391	-5.23581
chr1_23233150-_1338	2.10391	-5.23581
chr1_23246700+_1339	3.54691	0.548884
chr1_23246750-_1340	3.54691	0.548884
chr1_23255700+_1341	8.1123	-0.342949
chr1_23255700+_1342	8.30049	0.539735
chr1_23255700+_1343	4.51875	0.583965
chr1_23255700+_1344	2.19011	1.41882
chr1_23255900-_1345	8.1123	-0.342949
chr1_23255900-_1346	8.30049	0.539735
chr1_23255900-_1347	4.51875	0.583965
chr1_23255900-_1348	6.51258	2.06766
chr1_23255900-_1349	0.632073	-2.64585
chr1_23301400+_1350	4.0215	0.847692
chr1_23309950+_1351	6.17474	2.45804
chr1_23309950+_1352	0.632073	-2.64585
chr1_23350600+_1353	2.44885	1.04598
chr1_23350750-_1354	2.44885	1.04598
chr1_23358400+_1355	1.77464	4.6761
chr1_23358400+_1357	1.34297	-1.30918
chr1_23358650-_1358	1.6794	4.53896
chr1_23358650-_1360	1.34297	-1.30918
chr1_23391900+_1361	5.09592	2.32667
chr1_23391900-_1362	5.09592	2.32667
chr1_23412900+_1363	1.9772	4.95405
chr1_23413100-_1364	1.8948	4.84192
chr1_23421800+_1365	0.600028	2.43618
chr1_23421850-_1366	0.600028	2.43618
chr1_23425400+_1367	1.56069	1.58844
chr1_23425450-_1368	1.56069	1.58844
chr1_23436100+_1369	3.06988	2.71868
chr1_23436100-_1370	3.06988	2.71868
chr1_23444850+_1371	2.10606	-0.595322
chr1_23444900-_1372	2.10606	-0.595322
chr1_23463000+_1373	0.632073	-2.64585
chr1_23463150-_1374	0.632073	-2.64585
chr1_23471500+_1375	1.36411	1.17739
chr1_23471550-_1376	1.48168	1.43874
chr1_23492350+_1377	1.48168	1.43874
chr1_23492350-_1378	1.48168	1.43874
chr1_23497750+_1379	2.16901	5.21151
chr1_23497850-_1380	2.16901	5.21151
chr1_23504950+_1381	1.49936	4.27352
chr1_23505000-_1382	1.49936	4.27352
chr1_23511000+_1383	1.37091	2.29455
chr1_23515850-_1384	2.58614	2.48304
chr1_23519650+_1385	2.14358	2.58102
chr1_23531800+_1386	2.86115	-0.462631
chr1_23531800-_1387	2.86115	-0.462631
chr1_23539550+_1388	0.566873	-2.4714
chr1_23539550-_1389	0.566873	-2.4714
chr1_23548850+_1390	6.12874	0.93075
chr1_23548950-_1391	6.25128	0.70714
chr1_23548950-_1392	3.59376	-1.03644
chr1_23571450+_1393	3.25451	-1.66455
chr1_23598950+_1394	2.07539	-0.13711
chr1_23611400+_1395	2.43363	-2.48912
chr1_23615300+_1396	2.52389	-0.491632
chr1_23619250+_1397	1.84727	-0.883615
chr1_23631750+_1398	2.1281	-2.03073
chr1_23638400+_1399	1.89457	-0.398389
chr1_23646950+_1400	2.573	-1.94938
chr1_23647000-_1401	2.573	-1.94938
chr1_23652100+_1402	3.2026	0.681879
chr1_23652250-_1403	3.2026	0.681879
chr1_23659800+_1404	2.98459	0.35673
chr1_23659800+_1405	0.74657	0.804252
chr1_23659850-_1406	2.98459	0.35673
chr1_23659850-_1407	2.58357	-0.131246
chr1_23670800+_1408	2.04195	-0.163431
chr1_23678700+_1409	3.88863	2.50947
chr1_23678700-_1410	3.88863	2.50947
chr1_23694100+_1411	1.60998	-0.198532
chr1_23694100-_1412	1.60998	-0.198532
chr1_23701550+_1413	0.784056	-3.05351
chr1_23701550-_1414	0.972781	-3.46703
chr1_23709650+_1415	2.06781	0.27593
chr1_23709700-_1416	2.06781	0.27593
chr1_23721550+_1417	0.906344	3.21389
chr1_23721600-_1418	0.906344	3.21389
chr1_23732300+_1419	0.523205	2.21936
chr1_23732350-_1420	0.523205	2.21936
chr1_23751150+_1421	1.81707	-0.89797
chr1_23751250-_1422	1.81707	-0.89797
chr1_23762850+_1423	4.53621	0.64914
chr1_23762850+_1424	0.74657	0.804252
chr1_23762850+_1425	1.47023	2.60392
chr1_23762850+_1426	0.523205	2.21936
chr1_23762850+_1427	1.59361	-1.82906
chr1_23762850+_1428	5.92453	-0.235577
chr1_23762950-_1429	4.53621	0.64914
chr1_23762950-_1430	0.74657	0.804252
chr1_23762950-_1431	1.47023	2.60392
chr1_23762950-_1432	0.523205	2.21936
chr1_23762950-_1433	1.59361	-1.82906
chr1_23762950-_1434	5.92453	-0.235577
chr1_23987500+_1435	0.632073	-2.64585
chr1_23987550-_1436	0.632073	-2.64585
chr1_23992100+_1437	2.38577	1.62923
chr1_23992100+_1438	2.54903	0.51363
chr1_23992100+_1439	2.53255	0.748528
chr1_23992100+_1440	1.62757	1.72478
chr1_23992150-_1441	2.38577	1.62923
chr1_23992150-_1442	2.54903	0.51363
chr1_23992150-_1443	2.53255	0.748528
chr1_23992150-_1444	1.62757	1.72478
chr1_24111300+_1445	2.04915	5.05505
chr1_24111300-_1446	2.04915	5.05505
chr1_24114800+_1447	0.566873	-2.4714
chr1_24115000-_1448	0.311102	-1.53068
chr1_24120550+_1449	0.632073	-2.64585
chr1_24120750-_1450	0.350378	-1.62763
chr1_24138500+_1451	1.38699	-1.10033
chr1_24138550-_1452	1.83913	-2.02378
chr1_24143450+_1453	0.972781	-3.46703
chr1_24150500+_1454	0.566873	-2.4714
chr1_24150600-_1455	0.566873	-2.4714
chr1_24164300+_1456	1.02254	3.44104
chr1_24164300-_1457	1.02254	3.44104
chr1_24176700+_1458	0.972781	-3.46703
chr1_24176800-_1459	0.972781	-3.46703
chr1_24257000+_1460	6.79683	0.241279
chr1_24257900-_1461	6.79326	0.249132
chr1_24591450+_1462	2.42118	-3.13193
chr1_24591450+_1463	1.02254	3.44104
chr1_24591600-_1464	2.42118	-3.13193
chr1_24591600-_1465	1.02254	3.44104
chr1_24605200+_1466	1.3293	1.08023
chr1_24605350-_1467	1.3293	1.08023
chr1_24611500+_1468	5.36532	0.206607
chr1_24611500+_1469	12.1688	-0.293218
chr1_24611500+_1470	11.6731	0.0543056
chr1_24611500+_1471	10.6344	-0.0685045
chr1_24611500+_1472	16.2233	0.0438199
chr1_24611500+_1473	13.9524	-0.0554675
chr1_24611500+_1474	5.18507	-0.783654
chr1_24611500-_1475	5.36532	0.206607
chr1_24611500-_1476	12.1688	-0.293218
chr1_24611500-_1477	11.6731	0.0543056
chr1_24611500-_1478	10.6344	-0.0685045
chr1_24611500-_1479	16.2233	0.0438199
chr1_24611500-_1480	13.9524	-0.0554675
chr1_24611500-_1481	5.18507	-0.783654
chr1_24636600+_1482	0.566873	-2.4714
chr1_24636750-_1483	0.566873	-2.4714
chr1_24640350-_1484	0.566873	-2.4714
chr1_24643850+_1485	2.28977	1.47166
chr1_24643850-_1486	1.98962	2.15914
chr1_24649900-_1487	0.74657	0.804252
chr1_24656200+_1488	3.14786	2.37093
chr1_24656250-_1489	3.14786	2.37093
chr1_24672550+_1490	3.11463	-1.34317
chr1_24672550+_1491	4.41267	1.13226
chr1_24672550+_1492	2.64391	0.998852
chr1_24672550+_1493	3.60689	-0.122749
chr1_24672550+_1494	5.78121	0.0402997
chr1_24672550+_1495	6.06345	0.234385
chr1_24672550+_1496	2.49985	1.92389
chr1_24672550-_1497	3.11463	-1.34317
chr1_24672550-_1498	4.41267	1.13226
chr1_24672550-_1499	2.64391	0.998852
chr1_24672550-_1500	3.60689	-0.122749
chr1_24672550-_1501	5.78121	0.0402997
chr1_24672550-_1502	6.06345	0.234385
chr1_24672550-_1503	2.49985	1.92389
chr1_24838100+_1504	1.70447	0.895577
chr1_24838100-_1505	1.70447	0.895577
chr1_24850300+_1506	0.906344	3.21389
chr1_24850400-_1507	0.906344	3.21389
chr1_24859400+_1508	0.632073	-2.64585
chr1_24859550-_1509	0.632073	-2.64585
chr1_24869400+_1510	0.74657	0.804252
chr1_24869400-_1511	0.74657	0.804252
chr1_24886250+_1512	1.40565	-4.23543
chr1_24886400-_1513	1.40565	-4.23543
chr1_24904350+_1514	0.990544	-0.310914
chr1_24904450-_1515	0.990544	-0.310914
chr1_24910200+_1516	1.20879	3.79698
chr1_24910400-_1517	0.727456	2.80075
chr1_24918350+_1518	0.972781	-3.46703
chr1_24918350-_1519	0.972781	-3.46703
chr1_24924350+_1520	0.285192	1.2931
chr1_24924650-_1521	0.285192	1.2931
chr1_24931200+_1522	0.523205	2.21936
chr1_24931200-_1523	0.523205	2.21936
chr1_24947100+_1524	1.34893	4.0271
chr1_24947300-_1525	0.826696	3.02434
chr1_24960250+_1526	0.784056	-3.05351
chr1_24960450-_1527	0.784056	-3.05351
chr1_24966650+_1528	0.632073	-2.64585
chr1_24966650-_1529	0.632073	-2.64585
chr1_24975900+_1530	2.0994	1.00742
chr1_24976050-_1531	2.0994	1.00742
chr1_25004300+_1532	1.9717	-2.24834
chr1_25004300-_1533	1.9717	-2.24834
chr1_25010850+_1534	0.939945	-0.136475
chr1_25010850-_1535	0.939945	-0.136475
chr1_25014350+_1536	6.04333	0.395952
chr1_25014450-_1537	6.04333	0.395952
chr1_25031150+_1538	1.02254	3.44104
chr1_25031200-_1539	1.02254	3.44104
chr1_25054250+_1540	4.62066	0.544806
chr1_25054250-_1541	4.62066	0.544806
chr1_25067800-_1543	2.48178	-2.06105
chr1_25786950+_1545	2.48178	-2.06105
chr1_25840800+_1546	1.84621	1.91908
chr1_25840850-_1547	1.84621	1.91908
chr1_25854000+_1548	0.632073	-2.64585
chr1_25854050-_1549	0.632073	-2.64585
chr1_25864450+_1550	0.566873	-2.4714
chr1_25864500-_1551	0.566873	-2.4714
chr1_25876550+_1552	0.311102	-1.53068
chr1_25876800-_1553	0.311102	-1.53068
chr1_25885450+_1554	0.854125	-1.1166
chr1_25885550-_1555	1.04652	-0.094146
chr1_25892550+_1556	4.56849	0.015601
chr1_25892700-_1557	4.10454	0.0619708
chr1_25916150-_1558	2.78016	-0.442826
chr1_25925650+_1559	0.523205	2.21936
chr1_25925650-_1560	0.523205	2.21936
chr1_25930650+_1561	1.67769	-4.65061
chr1_25930700-_1562	1.67769	-4.65061
chr1_25960500+_1563	1.36411	1.17739
chr1_25961950-_1564	1.23609	0.857421
chr1_25972700+_1565	1.20879	3.79698
chr1_25972700-_1566	1.20879	3.79698
chr1_25975900+_1567	1.56544	-1.50722
chr1_25975950-_1568	1.56544	-1.50722
chr1_25983450+_1569	1.5938	1.431
chr1_25983650-_1570	1.46496	1.15174
chr1_26009850+_1571	1.98579	-0.315122
chr1_26010000-_1572	1.98579	-0.315122
chr1_26030100+_1573	0.600028	2.43618
chr1_26030150-_1574	0.600028	2.43618
chr1_26046950+_1575	1.70678	4.58349
chr1_26047100-_1576	1.70678	4.58349
chr1_26055800+_1577	0.523205	2.21936
chr1_26055800-_1578	0.523205	2.21936
chr1_26068650+_1579	0.632073	-2.64585
chr1_26068750-_1580	1.04652	-0.094146
chr1_26071650+_1581	0.600028	2.43618
chr1_26079400+_1582	1.83945	4.76437
chr1_26079400-_1583	1.83945	4.76437
chr1_26082450+_1584	2.1062	1.26982
chr1_26082450-_1585	2.1062	1.26982
chr1_26089400+_1586	0.566873	-2.4714
chr1_26089400-_1587	0.566873	-2.4714
chr1_26101500+_1588	1.02226	-3.56101
chr1_26101600-_1589	1.02226	-3.56101
chr1_26114150+_1590	5.72041	-1.4412
chr1_26114350-_1591	5.71442	-1.46421
chr1_26129450+_1592	0.523205	2.21936
chr1_26129650-_1593	0.285192	1.2931
chr1_26134000+_1594	1.61457	-4.56105
chr1_26134150-_1595	1.61457	-4.56105
chr1_26152050+_1596	1.02254	3.44104
chr1_26152050-_1597	1.02254	3.44104
chr1_26157750+_1598	0.906344	3.21389
chr1_26159450-_1599	0.727456	2.80075
chr1_26181750-_1600	0.285192	1.2931
chr1_26190050+_1601	0.523205	2.21936
chr1_26190150-_1602	0.523205	2.21936
chr1_26201800+_1603	0.523205	2.21936
chr1_26202000-_1604	0.285192	1.2931
chr1_26219150+_1605	0.285192	1.2931
chr1_26243250+_1606	0.600028	2.43618
chr1_26243250-_1607	0.600028	2.43618
chr1_26248350+_1608	0.600028	2.43618
chr1_26248450-_1609	0.600028	2.43618
chr1_26253850+_1610	3.53153	-1.2358
chr1_26253850-_1611	3.59448	-1.02027
chr1_26253850-_1612	2.70066	0.887778
chr1_26253850-_1613	1.16202	-0.504331
chr1_26253850-_1614	0.600028	2.43618
chr1_26253850-_1615	0.965611	3.33151
chr1_26305000+_1616	0.812622	1.02107
chr1_26305000+_1617	2.70066	0.887778
chr1_26305000+_1618	1.16202	-0.504331
chr1_26305000+_1619	0.600028	2.43618
chr1_26305000+_1620	0.965611	3.33151
chr1_26341500+_1621	4.62194	0.315197
chr1_26341550-_1622	4.62194	0.315197
chr1_26364100+_1623	0.566873	-2.4714
chr1_26364300-_1624	0.311102	-1.53068
chr1_26376500+_1625	0.523205	2.21936
chr1_26376550-_1626	0.523205	2.21936
chr1_26395000+_1627	1.8352	0.424345
chr1_26395000-_1628	1.8352	0.424345
chr1_26402500+_1629	1.90895	-0.137039
chr1_26402550-_1630	1.90895	-0.137039
chr1_26408050+_1631	0.972781	-3.46703
chr1_26408150-_1632	0.972781	-3.46703
chr1_26415450+_1633	2.65565	-0.176054
chr1_26415550-_1634	2.65565	-0.176054
chr1_26432950+_1635	1.0701	-3.64978
chr1_26433150-_1636	0.632073	-2.64585
chr1_26437950+_1637	0.965611	3.33151
chr1_26437950-_1638	0.965611	3.33151
chr1_26442650+_1639	1.39533	0.217027
chr1_26442700-_1640	1.53873	-0.225408
chr1_26453350+_1641	1.23609	0.857421
chr1_26453550-_1642	0.939945	-0.136475
chr1_26458750+_1643	1.78892	1.81225
chr1_26458850-_1644	1.78892	1.81225
chr1_26466950+_1645	4.91451	0.734458
chr1_26467200-_1646	4.86126	0.645023
chr1_26514900+_1647	2.05254	1.17807
chr1_26515050-_1648	2.05254	1.17807
chr1_26524500+_1649	0.997874	0.0803387
chr1_26524550-_1650	0.997874	0.0803387
chr1_26534950-_1651	2.33338	1.66002
chr1_26535700+_1652	2.1323	1.31427
chr1_26547950+_1653	0.632073	-2.64585
chr1_26548100-_1654	0.632073	-2.64585
chr1_26553400+_1656	0.972781	-3.46703
chr1_26553450-_1657	0.972781	-3.46703
chr1_26558300+_1658	1.02254	3.44104
chr1_26558450-_1659	1.02254	3.44104
chr1_26565850-_1660	2.18737	-1.59413
chr1_26565850-_1661	1.34893	4.0271
chr1_26566000+_1662	2.11643	-2.00509
chr1_26566000+_1663	1.34893	4.0271
chr1_26575500+_1664	1.02254	3.44104
chr1_26575550-_1665	1.02254	3.44104
chr1_26590400-_1666	1.50279	-0.579788
chr1_26591000+_1667	1.38699	-1.10033
chr1_26616750+_1668	0.600028	2.43618
chr1_26616750-_1669	0.600028	2.43618
chr1_26627100+_1670	1.02254	3.44104
chr1_26627150-_1671	1.02254	3.44104
chr1_26635700+_1672	2.35711	-5.55789
chr1_26635700-_1674	2.35711	-5.55789
chr1_26644650+_1676	0.972781	-3.46703
chr1_26644800-_1677	0.566873	-2.4714
chr1_26653700+_1678	1.20879	3.79698
chr1_26653750-_1679	1.20879	3.79698
chr1_26672350+_1680	0.906344	3.21389
chr1_26672550-_1681	0.523205	2.21936
chr1_26682350+_1682	1.56544	-1.50722
chr1_26682750-_1683	1.56544	-1.50722
chr1_26699750+_1684	0.972781	-3.46703
chr1_26699800-_1685	0.972781	-3.46703
chr1_26707350+_1686	0.285192	1.2931
chr1_26707600-_1687	0.285192	1.2931
chr1_26711150+_1688	0.330986	1.41366
chr1_26729650+_1689	2.16901	5.21151
chr1_26729850-_1690	1.94165	4.91209
chr1_26745000+_1691	1.30939	-0.920172
chr1_26745000-_1692	1.30939	-0.920172
chr1_26754750+_1693	0.632073	-2.64585
chr1_26754900-_1694	0.632073	-2.64585
chr1_26770950+_1695	1.34893	4.0271
chr1_26771050-_1696	1.34893	4.0271
chr1_26784100+_1697	2.42891	0.0048175
chr1_26784100-_1698	2.42891	0.0048175
chr1_26789250+_1699	1.26289	-1.13043
chr1_26789300-_1700	1.26289	-1.13043
chr1_26805050+_1701	0.632073	-2.64585
chr1_26805100-_1702	0.632073	-2.64585
chr1_26814650+_1703	0.566873	-2.4714
chr1_26814650-_1704	0.566873	-2.4714
chr1_26822300+_1705	0.990544	-0.310914
chr1_26822600-_1706	0.775716	0.707276
chr1_26829300+_1707	0.566873	-2.4714
chr1_26829350-_1708	0.566873	-2.4714
chr1_26833150+_1709	1.46221	-0.727241
chr1_26833500-_1710	1.31057	-0.312637
chr1_26839900+_1711	1.25703	3.87812
chr1_26839950-_1712	1.25703	3.87812
chr1_26852300+_1713	1.20879	3.79698
chr1_26852300-_1714	1.20879	3.79698
chr1_26867300+_1715	2.03354	0.993708
chr1_26867400-_1716	2.03354	0.993708
chr1_26885750+_1717	0.566873	-2.4714
chr1_26885750-_1718	0.566873	-2.4714
chr1_26888850+_1719	1.38699	-1.10033
chr1_26888900-_1720	1.38699	-1.10033
chr1_26901800+_1721	1.02254	3.44104
chr1_26901800-_1722	1.02254	3.44104
chr1_26920850+_1723	0.632073	-2.64585
chr1_26921050-_1724	0.350378	-1.62763
chr1_26929000+_1725	1.0701	-3.64978
chr1_26929050-_1726	1.0701	-3.64978
chr1_26936100+_1727	0.330986	1.41366
chr1_26936350-_1728	0.330986	1.41366
chr1_26941200+_1729	1.02254	3.44104
chr1_26941300-_1730	1.02254	3.44104
chr1_26948400+_1731	2.63019	1.91612
chr1_26949300-_1732	3.02826	2.48625
chr1_26949300-_1733	2.22262	-2.84909
chr1_26956500+_1734	1.56908	4.38177
chr1_26956500+_1735	2.22262	-2.84909
chr1_26974350+_1736	1.15088	-1.94241
chr1_26974400-_1737	1.30939	-0.920172
chr1_26994850+_1738	0.566873	-2.4714
chr1_26994900-_1739	0.566873	-2.4714
chr1_27005200+_1740	1.50432	-0.136875
chr1_27005300-_1741	1.50432	-0.136875
chr1_27021900+_1742	0.965611	3.33151
chr1_27021900-_1743	0.965611	3.33151
chr1_27033650+_1744	0.566873	-2.4714
chr1_27033800-_1745	0.566873	-2.4714
chr1_27046800+_1746	1.2892	-4.0508
chr1_27046900-_1747	1.2892	-4.0508
chr1_27068950-_1748	3.22238	-1.29244
chr1_27069050+_1749	3.22238	-1.29244
chr1_27073500+_1750	1.51663	1.27375
chr1_27073600-_1751	1.51663	1.27375
chr1_27084000+_1752	0.600028	2.43618
chr1_27084000-_1753	0.600028	2.43618
chr1_27093300+_1754	0.566873	-2.4714
chr1_27093450-_1755	0.566873	-2.4714
chr1_27104800+_1756	0.826696	3.02434
chr1_27105050-_1757	0.826696	3.02434
chr1_27110750+_1758	0.972781	-3.46703
chr1_27110850-_1759	0.972781	-3.46703
chr1_27128200+_1761	0.285192	1.2931
chr1_27128500-_1762	0.285192	1.2931
chr1_27137350+_1763	0.523205	2.21936
chr1_27141900+_1764	1.8881	4.83847
chr1_27142000-_1765	1.8881	4.83847
chr1_27149450+_1766	1.51663	1.27375
chr1_27149750-_1767	1.37091	2.29455
chr1_27162200+_1768	1.76736	4.67118
chr1_27162350-_1769	1.76736	4.67118
chr1_27167800+_1770	0.523205	2.21936
chr1_27167800-_1771	0.523205	2.21936
chr1_27180350+_1772	4.47396	-0.753533
chr1_27180350-_1773	4.47396	-0.753533
chr1_27195250+_1774	1.74111	4.63056
chr1_27195400-_1775	1.74111	4.63056
chr1_27207000+_1776	0.632073	-2.64585
chr1_27207000-_1777	0.632073	-2.64585
chr1_27211350+_1778	1.04652	-0.094146
chr1_27211550-_1779	0.854125	-1.1166
chr1_27225750-_1780	0.330986	1.41366
chr1_27234600+_1781	0.632073	-2.64585
chr1_27234750-_1782	0.632073	-2.64585
chr1_27259800+_1783	0.566873	-2.4714
chr1_27259950-_1784	0.566873	-2.4714
chr1_27263300+_1785	0.600028	2.43618
chr1_27263350-_1786	0.600028	2.43618
chr1_27273600+_1787	0.906344	3.21389
chr1_27273600-_1788	0.906344	3.21389
chr1_27282700+_1789	0.523205	2.21936
chr1_27282750-_1790	0.523205	2.21936
chr1_27307000+_1791	0.566873	-2.4714
chr1_27307100-_1792	0.566873	-2.4714
chr1_27331950+_1793	1.34893	4.0271
chr1_27331950-_1794	1.61494	4.44229
chr1_27339650+_1795	0.600028	2.43618
chr1_27339850-_1796	0.330986	1.41366
chr1_27359100+_1797	0.311102	-1.53068
chr1_27359450-_1798	0.311102	-1.53068
chr1_27375050+_1799	0.906344	3.21389
chr1_27375150-_1800	0.906344	3.21389
chr1_27380200+_1801	0.972781	-3.46703
chr1_27380200-_1802	0.972781	-3.46703
chr1_27398050+_1803	1.4141	2.38107
chr1_27401050-_1804	1.09232	3.58361
chr1_27435050+_1805	1.66381	1.7886
chr1_27435100-_1806	1.66381	1.7886
chr1_27457300+_1807	1.73893	2.94423
chr1_27457500-_1808	1.02254	3.44104
chr1_27476700+_1809	0.523205	2.21936
chr1_27476700-_1810	0.523205	2.21936
chr1_27480300+_1811	0.523205	2.21936
chr1_27480300-_1812	0.523205	2.21936
chr1_27490350+_1813	1.27744	0.687756
chr1_27490550-_1814	0.990544	-0.310914
chr1_27503000+_1815	0.523205	2.21936
chr1_27503100-_1816	0.523205	2.21936
chr1_27509500+_1817	0.632073	-2.64585
chr1_27509750-_1818	0.632073	-2.64585
chr1_27516950-_1819	0.350378	-1.62763
chr1_27521800+_1820	0.632073	-2.64585
chr1_27521900-_1821	0.632073	-2.64585
chr1_27525850+_1822	2.20142	-0.537776
chr1_27525950-_1823	2.20142	-0.537776
chr1_27535800+_1824	2.23209	0.536731
chr1_27535850-_1825	2.23209	0.536731
chr1_27549700+_1826	0.632073	-2.64585
chr1_27549750-_1827	0.632073	-2.64585
chr1_27585300+_1828	0.523205	2.21936
chr1_27585300-_1829	0.523205	2.21936
chr1_27592400+_1830	1.58213	0.0828584
chr1_27592400-_1831	1.58213	0.0828584
chr1_27599650+_1832	1.34893	4.0271
chr1_27599700-_1833	1.34893	4.0271
chr1_27609200+_1834	0.566873	-2.4714
chr1_27609250-_1835	0.566873	-2.4714
chr1_27614650+_1836	0.566873	-2.4714
chr1_27614650-_1837	0.566873	-2.4714
chr1_27624200+_1838	1.45869	4.2119
chr1_27624400-_1839	0.906344	3.21389
chr1_27631600+_1840	1.02254	3.44104
chr1_27631650-_1841	1.02254	3.44104
chr1_27639300+_1842	0.350378	-1.62763
chr1_27639500-_1843	0.350378	-1.62763
chr1_27651700+_1844	0.566873	-2.4714
chr1_27651700-_1845	0.566873	-2.4714
chr1_27660100+_1846	0.600028	2.43618
chr1_27660150-_1847	0.600028	2.43618
chr1_27665850+_1848	1.49936	4.27352
chr1_27665850-_1849	1.49936	4.27352
chr1_27670600+_1850	0.600028	2.43618
chr1_27670650-_1851	0.600028	2.43618
chr1_27719800+_1852	1.1619	-3.82717
chr1_27719850-_1853	1.32907	-4.11527
chr1_27734900+_1854	0.600028	2.43618
chr1_27734900-_1855	0.600028	2.43618
chr1_27742300+_1856	0.523205	2.21936
chr1_27742300-_1857	0.523205	2.21936
chr1_27747000+_1858	0.990544	-0.310914
chr1_27747000-_1859	0.990544	-0.310914
chr1_27754400+_1860	0.939945	-0.136475
chr1_27754400-_1861	0.939945	-0.136475
chr1_27757500-_1862	0.285192	1.2931
chr1_27763400+_1863	1.02254	3.44104
chr1_27763400-_1864	1.02254	3.44104
chr1_27767700+_1865	1.70678	4.58349
chr1_27767750-_1866	1.70678	4.58349
chr1_27784350+_1867	0.523205	2.21936
chr1_27784400-_1868	0.523205	2.21936
chr1_27788750+_1869	1.45869	4.2119
chr1_27788900-_1870	1.45869	4.2119
chr1_27792900+_1871	0.523205	2.21936
chr1_27793000-_1872	0.523205	2.21936
chr1_27798050+_1873	0.965611	3.33151
chr1_27798150-_1874	0.965611	3.33151
chr1_27817650+_1875	0.632073	-2.64585
chr1_27817650-_1876	0.632073	-2.64585
chr1_27825200+_1877	1.71108	0.444954
chr1_27825300-_1878	1.71108	0.444954
chr1_27837300+_1879	1.62598	-1.89131
chr1_27837500-_1880	1.34297	-1.30918
chr1_27844150+_1881	0.523205	2.21936
chr1_27844350-_1882	0.285192	1.2931
chr1_27856500+_1883	2.31624	1.40849
chr1_27856550-_1884	2.38907	1.53237
chr1_27867400+_1885	0.906344	3.21389
chr1_27867400-_1886	0.906344	3.21389
chr1_27871800+_1887	1.51663	1.27375
chr1_27871950-_1888	1.51663	1.27375
chr1_27882700+_1889	1.67162	4.53372
chr1_27882750-_1890	1.67162	4.53372
chr1_27902000+_1891	1.02254	3.44104
chr1_27902050-_1892	1.02254	3.44104
chr1_27912600+_1893	1.47383	0.218163
chr1_27912800-_1894	1.48264	-0.650184
chr1_27922250+_1895	4.60544	0.954394
chr1_27922250+_1896	4.81068	0.199277
chr1_27922300-_1897	4.60544	0.954394
chr1_27922300-_1898	4.47129	0.566516
chr1_27954300-_1899	2.6232	-0.860816
chr1_27961100-_1900	1.66261	-4.63561
chr1_27976250+_1901	1.20879	3.79698
chr1_27976350-_1902	1.20879	3.79698
chr1_27987000+_1903	1.02254	3.44104
chr1_27987050-_1904	1.02254	3.44104
chr1_27991000+_1905	5.50929	0.204048
chr1_27991000-_1906	5.50929	0.204048
chr1_28004500+_1907	2.24683	-0.510729
chr1_28004550-_1908	2.24683	-0.510729
chr1_28010600+_1909	1.56544	-1.50722
chr1_28010750-_1910	1.56544	-1.50722
chr1_28027900+_1911	1.02254	3.44104
chr1_28028050-_1912	1.02254	3.44104
chr1_28035000+_1913	1.25703	3.87812
chr1_28035100-_1914	1.25703	3.87812
chr1_28048350+_1915	1.02226	-3.56101
chr1_28048350-_1916	1.02226	-3.56101
chr1_28063850+_1917	0.566873	-2.4714
chr1_28063850-_1918	0.566873	-2.4714
chr1_28071900+_1919	0.632073	-2.64585
chr1_28071950-_1920	0.632073	-2.64585
chr1_28099600+_1921	0.632073	-2.64585
chr1_28099650-_1922	0.632073	-2.64585
chr1_28106900+_1923	1.34871	-1.01586
chr1_28107200-_1924	1.20551	-0.627364
chr1_28114050+_1925	0.523205	2.21936
chr1_28114200-_1926	0.523205	2.21936
chr1_28126300+_1927	0.906344	3.21389
chr1_28126350-_1928	0.906344	3.21389
chr1_28135750+_1929	0.523205	2.21936
chr1_28135850-_1930	0.523205	2.21936
chr1_28163350+_1931	0.632073	-2.64585
chr1_28163400-_1932	0.632073	-2.64585
chr1_28166850+_1933	1.02226	-3.56101
chr1_28166950-_1934	1.02226	-3.56101
chr1_28176550+_1935	0.906344	3.21389
chr1_28176600-_1936	0.906344	3.21389
chr1_28189550+_1937	0.965611	3.33151
chr1_28189550-_1938	0.965611	3.33151
chr1_28202950+_1939	0.566873	-2.4714
chr1_28203000-_1940	0.566873	-2.4714
chr1_28206550+_1941	0.632073	-2.64585
chr1_28206600-_1942	0.632073	-2.64585
chr1_28227000+_1943	1.6307	-1.63453
chr1_28227100-_1944	1.36787	-4.17609
chr1_28230350-_1945	0.600028	2.43618
chr1_28240850+_1946	0.632073	-2.64585
chr1_28240850-_1947	0.632073	-2.64585
chr1_28249300+_1948	3.01421	-2.55603
chr1_28249500-_1949	2.85887	-2.35483
chr1_28259600+_1950	0.523205	2.21936
chr1_28259600-_1951	0.523205	2.21936
chr1_28264300+_1952	0.523205	2.21936
chr1_28264550-_1953	0.523205	2.21936
chr1_28275800+_1954	0.599841	-2.56078
chr1_28275800-_1956	0.599841	-2.56078
chr1_28300600+_1958	0.965611	3.33151
chr1_28300650-_1959	0.965611	3.33151
chr1_28311000+_1960	0.775716	0.707276
chr1_28311100-_1961	0.990544	-0.310914
chr1_28316200+_1962	0.632073	-2.64585
chr1_28316350-_1963	0.632073	-2.64585
chr1_28321000+_1964	2.22262	-2.84909
chr1_28321050-_1965	5.84104	0.0361201
chr1_28331250+_1966	5.74566	0.19131
chr1_28358100+_1967	0.523205	2.21936
chr1_28358150-_1968	0.523205	2.21936
chr1_28361250+_1969	0.600028	2.43618
chr1_28361350-_1970	0.600028	2.43618
chr1_28374250+_1971	2.51722	1.84462
chr1_28374250-_1972	2.51722	1.84462
chr1_28385500+_1973	2.24671	-2.67375
chr1_28385550-_1974	2.24671	-2.67375
chr1_28395450+_1975	0.632073	-2.64585
chr1_28395450-_1976	0.632073	-2.64585
chr1_28401550+_1977	0.997874	0.0803387
chr1_28401550-_1978	0.997874	0.0803387
chr1_28406000+_1979	1.3293	1.08023
chr1_28406050-_1980	1.3293	1.08023
chr1_28423050+_1981	1.2892	-4.0508
chr1_28423150-_1982	1.2892	-4.0508
chr1_28448900+_1983	0.523205	2.21936
chr1_28448900-_1984	0.523205	2.21936
chr1_28456100+_1985	3.16955	-2.15705
chr1_28456150-_1986	3.16955	-2.15705
chr1_28466700+_1987	1.34871	-1.01586
chr1_28466850-_1988	1.34871	-1.01586
chr1_28483800+_1989	0.600028	2.43618
chr1_28483800-_1990	0.600028	2.43618
chr1_28490100+_1991	1.85713	4.79666
chr1_28490200-_1992	1.85713	4.79666
chr1_28507150+_1993	0.972781	-3.46703
chr1_28507300-_1994	0.972781	-3.46703
chr1_28517450+_1995	0.566873	-2.4714
chr1_28517650-_1996	0.311102	-1.53068
chr1_28521750+_1997	2.00892	-5.11524
chr1_28521750-_1998	2.00892	-5.11524
chr1_28544350+_1999	0.311102	-1.53068
chr1_28544650-_2000	0.311102	-1.53068
chr1_28554150+_2001	1.40565	-4.23543
chr1_28554300-_2002	1.40565	-4.23543
chr1_28567450+_2003	0.523205	2.21936
chr1_28567650-_2004	0.285192	1.2931
chr1_28572000+_2005	0.566873	-2.4714
chr1_28572100-_2006	0.566873	-2.4714
chr1_28577000+_2007	0.311102	-1.53068
chr1_28577400-_2008	1.4247	-4.27314
chr1_28577400-_2009	0.566873	-2.4714
chr1_28580150+_2010	1.2892	-4.0508
chr1_28580150+_2011	0.566873	-2.4714
chr1_28603350+_2012	0.523205	2.21936
chr1_28603550-_2013	0.285192	1.2931
chr1_28615150+_2014	0.523205	2.21936
chr1_28615400-_2015	0.523205	2.21936
chr1_28622650+_2016	0.311102	-1.53068
chr1_28623100-_2017	0.311102	-1.53068
chr1_28626650+_2018	0.566873	-2.4714
chr1_28626850-_2019	1.494	-1.4888
chr1_28630250+_2020	1.0701	-3.64978
chr1_28644250+_2021	1.5938	1.431
chr1_28644400-_2022	1.5938	1.431
chr1_28656200+_2023	2.31802	-5.51009
chr1_28656200+_2024	8.99841	0.0956166
chr1_28656200+_2025	4.45548	-0.279738
chr1_28656200+_2026	4.69274	-1.32348
[truncated: 236,258+ more rows]

## Sheet: 6e
	Plus strand	Minus strand
Up-uTAR	191	193
Down-uTAR	1530	1535

## Sheet: 6g
Relative distance	DE uTAR	All called TAR
0	0.047	0.02
0.01	0.023	0.02
0.02	0.021	0.02
0.03	0.021	0.021
0.04	0.022	0.019
0.05	0.019	0.02
0.06	0.022	0.02
0.07	0.02	0.02
0.08	0.02	0.021
0.09	0.02	0.019
0.1	0.02	0.019
0.11	0.021	0.021
0.12	0.018	0.02
0.13	0.02	0.02
0.14	0.022	0.02
0.15	0.02	0.019
0.16	0.02	0.02
0.17	0.02	0.021
0.18	0.019	0.019
0.19	0.02	0.021
0.2	0.018	0.02
0.21	0.019	0.021
0.22	0.017	0.019
0.23	0.018	0.02
0.24	0.018	0.019
0.25	0.02	0.019
0.26	0.019	0.019
0.27	0.02	0.02
0.28	0.018	0.019
0.29	0.019	0.021
0.3	0.019	0.021
0.31	0.02	0.02
0.32	0.017	0.02
0.33	0.018	0.02
0.34	0.02	0.02
0.35	0.019	0.021
0.36	0.021	0.02
0.37	0.019	0.02
0.38	0.019	0.02
0.39	0.018	0.02
0.4	0.02	0.021
0.41	0.018	0.02
0.42	0.02	0.019
0.43	0.019	0.02
0.44	0.02	0.02
0.45	0.019	0.02
0.46	0.018	0.021
0.47	0.019	0.019
0.48	0.018	0.02
0.49	0.018	0.02
