# Supplementary material for: Transcription of MERVL retrotransposons is required for preimplantation embryo development
Source: Nat Genet. 2023 Mar 2;55(3):484–95. doi: 10.1038/s41588-023-01324-y (PMC10011141; doi:10.1038/s41588-023-01324-y)
Supplement: Source Data Extended Data Fig. 2 — Statistical Source Data [file 41588_2023_1324_MOESM19_ESM.xlsx]

## Sheet: 2c
	4.5 dpc
	Control	ASO#1	ASO#2	ASO#3	ASO-Mixed
Blastocyst	36	10	7	21	0
Morula	2	4	6	0	7
8-16 cell	0	0	0	0	0
3-4 cell	0	2	3	0	1
2 cell	0	2	0	1	6
1 cell	0	1	1	1	4
Degenerated	2	16	21	15	30
	4.5 dpc
	SO#1	SO#2	SO#3	SO-Mixed
Blastocyst	25	24	27	23
Morula	2	3	2	3
8-16 cell	0	0	0	1
3-4 cell	0	1	0	0
2 cell	0	0	0	0
1 cell	0	1	0	0
Degenerated	4	4	2	5
