# Supplementary material for: Transcription of MERVL retrotransposons is required for preimplantation embryo development
Source: Nat Genet. 2023 Mar 2;55(3):484–95. doi: 10.1038/s41588-023-01324-y (PMC10011141; doi:10.1038/s41588-023-01324-y)
Supplement: Source Data Extended Data Fig. 3 — Statistical Source Data [file 41588_2023_1324_MOESM20_ESM.xlsx]

## Sheet: 3d
	1.5 dpc		2.5 dpc		3.5 dpc		4.5 dpc
	Control	MERVL-KD	Control	MERVL-KD	Control	MERVL-KD	Control	MERVL-KD
Blastocyst	0	0	0	0	7	5	46	25
Morula	0	0	10	10	47	30	10	4
8-16 cell	0	0	24	19	6	0	2	2
3-4 cell	0	0	25	13	2	4	2	3
2 cell	45	55	8	20	3	15	2	11
1 cell	24	15	2	8	2	6	0	6
Degenerated	0	0	0	0	2	10	7	19
