# Supplementary material for: Transcription of MERVL retrotransposons is required for preimplantation embryo development
Source: Nat Genet. 2023 Mar 2;55(3):484–95. doi: 10.1038/s41588-023-01324-y (PMC10011141; doi:10.1038/s41588-023-01324-y)
Supplement: Source Data Extended Data Fig. 4 — Statistical Source Data [file 41588_2023_1324_MOESM21_ESM.xlsx]

## Sheet: 4c
Term, enriched in 2-cell Up-DEGs	-log10 p-value
negative regulation of epithelial cell proliferation	2.98101
regulation of apoptotic cell clearance	2.92726
regulation of extracellular matrix constituent secretion	2.92726
positive regulation of apoptotic cell clearance	2.92726
regulation of extrinsic apoptotic signaling pathway via death domain receptors	2.92593
Term, enriched in 2-cell Down-DEGs	-log10 p-value
nucleotide-excision repair, DNA gap filling (GO:0006297)	1.96506
kinetochore assembly (GO:0051382)	1.90838
regulation of mitotic metaphase/anaphase transition (GO:0030071)	1.86867
mRNA splicing, via spliceosome (GO:0000398)	1.73238
positive regulation of mitotic sister chromatid separation (GO:1901970)	1.66179
Term, enriched in 4-cell Up-DEGs	-log10 p-value
negative regulation of cell-cell adhesion mediated by cadherin (GO:2000048)	4.50892
regulation of kidney development (GO:0090183)	4.10349
cardiac muscle tissue development (GO:0048738)	4.05176
negative regulation of cellular process (GO:0048523)	3.6483
regulation of apoptotic process (GO:0042981)	3.59678
Term, enriched in 4-cell Down-DEGs	-log10 p-value
double-strand break repair (GO:0006302)	2.73014
interstrand cross-link repair (GO:0036297)	2.64364
DNA-dependent DNA replication maintenance of fidelity (GO:0045005)	2.23921
snRNA transcription by RNA polymerase III (GO:0042796)	2.13258
protein localization to chromosome (GO:0034502)	1.718
Term, enriched in 8-cell Up-DEGs	-log10 p-value
positive regulation of release of cytochrome c from mitochondria (GO:0090200)	2.20497
positive regulation of protein insertion into mitochondrial membrane involved in apoptotic signaling pathway (GO:1900740)	2.17154
positive regulation of autophagy (GO:0010508)	2.04322
calcium ion homeostasis (GO:0055074)	1.95489
negative regulation of mitotic cell cycle (GO:0045930)	1.66042
Term, enriched in 8-cell Down-DEGs	-log10 p-value
protein mono-ADP-ribosylation (GO:0140289)	3.75871
protein auto-ADP-ribosylation (GO:0070213)	3.75871
double-strand break repair (GO:0006302)	2.31394
recombinational repair (GO:0000725)	2.16668
mitotic cytokinesis (GO:0000281)	1.94747

## Sheet: 4d
	2-cell Control	2-cell MERVL-KD	4-cell Control	4-cell MERVL-KD	8-cell Control	8-cell MERVL-KD
Nlrp4c	0.369226	-0.718673	1.36416	-1.07867	0.82021	-0.756255
Bod1l	0.206046	-0.94327	1.51462	-1.0878	0.705983	-0.395576
Rint1	-0.0499344	-1.01074	1.46531	-0.888487	1.04518	-0.561331
Cenpp	0.539911	-1.2143	1.33874	-0.840977	0.784778	-0.608153
Fam168a	0.298305	-0.199436	0.960263	-1.4056	1.1353	-0.788833
Sp110	0.105409	-1.12011	0.746983	-1.20078	1.22997	0.238526
Dhtkd1	0.605729	-1.81489	0.341741	0.654888	0.374678	-0.162145
Zfp101	0.255003	-1.98486	0.756215	0.396493	-0.0375709	0.614724
Esco2	-0.10593	-1.92976	0.582904	0.0560348	0.615877	0.780877
Sdr39u1	0.793563	-1.5566	0.335738	-0.73252	0.274695	0.885128
Tmx3	0.28596	-1.3552	0.857022	-0.704395	-0.15134	1.06795
Hhip	0.399429	-1.07539	0.583781	-0.337978	0.399429	0.0307253
A530040E14Rik	1.14566	-1.37316	0.616552	-0.977442	0.867767	-0.279375
Epm2a	1.32535	-1.38424	0.812691	-0.773435	0.424805	-0.405177
Sec1	1.49662	-0.970255	-0.0136057	-0.916682	0.853756	-0.449838
Pgm2l1	1.89965	-0.811672	0.0417378	-0.922196	-0.274444	0.0669204
Cwc22	1.77656	-1.02497	0.265246	-0.795113	-0.369215	0.147498
Tdpoz2	1.53434	-0.926764	-0.215814	-1.21213	0.316986	0.503383
Scgb1a1	-0.920589	0.657564	1.44664	-0.131513	-0.131513	-0.920589
Vmn2r113	-0.921675	0.416241	1.0406	0.0594629	0.327046	-0.921675
Cacna1s	-1.09912	0.971316	0.894633	-0.178927	0.204488	-0.792389
Serpina1b	-0.751068	1.50214	0.375534	-0.751068	-0.187767	-0.187767
Gm10188	-0.428174	0.856349	0.856349	-0.428174	-0.428174	-0.428174
Polr2a	-0.824303	0.698432	1.1706	-0.500722	-0.27661	-0.2674
Layn	-0.383932	1.34376	1.19979	-0.671881	-0.527906	-0.95983
Thy1	-0.330869	1.32348	0.926434	-0.529391	-0.727913	-0.661739
Slc23a1	-1.43166	1.23575	0.241122	-0.00753506	-0.301402	0.263727
Bcor	-1.22055	1.43458	0.135597	0.195825	-0.0435545	-0.501897
Tax1bp3	-1.75967	0.843046	-0.150216	0.447581	-0.324956	0.944212
Cklf	-0.0408434	-1.08235	1.49078	-0.316536	0.142952	-0.194006
Ankrd45	-0.322963	-0.824111	1.71504	-0.222733	-0.0890931	-0.256143
Vmn2r28	-0.389529	-0.81447	1.73517	0.247882	-0.389529	-0.389529
Tecrl	-0.329486	-0.633627	1.7995	-0.0253451	-0.329486	-0.481557
Nxf2	-0.380493	-1.38114	1.58745	0.345903	-0.0654745	-0.106242
1700018F24Rik	-0.288675	-0.288675	1.44338	-0.288675	-0.288675	-0.288675
Tex101	-0.401366	-0.0276804	1.40478	0.0346005	-0.442886	-0.567448
Pop1	-1.54478	-0.358559	1.22948	0.325876	0.325876	0.0221096
Gpha2	-0.780618	-0.680964	1.41176	0.116262	0.116262	-0.182698
Ly6c1	-0.979873	-0.34428	1.0858	0.60911	-0.185381	-0.185381
Tspan32	-0.648451	-0.453916	0.907832	0.518761	-0.0648451	-0.259381
Rusc2	-0.893915	-0.49013	1.58975	-0.482511	-0.101581	0.37839
Zfp345	-1.18736	-0.6502	1.47674	-0.365342	0.36715	0.359012
Olfr307	-0.5	-0.5	1	-0.5	0.5	0
Flrt2	-0.526051	-0.131513	1.44664	-0.920589	-0.131513	0.263025
Ear2	-0.470387	-0.470387	1.14237	-0.470387	-0.0671982	0.335991
Efcab3	-0.0507435	-0.659666	0.710409	-0.507435	-0.659666	1.1671
Lce1a2	-0.428174	-0.428174	0.856349	-0.428174	-0.428174	0.856349
Vmn2r29	-0.248437	-0.248437	0.74531	-0.579685	-0.579685	0.910934
Slc6a13	-0.608267	-0.816816	0.7473	-0.295444	-0.295444	1.26867
1700086D15Rik	-0.383336	-0.492861	1.53334	-0.219049	-0.876197	0.438098
Prr11	-0.600565	-0.102113	1.40659	-0.634685	-0.857208	0.787978
Mad2l1bp	0.623707	-1.21522	0.9853	0.414429	-0.993556	0.185337
1700001P01Rik	-0.336271	-0.646674	0.905344	0.129335	-0.491472	0.439738
Trpm7	0.0804406	-0.654715	0.979558	0.173855	-1.31738	0.738237
Dcbld1	-0.100777	-0.801116	0.62635	0.634004	-1.08814	0.729679
Zfp407	-0.000352241	-1.29378	0.749216	0.736535	-0.943653	0.752034
4632427E13Rik	-0.147168	-1.06371	0.914677	0.232861	-0.784275	0.847613
Coch	-0.873831	0.615979	0.615979	0.329477	-1.13168	0.444078
Rnf24	-0.992179	0.576964	0.081184	0.762881	-1.03804	0.609189
Wdfy3	-0.494195	0.1124	0.592545	0.0959068	-1.31521	1.00855
Pcmtd2	-0.491885	0.0311319	0.442073	0.442073	-1.4632	1.03981
Als2	-0.83913	0.393505	0.56189	-0.0752022	-0.933892	0.892828
Tmtc3	-0.735041	0.680351	0.349767	-0.230593	-0.982367	0.917883
Acan	-0.866025	0.288675	0.453632	-0.288675	-0.866025	1.27842
Serpinb9b	-0.755593	0.460728	0.903026	0.239578	-0.755593	-0.0921455
Dgkb	-0.470156	0.630697	0.630697	0.286681	-0.745369	-0.332549
Gm10570	-0.682307	0.399085	0.476327	-0.373338	-0.296095	0.476327
Slu7	-0.702087	0.291274	0.770275	-0.174259	-0.563185	0.377982
Ubash3a	-0.501456	0.0358183	0.680547	-0.125364	-0.286546	0.197
Gm10785	-0.580525	0.203184	0.812736	0.0290263	-0.145131	-0.319289
Npas2	-0.167674	0.0299418	0.299418	0.173663	-0.22157	-0.113779
Gm10244	-1.15261	-1.03735	1.26787	0.345782	0.115261	0.461043
Gramd1b	-1.0135	-1.0135	1.37769	0.385753	-0.251578	0.515136
Zzef1	-1.05967	-1.20501	1.33452	0.1195	0.0633026	0.747358
Cspp1	-0.694133	-1.21565	1.23524	0.0673321	-0.32197	0.929183
Smg6	-0.790168	-1.32697	1.11121	-0.292956	0.230037	1.06885
Cenpe	-0.705255	-1.44558	0.930143	-0.283923	0.331134	1.17348
Rreb1	-0.983149	-1.03315	1.06737	-0.214632	0.0706667	1.0929
Ptgr2	-1.08277	-1.0623	1.00433	0.0630903	-0.0494492	1.1271
Igfbp3	-1.29276	-0.800427	0.769463	-0.122309	0.100634	1.3454
Atxn3	-1.49275	-0.680539	0.55739	-0.2139	0.414727	1.41507
Gm1070	-0.950348	-1.16327	0.546818	-0.11472	0.22944	1.45208
C130073F10Rik	-1.01644	-0.710816	0.426643	-0.212173	0.111831	1.40095
Eapp	-0.963187	-0.822917	0.836277	-0.873014	0.507644	1.3152
Med12l	-0.41068	-1.0296	0.898518	-0.833805	0.550062	0.825508
Dusp28	0.144065	-0.86439	0.0720325	-0.0720325	-0.28813	1.00845
Dnajb9	-0.294735	-1.04799	0.386546	-0.056714	0.31457	0.698325
Gabra4	-0.575186	-0.962951	0.239122	0.00646276	0.316675	0.975877
Zc3h8	-0.522461	-1.23759	0.489994	-0.20719	-0.0277678	1.50501
Amn1	-0.565801	-1.02543	0.0792927	-0.194872	0.0792927	1.62752
Olfr792	-0.536111	-0.783547	0.206197	-0.536111	-0.0412393	1.69081
Slc38a6	-1.23047	-1.22391	1.15172	-0.00328127	0.502034	0.80391
Acer2	-1.40979	-0.995189	0.95672	-0.0391807	0.631877	0.855563
Etv3	-1.35542	-1.12267	0.960801	0.0678827	0.635188	0.814219
Lcorl	-1.38562	-1.15624	1.00765	0.380124	0.50563	0.648448
Kng1	-1.1595	-1.19573	1.16352	-0.189223	0.98235	0.398577
Wnk3	-1.0324	-1.30659	0.826471	-0.182243	0.987482	0.707284
Bcas3	-1.06629	-1.29806	0.979219	-0.278989	0.885405	0.778715
Mdn1	-1.02703	-1.2169	0.955095	-0.454154	0.7118	1.03118
Gca	-1.26969	-1.22483	0.932555	0.157692	0.871382	0.532889
A630001G21Rik	-1.39481	-1.20685	0.724426	0.404895	0.898288	0.574058
Obox6	-1.26923	-1.36173	0.771306	0.227672	0.902957	0.729021
Zfp81	-1.20569	-1.27994	0.750287	0.342968	0.73968	0.6527
Aqp3	-1.25614	-1.29269	0.695481	0.153253	1.10931	0.590788
Pramel6	-1.18889	-1.3171	0.534638	0.13927	1.21483	0.617245
Hint3	-1.23334	-1.14089	0.698711	-0.179493	1.23026	0.624757
Sart1	-1.20752	-1.2852	0.721092	-0.0429825	0.991001	0.823609
Atg2a	-1.29728	-1.20043	0.7293	-0.00220289	1.0424	0.728216
Pemt	-1.09086	-1.35683	0.418771	-0.053793	1.01028	1.07243
Uap1	-1.09304	-1.30329	0.631948	-0.0888561	0.826436	1.0268
Fbxo15	-1.13548	-1.34277	0.522985	0.0958912	0.8754	0.983977
Sord	-1.18458	-1.16694	0.580514	-0.0696635	0.928635	0.912035
Pla2g7	-1.25308	-1.04248	0.494914	-0.0315902	0.937177	0.895057
Gba	-1.34576	-1.10948	0.409634	-0.0269665	1.08123	0.991341
Zfp97	-0.983742	-1.33389	0.554336	-0.180552	1.19844	0.745407
Calcoco2	-1.13424	-1.22372	0.277631	-0.0729945	1.28528	0.868044
Fancm	-0.873115	-1.50421	0.950358	-0.0873884	0.56792	0.94644
Tsen2	-0.901134	-1.50621	0.946006	0.128601	0.483874	0.848861
Lemd3	-1.06466	-1.51864	0.932193	0.312761	0.470093	0.868245
Anapc7	-1.1054	-1.4978	0.810177	0.305527	0.569077	0.918426
Hadha	-0.951042	-1.522	0.665748	0.213226	0.688095	0.905976
Mrps28	-0.938824	-1.44162	0.733073	-0.0967438	0.741248	1.00287
Nedd4l	-0.90074	-1.39441	0.592897	-0.172855	0.598507	1.2766
Dppa3	-0.708716	-1.44377	0.384303	-0.205553	0.893487	1.08025
Qsox2	-1.25605	-1.30307	0.974828	0.835139	0.345535	0.403623
Pdlim3	-1.29709	-1.2413	0.850781	0.655519	0.543942	0.488153
Spata7	-1.33912	-1.2848	0.768705	0.866491	0.301506	0.687217
Kif13b	-1.31287	-1.29221	0.814621	0.645366	0.411165	0.73393
Anpep	-1.39555	-1.25703	0.618663	0.774346	0.642837	0.616729
Kcnk5	-1.46191	-1.19083	0.634611	0.80709	0.551976	0.659067
Foxa1	-1.35638	-1.33293	0.585918	0.709038	0.590664	0.803682
Slc4a11	-1.36884	-1.31884	0.720414	0.709785	0.606397	0.651086
Spty2d1	-1.34583	-1.28397	0.677882	0.668908	0.55096	0.732049
Kifc3	-1.37996	-1.22502	0.611748	0.618883	0.718774	0.655578
Ikbkg	-1.35989	-1.23579	0.743825	0.281469	0.572266	0.99812
Atm	-1.38335	-1.11765	0.789536	0.210573	0.39208	1.10881
Crnkl1	-1.2202	-1.40603	0.747338	0.336462	0.633287	0.909148
Chmp1a	-1.1829	-1.32513	0.760348	0.358543	0.477662	0.911469
Ciao1	-1.21796	-1.39718	0.653013	0.47843	0.677732	0.805966
Kidins220	-1.29052	-1.31013	0.73276	0.483786	0.569946	0.814167
Zmiz1	-1.42337	-1.223	0.755756	0.539232	0.497354	0.854019
Mical3	-1.34381	-1.28634	0.720236	0.532237	0.426388	0.951285
Wdr45	-1.36468	-1.14196	0.578253	0.48424	0.499909	0.94423
Ctsc	-1.38799	-1.22207	0.621269	0.468269	0.568857	0.951667
Snx1	-1.37024	-1.27325	0.607024	0.339259	0.777792	0.919415
Dpp4	-1.30537	-1.2181	0.45088	0.287254	0.810856	0.974482
Dppa2	-1.22211	-1.37063	0.545922	0.307416	0.681281	1.05812
Lmbrd1	-1.29628	-1.33519	0.643278	0.379578	0.64616	0.962455
Tbc1d17	-1.3216	-1.31459	0.510871	0.416179	0.702009	1.00713
Atg10	-1.03269	-1.31072	0.642122	0.470007	-0.0132396	1.24452
Gpat2	-0.996106	-1.19611	0.521583	0.462758	-0.0196084	1.22748
Lclat1	-1.17157	-1.2574	0.554782	0.392973	0.158331	1.32288
Rpap3	-1.02217	-1.43066	0.60494	0.374765	0.217208	1.25592
Ptpn2	-1.0277	-1.40337	0.550912	0.387719	0.256639	1.2358
Xpr1	-1.07036	-1.25086	0.612457	0.17385	0.127665	1.40724
Chic1	-1.29144	-1.28459	0.519845	0.75638	0.198887	1.10092
Man2b2	-1.13596	-1.1726	0.47637	0.65959	0.0366439	1.13596
Mysm1	-1.28264	-1.28794	0.497428	0.548985	0.298665	1.2255
Slc1a1	-1.26289	-1.29667	0.43822	0.503727	0.36365	1.25396
Ppig	-1.28498	-1.16881	0.387438	0.525509	0.26066	1.28018
Stag2	-1.20159	-1.2189	0.412156	0.501095	0.228641	1.27859
Atp13a3	-1.35001	-1.09195	0.375483	0.626922	0.182796	1.25676
Tmem167	-1.31641	-1.16325	0.257554	0.507845	0.388303	1.32596
Mccc1	-1.31187	-1.17138	0.377804	0.430962	0.362615	1.31187
Ubr4	-1.39994	-1.01444	0.314751	0.457332	0.321386	1.32091
Pramel7	-1.2423	-1.37094	0.531431	0.458928	0.567023	1.05586
Igf2r	-1.30573	-1.3108	0.598322	0.493114	0.478443	1.04665
Cpeb2	-1.2343	-1.30526	0.39868	0.635529	0.443691	1.06166
Mrps17	-1.30826	-1.29214	0.466539	0.579388	0.504644	1.04984
Dgat2	-1.3447	-1.2171	0.388033	0.535887	0.572344	1.06553
Sgk3	-1.32505	-1.26979	0.426728	0.437613	0.58853	1.14197
Psd4	-1.30225	-1.27169	0.310222	0.483403	0.628933	1.15139
Irak2	-1.24952	-1.27604	0.314254	0.458407	0.625625	1.12728
Rpl31	-1.31554	-1.2381	0.241565	0.564985	0.603773	1.14332
Plbd1	-1.29148	-1.26325	0.283708	0.676826	0.539995	1.0542
Sumo1	-1.13645	-1.30732	0.18192	0.669127	0.540605	1.05212
Wars2	-1.24213	-1.23097	0.0865306	0.628045	0.554075	1.20445
Atp6v1e1	-1.07729	-1.34504	0.140903	0.570499	0.502487	1.20844
Idua	-1.25716	-0.984889	0.498381	-0.348524	0.746911	1.34528
Npl	-1.16116	-1.31717	0.611056	0.0285351	0.583027	1.25571
Atf6	-1.23991	-1.15873	0.628153	0.0215977	0.465781	1.28311
Apoc1	-1.21545	-1.12737	0.334689	0.202575	0.475611	1.32995
Btrc	-1.22267	-1.2074	0.493275	0.187438	0.393534	1.35583
Naalad2	-1.23478	-1.25567	0.328663	0.218072	0.62616	1.31755
Ndufa1	-1.11688	-1.03817	0.367295	0.0637144	0.637144	1.08689
Zfp472	-1.15819	-1.02246	0.395864	-0.0248829	0.626597	1.18307
Arih2	-1.20725	-1.1123	0.12861	0.0763623	0.724731	1.38985
Chmp4c	-1.15654	-1.1291	0.0671742	0.00628865	0.977885	1.23429
Gm9697	-1.09227	-1.09227	0.0195048	0.0195048	0.838708	1.30682
Mef2d	-1.15208	-0.946726	0.168993	-0.143629	0.765815	1.30763
Mreg	-1.51499	-1.02158	0.383364	0.347822	0.752162	1.05322
Dnajb6	-1.26795	-1.26887	0.396638	0.224724	0.756924	1.15853
Map1lc3a	-1.25807	-1.28542	0.350872	0.178874	0.909053	1.10469
Cyp2s1	-1.25634	-1.24277	0.400457	0.187329	0.893713	1.0176
Upk3b	-1.13337	-1.27806	0.354824	0.148131	0.850889	1.05758
Atp5l	-1.24402	-1.29736	0.271395	0.318458	0.87066	1.08087
Psap	-1.22145	-1.24562	0.266981	0.18684	0.98295	1.0303
Gabarapl2	-1.2496	-1.22449	0.14423	0.226608	0.975081	1.12817
Gulo	-1.25388	-1.24561	0.189473	0.308173	0.77656	1.22528
Cdc5l	-1.2328	-1.18622	0.181871	0.292919	0.80131	1.14292
Tmem41b	-1.21171	-1.29842	0.189644	0.400317	0.693523	1.22664
Impdh2	-1.33376	-1.2454	0.396921	0.296282	1.00052	0.885435
Lpar1	-1.27249	-1.32547	0.37634	0.386934	0.903436	0.931247
Rps9	-1.29614	-1.30095	0.325969	0.412916	0.986964	0.871241
Lpcat4	-1.31109	-1.1868	0.334081	0.370238	1.03313	0.760438
Alg2	-1.16859	-1.40789	0.374905	0.548399	0.745822	0.90735
Dnajc19	-1.31722	-1.2645	0.237839	0.556004	0.757446	1.03043
Slc6a8	-1.28447	-1.24071	0.184043	0.494687	0.892531	0.953913
Slc5a11	-1.36234	-1.04148	0.153959	0.169484	1.08547	0.994909
Gm7792	-1.10864	-1.35636	0.244665	0.483212	1.00618	0.730935
Timm8a2	-1.02877	-1.31	0.00961466	0.424247	1.17419	0.730714
Snord85	-1.15862	-1.00063	0.184327	0.579312	0.658309	0.737306
Cthrc1	-1.36985	-1.08522	-0.0424012	0.652811	0.72334	1.12132
Eif4a3	-1.30976	-1.11775	0.139411	0.711127	0.653185	0.923788
Ptpn13	-1.20886	-0.981358	0.333751	0.267145	0.0655969	1.52372
Malat1	-1.10515	-1.0655	0.110722	0.318482	0.141135	1.60031
Cab39	-1.11746	-1.11572	0.150486	0.404258	0.250503	1.42793
Abcb5	-1.19819	-1.08234	0.198415	0.479158	0.0854073	1.51755
Grhl2	-1.05495	-0.967124	0.16854	0.0624148	0.469839	1.32128
Txndc9	-1.01888	-0.795735	0.10615	0.0813556	0.244067	1.38304
Dbt	-1.47631	-0.863687	0.30927	0.504598	0.18497	1.34116
C2cd2l	-1.52875	-0.7792	0.321592	0.679622	0.136467	1.17027
Pggt1b	-1.34476	-0.843514	0.0090985	0.605629	0.120266	1.45328
Gosr2	-1.53347	-0.911972	0.142739	0.562623	0.557625	1.18245
Slc17a5	-1.29971	-1.00988	0.149428	0.339034	0.376955	1.44417
Eng	-1.3677	-0.904556	0.125154	0.475885	0.394947	1.27627
Ttl	-1.35422	-0.933145	-0.0878963	0.444642	0.508629	1.42199
Ak7	-1.30393	-0.946975	-0.0482936	0.368851	0.583023	1.34732
Abcb1a	-1.32923	-0.970399	0.187135	0.233436	0.638573	1.24049
Mylpf	-1.44194	-0.881121	-0.00952563	0.297676	0.783483	1.25143
Ly96	-1.08983	-1.15624	-0.149852	0.463178	0.820779	1.11197
Trmt112	-1.03873	-1.28763	-0.0582429	0.356581	0.844312	1.18371
Ppm1k	-1.0688	-1.04948	-0.156552	0.384615	0.657131	1.23309
Rxra	-1.11939	-1.14818	-0.275737	0.612402	0.594086	1.33682
Gcnt1	-1.16529	-0.747892	-0.317317	0.259712	0.729829	1.24095
Gm4787	-0.616953	-0.759326	0.379663	0.379663	-0.0474579	0.664411
Kif18b	-0.718449	-0.838283	0.241044	0.644346	0.0931119	0.578231
Cbr3	-1.0378	-0.968611	0.345932	0.345932	0.311339	1.0032
Rabac1	-1.15635	-1.11159	0.432698	0.427103	0.34877	1.05936
Zfp772	-1.23535	-0.809369	0.506447	0.563245	0.127795	0.847234
Serinc2	-1.08026	-0.835672	0.509556	0.362804	0.118217	0.925353
Rnu73b	-1.02444	-0.739871	0.170739	0.512218	0.227653	0.853697
Cidea	-1.37728	-0.584302	0.396491	0.396491	0.396491	0.772114
Pdcl	-1.11042	-0.451573	0.146206	0.122147	0.188772	1.10487
Eif4e	-1.02844	-1.29905	0.271392	0.219991	0.335563	1.50054
Dpm1	-0.773443	-1.51114	0.294319	0.200015	0.370371	1.41988
C130026I21Rik	-0.887973	-1.46609	0.136611	0.318959	0.515863	1.38263
Smarca5	-0.648027	-1.39292	0.217575	0.393825	-0.049649	1.47919
Commd6	-0.843659	-1.4061	0.14061	0.542352	0.180784	1.38601
Snrpc	-0.396875	-1.55687	-0.0850641	0.15235	0.414106	1.47235
Ei24	-1.12669	-1.32543	1.10202	0.85338	-0.0881731	0.584891
Frat1	-1.18498	-1.33212	0.677801	1.11923	0.104879	0.615186
Scarna8	-1.39242	-0.850923	1.18613	0.773566	-0.23207	0.515711
Rbp7	-1.34291	-1.00179	0.933177	1.08609	-0.201927	0.527363
Acot11	-1.28517	-0.929616	0.58888	1.05554	0.0851839	0.485178
Tcp11l2	-1.17918	-1.00771	0.796474	0.811385	-0.038519	0.617547
Glb1	-1.14772	-0.827504	0.753777	0.8165	-0.0484178	0.453367
Ccr4	-1.34703	-0.839457	0.882051	0.921095	-0.0159727	0.399319
Neto2	-1.26859	-1.09068	0.910916	0.779058	-0.203253	0.872545
Plekhm3	-1.29219	-1.24434	0.824706	0.707551	-0.00714786	1.01142
D5Ertd577e	-1.08512	-1.1098	0.867745	0.346041	0.0816632	0.89947
Edem3	-1.6117	-0.900259	0.871802	0.658754	0.304957	0.676444
Ppp1r16b	-1.51931	-1.06405	0.879625	0.537801	0.268858	0.897076
Trrap	-1.41594	-0.933878	0.769635	0.527017	0.0916301	0.96154
Cep63	-1.40094	-0.979742	0.628467	0.603495	0.177303	0.971418
Cir1	-1.40741	-0.745063	0.59439	1.02242	-0.257989	0.793648
Tnfrsf19	-1.43162	-0.6567	0.409327	1.10224	-0.209789	0.786536
Frs2	-1.16343	-1.01101	0.487142	1.28321	-0.154132	0.55822
Ostm1	-1.36692	-0.92592	0.432213	1.29137	-0.182724	0.751981
Rad54l2	-0.976952	-1.03177	0.430816	1.05817	-0.277133	0.796868
Fech	-1.34832	-0.534469	0.230793	1.0082	-0.303675	0.947467
Fyttd1	-1.22934	-0.604765	0.135433	0.971802	-0.431872	1.15874
Tc2n	-1.23019	-1.15444	0.265299	0.792291	-0.0376938	1.36473
Ell2	-1.19353	-1.03568	0.416695	0.938315	-0.30048	1.17468
Pecam1	-1.32883	-1.161	0.304486	1.03753	0.206187	0.941629
Ocm	-1.33349	-1.12807	0.352411	1.12453	0.178862	0.805763
Rpl22l1	-1.20857	-1.33685	0.319435	0.98723	0.409983	0.82877
Dpp3	-1.21038	-1.27581	0.429359	0.975259	0.167655	0.913922
Dppa4	-1.08947	-1.41697	0.33087	0.924838	0.254228	0.996512
Acad9	-1.30513	-1.23447	0.186888	0.744078	0.428994	1.17964
Hmgb1	-1.32722	-1.2316	0.323522	0.799391	0.311115	1.1248
4930591A17Rik	-1.19302	-1.06744	0.282557	0.753487	0.219767	1.00465
Gm7239	-1.40072	-1.01196	0.10956	0.896508	0.269777	1.13683
Cebpa	-1.10125	-1.32204	0.0699632	0.957848	0.206415	1.18906
Zfp871	-0.975252	-1.31425	0.215424	0.756488	0.248823	1.06877
Snord58b	-1.0818	-1.10862	-0.0625835	0.822526	0.312918	1.11756
Dennd5b	-1.2696	-1.01084	0.168182	1.12707	-0.126987	1.11217
Serping1	-1.21909	-1.12838	0.24052	1.20122	-0.0975823	1.00331
Rnu1b1	-1.26128	-0.929446	-0.0722049	1.06771	-0.00153627	1.19676
Creg1	-1.0979	-1.21614	0.0647929	1.08416	0.12033	1.04475
Wdr81	-1.25736	-1.12434	0.00324942	1.21573	0.118007	1.04471
Klf9	-0.982332	-1.04843	-0.0899706	1.14561	0.103247	0.871882
Abca1	-1.17548	-1.11496	0.0228641	1.02754	0.402139	0.837902
Rnu3a	-1.23676	-1.19083	-0.0860585	1.31807	0.480185	0.715394
Klf8	-1.14117	-1.09908	-0.173198	1.30303	0.275984	0.834427
Slc43a3	-1.29536	-1.06484	-0.110755	1.10714	0.666207	0.697612
Rasgef1a	-1.27096	-1.15963	0.0834936	1.28951	0.769996	0.287589
Rpl39l	-1.09799	-1.27001	0.16517	1.1793	0.529742	0.493798
Pi4kb	-1.03015	-1.29862	1.33862	0.151075	0.634306	0.204768
Spic	-1.32228	-1.11725	1.22794	0.372633	0.888175	-0.0492224
Slc39a4	-1.44014	-1.06293	0.864992	0.366764	1.07596	0.195351
Znrf3	-1.29494	-1.29681	0.579002	0.783465	0.974799	0.254486
Bckdha	-1.33185	-1.14687	0.41312	0.326796	1.37501	0.363792
Id3	-1.12114	-1.10241	0.509043	0.480937	1.23045	0.00312297
Lgals9	-1.45707	-0.653294	0.249573	0.656964	0.910207	0.293615
Steap3	-1.13803	-1.12355	0.727231	-0.186575	1.42526	0.295671
Gm6712	-1.11668	-0.961306	0.693267	-0.236238	1.36382	0.257136
Zfp640	-1.06552	-1.15363	0.440893	-0.266112	1.4552	0.589171
Prkaa2	-0.848524	-1.0763	0.484284	-0.543794	1.43233	0.552002
Cr1l	-0.867662	-1.13592	0.607782	-0.532333	1.10239	0.825746
BC002059	-0.648425	-1.30977	0.31167	-0.0304068	1.47473	0.202205
Sync	-0.966616	-1.0112	0.151841	-0.255223	1.7801	0.301098
Cycs	-1.33078	-0.45998	0.133429	-0.228234	0.739129	1.14644
Pramel5	-1.08798	-1.08734	0.0782925	-0.235418	1.33573	0.996715
Pwwp2b	-1.00788	-0.994385	-0.17098	-0.103488	1.30035	0.976387
Tbx3	-0.985773	-0.903235	-0.277282	-0.0804597	1.04855	1.1982
Fam129a	-1.00387	-0.42124	-0.117619	-0.101207	1.2856	0.358328
Kcng3	-0.580531	-1.47683	-0.347347	0.468797	1.17564	0.760277
Terc	-1.11105	-1.0845	-0.423923	0.652472	1.15676	0.810245
Mbnl2	-1.19756	-0.957741	-0.321297	0.527295	1.32054	0.628757
Ly6a	-1.07045	-1.10868	-0.242125	0.6308	1.24886	0.541596
Gm10351	-0.811924	-0.936835	0.0624557	0.43719	0.811924	0.43719
Rny1	-0.85379	-0.880611	-0.800149	0.621345	0.86273	1.05047
Gata3	-0.726393	-0.629041	-0.733882	0.0224658	1.23562	0.831233
Rnf135	-1.57859	-0.00833471	0.771794	0.741789	-0.558426	0.631771
Irgm1	-1.33037	0.00607473	0.722893	1.19672	-0.698594	0.10327
Atrn	-1.0979	-0.345145	0.575601	0.669291	-0.774827	0.972976
Hormad2	-1.05953	-0.278505	0.466193	1.06558	-0.968713	0.77497
Plekhg3	-1.13495	-0.391003	0.451591	1.09756	-0.794395	0.771196
Ercc6	-1.39076	-0.115788	0.214154	0.873327	-0.570169	0.989233
Pisd-ps2	-1.22644	0.225924	0	1.04893	-0.823009	0.774597
Glrb	-1.38994	0.0604323	-0.0604323	1.14821	-0.664755	0.906484
Setx	-0.9797	-1.11939	0.769258	0.465237	-0.322024	1.18662
Atxn7	-0.951969	-1.12894	0.663961	0.52266	-0.494709	1.389
Spopl	-0.967954	-0.684837	0.692489	0.286943	-0.684837	1.3582
Aqr	-0.647258	-0.852226	0.652513	0.37561	-0.700471	1.17183
Nipbl	-0.658229	-0.937385	0.834209	0.437793	-0.836498	1.16011
Efhb	-0.692368	-1.24803	0.425564	0.915073	-0.440999	1.04076
Mad1l1	-0.734322	-1.35812	0.608813	0.858895	-0.437877	1.06261
D230025D16Rik	-0.815764	-1.42834	0.273692	1.08443	-0.153647	1.03963
Scn3b	-0.787	-0.787	0.4722	0.787	-0.4722	0.787
Cox7a1	-0.77738	-1.03087	0.591485	0.625284	-0.253494	0.844979
Car5b	-0.835972	-0.963945	0.753027	0.86678	-0.771986	0.952096
Syce1	-1.35683	-0.121145	0.587555	-0.0212004	-0.357379	1.269
Tsen15	-1.15862	-0.83736	0.331672	0.626161	-0.5161	1.55425
Myo9a	-1.34494	-0.748743	0.574	0.790182	-0.50665	1.23616
Wdr7	-1.38643	-0.779462	0.520074	0.570655	-0.281436	1.3566
Kdsr	-1.43351	-0.618675	0.636366	0.508364	-0.162864	1.07032
Rbm25	-1.23551	-0.573908	0.0818565	0.432644	-0.263091	1.55801
Hlcs	-1.35217	-0.372865	0.285629	0.218091	-0.23779	1.4591
Zfp820	-0.890902	-0.451942	0.252318	0.396194	-0.558245	1.25258
Sfrp5	-0.778152	-0.593853	-0.0409553	0.327643	-0.286687	1.372
Upf3b	-0.904422	-0.930027	0.178933	0.263066	-0.0143269	1.40678
Tmem40	-0.785498	-0.785498	0.0913369	0.310546	-0.127872	1.29698
Tmem106a	-0.734618	0.264218	0.539127	-1.08284	-0.322255	1.33636
Nek3	-0.775858	0.0627532	0.524845	-0.878545	0.16544	0.901364
Clps	-1.00135	0.47002	-0.14305	-0.878733	0.224792	1.32832
Prdm5	-0.870123	0.532463	0.142856	-0.71428	-0.246751	1.15584
Tmem119	-0.494633	1.08819	-0.494633	-0.494633	-0.494633	0.89034
Sprr2e	-0.431969	0.837491	-0.802229	-0.643546	-0.220392	1.26064
Synpo2	0.178973	0.461563	-0.160134	-0.725313	-0.612277	0.857188
Eif4ebp3	-0.476513	0.317675	-0.317675	-0.476513	-0.317675	1.2707
Exoc3l	-0.221759	0.404384	-0.300027	-0.691366	-0.769634	1.5784
Snora19	-0.798549	-0.798549	-0.499093	-0.199637	0.698731	1.5971
Hoxd11	-0.793799	-0.895135	-0.469523	-0.327653	0.80731	1.6788
Slc9a6	-0.717017	-1.15408	-0.219961	0.208535	0.354224	1.5283
Xist	-0.806036	-0.80998	-0.362854	0.0314272	0.425765	1.52168
Lrp2	-0.815514	-0.776833	-0.340799	0.169081	0.137433	1.62663
Bex6	-0.710202	-0.929931	-0.361668	0.177803	0.0459662	1.77803
Uncx	-0.909339	-0.680203	-0.567796	0.232018	0.175815	1.7495
Gnpnat1	-0.767055	-0.581904	-0.740605	0.290952	0.0396753	1.75894
AA467197	-1.01114	-0.766965	-0.391309	0.547832	0.228524	1.39306
Ttll6	-1.20806	-0.852937	-0.472445	0.760985	0.399517	1.37294
Tug1	-0.826854	0.0405682	-0.44625	-0.274536	-0.108133	1.6152
Sbsn	-0.772355	-0.257452	-0.551682	0.0367788	-0.257452	1.80216
Spesp1	-1.05919	-0.0302625	-0.453937	-0.0100875	0.272362	1.28111
Hmgn2	-1.15919	-0.019986	-0.657722	0.249825	-0.0308875	1.61796
4932422M17Rik	-0.370394	-0.821812	-0.196772	0.324095	-0.370394	1.43528
Hdx	-0.540724	-0.43493	-0.517214	0.681783	-0.775822	1.58691
Tbc1d12	-0.708634	-0.523236	-0.276038	0.252142	-0.480388	1.73615
Tmprss12	-0.656096	-0.144483	-0.485558	0.324495	-0.585039	1.54668
Lhx9	-0.631562	-0.284648	-0.711619	0.595981	-0.257962	1.28981
Slc5a1	-0.61287	-0.117065	-0.90209	0.461374	-0.406285	1.57694
Mpp7	-0.687222	0.281974	-0.389662	0.426503	-1.0953	1.46371
Zfp619	-0.929148	0.116144	-0.406502	0.603946	-0.894305	1.50987
Vdr	-1.08612	0.130334	-0.65167	0.564781	-0.477891	1.52056
Ptpn4	-1.11827	0.490837	-0.807479	0.378049	-0.413974	1.47084
Gabrr1	0	0.166667	-0.666667	0	-0.5	1
Gm10863	-0.0690364	-0.0690364	-0.621328	0.207109	-0.621328	1.17362
Gm2607	-0.169251	-0.169251	-0.677003	0.338502	-0.169251	0.846254
Gm13040	-0.288675	-0.288675	-0.288675	-0.288675	-0.288675	1.44338
Apoc2	-0.372745	-0.0286727	-0.716817	-0.0286727	-0.200709	1.34762
Msra	-0.164316	-0.596725	-1.06373	0.28539	-0.164316	1.70369
Pip4k2a	0.17631	-0.427254	-0.842609	0.208759	-0.628441	1.51324
Srr	0.161097	-0.707742	-0.6643	0.389168	-0.479672	1.30145
1110012L19Rik	0.172853	-1.00255	-0.656843	0.207424	-0.0691414	1.34826
C330018D20Rik	-0.890017	-1.30291	0.300496	1.62864	0.224798	0.0389956
Tns4	-1.17158	-1.12639	0.585792	1.47452	0.10879	0.128874
Hmcn1	-1.28265	-0.584629	1.05881	1.30621	-0.505108	0.00736309
Enpp1	-1.14177	-0.687291	0.696202	1.47818	-0.0790886	-0.266228
Klhl24	-1.25362	-0.251819	0.651445	1.14413	-0.0177916	-0.272348
Alas1	-1.46062	-0.436985	0.836897	1.01094	-0.00652217	0.0562966
Zfp296	-0.265278	-1.54723	0.741298	0.860471	-0.0855085	0.29625
1700008O03Rik	-0.705235	-0.835432	0.726935	0.987329	-0.444841	0.271244
Gsta3	-0.582925	-0.0277583	-0.416375	0.971541	1.08257	-1.02706
Xlr5a	-0.135527	-1.28134	0.548267	0.825481	0.60371	-0.560588
Il2rg	-0.860867	-0.756519	0.756519	0.756519	0.469564	-0.365216
P2ry6	-0.664755	-0.664755	0.423026	1.14821	0.423026	-0.664755
Mmd2	-0.342027	-0.598547	0.171013	0.748184	1.0047	-0.983327
Gm3148	-0.525456	-0.525456	0.105091	0.735639	0.735639	-0.525456
2410018L13Rik	-0.725577	-0.875697	0.375299	0.675538	1.1259	-0.575458
Klk10	-0.654289	-0.137745	-0.0344363	0.998652	0.27549	-0.447671
Igll1	-0.0604323	-0.423026	-0.0604323	1.02735	0.302161	-0.785619
1600029O15Rik	-1.08531	-0.35158	0.107003	0.749019	0.749019	-0.168147
Fgf5	-0.968726	-0.0813434	0.184871	0.451086	0.850409	-0.436297
Ly6g6c	-1.06673	0.292011	-0.244336	0.685332	0.685332	-0.351605
Slfn3	-0.723568	-0.212814	-0.340503	0.681005	0.681005	-0.0851257
Emp1	-0.428174	-0.428174	0.389249	0.506024	-0.0778499	0.0389249
Cd34	-0.681102	-0.354173	0.13622	0.463149	0.299685	0.13622
Aurkc	-0.0580728	-0.964009	0.644608	0.081302	1.06273	-0.766561
Kcnt2	-0.452101	-0.309333	0.404512	-0.0237948	1.11836	-0.737639
Gla	-0.233313	-0.265637	0.746353	-0.0692065	0.644408	-0.822604
Cyyr1	-0.214373	-0.511197	0.972923	0.577158	-0.0164902	-0.808021
Nmur2	0.435494	-0.435494	0.653241	0.217747	0	-0.870988
Gm13119	-0.160015	0.15364	-0.0299629	1.62246	-1.50643	-0.0796886
Zkscan1	-0.720705	0.780468	-0.181656	1.42958	-1.31419	0.00650883
Hcn1	-0.878904	0.175781	0.527342	1.23047	-0.175781	-0.878904
Ndrg2	-0.626757	0.520527	0.456789	1.03043	-1.13666	-0.244329
Erbb3	-1.12458	0.486005	0.260008	1.28319	-0.637306	-0.267319
Nxf3	0.0840976	-0.282874	0.129969	1.27676	-0.649845	-0.558103
Card6	-0.062277	-0.251913	0.316995	1.51653	-0.747885	-0.771449
Casp14	0.0553694	-0.609064	0.387586	1.38424	-0.609064	-0.609064
E330014E10Rik	-0.373776	-0.505181	0.24383	1.74185	-0.789893	-0.316833
Serpina3m	-0.444073	-0.444073	0.598533	1.17776	-0.444073	-0.444073
Krtdap	-0.428174	-0.428174	0.856349	0.856349	-0.428174	-0.428174
Fgfbp1	-0.344087	-0.235428	0.199208	1.06848	-0.452746	-0.235428
Xkr6	-0.438925	0.0693039	0.392722	1.03956	-0.623735	-0.438925
Fkbpl	0.142135	-0.928995	0.148958	1.29514	-0.335439	-0.321794
Arhgdib	-0.199637	-0.798549	0.0998187	1.29764	-0.499093	0.0998187
Cyp2j9	-0.585999	-0.585999	-0.266363	1.97109	0.0532727	-0.585999
Rassf9	-0.684455	-0.747636	0.136891	1.90594	-0.242192	-0.368553
Ret	-0.603922	-0.362353	-0.54353	1.69098	0.0603922	-0.241569
Gm10375	-0.407544	-0.407544	-0.407544	2.03772	-0.407544	-0.407544
Lnpep	-0.600178	-0.557355	-0.388444	1.87323	-0.25839	-0.0688598
Trdn	0.0497071	-0.546779	-0.397657	1.69004	-0.6959	-0.0994143
Otx2	-0.0386097	-0.501927	-0.36955	1.31825	-0.568115	0.159955
Tmprss11d	-0.111299	-0.445195	-0.111299	1.55818	-0.278247	-0.612143
Olfr847	-0.288675	-0.288675	-0.288675	1.44338	-0.288675	-0.288675
Gm5929	-0.288675	-0.288675	-0.288675	1.44338	-0.288675	-0.288675
Rsph4a	-0.158726	-0.34187	-0.378499	1.45295	-0.158726	-0.415128
Gna15	-0.0173299	-0.537226	-0.459242	1.77631	-0.303273	-0.459242
Them5	-0.0142361	-0.612154	-0.612154	1.52327	-0.099653	-0.18507
Ms4a10	-0.096225	-0.288675	-0.673575	1.44338	-0.288675	-0.096225
Dzip1	0.178922	-0.33166	-0.33166	1.92014	-0.868426	-0.567313
Cpm	-0.313847	0.492299	-0.687352	1.89605	-0.743377	-0.643776
Hyal1	-0.0842559	-0.021064	-0.652984	1.74831	-0.463408	-0.5266
Ccdc152	-0.425902	-0.236612	0.0946449	1.18306	-0.946449	0.331257
Tmem45b	-0.834375	-0.211588	0.00399223	1.32143	-0.834375	0.554919
Rhox1	-0.452267	-0.647363	-0.186228	1.28586	-0.611891	0.611891
Gm10069	-0.208405	-0.0737432	-0.670101	1.40753	-0.804762	0.349478
Kcnb1	-0.0203954	-0.142768	-0.407909	1.50926	-1.04017	0.101977
Mcf2	-0.508016	0.192504	-0.466318	1.23494	-0.674806	0.221692
Galnt6	-0.221896	0.147309	-0.137986	1.17102	-1.00506	0.0466169
Abhd3	-0.898386	-0.080213	-0.20272	1.78365	-0.767128	0.164801
Sftpc	-0.639851	-0.242702	-0.242702	1.61066	-0.507468	0.0220638
Rhobtb2	-0.803145	-0.139291	-0.480109	1.67445	-0.432691	0.180782
Mtfmt	-0.658354	-0.316985	-0.0731504	1.30208	-0.287725	0.0341369
Rab15	-0.780865	0.337671	-0.590925	1.66725	-0.580373	-0.0527611
Ptpn7	-0.674966	0.345455	-0.706854	1.7007	-0.419861	-0.244476
Adam4	-0.658225	0.313923	-0.415188	1.8329	-1.08354	0.0101265
Rhoq	-0.521871	0.0903798	-0.775517	1.90964	-0.862981	0.160351
Bves	-0.281461	-0.124366	-0.517103	1.87859	-0.831291	-0.124366
Zfp870	0.044192	-1.4262	-0.606635	1.36995	0.381658	0.23703
Baiap2	-0.0774938	-0.726504	-0.682914	1.07038	-0.053277	0.469806
Vstm2b	-0.722262	-0.722262	-0.0802514	1.20377	0.240754	0.0802514
Acy3	-0.831508	-0.659472	0.200709	1.14691	0.114691	0.0286727
Efna3	-0.839445	-0.637978	-0.42392	1.18781	0.684147	0.0293806
Rhov	-1.40475	-0.435958	-0.193759	1.45319	0.290639	0.290639
Cyp2j6	-1.1846	-0.543314	-0.115788	1.48743	0.472059	-0.115788
Ube2l6	-1.28756	-0.378693	-0.0151477	1.6814	-0.19692	0.19692
Efna1	-1.13445	0.11065	-0.339607	1.35115	0.211728	-0.199476
Marveld1	-0.774957	-0.687118	-0.240284	1.98624	-0.499982	0.216097
Plekhh2	-0.749319	-0.765971	-0.21647	1.84832	-0.582804	0.466243
Slc25a42	-0.737466	-0.627825	-0.39288	1.81952	-0.65132	0.589973
Was	-1.07161	-0.674521	-0.212377	1.85606	-0.102449	0.204899
Ahnak	-0.896152	-0.715281	-0.346594	1.95128	-0.248459	0.255202
Aox3	-0.830216	-0.830216	-0.118602	1.77903	-0.118602	0.118602
Sntb1	-0.808805	-0.964677	0.00173192	1.64359	-0.0294426	0.157604
Rtn4rl1	-0.986612	-0.870401	0.00645611	1.69678	-0.345696	0.499468
Tmem19	-1.08795	-0.834913	-0.0437742	1.71467	-0.309622	0.561591
Gan	-1.21644	-0.750771	-0.0153219	1.453	-0.297989	0.827523
Map3k2	-1.21888	-0.936761	0.0931989	1.40697	-0.258823	0.914304
Lrrc15	-1.18175	-0.671946	-0.270586	1.5935	-0.297385	0.82817
Rnu3b1	-0.910994	-0.962378	-0.480654	1.70959	0.0974153	0.547025
Snord118	-0.993207	-0.919588	-0.40232	1.69775	-0.0497249	0.667089
Tspan1	-1.21782	-0.81868	-0.265206	1.42715	0.240371	0.634189
Nr4a2	-1.19032	-0.762163	-0.33041	1.35342	0.202084	0.727383
Mpp1	-1.12314	-0.912691	-0.367299	1.23479	0.246266	0.922077
Adap2	-1.02964	-0.65816	-0.222078	1.32036	0.0928691	0.496648
Abhd6	-1.22897	0.084942	-0.696658	1.52929	-0.384421	0.695819
Bloc1s2	-1.1303	-0.0475772	-0.640934	1.45111	-0.630738	0.998443
Elovl2	-1.03307	-0.157999	-0.789996	1.39769	-0.0121538	0.595535
Magee2	-0.487479	-0.298778	-0.487479	1.77694	-0.864883	0.361678
Plk2	-0.780815	-0.192361	-0.751981	1.87697	-0.624665	0.472848
Hoxc13	-0.520901	-0.582184	-0.704749	1.86912	-0.398336	0.337054
Tsx	-0.456656	-0.43525	-0.670713	1.6197	-0.392439	0.335357
3830417A13Rik	-0.633571	-0.546978	-0.564296	1.6265	-0.495022	0.613366
Rhox13	-0.586804	-0.415056	-0.758551	1.47417	-0.329183	0.615429
Lpin1	-0.807659	-0.416136	-0.780184	1.58441	-0.429874	0.849445
Rtkn	-0.625525	-0.806157	-0.725876	1.7227	-0.204048	0.638905
1700029P11Rik	-0.344423	-0.32094	-1.23679	1.48728	-0.367907	0.78278
Tmem126b	-0.718986	-0.718986	-0.330529	0.712171	-0.187413	1.24374
Cpped1	-1.01714	-0.718633	-0.294087	0.966285	-0.380323	1.4439
Acyp1	-0.809363	-0.79131	-0.367072	1.00493	-0.385124	1.34794
Vav1	-0.864809	-0.766621	-0.47961	1.1065	-0.260576	1.26511
Reps2	-0.959715	-0.927802	-0.0681474	0.883257	-0.159897	1.2323
Hsd17b12	-1.03415	-1.00259	-0.116345	0.828171	-0.143053	1.46796
Adal	-0.9655	-1.01947	-0.0839565	0.905531	-0.233879	1.39728
Dync2h1	-0.980401	-0.852109	0.0696893	0.853693	-0.134627	1.04375
Mpped2	-1.05208	-1.16776	-0.0771159	0.633452	0.0881325	1.57537
Ndufa11	-0.881921	-1.00192	-0.339054	0.695251	-0.121907	1.64955
Mlh3	-1.16542	-0.485876	-0.257835	0.849138	-0.430872	1.49086
Drd3	-1.08121	-0.68269	-0.536399	1.11315	-0.22364	1.41078
Gprc5c	-1.28746	-0.629379	-0.414605	0.942018	-0.106414	1.49584
Cdc42ep3	-1.13251	-0.407478	-0.744702	0.924554	-0.171422	1.53156
Sesn1	-1.18663	-0.543087	0	1.42835	-0.64982	0.951186
Gpr108	-1.03781	-0.647694	-0.197559	1.52796	-0.60268	0.957786
1700007K13Rik	-0.810428	-0.445033	-0.388818	1.6068	-0.922857	0.960334
Rabgap1	-0.969702	-0.464165	-0.234633	1.48034	-0.871088	1.05925
Anxa8	-0.93024	-0.894952	-0.418559	1.38115	-0.236236	1.09884
Ephx1	-0.954467	-0.88163	-0.608492	1.52199	-0.0895287	1.01213
Pdpn	-0.806361	-0.889485	-0.295298	1.45802	-0.435378	0.968505
Eda2r	-0.858596	-0.487492	-0.653612	1.26961	-0.519462	1.24955
Cdkn2aip	-0.730925	-0.568173	-0.708175	1.1836	-0.31442	1.1381
Pros1	-0.706781	-0.892775	-0.917575	1.17797	0.173595	1.16557
Fkbp6	-0.624813	-0.966174	-0.899121	1.28925	0.338313	0.862547
Got1l1	-1.49594	-0.213706	-0.58006	1.15179	0.419087	0.718831
Itm2a	-1.74095	0.0230082	-0.145719	0.835965	0.713255	0.314446
Mkrn1-ps1	-0.879301	-0.046279	-1.01814	0.647906	0.647906	0.647906
Prr19	-0.617295	0.573203	-0.88185	0.639341	0.110231	0.17637
Adcy9	-0.638996	0.267469	-1.24022	0.951942	0.165723	0.494085
Syt17	-0.306179	-0.0982085	-0.583474	1.21894	-1.03408	0.802999
Erc1	-0.506765	-0.100992	-0.574394	1.46664	-1.16006	0.875567
Nkx2-9	-1.0433	0.468499	-0.547238	1.30707	-0.901565	0.716527
Gm10139	-0.550084	0.476123	-0.827437	1.25271	-1.24347	0.892153
Golgb1	-0.328089	0.388452	-0.171753	0.706987	-1.5892	0.993604
Cdc14a	-0.144172	-0.426748	-0.0115337	0.980367	-1.58012	1.18221
Dnajc1	-0.0113051	-0.616934	-0.166346	0.565254	-1.1184	1.34773
Sgcb	0.226838	-0.478879	-0.680513	0.78133	-1.08378	1.235
Plb1	-0.273759	-0.380303	-0.557876	0.800559	-0.655541	1.06692
Rpl10l	0.0061026	-0.0637999	-0.609705	0.765044	-0.919274	0.821632
Rasgef1c	0.0156306	0.109414	-0.640853	0.57833	-0.687744	0.625222
Wdfy2	0.392721	-0.376009	-0.894067	1.11132	-0.944201	0.71024
Cnbd1	0.411068	-0.371919	-1.19406	0.802562	-0.528517	0.880861
Jam2	0.149218	0.168107	-1.06719	1.1503	-0.980308	0.579874
Avpi1	-0.226502	0.398746	-1.22897	1.22552	-0.841415	0.672615
Papolb	0.55304	0.117777	-0.576083	0.786033	-1.46197	0.581204
Xrcc4	0.370371	0.285769	-0.926868	0.861066	-1.395	0.804664
Plekhb2	0.336275	0.418418	-0.936949	0.351677	-1.12691	0.957484
D630023F18Rik	0.987988	-0.0672453	-1.40181	0.522444	-0.936261	0.894879
Zfp263	1.04969	0.148659	0.922695	-0.220217	-0.235335	-1.66549
Slc9a7	1.11135	0.0694591	0.416754	-0.347295	-0.138918	-1.11135
Glb1l2	1.32005	0.0857172	0.702881	-0.480016	-0.480016	-1.14861
BC022960	1.76804	-0.415479	0.548703	-0.772249	-0.196449	-0.932569
Sycp1	1.65418	-0.507828	0.577904	-0.944842	0.0326725	-0.812082
Snx29	1.06024	-0.60528	1.36388	-0.0821738	-1.12237	-0.614299
Arhgap11a	0.904498	0.146384	1.13395	-0.149186	-1.16	-0.875642
Colec12	0.429835	-0.117228	1.28951	-0.273532	-0.507987	-0.820595
Alox5ap	0.585556	-0.418254	1.08746	-0.418254	-0.418254	-0.418254
Adh7	0.446778	-0.427766	1.11219	-0.0285177	-0.560849	-0.541837
Thnsl2	0.389529	-0.0354117	0.81447	-0.0354117	-0.460352	-0.672823
Mov10l1	1.45575	0.191354	0.227687	0.155021	-1.02217	-1.00764
Trim13	1.55516	0.351013	0.134314	0.161255	-0.942152	-1.25959
Fbxo34	1.66115	0.166854	0.24704	-0.244327	-1.24997	-0.580747
Adh1	1.44107	-0.315235	-0.180134	0.360269	-0.585437	-0.720537
Clp1	1.83875	-0.274902	-0.121468	0.402764	-0.965354	-0.879785
Pabpc4l	1.26754	-0.976627	0.394807	0.768834	-0.976627	-0.477924
Prkch	0.934237	-0.157728	0.279058	0.643046	-1.0313	-0.667312
Tdpoz4	0.848989	-0.186787	0.521542	0.542093	-0.829352	-0.896485
Asb12	0.406325	0.127852	0.653273	0.915983	-1.10163	-1.0018
Cd209d	0.864286	-0.773308	0.0454887	1.41015	-0.773308	-0.773308
P2rx3	0.749896	-0.149979	0.0136345	1.15893	-0.968047	-0.804434
Luzp4	0.819543	-0.234155	-0.0585388	0.819543	-0.321963	-1.02443
Adad1	0.773879	-0.552771	-0.110554	0.552771	0.331662	-0.994987
Aff2	0.212325	0.212325	-0.636975	1.06163	0	-0.849301
Glp1r	0.276454	0.0212657	-0.48911	1.16961	-0.233922	-0.744298
Wt1	0.821365	0.0821365	-0.34908	1.31418	-0.718694	-1.14991
Fjx1	0.470171	0.470171	-0.470171	1.12841	-0.470171	-1.12841
Xlr5b	0.711032	-0.167302	-0.418254	1.08746	-0.794683	-0.418254
Cxcl15	0.872525	0.124646	-0.623232	0.872525	-0.623232	-0.623232
Ecel1	0.952305	-0.190461	-0.698357	0.952305	-0.596778	-0.419014
Ttc30a2	0.935414	0.133631	-0.935414	1.06904	-0.935414	-0.267261
Serpinb5	0.937768	0.0253451	-0.887078	0.633627	-0.430866	-0.278796
1700067P10Rik	0.909397	-0.26747	-0.374458	0.481446	-0.802409	0.0534939
2810047C21Rik1	1.3756	-0.0809174	-0.809174	0.404587	-0.809174	-0.0809174
Myof	1.05531	0.287107	-0.318145	0.450059	-0.713886	-0.760444
Atp8b1	1.208	0.435474	-0.14821	0.634613	-1.45635	-0.673525
2900052L18Rik	0.921878	0.482889	-0.307293	0.570687	-1.09747	-0.570687
Ddit4l	1.41753	0.179766	-0.688868	0.872302	-1.30859	-0.472133
Zfp708	0.710705	0.710705	-0.710705	0.236902	-0.710705	-0.236902
Sohlh2	1.06827	0.865328	-1.0119	0.611649	-1.06263	-0.470716
Cpa2	0.941876	0.503417	-0.86068	0.795723	-0.958115	-0.42222
Insr	0.483895	0.453225	-1.27448	1.07684	-0.589534	-0.149939
Sash1	0.662273	0.487758	-0.927665	1.30645	-1.30002	-0.2288
Serpine2	0.203937	0.309808	-1.0258	1.55583	-1.12759	0.0838146
Gm10439	1.67201	-0.299356	-0.562206	0.0949179	-0.868864	-0.0365069
Cyb5d1	1.71067	-0.202235	-0.838919	-0.00523432	-0.918861	0.254578
Gm5622	1.7907	-0.641951	-0.641951	-0.0337869	-0.641951	0.168934
Lrig1	1.42214	-0.0214825	-0.440391	-0.172934	-1.28143	0.494097
Pls3	1.36143	0.313843	-0.707769	0.326829	-1.45666	0.162332
Sh3gl3	1.16661	0.0866625	-0.433312	-0.953287	-0.393314	0.526641
Zswim6	0.800821	-0.448343	-0.372813	-0.000968344	-0.407673	0.428977
Gm9958	0.937492	-0.880328	-0.537343	-0.194358	-0.125761	0.800298
Rbmx	1.3319	-0.738249	-0.724983	-0.164497	-0.329658	0.625488
9330159F19Rik	0.837857	-0.304675	-0.761688	-0.304675	0.380844	0.152338
C1d	0.726923	-1.29734	-0.448865	0.464754	-0.680845	1.23537
P4ha2	1.00769	-0.98703	-0.649306	0.73321	-1.05154	0.946975
Nppb	0.559567	-1.22629	-0.297642	1.13104	-0.44051	0.273831
Gstp2	1.19082	-0.876645	-0.359779	0.521933	-0.481395	0.00506731
4930503E14Rik	-0.199457	0.786097	0.434113	-0.481044	-0.762631	0.222923
Mme	-0.283242	0.893302	0.108939	-0.283242	-0.544697	0.108939
Them4	-0.436667	1.66444	-0.602544	-0.883258	-0.236764	0.494795
Crisp1	-0.4022	1.2066	-0.4022	-0.4022	-0.4022	0.4022
Glb1l	-0.0130556	1.12278	-0.404722	-0.443889	-0.522222	0.261111
Olfr328	-0.0427463	1.49612	-0.0427463	-1.06866	-0.641194	0.299224
2410137M14Rik	-0.32063	0.801576	-0.32063	0.160315	-0.801576	0.480945
Dnajb13	-0.864872	1.04695	-0.291325	0.00910391	-0.701001	0.801144
Mertk	-0.60459	0.916516	-0.220585	0.155963	-0.981139	0.733835
Folr2	-0.7203	1.68887	-0.297315	-0.0214557	-0.7203	0.0704974
Ovol1	-0.720888	1.47528	-0.38588	0.120355	-0.847446	0.358583
B430203G13Rik	-0.785619	1.75254	-0.785619	-0.0604323	-0.423026	0.302161
Snai2	-0.178476	1.59513	-0.747369	-0.145012	-0.847762	0.323488
Mrm1	-0.452867	1.66787	-0.701391	-0.237479	-0.643402	0.367264
Gabrg3	0.43558	1.44725	0.266968	-0.491784	-0.913313	-0.744702
Pdk4	-0.200529	1.57808	0.374903	-0.409777	-0.619025	-0.723649
Myl4	0.659494	1.43736	-0.118371	-0.963877	-0.693315	-0.321292
BC061212	0.525456	1.156	-0.105091	-0.735639	-0.735639	-0.105091
Phf11	0.0299929	1.46965	-0.149965	-0.509879	-0.329922	-0.509879
Slc13a5	-0.0676369	1.65711	-0.321275	-0.372003	-0.372003	-0.524186
Olfr18	0.340494	1.43007	-0.340494	-0.476691	-0.476691	-0.476691
Atoh1	0.0248619	1.16851	0.0248619	-0.273481	-0.571825	-0.372929
Gm8899	-0.272625	1.63575	-0.272625	-0.272625	-0.54525	-0.272625
Ppbp	-0.288675	1.44338	-0.288675	-0.288675	-0.288675	-0.288675
Naaladl1	-0.491894	1.48916	-0.330175	-0.269531	-0.512108	0.114551
H2-Bl	-0.276247	2.07912	-0.508877	-0.21809	-0.392562	-0.683349
Cyp2c55	-0.202446	2.10233	-0.607338	-0.233592	-0.545047	-0.513902
Olfr772	-0.428174	2.14087	-0.428174	-0.428174	-0.428174	-0.428174
Plk3	-0.279396	2.06215	-0.66234	-0.371143	-0.324272	-0.424995
Rln1	-0.0983792	2.02661	-0.428933	-0.476155	-0.617821	-0.405322
Acot6	-0.270203	2.01151	-0.373138	-0.313093	-0.596163	-0.458917
Lax1	-0.265142	2.08498	-0.518233	-0.37361	-0.590545	-0.337454
Tshr	-0.331026	1.97887	-0.545392	-0.134161	-0.545392	-0.422897
Ctsk	-0.378987	2.06483	-0.522741	-0.196028	-0.666495	-0.300576
Iqcf1	-0.129049	2.09027	-0.291799	-0.553185	-0.518662	-0.597571
Prnp	0.0864466	2.06839	-0.495486	-0.491269	-0.588258	-0.579824
Gpr50	-0.00482793	2.08155	-0.575239	-0.354584	-0.593835	-0.553066
Osr2	0.052501	1.96849	-0.603466	-0.374586	-0.57987	-0.46307
Akr1b8	0.179475	1.91687	-0.564328	-0.630938	-0.608735	-0.292341
Olfr329	0.181547	2.02495	-0.540345	-0.54679	-0.682145	-0.437217
Pcdh8	-0.0370787	1.9772	-0.596266	-0.271577	-0.830764	-0.241513
Zfp810	0.0413	1.97306	-0.57187	-0.135959	-0.870316	-0.436213
Fam163a	-0.0287761	1.87045	-0.489194	-0.489194	-0.719402	-0.14388
Cyp4f16	-0.460409	1.98504	-0.279265	-0.460409	-0.143406	-0.641554
Pllp	0.16144	1.76471	-0.473187	-0.139173	-0.807202	-0.506589
Gm9805	0.0196958	1.67414	-0.571179	0.0196958	-0.689353	-0.453004
Clu	0.230831	1.78259	-0.595809	0.122062	-0.856854	-0.682824
Olfr293	0.108939	1.80839	-0.675424	-0.152515	-0.413969	-0.675424
Hdc	0.224243	1.91853	-0.809767	0.0373739	-0.535692	-0.834683
Dhh	0.109623	1.7145	-0.600732	0.0570038	-1.0743	-0.206091
Cyp2t4	0.0676862	1.726	-0.575333	-0.0338431	-0.947607	-0.236902
Cd80	0.187063	1.71424	-0.806519	0.039866	-1.02732	-0.107331
Elf3	0.277794	1.90244	-0.861907	-0.010188	-0.870058	-0.438085
Hpca	0.162148	1.90762	-0.839352	-0.15261	-0.839352	-0.238452
Sft2d3	0.0196297	1.91794	-0.94338	-0.16743	-0.548477	-0.27828
Nell2	0.015142	1.65048	-0.211989	-0.257415	-1.02966	-0.166562
Zfp583	-0.115048	1.90946	-0.182017	-0.0841397	-1.04745	-0.480799
Pisd-ps1	0.0551356	1.60074	-0.2106	0.272063	-1.34404	-0.373295
Tmc8	0.0637974	1.74472	-0.210809	-0.0360594	-1.26763	-0.294023
Taf7l	-0.0088157	1.6838	-0.484863	0.361444	-1.0667	-0.484863
Gm11564	-0.247882	1.45188	-0.0354117	0.177059	-0.672823	-0.672823
Stard6	-0.102451	1.84412	-0.307353	0.204902	-0.819607	-0.819607
Alox15	-0.557888	1.74507	-0.450774	0.191914	-0.504331	-0.423995
Dio3	-0.423185	1.9923	-0.575342	0.0808332	-0.546813	-0.527793
1700109H08Rik	-0.592765	1.92434	-0.498266	-0.00859079	-0.592765	-0.231951
Man2b1	-0.851072	1.7209	-0.564404	0.41348	-0.628704	-0.0901975
Zfp389	-0.285019	1.55664	-0.679661	0.24117	-0.811208	-0.0219245
Gpr143	-0.342035	1.89259	-0.934896	0.114012	-0.615663	-0.114012
Id2	-0.167464	1.99107	-0.642912	0.193877	-0.820413	-0.554162
Zfp9	-0.300845	1.87463	-0.666033	0.163465	-0.827759	-0.243459
Cx3cl1	-0.266123	1.83835	-0.728337	0.444706	-0.77736	-0.511237
Il1rap	-0.412139	1.75292	-0.730529	0.426289	-0.719916	-0.316622
Lgals3	-0.366327	1.78052	-0.887704	0.615089	-0.754804	-0.386773
Unc5b	-0.0506545	1.84807	-0.91505	0.40687	-0.869297	-0.419942
Stat2	-0.200822	1.09782	0.594814	0.244811	-1.09974	-0.636891
Depdc7	0.00330011	0.817503	0.963236	0.30031	-1.31542	-0.768926
Lat2	-0.201939	1.44486	0.267356	0.634259	-1.0296	-1.11493
Srl	0.7069	1.02922	-0.0158717	0.365048	-1.30758	-0.777712
Gm10033	0.0505342	0.947775	0.00103131	0.725012	-1.10041	-0.623943
A2m	-0.747636	0.958237	0.0737106	1.02142	-0.368553	-0.937177
Nr3c2	-0.901459	1.24062	0.00892534	0.865758	-0.526595	-0.687251
Sult6b1	-0.881945	1.79738	0.256769	0.0558193	-0.747979	-0.480046
Ctr9	-0.5215	1.44473	-0.0596898	0.477518	-1.17946	-0.161594
Abcc2	-0.594686	1.2421	0.319314	0.310526	-0.805609	-0.471647
Usf1	-0.595924	1.35503	0.0783543	0.516851	-0.706626	-0.647681
Mmp17	-0.44786	1.00714	0.0502477	0.299302	-0.605157	-0.303671
Necab1	-0.382493	0.621551	0.334681	0.621551	-0.382493	-0.812798
St6galnac1	-0.775158	0.828617	0.0267296	0.507862	-0.133648	-0.454403
Vsig4	-0.621261	0.776576	0.31063	0.31063	-0.155315	-0.621261
Stoml3	-0.405652	0.234851	0.234851	0.448352	0.0640503	-0.576452
Pak3	-0.292778	0.334603	-0.167302	0.711032	-0.0418254	-0.54373
Wipf2	-0.371661	0.532379	-0.148999	0.199223	-0.299672	0.0887298
Syn3	-0.286681	0.538959	-0.217877	0.538959	-0.49309	-0.0802705
Htr3a	-0.248592	0.745775	-0.372887	0.87007	-0.497183	-0.497183
Tmsb15a	-0.118754	0.593771	-0.475017	0.950034	-0.118754	-0.83128
Rxrg	-0.166625	0.924011	-0.53017	0.651352	-0.166625	-0.711943
Thsd1	-0.416919	0.783809	-0.416919	0.833839	-0.116737	-0.667071
Cd52	-0.282341	0.380547	-0.724267	0.969782	0.0122757	-0.355996
Cybb	-0.528571	0.624675	-0.0961038	1.2013	-0.480519	-0.720778
Cacna1b	-0.855316	0.75824	-0.288604	1.20689	-0.642799	-0.178409
Dusp27	-0.644278	0.859038	-0.429519	1.0738	-0.536898	-0.322139
Il13ra1	-0.336354	0.895294	-0.722171	0.999168	-0.662814	-0.173123
Rab42	-0.297744	0.680557	-0.893231	1.14844	-0.510418	-0.127604
Tacstd2	-0.615882	1.23176	-0.307941	0	0.307941	-0.615882
Gpx1	-0.277931	1.14375	-0.595489	0.0966245	0.0966245	-0.463581
Lefty1	-0.131513	1.0521	-0.131513	0.263025	-0.131513	-0.920589
AY512931	-0.432195	1.58471	-0.720325	0.432195	-0.0720325	-0.792357
Olfr330	-0.0741946	1.26131	-0.875497	0.370973	0.192906	-0.875497
1810010H24Rik	-0.0657006	1.55053	-0.972369	-0.0262802	0.367923	-0.854108
Igfbp2	-0.628087	1.27735	-1.19266	0.501058	0.0917431	-0.0494001
Oas1g	-0.256445	0.622794	-0.256445	0.842603	-1.13568	0.183175
Mblac2	0.221776	0.580843	-0.221776	0.707573	-1.13	-0.158412
Dmkn	0.115845	0.513026	-0.281337	0.413731	-0.976405	0.21514
2210408I21Rik	0.603951	0.218202	-0.506539	0.662398	-1.12608	0.148065
Pde6a	0.456436	0.614536	-0.181324	0.260821	-1.76233	0.611856
Atad2b	0.27296	0.596362	-0.143566	0.172414	-1.58951	0.691342
Ccnt2	0.674033	0.83362	-0.541712	-0.014034	-1.50886	0.556949
Morc1	0.376594	0.789908	-0.573851	0.44313	-1.27225	0.236473
Hormad1	0.653323	0.877216	-0.673786	0.615406	-1.66686	0.194703
Zfp809	0.69136	0.991039	-1.22886	0.426241	-1.2369	0.357121
Elf1	0.13197	1.15326	-0.282793	0.839761	-1.67144	-0.170753
Mlxipl	-0.275698	1.29793	-0.419947	0.805237	-1.39223	-0.0152992
Trpv3	-0.195712	1.11405	-0.444115	1.0463	-1.05383	-0.466697
Slc26a2	-0.113188	1.03482	-0.597197	1.21633	-1.07062	-0.470145
Akr1b10	-0.0167918	0.889965	-0.621297	0.990716	-0.923549	-0.319044
Mcm3ap	0.033348	0.943425	-0.840585	1.22871	-1.19687	-0.168031
Trp53inp1	-0.0633472	1.13878	-0.968503	1.17304	-1.33447	0.0545016
Ptprv	0.0361449	0.667894	-0.963339	1.66738	-0.916194	-0.491884
Phka1	0.224219	0.717501	-0.695079	1.30047	-1.14352	-0.403594
Pmaip1	-0.527245	1.43013	-0.876494	0.923412	-1.02165	0.0718438
Btg2	-0.655184	1.4929	-0.896704	1.02655	-0.819907	-0.147658
Otud6a	-0.626113	1.18961	-0.626113	0.939169	-0.813947	-0.0626113
Aldh4a1	-0.156093	1.44801	-0.883417	0.840243	-1.0229	-0.225836
Rnd1	-0.337053	1.54273	-0.877592	0.894624	-1.09004	-0.13267
Ear1	-0.137479	1.40915	-0.756132	0.790501	-0.859241	-0.446805
P2rx7	0.16224	1.19849	-0.355882	0.853071	-0.936807	-0.921107
Scube3	0.279786	1.11914	-0.527289	0.828597	-0.656421	-1.04382
Nodal	0.527289	1.40236	-0.684353	0.661916	-0.953607	-0.953607
Tulp2	0.0942627	1.26152	-0.736051	0.611705	-0.651817	-0.579615
Creb3l1	0.25379	1.25402	-0.91066	0.836016	-0.761371	-0.671798
Lynx1	0.186575	1.30602	-0.746299	0.373149	-0.373149	-0.746299
Gpr21	0.298453	1.0905	-0.734653	0.573948	-1.13068	-0.0975712
Mgat4a	0.288511	1.50088	-0.849313	0.39515	-1.31521	-0.0200163
Nup210l	0.25368	1.37085	-1.08302	0.736648	-1.08302	-0.195139
Fbln1	0.240144	1.44589	-1.0922	0.794786	-1.05603	-0.332584
Galns	0.385129	1.46406	-0.906186	0.606012	-1.21202	-0.336988
Abhd5	0.137224	1.56923	-0.794639	0.427399	-1.05415	-0.285064
Gss	0.286381	1.55029	-0.85218	0.291604	-0.773838	-0.502255
Sycp3	0.346825	1.75259	-0.863767	0.338913	-1.03256	-0.541997
Zcchc24	0.717396	1.37773	-0.725548	0.448373	-1.31251	-0.505438
Gm4924	0.5558	1.17096	-0.561196	0.410105	-1.03066	-0.545008
Rcsd1	-1.05534	1.42442	-0.547856	0.467119	-0.801599	0.513254
Apoe	-1.01961	1.22543	-0.689893	0.677293	-0.864204	0.670992
Fbxw9	-1.14825	1.18858	-0.961477	1.10156	-0.44784	0.267431
B4galnt3	-1.03236	1.31215	-0.791152	0.745323	-0.385928	0.151959
Tmem43	-0.0855887	1.27782	-1.28383	0.866398	-1.07962	0.304816
Olfr1372-ps1	-0.302219	0.819269	-1.03046	0.855681	-0.935788	0.593515
Ttpal	-0.654405	0.875787	-0.861619	0.865161	-0.951943	0.727019
Asz1	0.486716	0.0593556	0.415489	-0.713963	-1.3143	1.0667
1110032A03Rik	0.0816891	0.92192	0.431785	-0.828561	-1.3187	0.711862
Grk5	0.248433	0.83189	-0.0134009	-0.724682	-1.20505	0.862815
Csrnp1	0.671577	0.660125	0.391821	-1.0544	-0.918612	0.24949
Rimklb	1.77003	-0.191687	0.266	-0.836171	-0.97752	-0.0306556
Taf13	1.55525	0.27959	-0.10933	-0.856056	-1.09978	0.230327
Tpk1	1.78246	0.357758	-0.36409	-0.668027	-1.12393	0.01583
Slc19a3	1.34594	-0.00518824	0.399495	-0.474041	-1.46145	0.195242
Dnaic1	0.828573	0.0597939	0.316054	-0.350222	-1.27276	0.418557
Slc26a1	1.52613	0.565059	0.330997	-0.846406	-1.26133	-0.314447
D430042O09Rik	1.43848	0.711534	-0.0774645	-0.321889	-1.47816	-0.272498
Flt4	0.888694	0.608054	0.42096	-0.514507	-1.16933	-0.233867
Ripply3	1.06451	0.537136	0.244153	-0.166024	-1.10357	-0.5762
Usp37	1.10323	0.903215	-0.131278	-0.733024	-1.25318	0.111038
Cenpq	1.07995	0.594043	-0.0940919	-0.397433	-1.47598	0.293511
Ubtfl1	1.29229	0.540203	-0.530317	-0.370371	-1.06315	0.131344
Tcta	0.966932	0.241733	0.0127228	-0.368961	-0.63614	-0.216287
Ikbke	0.527856	0.675164	0.0122757	-0.576959	-0.42965	-0.208687
Rab17	0.635989	0.0489222	0.635989	-0.391378	-0.831678	-0.0978445
Spata22	0.787176	0.572492	-0.715615	-0.0715615	-0.930299	0.357807
Zfand2a	0.979297	0.514356	-0.817686	-0.132707	-0.973081	0.429821
Gm5128	0.930789	0.376931	-0.823095	-0.315391	-0.961559	0.792325
Clk3	0.67372	0.45167	-0.668673	-0.275039	-1.09763	0.915956
Capn6	0.900819	0.250228	-0.800728	-0.350319	-0.400364	0.400364
Rab30	0.730445	0.777235	-0.361324	-0.720048	-1.03198	0.605672
Htr1b	0.486335	1.16494	-0.294063	-1.10839	-0.90481	0.655987
Cep290	0.865805	1.07971	-0.52907	-1.04136	-1.02519	0.650103
Dnajc13	0.585527	1.26913	-0.768833	-0.573852	-1.01811	0.506134
Gpbp1l1	0.463677	1.32808	-0.608955	-0.679173	-0.972149	0.46852
4930519F16Rik	0.982525	1.21759	-1.08975	-0.427857	-0.941285	0.258776
Lztfl1	0.694131	1.18411	-1.02972	-0.493254	-0.786523	0.431262
Aoah	0.0151934	1.10912	-0.805252	0.0151934	-0.805252	0.470996
Cdv3	0.272696	1.28223	-0.974376	-0.122285	-0.961242	0.502979
Galnt3	0.238481	0.873379	-0.77546	-0.263751	-0.889173	0.816523
Fam161b	0.0677126	0.971142	-1.01747	0.0356382	-1.12973	1.07271
Abcb1b	-0.00722817	0.895868	-1.61188	0.311662	-0.741951	1.15353
Nbeal1	0.317845	0.354887	-0.532985	-0.295022	-1.32208	1.47735
Rdm1	0.241131	0.423198	-1.02359	0.0720683	-1.22516	1.51235
Trmt11	1.18112	0.702936	0.707997	-1.37425	-0.291379	-0.926426
Boll	0.752525	0.59502	0.647521	-1.13754	-0.350012	-0.507517
Cnot8	0.962288	1.01589	0.333904	-1.09815	-0.674403	-0.539536
Kctd12b	0.817879	1.01223	0.18625	-1.1256	-0.348206	-0.542553
Map2k6	1.15561	0.981815	-0.189045	-1.47882	0.131112	-0.600676
Sytl5	0.494413	1.11243	0	-1.48324	-0.247207	0.123603
Tmem38b	0.553742	1.1014	-0.477678	-1.36762	0.298169	-0.10801
Sdr42e1	0.631001	1.34534	0.0595284	-0.654813	-0.154774	-1.22629
Dgkg	0.720537	1.48611	-0.315235	-0.63047	0.135101	-1.39604
Bcorl1	1.90262	-0.205549	-0.0275604	-0.472329	-0.530165	-0.667017
Retsat	2.0334	-0.424988	0.071921	-0.594983	-0.634212	-0.451141
Aspm	2.03915	-0.223113	-0.0608575	-0.618734	-0.635101	-0.501346
2610008E11Rik	2.04254	-0.609032	-0.0455738	-0.526171	-0.559315	-0.302445
Gm5117	2.13063	-0.426745	-0.252366	-0.480908	-0.474636	-0.495976
AI427809	2.13342	-0.471997	-0.430804	-0.430804	-0.4514	-0.348419
Ahnak2	2.06822	-0.215704	-0.367966	-0.190327	-0.67249	-0.621736
Slc9a9	2.06362	-0.00690173	-0.31748	-0.669468	-0.35889	-0.710878
Ankrd22	2.09617	-0.0495362	-0.404111	-0.537077	-0.537077	-0.568363
Olfr787	2.03344	-0.181862	-0.389546	-0.478554	-0.498334	-0.485147
Tmem132c	2.11172	-0.226439	-0.42675	-0.46671	-0.487715	-0.504108
Gm5891	2.01536	-0.111402	-0.466641	-0.475989	-0.480663	-0.480663
Pou6f2	2.02155	0.0314999	-0.579969	-0.446558	-0.557734	-0.468793
Inhbc	1.95696	0.102998	-0.705139	-0.514989	-0.134689	-0.705139
Zcwpw1	1.92231	-0.101246	-0.343417	-0.622529	-0.786712	-0.0684098
Rbm4	1.80273	0.0514273	-0.732491	-0.498983	-0.807547	0.18486
A430089I19Rik	1.7125	0.302206	-0.705147	-0.705147	-0.503677	-0.100735
Intu	1.95973	0.0256021	-0.777374	-0.630744	-0.421272	-0.15594
1700054O19Rik	1.44338	-0.288675	-0.288675	-0.288675	-0.288675	-0.288675
Ar	1.14805	0.122133	-0.317546	-0.219839	-0.415252	-0.317546
Chrna7	1.48581	0.0874007	-0.349603	-0.174801	-0.524404	-0.524404
Trak2	1.68143	0.463685	0.147841	-0.957786	-0.241569	-1.0936
Scamp1	1.45967	0.80162	0.219155	-0.975386	-0.367596	-1.13746
Gm1527	1.73703	0.626976	-0.410198	-0.690515	-0.286858	-0.976439
Zfp217	1.64137	0.695517	-0.451097	-1.01042	-0.0675282	-0.807837
Ddb2	1.8547	0.303144	0.152056	-0.876502	-0.707981	-0.725415
Zfp677	1.84996	0.366131	-0.0133138	-0.840104	-0.506592	-0.856081
Aff1	1.61847	0.508553	0.0433421	-0.384568	-1.06592	-0.719885
Apol7b	1.69131	0.570465	0.0961135	-0.668013	-0.815291	-0.874585
1700024B05Rik	1.53988	0.53561	-0.267805	-0.569086	-0.468659	-0.76994
Olfr887	1.56298	0.543645	-0.475689	-0.577623	-0.577623	-0.475689
3110040M04Rik	1.41415	0.629834	-0.297091	-0.582299	-0.582299	-0.582299
Bcl6	1.62389	0.797048	-0.23092	-0.409698	-0.789599	-0.990723
Zswim3	1.75027	0.687533	-0.156911	-0.726461	-0.743529	-0.810905
Hmmr	1.70188	0.514776	-0.236932	-0.574203	-0.718225	-0.687292
Cnnm2	1.81838	0.598967	-0.333563	-0.584199	-0.755524	-0.744061
Slc10a6	1.80142	0.587664	-0.301989	-0.725064	-0.586939	-0.775094
Guca1a	1.73361	0.832909	-0.474565	-0.600469	-0.610154	-0.881334
Xlr3b	1.67946	0.886568	-0.418193	-0.578779	-0.799584	-0.769475
Robo1	1.70899	0.863578	-0.325287	-0.719924	-0.733133	-0.794228
Ercc4	1.70397	0.815781	-0.269494	-0.783664	-0.543659	-0.922936
Ahsg	1.53562	0.779268	-0.527152	-0.527152	-0.802188	-0.458393
Dbr1	1.63138	0.783427	-0.425235	-0.564987	-0.920031	-0.504554
Depdc1a	1.76555	0.660448	-0.523127	-0.385806	-0.922011	-0.595057
Chrm3	1.79208	0.76957	-0.4844	-0.701208	-0.64847	-0.727576
Sh3kbp1	1.81282	0.732054	-0.527843	-0.686674	-0.641294	-0.689062
Calr4	1.7929	0.775693	-0.588331	-0.668059	-0.637497	-0.674703
D1Pas1	1.79804	0.703113	-0.487061	-0.60499	-0.624947	-0.784151
0610040J01Rik	1.74771	0.784417	-0.537451	-0.591176	-0.732358	-0.671138
Olfr815	1.81226	0.728307	-0.563942	-0.674463	-0.699968	-0.602199
Rapgef4	1.7968	0.767957	-0.644428	-0.654794	-0.678117	-0.587414
4930578G10Rik	1.73115	0.719357	-0.59982	-0.65105	-0.715088	-0.484552
Sva	1.69447	0.920422	-0.493704	-0.746758	-0.716987	-0.657444
Gm4340	1.70617	0.899019	-0.557786	-0.656219	-0.656219	-0.734965
Zfp560	1.74195	0.845147	-0.520183	-0.676359	-0.690849	-0.699705
Zfp352	1.73943	0.868323	-0.59245	-0.650547	-0.702556	-0.662201
Fundc1	1.71669	0.888002	-0.621191	-0.619387	-0.737514	-0.626601
Gm11232	1.71987	0.840906	-0.626191	-0.652043	-0.643426	-0.639117
Mphosph6	1.74242	0.85313	-0.634917	-0.668792	-0.647798	-0.644039
Vgll1	1.67262	0.931343	-0.622479	-0.636734	-0.636734	-0.70801
Gm5039	1.69399	0.928065	-0.59902	-0.632321	-0.706059	-0.684651
4933427D06Rik	1.67301	0.964099	-0.631936	-0.637165	-0.689887	-0.678122
Obox5	1.7056	0.912498	-0.641174	-0.650617	-0.663313	-0.662996
Pla2g4c	1.69088	0.936536	-0.654081	-0.627754	-0.675212	-0.670368
Gm12794	1.69083	0.937683	-0.636699	-0.658489	-0.691175	-0.642146
Hmgn3	1.66318	0.975077	-0.63585	-0.684081	-0.684081	-0.634242
Tcstv3	1.74865	0.846443	-0.639479	-0.600296	-0.670122	-0.685192
Gm7957	1.7186	0.831073	-0.686725	-0.549523	-0.64385	-0.669575
Pif1	1.75242	0.821013	-0.667892	-0.555379	-0.68735	-0.662817
BC080695	1.68726	0.930662	-0.530226	-0.616752	-0.763646	-0.707303
Ttc30b	1.68307	0.941134	-0.58639	-0.653534	-0.780436	-0.603848
B020004J07Rik	1.701	0.899723	-0.600731	-0.52564	-0.749082	-0.725273
Pramef8	1.67514	0.912317	-0.653129	-0.535941	-0.749679	-0.648707
2610206C17Rik	1.64979	0.977256	-0.716543	-0.681671	-0.641817	-0.587018
Usp26	1.60719	1.01147	-0.771016	-0.676384	-0.626741	-0.54452
Tdpoz1	1.65165	0.897138	-0.766323	-0.645298	-0.621498	-0.515665
Zfp867	1.78154	0.748789	-0.708597	-0.598507	-0.80296	-0.420265
Pramel1	1.71932	0.737162	-0.719678	-0.48758	-0.745904	-0.503316
Stag3	1.65792	0.713976	-0.64096	-0.952596	-0.774196	-0.00414008
Zfp60	1.62885	0.650366	-0.550761	-0.779268	-0.612282	-0.336902
Abcg3	1.84618	0.124742	-0.0623708	-0.586285	-0.735975	-0.586285
Fbxo33	1.8214	0.219054	-0.0773544	-0.441818	-0.877238	-0.644046
Pip5k1b	1.84666	0.415843	-0.187228	-0.530151	-0.955848	-0.589275
Cdkn3	1.89116	0.34163	-0.23182	-0.677159	-0.817471	-0.506344
Kdm6a	1.90668	0.20517	-0.198408	-0.497838	-0.942592	-0.473011
Fgf7	1.95019	0.350725	-0.281351	-0.639784	-0.608951	-0.770825
Stox1	2.05274	0.111655	-0.357869	-0.556367	-0.539189	-0.710966
Prex2	2.02372	0.158683	-0.358582	-0.441015	-0.682131	-0.700678
Fam124a	2.03768	0.202832	-0.529065	-0.539277	-0.505236	-0.666934
Ephb1	2.02369	0.24065	-0.581499	-0.422208	-0.617468	-0.64316
Tex11	1.95459	0.330031	-0.34802	-0.418593	-0.844797	-0.673208
Vmn2r94	1.91192	0.502112	-0.45422	-0.46769	-0.858304	-0.633813
Xylt1	1.9408	0.434195	-0.444658	-0.653909	-0.643446	-0.632984
Fam72a	1.9531	0.451393	-0.567373	-0.504744	-0.663404	-0.668971
Zscan4c	1.96895	0.3921	-0.614709	-0.548796	-0.604569	-0.592979
Hyls1	1.97538	0.400954	-0.610878	-0.574491	-0.641666	-0.5493
Rnpc3	1.73239	0.450321	-0.513528	-0.413797	-0.914421	-0.340967
Cenpl	1.81458	0.441624	-0.59307	-0.350978	-0.798682	-0.513478
Olfr1277	1.86502	0.392635	-0.638032	-0.406658	-0.78527	-0.427692
Speer4e	1.95079	0.32306	-0.733098	-0.273359	-0.720673	-0.546717
Gm9	1.95603	0.169161	-0.665148	-0.546899	-0.789966	-0.123176
Zfp599	1.92254	0.145856	-0.695732	-0.433234	-0.741858	-0.197572
Vps13b	1.9345	0.352735	-0.634165	-0.534169	-0.840977	-0.277927
Casp8	1.90969	0.403841	-0.7187	-0.609184	-0.73239	-0.253256
Pramel3	1.82016	0.351857	-0.765807	-0.524742	-0.517437	-0.364032
Hdac8	1.76766	0.402537	-0.721067	-0.343032	-0.490046	-0.616057
Slc16a6	1.48865	0.55041	0.0147225	-1.18978	-0.529798	-0.3342
Mtr	1.67622	0.632801	-0.31858	-1.24962	-0.464872	-0.275952
Trmt12	1.52507	0.316296	-0.239741	-0.844129	-0.505671	-0.251828
Cyb5r2	1.21456	1.14724	0.154274	-0.939668	-0.838689	-0.73771
Cpn1	1.09862	1.08953	-0.101527	-0.865257	-0.647048	-0.574312
1110059E24Rik	1.15348	1.07689	-0.14316	-1.08966	-0.712151	-0.285408
Ecm2	1.20328	1.23187	-0.119136	-0.841103	-1.10559	-0.369323
Ccdc28a	1.39145	1.18078	-0.245232	-0.796193	-0.945276	-0.585531
Tlk2	1.35297	1.04769	-0.141855	-0.871891	-0.893276	-0.493641
Usp32	1.36134	1.19029	-0.19742	-0.930083	-0.460922	-0.963206
Zswim2	1.40917	1.23003	-0.281833	-0.790566	-0.718913	-0.847888
Mcm9	1.27169	1.37162	-0.311699	-0.842827	-0.61049	-0.878302
Serpinb1a	1.13373	1.17458	-0.418764	-0.582184	-0.541329	-0.766032
Mt4	1.14556	1.34838	-0.409398	-0.81504	-0.589683	-0.679826
Tigd2	1.11859	1.47386	-0.464684	-0.858572	-0.541917	-0.727276
Rnf19b	1.22256	1.17444	-0.365834	-0.773388	-0.597599	-0.660179
Zcchc17	1.17738	1.25021	-0.350032	-0.781094	-0.729917	-0.566547
Ric3	1.49331	1.00674	-0.0191748	-0.801067	-0.774686	-0.905124
Tbc1d23	1.35232	0.892616	-0.04821	-0.577059	-0.803013	-0.816649
Dst	1.40673	1.16477	-0.295269	-0.572377	-0.805996	-0.89786
Prame	1.2773	1.12921	-0.203628	-0.610883	-0.795999	-0.795999
Kalrn	1.3566	1.2736	-0.38208	-0.61112	-1.01084	-0.626165
Cep350	1.30028	1.31007	-0.483638	-0.52483	-1.03505	-0.566838
Zfp40	1.20659	1.3803	-0.469751	-0.587008	-0.860607	-0.669522
Oxct2a	1.2067	1.34331	-0.387055	-0.66027	-0.887949	-0.614734
Wdr44	1.22324	1.34985	-0.377523	-0.625305	-0.919885	-0.650375
Ddr2	1.15083	1.3681	-0.494058	-0.567724	-0.901551	-0.555602
Olfr884	1.16526	1.36501	-0.432809	-0.432809	-0.832325	-0.832325
Pcx	1.21786	1.30233	-0.574234	-0.350977	-0.888001	-0.706981
Sall2	1.12961	1.36892	-0.541485	-0.281897	-0.849746	-0.825409
3222401L13Rik	1.10431	1.48904	-0.648336	-0.391852	-0.733831	-0.819326
Zfp69	1.13887	1.48772	-0.615608	-0.384755	-0.723339	-0.902891
Mapkbp1	1.01043	1.59793	-0.52993	-0.527896	-0.779333	-0.771196
Ninj2	1.08666	1.53881	-0.522984	-0.495855	-0.857573	-0.749057
Sirt4	1.11713	1.53149	-0.499662	-0.568721	-0.869331	-0.710902
Zscan29	1.09251	1.54264	-0.585661	-0.513622	-0.788725	-0.747145
Echdc3	1.2308	1.45121	-0.573935	-0.523743	-0.82926	-0.755063
Pglyrp1	1.20808	1.41818	-0.594722	-0.462562	-0.842099	-0.726883
Cpeb4	1.16325	1.48706	-0.577585	-0.570662	-0.816134	-0.685926
Pnma5	1.22462	1.44453	-0.546356	-0.630514	-0.786024	-0.706256
Ctf2	1.24899	1.41102	-0.525852	-0.585864	-0.819909	-0.728391
Arfgef2	1.09917	1.52472	-0.580546	-0.548984	-0.909803	-0.584558
Glcci1	0.999372	1.57614	-0.524171	-0.535054	-0.926822	-0.589466
Atf7ip2	1.03369	1.50827	-0.550271	-0.367269	-0.964159	-0.660262
Lrrc32	1.17138	1.50156	-0.580634	-0.661496	-0.701927	-0.728881
Herc2	1.13938	1.52867	-0.568815	-0.659179	-0.697206	-0.742855
Pik3r1	1.21179	1.47556	-0.565979	-0.697957	-0.692892	-0.730522
Mael	1.1719	1.47964	-0.609561	-0.676595	-0.67761	-0.687767
Tmem108	1.15461	1.52273	-0.658122	-0.644201	-0.713803	-0.661215
Taf9b	1.1325	1.53386	-0.673267	-0.671932	-0.65724	-0.663918
Zfp689	1.15252	1.5331	-0.669382	-0.64509	-0.677479	-0.693674
Lrp1	1.09911	1.55414	-0.628336	-0.596399	-0.749019	-0.679492
Arhgap28	1.09186	1.56965	-0.588335	-0.634919	-0.729679	-0.708577
Nedd9	1.03307	1.60882	-0.650473	-0.639947	-0.675734	-0.675734
Gsdmc2	1.25351	1.4287	-0.524058	-0.708309	-0.756637	-0.693207
Dock9	1.23869	1.42784	-0.565768	-0.765177	-0.687754	-0.64784
Trip11	1.24567	1.41634	-0.552821	-0.757013	-0.745896	-0.606281
Bhlhe41	1.18403	1.45197	-0.408286	-0.791054	-0.683879	-0.752777
Ipmk	1.19082	1.47002	-0.467922	-0.693464	-0.72034	-0.779118
Sec22c	1.19403	1.44144	-0.489445	-0.739547	-0.680383	-0.7261
Arsk	1.0879	1.53213	-0.437386	-0.763499	-0.754512	-0.664638
Spata6	1.13498	1.53666	-0.542387	-0.784137	-0.72091	-0.62421
Eps8l3	1.11363	1.52939	-0.489999	-0.786967	-0.786967	-0.579089
Xlr3a	1.38331	1.31038	-0.588998	-0.719005	-0.728518	-0.657173
Shroom4	1.36833	1.3201	-0.581444	-0.71164	-0.680541	-0.714803
Gpr63	1.34846	1.32913	-0.557293	-0.673261	-0.746708	-0.700321
Strbp	1.34	1.33603	-0.539365	-0.711693	-0.772701	-0.65227
BC067074	1.35078	1.34303	-0.614342	-0.641474	-0.695738	-0.74225
Fam53c	1.36129	1.32949	-0.605675	-0.651125	-0.737516	-0.69646
Sephs2	1.36156	1.32444	-0.643656	-0.64636	-0.720855	-0.675125
Gnaz	1.34233	1.34791	-0.626545	-0.626545	-0.732518	-0.704631
Gm4971	1.35175	1.34214	-0.642803	-0.623585	-0.719677	-0.707826
Axin2	1.39057	1.28775	-0.601234	-0.604138	-0.737199	-0.735747
AF067063	1.34933	1.33809	-0.580148	-0.612771	-0.768637	-0.725864
Pdzd2	1.32055	1.36564	-0.570988	-0.717136	-0.646073	-0.751997
Wdr47	1.29524	1.38082	-0.575939	-0.711179	-0.660581	-0.728357
Sytl2	1.29992	1.39112	-0.567342	-0.676597	-0.717229	-0.72987
Ceacam2	1.29016	1.38054	-0.585203	-0.621355	-0.743366	-0.720772
Mid1	1.36029	1.34527	-0.666875	-0.675889	-0.668878	-0.693917
8030474K03Rik	1.36451	1.3178	-0.684952	-0.663391	-0.639435	-0.694534
Ankrd44	1.30055	1.38324	-0.62702	-0.677173	-0.68685	-0.69275
Dennd4a	1.29304	1.38076	-0.630847	-0.70689	-0.663516	-0.672553
Trp73	1.32621	1.37606	-0.655317	-0.661548	-0.667779	-0.717629
Cyp4f39	1.28634	1.41206	-0.675968	-0.63224	-0.711497	-0.678701
AU015836	1.25864	1.43869	-0.67385	-0.648792	-0.693392	-0.681299
Arl4d	1.28318	1.37294	-0.65685	-0.63052	-0.703526	-0.665228
Kbtbd7	1.27099	1.38596	-0.650394	-0.604113	-0.724605	-0.677838
Map3k5	1.31053	1.38137	-0.643428	-0.659091	-0.730999	-0.658379
Tubg2	1.32549	1.37469	-0.68458	-0.641798	-0.713815	-0.65998
Gm11487	1.30641	1.39749	-0.691556	-0.673578	-0.681967	-0.656798
Ctdsp1	1.32909	1.36787	-0.696335	-0.650343	-0.737817	-0.612468
Nrg4	1.34612	1.3534	-0.680158	-0.606647	-0.737657	-0.675063
Rb1	1.33124	1.36619	-0.680479	-0.601468	-0.747251	-0.66824
Stard13	1.33831	1.35442	-0.66692	-0.598905	-0.726582	-0.700331
Armcx5	1.30134	1.39126	-0.644355	-0.604533	-0.776238	-0.667477
Epc1	1.33944	1.33216	-0.649854	-0.607653	-0.779078	-0.635011
Ncoa1	1.28601	1.38544	-0.652714	-0.665809	-0.743491	-0.609434
Dact3	1.28211	1.36834	-0.668099	-0.641448	-0.773134	-0.567766
Ccdc73	1.3111	1.37416	-0.737905	-0.598607	-0.767083	-0.581665
C2cd2	1.19737	1.40802	-0.654118	-0.604228	-0.637488	-0.709552
Rasgef1b	1.23344	1.40862	-0.58154	-0.618874	-0.687797	-0.753848
Hpse	1.22669	1.43285	-0.6195	-0.601038	-0.687194	-0.751811
Bmp6	1.23628	1.44595	-0.635815	-0.637201	-0.711364	-0.697848
Hmgcll1	1.24396	1.42423	-0.636368	-0.650451	-0.722075	-0.659303
Phf20	1.22368	1.41584	-0.588855	-0.636027	-0.731971	-0.682666
Osbpl8	1.22522	1.44975	-0.645551	-0.652228	-0.74934	-0.627857
Gal3st2	1.22613	1.45315	-0.684264	-0.654873	-0.68629	-0.653859
Ust	1.20496	1.45316	-0.65252	-0.56445	-0.76461	-0.676539
Sh3rf2	1.21227	1.46421	-0.640676	-0.57566	-0.774771	-0.685374
A430060F13Rik	1.19495	1.46691	-0.69473	-0.57347	-0.703141	-0.690524
Stom	1.23318	1.43038	-0.702612	-0.565778	-0.75493	-0.640232
Stx5a	1.25007	1.39438	-0.717145	-0.543741	-0.774554	-0.609013
Myo1d	1.2217	1.45661	-0.697534	-0.573208	-0.804366	-0.603197
Nrsn1	1.22727	1.36116	-0.736364	-0.580166	-0.669422	-0.60248
Atf2	1.34126	1.32218	-0.601606	-0.591936	-0.885508	-0.584394
Smc1b	1.3658	1.27244	-0.665287	-0.561354	-0.852013	-0.559592
Rdx	1.35177	1.31933	-0.705014	-0.582223	-0.830647	-0.553212
1700013H16Rik	1.24473	1.28666	-0.643521	-0.479623	-0.709842	-0.698407
Oat	1.28154	1.38008	-0.685909	-0.459658	-0.830688	-0.685359
Fam107b	1.31317	1.38508	-0.668934	-0.540129	-0.798365	-0.690819
Akap11	1.31277	1.35421	-0.631596	-0.500245	-0.842498	-0.692647
Stxbp4	1.26959	1.40857	-0.73572	-0.504084	-0.788665	-0.649684
Lrrc28	1.33077	1.35964	-0.753178	-0.491241	-0.793597	-0.652392
Akr1b3	1.30019	1.38524	-0.764378	-0.489032	-0.801587	-0.630426
Nfib	1.1121	1.30247	-0.631195	-0.520986	-0.711346	-0.551043
Tanc2	1.23978	1.43266	-0.569533	-0.646819	-0.832698	-0.623392
Slc6a9	1.16896	1.50342	-0.642602	-0.640408	-0.800511	-0.588869
Olfr376	1.17224	1.44179	-0.601789	-0.595521	-0.802386	-0.614326
Tfpi	1.19033	1.40941	-0.679146	-0.576909	-0.825199	-0.518488
Dzip3	1.16096	1.50107	-0.686185	-0.579201	-0.852888	-0.543753
Eepd1	1.14335	1.45216	-0.670934	-0.5441	-0.83637	-0.5441
Phtf2	1.23123	1.40417	-0.610029	-0.577291	-0.890233	-0.55784
Fbp1	1.22607	1.39232	-0.644209	-0.477961	-0.955922	-0.540304
Hhex	1.27187	1.37381	-0.737202	-0.393295	-0.922069	-0.593115
Mybl1	1.22828	1.40636	-0.774647	-0.350581	-0.867298	-0.642115
Plekha6	1.06882	1.5515	-0.761599	-0.392138	-0.884753	-0.581835
Mctp2	1.10285	1.50219	-0.750506	-0.400126	-0.860222	-0.594192
Fam126b	1.15069	1.46984	-0.722637	-0.421861	-0.946237	-0.529792
Akt3	1.19838	1.45476	-0.716809	-0.458482	-0.90467	-0.573178
Fam120c	1.20879	1.42316	-0.738377	-0.381098	-0.783037	-0.729445
Hexim1	1.12659	1.4861	-0.721521	-0.370104	-0.760246	-0.760824
Ehhadh	1.18819	1.46552	-0.753153	-0.492133	-0.769467	-0.638957
Ttc39c	1.13342	1.42818	-0.74462	-0.458281	-0.715144	-0.643559
Tuba3a	1.19902	1.35492	-0.81603	-0.261745	-0.74097	-0.735196
Acbd5	1.20566	1.34613	-0.800807	-0.397349	-0.989744	-0.363892
Gm5590	1.22788	1.40356	-0.805187	-0.513629	-0.892613	-0.420017
Arap2	1.21699	1.41396	-0.798049	-0.409294	-0.937855	-0.485751
4932438A13Rik	1.2484	1.34509	-0.785197	-0.424484	-0.886802	-0.497004
Ap1s2	1.29721	1.3235	-0.910623	-0.315953	-0.871198	-0.522938
Spz1	0.973208	1.58076	-0.70324	-0.383732	-0.985956	-0.481037
Pcmtd1	1.00546	1.58627	-0.783699	-0.423569	-0.885421	-0.499041
Qpctl	0.844947	1.5676	-0.800476	-0.358547	-0.789359	-0.464165
Stk31	1.30954	1.27353	-0.503207	-0.674278	-0.998412	-0.407168
Gm10324	1.19276	1.43875	-0.569752	-0.765023	-0.952686	-0.344049
Olfr153	1.087	1.32856	-0.507267	-0.845446	-0.893757	-0.169089
Gtf3c6	1.13709	1.4191	-0.438368	-0.922443	-0.707052	-0.48833
Aste1	1.17553	1.36701	-0.529801	-0.716789	-0.797568	-0.498387
Usp53	1.26094	1.37484	-0.606128	-0.802125	-0.783989	-0.443539
Tdrkh	1.09561	1.53711	-0.661399	-0.681994	-0.795266	-0.494065
Nos1	1.13301	1.5101	-0.619716	-0.777214	-0.757864	-0.488318
Dennd4c	1.34721	1.30639	-0.488437	-0.641853	-0.680733	-0.842573
Pde4d	1.33242	1.32009	-0.576767	-0.511996	-0.740236	-0.823512
Slc34a2	1.42654	1.17822	-0.523726	-0.572728	-0.817256	-0.691053
Kcnn2	1.35042	1.27624	-0.5145	-0.525096	-0.853576	-0.733487
Arhgef12	1.4484	1.18536	-0.438011	-0.813373	-0.725201	-0.657174
Dcaf6	1.36144	1.31566	-0.467404	-0.733814	-0.768334	-0.707548
Inpp4b	1.38561	1.23475	-0.44697	-0.748675	-0.731913	-0.692803
Iqcf5	1.36961	1.26016	-0.399785	-0.709884	-0.782849	-0.737246
Mapkap1	1.41512	1.26373	-0.573219	-0.731075	-0.765468	-0.609082
Elk4	1.3735	1.27272	-0.536214	-0.727894	-0.775751	-0.606353
Clcn5	1.39412	1.16962	-0.607921	-0.733974	-0.670748	-0.551098
Capsl	1.54874	0.996839	-0.633185	-0.67169	-0.569011	-0.67169
Cpb2	1.58684	1.0468	-0.725915	-0.608516	-0.573297	-0.725915
Cyld	1.54753	1.1015	-0.568658	-0.609354	-0.752604	-0.71842
Arg2	1.5747	1.0618	-0.598104	-0.578476	-0.7594	-0.700515
Zrsr1	1.51149	1.05957	-0.614933	-0.600699	-0.669326	-0.686102
AU015228	1.54726	1.09767	-0.609053	-0.63623	-0.719159	-0.68049
Nek7	1.53293	1.12729	-0.648541	-0.606259	-0.739711	-0.665718
Obox1	1.56786	1.10592	-0.65835	-0.638837	-0.71734	-0.659257
Zfp54	1.58644	1.085	-0.659652	-0.639329	-0.694827	-0.677631
Plac8	1.55724	1.11648	-0.679799	-0.615084	-0.688544	-0.690293
Gm4840	1.58158	1.09544	-0.686146	-0.619981	-0.691021	-0.679878
Cetn4	1.57681	1.05884	-0.659894	-0.671666	-0.67559	-0.628502
Pls1	1.55428	1.09605	-0.645078	-0.664528	-0.721321	-0.619405
Runx1t1	1.60568	1.0538	-0.649972	-0.645388	-0.762273	-0.601843
Zbtb20	1.57363	1.0388	-0.636995	-0.675393	-0.730247	-0.569798
Ank3	1.62191	1.032	-0.608618	-0.67574	-0.711883	-0.657669
Tnik	1.60684	1.0446	-0.571125	-0.703302	-0.73684	-0.640173
Fmn2	1.62275	1.03268	-0.640247	-0.620061	-0.724099	-0.671021
Egfl6	1.59976	1.02135	-0.604471	-0.776432	-0.635737	-0.604471
Gtf2b	1.54863	1.11262	-0.612118	-0.819279	-0.684383	-0.545472
Daam1	1.5104	1.17708	-0.570855	-0.690308	-0.674381	-0.751939
AA792892	1.53238	1.14719	-0.571165	-0.674532	-0.691318	-0.742559
Dpysl3	1.52911	1.1546	-0.563257	-0.710284	-0.69468	-0.715486
Atxn1	1.52334	1.16294	-0.5973	-0.743405	-0.663576	-0.681998
Pdgfrl	1.4838	1.12758	-0.496844	-0.656003	-0.701476	-0.757056
Ggta1	1.4122	1.24834	-0.547453	-0.677213	-0.721729	-0.714151
Tmtc1	1.44239	1.25337	-0.582928	-0.696487	-0.714417	-0.701929
Plekhg1	1.43418	1.26129	-0.64281	-0.665409	-0.692453	-0.694799
Gm16368	1.41707	1.27759	-0.617002	-0.657683	-0.727423	-0.692553
Gpnmb	1.40812	1.28593	-0.640054	-0.686604	-0.663329	-0.70406
Scml2	1.5123	1.17518	-0.649266	-0.658912	-0.702566	-0.676733
Tmem92	1.48144	1.21372	-0.669349	-0.665328	-0.680071	-0.680406
Rfpl4b	1.49087	1.19666	-0.658651	-0.663463	-0.68546	-0.679961
Smarca2	1.4725	1.21995	-0.617628	-0.648673	-0.705918	-0.72023
Camk1d	1.46616	1.22886	-0.631989	-0.66131	-0.720633	-0.681084
C87414	1.48199	1.2091	-0.621577	-0.687265	-0.686824	-0.695421
Slc26a9	1.46947	1.22602	-0.630052	-0.678742	-0.686533	-0.700166
Zfhx3	1.48306	1.192	-0.623518	-0.680214	-0.692353	-0.678972
Fbxo16	1.44864	1.21521	-0.638501	-0.663217	-0.674202	-0.687934
Clec16a	1.45906	1.21378	-0.644627	-0.712234	-0.633621	-0.682361
Hdac9	1.45571	1.20535	-0.570759	-0.624055	-0.72073	-0.745519
Pfn4	1.52809	1.14974	-0.666768	-0.595828	-0.647421	-0.767805
Mitf	1.46982	1.19287	-0.605612	-0.628969	-0.73908	-0.689029
Fars2	1.48808	1.17713	-0.628471	-0.597376	-0.738341	-0.701027
Klhl13	1.51078	1.15894	-0.6258	-0.608342	-0.721147	-0.714433
Dnajb4	1.49075	1.20325	-0.678068	-0.602133	-0.728014	-0.685783
Pou2f2	1.47912	1.20901	-0.658086	-0.600291	-0.764043	-0.665711
Tdpoz3	1.50471	1.16724	-0.652813	-0.557319	-0.744261	-0.717555
Rora	1.49594	1.19289	-0.663293	-0.551878	-0.743513	-0.730143
Dazl	1.51478	1.17031	-0.68565	-0.554949	-0.75652	-0.687974
Slc4a5	1.50689	1.17097	-0.71235	-0.540814	-0.733792	-0.690908
Oas1d	1.48813	1.19979	-0.697927	-0.565516	-0.752629	-0.671853
Obox2	1.52783	1.1493	-0.622977	-0.583619	-0.797774	-0.672754
Adamts3	1.51159	1.16229	-0.642426	-0.522928	-0.814012	-0.694514
Cacna2d1	1.48835	1.15316	-0.632862	-0.517796	-0.777945	-0.712908
Gm428	1.37029	1.25601	-0.674036	-0.616896	-0.674036	-0.661338
Rfx5	1.40086	1.30199	-0.697266	-0.632886	-0.721409	-0.65128
Tnrc6b	1.42769	1.27057	-0.643403	-0.659854	-0.758874	-0.636127
Zfp74	1.41219	1.27655	-0.648249	-0.604368	-0.757953	-0.678169
Fry	1.39888	1.29634	-0.669894	-0.578209	-0.782436	-0.66468
Zfp386	1.33498	1.25437	-0.665939	-0.557877	-0.728827	-0.636709
Tacr3	1.47612	1.20034	-0.651338	-0.672479	-0.735899	-0.616746
Tek	1.4354	1.23812	-0.725407	-0.648346	-0.673006	-0.626768
Dgkk	1.4243	1.24845	-0.699543	-0.63002	-0.725443	-0.617752
Fbxo8	1.47142	1.21088	-0.719587	-0.646813	-0.709746	-0.606152
Plxnc1	1.46564	1.22516	-0.70996	-0.617924	-0.74618	-0.616737
Enpp2	1.48224	1.20359	-0.723704	-0.685003	-0.731444	-0.545681
Cox6b2	1.45909	1.22436	-0.725855	-0.548807	-0.763411	-0.645379
Calb1	1.42971	1.22379	-0.674674	-0.619427	-0.775121	-0.584271
Nlrp9b	1.48082	1.18735	-0.647773	-0.589264	-0.816797	-0.614339
Olfr654	1.44163	1.19291	-0.631	-0.57573	-0.79681	-0.631
Rpgrip1l	1.4281	1.27124	-0.727727	-0.602238	-0.66096	-0.708421
1700018B24Rik	1.37279	1.28184	-0.713816	-0.580059	-0.646938	-0.713816
Spock3	1.40623	1.23423	-0.648171	-0.562173	-0.667282	-0.762836
Plxdc2	1.40206	1.25336	-0.645799	-0.475852	-0.870979	-0.662794
Nobox	1.43358	1.25753	-0.684096	-0.500497	-0.807334	-0.699186
Ccno	1.46036	1.2084	-0.706833	-0.491876	-0.863647	-0.606403
Zfp750	1.43938	1.22451	-0.732204	-0.461017	-0.837549	-0.633116
Sp4	1.41202	1.20931	-0.707499	-0.448149	-0.886361	-0.579315
Hsf5	1.38183	1.2828	-0.753305	-0.460169	-0.765188	-0.685963
Nbea	1.40338	1.27855	-0.768609	-0.512021	-0.782479	-0.618817
Fat3	1.41302	1.16964	-0.660668	-0.393956	-0.814027	-0.71401
Tex19.1	1.38805	1.18135	-0.750148	-0.384605	-0.741253	-0.693389
Dock2	1.49625	1.04065	-0.533267	-0.616105	-0.553976	-0.833553
Klk1b24	1.50253	1.09539	-0.474994	-0.707644	-0.591319	-0.823969
Calcr	1.41991	1.04825	-0.69566	-0.524127	-0.524127	-0.724249
Tex12	1.43194	1.19019	-0.743789	-0.701579	-0.47518	-0.701579
Rnf219	1.60216	0.938348	-0.506052	-0.604394	-1.02235	-0.40771
Lypd6	1.5484	1.0744	-0.537201	-0.513501	-1.02305	-0.549051
Lama4	1.43532	1.1818	-0.60065	-0.588949	-0.924377	-0.503142
Mbd5	1.48517	1.18159	-0.571801	-0.688645	-0.877591	-0.528724
Cep70	1.58169	1.04895	-0.574494	-0.615162	-0.88682	-0.554161
Csrnp3	1.54827	1.09394	-0.585981	-0.632934	-0.854575	-0.56872
Dpysl5	1.51653	0.994633	-0.548372	-0.661828	-0.752593	-0.548372
Cdkl5	1.68293	0.93191	-0.593882	-0.55909	-0.888348	-0.573516
Gm7285	1.59257	0.951898	-0.681043	-0.477902	-0.79824	-0.587286
Rgs2	1.58891	1.01478	-0.669537	-0.515665	-0.839955	-0.578537
Cenpf	1.56461	1.06005	-0.654908	-0.46816	-0.882769	-0.618821
Ift80	1.64355	0.987576	-0.696634	-0.445448	-0.844816	-0.644228
Chd6	1.66164	0.913283	-0.699073	-0.38767	-0.859317	-0.628863
Fam83d	1.59143	0.98001	-0.713453	-0.410334	-0.747545	-0.700113
Gm7682	1.51442	0.923654	-0.792373	-0.286004	-0.904899	-0.454794
Zfp707	1.48708	1.08279	-0.819976	-0.296128	-0.811576	-0.642187
Cd55	1.55884	1.04162	-0.871412	-0.275219	-0.901594	-0.55223
Xlr3c	1.43543	1.11735	-0.774808	-0.546444	-0.913458	-0.318079
Cdc42bpa	1.48133	1.13834	-0.775995	-0.4987	-0.838635	-0.506339
Glrx	1.51781	1.05377	-0.744404	-0.520668	-0.876988	-0.429517
Nsun3	1.42002	1.21755	-0.841454	-0.454472	-0.895337	-0.446308
Gbgt1	0.711218	1.59107	-0.784539	-0.608568	-0.124646	-0.784539
Calhm3	0.859837	1.43243	-0.793256	-0.485085	-0.454648	-0.559274
Lrrn1	0.984143	1.50211	-0.776955	-0.569767	-0.362579	-0.776955
Grp	1.14821	1.14821	-0.664755	-0.664755	-0.302161	-0.664755
Tmem107	1.22045	1.34892	-0.867162	-0.802927	-0.353288	-0.545991
Snai3	1.17832	1.43441	-0.714917	-0.788085	-0.531996	-0.577726
Arl13b	1.2778	1.40098	-0.761638	-0.793312	-0.555758	-0.568076
Gm4779	1.16624	1.49969	-0.733725	-0.693429	-0.569518	-0.669251
Gm13375	1.2027	1.45002	-0.834128	-0.652269	-0.506781	-0.659543
Sh3bp4	1.31164	1.34019	-0.664386	-0.807162	-0.493054	-0.68723
Foxo3	1.21623	1.38981	-0.890594	-0.736057	-0.599261	-0.380128
Gm11545	1.02176	1.50262	-0.784802	-0.947828	-0.229374	-0.562378
1810037I17Rik	1.09477	1.3774	-0.756919	-0.815393	-0.152683	-0.747173
Tspan18	1.28541	0.946815	-0.407569	-0.520435	-0.934274	-0.369947
Ano3	1.07189	1.03066	-0.247359	-0.329812	-0.989437	-0.535945
Zfp51	1.2332	1.28601	-0.230125	-0.582033	-1.1135	-0.593555
Ube2t	1.36033	1.05435	-0.264913	-0.431809	-1.16694	-0.55102
Lonrf3	1.22623	1.14447	-0.277192	-0.456604	-1.09628	-0.540632
Ppp1r12b	1.06477	1.43252	-0.51576	-0.496199	-1.2317	-0.253642
Xlr4b	1.31412	1.12345	-0.637434	-0.491628	-1.0412	-0.267311
Rnf17	1.20606	1.16371	-0.794924	-0.40849	-0.890208	-0.27615
Rmnd5a	0.994152	1.4219	-0.67834	-0.560333	-0.977545	-0.19983
Zfp617	1.05419	1.31997	-0.732037	-0.490422	-0.825232	-0.326468
Pik3r3	1.35608	1.24071	-0.526401	-0.291091	-1.08955	-0.689748
Atf7ip	1.3422	1.23214	-0.668353	-0.19725	-0.981655	-0.727081
Rbbp6	1.2517	1.32743	-0.565525	-0.446945	-0.970173	-0.596491
Zfp654	1.32505	1.29168	-0.630258	-0.410758	-1.00472	-0.570993
Pramef12	1.40296	1.11026	-0.654057	-0.206853	-1.15528	-0.497033
Snhg11	1.07485	1.29173	-0.636077	-0.232442	-1.11803	-0.38004
L3mbtl2	0.956293	1.28192	-0.520729	-0.366264	-0.848028	-0.503195
1700019A02Rik	0.996636	1.26845	-0.54362	-0.27181	-0.996636	-0.453016
Fbxo28	1.15506	1.32478	-0.776553	-0.0757017	-1.10378	-0.523807
Pkhd1	1.11801	1.22534	-0.825409	-0.0741079	-0.940404	-0.503423
Phc3	0.874269	1.17419	-0.74165	-0.239735	-0.857947	-0.209131
Rpgrip1	1.34327	0.97588	-0.502865	-0.353613	-1.2652	-0.197472
Epc2	1.23969	1.14191	-0.64948	-0.51159	-1.21487	-0.00566311
Aldh1a2	1.53822	1.02332	-0.841974	-0.628242	-0.880834	-0.210493
AV320801	1.50938	0.892287	-0.842252	-0.492008	-0.875608	-0.1918
Ddit3	1.52186	0.937506	-0.730051	-0.435497	-1.10062	-0.193202
Efhc2	1.28075	0.887791	-0.935091	-0.291079	-0.782275	-0.160093
Zswim5	1.33874	1.03622	-1.06056	-0.448566	-0.86236	-0.00347726
Rnf144b	1.15634	1.08555	-0.82596	-0.684367	-0.82596	0.0943954
Speer4d	1.48426	0.604698	-0.824588	-0.21989	-0.769615	-0.274863
Pex7	1.70213	0.76839	-0.982372	-0.171834	-0.872139	-0.444175
Hoxd13	1.72382	0.625456	-0.869536	-0.533926	-0.594946	-0.350865
Prkx	1.7315	0.674117	-1.00867	-0.443441	-0.759366	-0.19414
Crem	0.943648	1.48083	-0.86128	-0.829049	-0.678639	-0.0555087
Gm12569	1.14558	1.3884	-0.983707	-0.946351	-0.348656	-0.255266
Fgf1	1.25631	1.16418	-1.17133	-0.691887	-0.538035	-0.0192315
Prr14	1.1966	1.15921	-0.988265	-0.761231	-0.422016	-0.184298
Trim32	1.37049	1.00796	-1.365	-0.557535	-0.310352	-0.145563
Zfp229	1.04906	1.38665	-0.222429	-0.383628	-1.05997	-0.76969
Unc13b	1.05008	1.51474	-0.207294	-0.762419	-0.932821	-0.662285
Eif2ak3	0.72103	1.70606	-0.273915	-0.587506	-0.727897	-0.837769
Cmklr1	0.782698	1.68481	-0.223011	-0.693493	-0.784136	-0.766871
Ccdc116	0.854567	1.44555	-0.0360694	-0.452255	-0.818498	-0.993295
Car6	0.57897	1.68305	-0.255824	-0.255824	-1.06369	-0.686686
Cd74	0.232819	1.86961	-0.388031	-0.684346	-0.402142	-0.627905
A730018C14Rik	0.312271	1.7866	-0.271318	-0.70133	-0.517039	-0.609185
Zfp426	0.351657	1.8084	-0.488172	-0.856245	-0.477804	-0.337832
Ptger4	0.262612	1.96336	-0.39454	-0.452414	-0.741784	-0.637238
Lyz2	0.215559	2.00162	-0.400323	-0.492705	-0.708264	-0.615882
Duoxa2	0.327984	1.94544	-0.575095	-0.548138	-0.575095	-0.575095
Gpd1	0.312878	1.88194	-0.555709	-0.408609	-0.681794	-0.548704
Abcg1	0.413153	1.94753	-0.658919	-0.419795	-0.631022	-0.650949
Slfn2	0.386337	1.879	-0.520969	-0.433166	-0.591212	-0.719991
Papss2	0.68508	1.72988	-0.538441	-0.565935	-0.620925	-0.689662
Chit1	0.614421	1.80784	-0.489445	-0.538822	-0.715407	-0.678583
Lrrn4	0.534018	1.87805	-0.546213	-0.563543	-0.580873	-0.721438
Zfp672	0.457084	1.90855	-0.522165	-0.611463	-0.543354	-0.688652
Masp2	0.667915	1.71465	-0.677883	-0.259191	-0.558257	-0.88723
Dll1	0.528284	1.78777	-0.668227	-0.395339	-0.479304	-0.773185
Klk13	0.717218	1.47662	-0.548461	-0.295325	-0.548461	-0.801596
Tbpl1	0.635212	1.57119	-0.704938	-0.353946	-0.400036	-0.747482
Slc5a4b	0.491288	1.64339	-0.77499	-0.100334	-0.30792	-0.951439
Apol7e	0.769421	1.73146	-0.579929	-0.451865	-0.92976	-0.539323
Sh3bgrl2	0.729433	1.75107	-0.67027	-0.339825	-0.906921	-0.563489
Cpd	0.883116	1.69249	-0.4996	-0.500029	-0.835194	-0.740781
Mgll	0.87782	1.65026	-0.583637	-0.395116	-0.813867	-0.735455
Rhof	0.774745	1.69771	-0.554419	-0.441452	-0.768335	-0.708247
Ceacam1	0.763125	1.74972	-0.62555	-0.420327	-0.744123	-0.722841
Pnp2	0.766446	1.7562	-0.553232	-0.432037	-0.741758	-0.795622
Prr18	0.644749	1.711	-0.673325	-0.223251	-0.775128	-0.684041
Foxa3	0.825559	1.74146	-0.707177	-0.389415	-0.744561	-0.725869
Secisbp2l	0.737339	1.76768	-0.699585	-0.399548	-0.787051	-0.618833
Plagl1	0.738543	1.68329	-0.773047	-0.35243	-0.687609	-0.608744
Cyb5d2	0.907073	1.4876	-0.348874	-0.47726	-0.812179	-0.756359
Klhl28	0.964983	1.61719	-0.489212	-0.644104	-0.807317	-0.641544
Zfp605	0.899191	1.50734	-0.490863	-0.590773	-0.786249	-0.538646
Ccdc122	0.845923	1.67589	-0.430942	-0.654393	-0.718237	-0.718237
9530077C05Rik	1.02273	1.57086	-0.594922	-0.75535	-0.528077	-0.715243
Krtap4-13	1.02979	1.56909	-0.695946	-0.726763	-0.634312	-0.541862
Gm5698	1.02536	1.56855	-0.722282	-0.698665	-0.62191	-0.55106
Rcan1	0.954877	1.65656	-0.65228	-0.733333	-0.63607	-0.589754
Acox1	0.859105	1.66269	-0.664621	-0.541539	-0.680006	-0.635626
Olfr881	0.93057	1.67012	-0.622062	-0.622062	-0.734508	-0.622062
Icosl	0.930565	1.68063	-0.626881	-0.580536	-0.719572	-0.684203
Zfp93	0.94986	1.67534	-0.732963	-0.545983	-0.598337	-0.747921
Zc3hav1	0.952446	1.53466	-0.707238	-0.399218	-0.783337	-0.597317
Nanos1	1.04257	1.57819	-0.681707	-0.505945	-0.781709	-0.651403
Ssh2	1.06197	1.59202	-0.646268	-0.571929	-0.793396	-0.642396
BB287469	1.04832	1.53836	-0.669933	-0.558277	-0.762979	-0.595496
Cdh3	0.980744	1.63003	-0.633763	-0.524968	-0.779112	-0.672929
Ccdc115	1.00277	1.54841	-0.725094	-0.546128	-0.742582	-0.537384
B3galt4	0.715423	1.50868	-0.404091	-0.711158	-0.461666	-0.647186
Igfbp7	0.66136	1.67285	-0.427939	-0.739167	-0.66136	-0.505746
Zfyve1	0.514486	1.59721	-0.396349	-0.780885	-0.605451	-0.329011
S1pr3	0.788634	1.63193	-0.757401	-0.570003	-0.616852	-0.476304
Cyp2r1	0.692837	1.61662	-0.646648	-0.600459	-0.739026	-0.323324
Kctd20	0.782934	1.60261	-0.751442	-0.548491	-0.848543	-0.237067
Nefh	0.843304	1.71858	-0.623485	-0.627482	-0.875277	-0.43564
Glrx2	0.943687	1.57516	-0.700269	-0.791991	-0.689685	-0.336905
Gm7265	0.523583	1.60883	-0.561662	-0.790134	-0.675898	-0.104717
Sgtb	0.464559	1.80336	-0.667313	-0.695531	-0.648501	-0.256578
Fam174b	0.649562	1.80659	-0.724958	-0.568367	-0.777154	-0.385677
Ano6	0.57562	1.79116	-0.581743	-0.664412	-0.786884	-0.333737
Papolg	0.624065	1.60211	-0.863976	-0.581381	-0.599043	-0.181774
Tdpoz5	0.813979	1.5236	-0.605266	-0.229584	-0.813979	-0.688751
EU599041	1.03219	1.48889	-0.642356	-0.21549	-0.877904	-0.785331
Fmo5	1.04954	1.49205	-0.720496	-0.175869	-0.890692	-0.754536
Snai1	1.03746	1.53941	-0.692293	-0.210201	-1.01008	-0.664306
Il6ra	0.909665	1.54086	-0.888078	-0.0656237	-0.88117	-0.615654
Defb25	0.991142	1.28848	-0.867249	0.17345	-0.867249	-0.718578
Chst5	1.20584	1.34587	-0.731282	-0.171151	-0.637926	-1.01135
Nipal3	0.388671	1.75466	-0.823489	-0.423538	-0.509681	-0.386619
Mc5r	0.335589	1.84021	-0.660114	-0.372467	-0.881382	-0.261833
Zfp346	0.501811	1.83904	-0.703257	-0.300766	-0.931535	-0.405294
Orai2	0.417319	1.86761	-0.648704	-0.338814	-0.871825	-0.425583
Map3k12	0.32541	1.75616	-0.425536	-0.393917	-1.05396	-0.208157
Plin2	0.672394	1.61419	-0.814368	0.10626	-0.896378	-0.682094
Zp3	0.583009	1.67424	-0.676936	0.0984145	-0.899491	-0.77924
Hspa1a	0.651145	1.70187	-0.866572	0.0507295	-0.758163	-0.779011
4933402E13Rik	0.432989	1.7441	-0.586761	-0.198285	-0.68388	-0.70816
4932415M13Rik	0.480017	1.8093	-0.701564	-0.258471	-0.701564	-0.627715
Bola1	0.594316	1.80992	-0.928146	-0.269037	-0.660753	-0.546297
Brip1	0.623419	1.7267	-0.696116	-0.0803328	-1.11947	-0.454201
Mlxip	0.478395	1.83356	-0.697155	-0.109092	-0.956789	-0.548916
Magi3	0.48275	1.81119	-0.796642	-0.0749698	-0.980213	-0.442112
Zhx1	0.464215	1.84087	-0.767707	-0.106307	-0.821562	-0.60951
Tktl1	0.582521	1.59702	-0.743101	-0.0773628	-0.863536	-0.49554
Ttll1	0.709202	1.3896	-0.392401	-0.165601	-1.0836	-0.457201
Phkg2	0.761179	1.32185	-0.727761	0.0259915	-1.12877	-0.252489
Popdc3	0.738666	1.46244	-0.691011	-0.0476559	-1.22714	-0.235301
Neb	0.778078	1.58094	-0.68564	-0.286444	-1.09043	-0.296508
Slc23a2	0.764129	1.49644	-0.543312	-0.230131	-1.23836	-0.248759
Sesn2	0.751328	1.59573	-0.819719	0.0976633	-1.10357	-0.52143
Ccdc63	0.925758	1.46556	-0.67728	0.0471253	-1.20773	-0.55343
Sesn3	0.91049	1.52945	-0.915621	-0.315346	-1.02556	-0.183417
Thap2	0.821203	1.5941	-0.869509	-0.0483061	-1.07481	-0.422678
Syne2	0.747882	1.57705	-0.876642	-0.114176	-1.06504	-0.269071
Tex15	0.662928	1.709	-0.827227	-0.134287	-0.927434	-0.482976
Csrnp2	0.75925	1.63867	-0.921164	-0.142583	-0.867865	-0.46631
Nqo1	0.855226	1.64214	-0.915338	-0.234982	-0.948126	-0.398923
Adrb3	0.684567	1.73258	-0.943883	-0.323137	-0.826989	-0.323137
Cables2	0.586364	1.67424	-0.930064	-0.144378	-0.895266	-0.290893
Zfp120	0.578867	1.52694	-0.402409	-0.0482645	-1.55707	-0.0980662
Phf20l1	0.522443	1.38121	-0.695116	-0.0274225	-1.47533	0.294217
Rapgef6	0.852216	1.1752	-0.291805	-0.340742	-1.43583	0.0409615
Rif1	0.964899	1.20641	-0.285471	-0.462281	-1.25618	-0.167383
Unc5d	0.626227	1.01944	-0.116507	-0.247578	-1.25245	-0.0291268
Zfp758	0.843694	1.0809	-0.388718	-0.107781	-1.17587	-0.252225
Lmbr1l	1.05102	1.04651	-0.448001	-0.262881	-1.09065	-0.295991
Fbxo47	0.9735	1.1056	-0.422641	0.144622	-1.49759	-0.30349
Akap13	0.931035	1.07639	-0.702975	0.083956	-1.40595	0.0175431
Exoc4	1.058	1.27584	-0.9383	-0.0907666	-1.25655	-0.0482198
Ccnb3	1.4564	0.587	-0.390276	0.14913	-1.05025	-0.751995
Rims2	1.59071	0.636284	-0.545386	0.0151496	-1.12107	-0.575685
Prkca	1.54752	0.665222	-0.427143	-0.00700234	-0.826276	-0.952318
2310003L06Rik	1.64143	0.85703	-0.624615	-0.159785	-0.973238	-0.740823
Fetub	1.52177	0.910346	-0.611426	-0.0271745	-1.00546	-0.78806
H2-M5	1.52262	0.853444	-0.60129	-0.106681	-0.892237	-0.775858
Lrba	1.526	0.867579	-0.414152	-0.208077	-1.04947	-0.721878
Otud7a	1.36062	0.967712	-0.95316	0.138245	-0.778535	-0.734879
Slc25a31	1.4721	0.946842	-0.926108	0.0483788	-0.891552	-0.649658
Cntnap2	1.24922	0.99396	-0.97849	0.274596	-0.932079	-0.607205
Chga	1.24146	1.23496	-1.04196	-0.118183	-0.729699	-0.586578
Il34	1.1726	1.00178	-0.759787	0.467972	-1.43239	-0.450178
Fam122b	1.21337	0.967093	-0.95034	0.338839	-1.33232	-0.236643
Senp7	1.3536	0.994514	-0.677232	0.212762	-1.21157	-0.672077
Tdrd12	1.20231	0.987664	-0.804129	-0.0295521	-1.06543	-0.290855
Gtsf1	1.38494	0.988525	-1.06379	-0.0652326	-1.15411	-0.090322
Ccdc15	1.44938	0.867727	-0.877223	-0.0415464	-1.25945	-0.138884
Lmo4	1.46533	0.730114	-1.00991	0.233841	-1.10794	-0.311447
Patl2	1.67213	0.164614	-0.381211	0.26858	-1.08298	-0.641127
1810062G17Rik	1.53714	0.261641	-0.817627	0.163525	-0.719512	-0.425166
Zfp715	1.5331	0.360684	-0.79783	0.365318	-0.992461	-0.468812
Ube2w	1.77941	0.452665	-1.01628	0.107306	-0.941273	-0.381822
Fxyd5	1.15723	0.814346	-0.214302	-0.214302	-0.300022	-1.24295
Zcchc12	0.935251	0.696463	-0.258686	-0.019899	-0.497474	-0.855655
Adamts9	1.10776	0.63704	-0.699802	0.0156906	-0.0596244	-1.00106
Cyp2d22	0.957427	0.239357	0	0	-0.239357	-0.957427
Ms4a6d	1.39221	0.519482	-0.976627	-0.477924	0.0207793	-0.477924
Atp12a	1.32289	0.368401	-1.18893	0.468874	-0.284674	-0.686566
Ptprj	1.4491	0.558558	-1.32794	0.0424068	-0.266557	-0.45557
Duxf3	1.59777	0.832254	-0.639894	-0.215915	-0.816551	-0.757666
Duxbl1	1.02792	1.51241	-0.608893	-0.752932	-0.608893	-0.569609
Serpinb6c	0.155391	-0.880549	-0.466173	-0.466173	1.50211	0.155391
Olfr331	-0.288675	-0.288675	-0.288675	-0.288675	1.44338	-0.288675
Crct1	-0.288675	-0.288675	-0.288675	-0.288675	1.44338	-0.288675
Gm8020	-0.428174	-0.428174	0	0	1.28452	-0.428174
Ascl2	-0.295813	-0.238559	-0.582084	0.104966	1.13554	-0.124051
Ly6c2	-0.621261	-0.621261	-0.621261	0.31063	1.70847	-0.155315
Gemin8	-0.150642	-0.500519	-0.82124	0.08261	1.59875	-0.208955
Kcnh8	0	0.67082	-0.223607	-0.67082	0.67082	-0.447214
Tmprss11f	-0.331662	0.331662	-0.331662	0.110554	0.994987	-0.773879
3110053B16Rik	-0.562101	0.312278	-0.43719	0.0624557	1.06175	-0.43719
Alox5	-0.317873	0.485175	-0.518635	-0.0167302	0.485175	-0.117111
Gm9911	0.744084	0.33822	-0.744084	-0.744084	1.14995	-0.744084
Trim52	-0.308383	0.496095	-0.871518	-0.0670399	0.174304	0.576543
Mex3b	0.097309	0.836543	-1.23049	-0.0863225	0.0926005	0.290357
Calca	-0.0721442	1.22645	-0.591582	-0.591582	0.0144288	0.0144288
2210409E12Rik	-0.00700909	1.04435	-0.932209	-0.595773	0.287373	0.203264
Nap1l2	-0.209547	1.58275	-0.878316	-0.931818	0.512723	-0.0757938
Fgf15	-0.226569	0.809174	-0.0971008	-1.00338	-0.0323669	0.550238
Atp11c	0.049859	0.339181	-0.427664	-1.18046	0.469798	0.749289
Chic2	0.206847	0.394522	-0.35618	-1.14321	0.370306	0.527712
Lyn	0.719812	0.0596529	-0.743673	-1.36406	0.958423	0.369848
Wdtc1	-0.0201869	-0.0722652	-0.240731	-1.22588	1.28059	0.278474
Sirt7	0.0455457	0.131843	-0.635243	-0.65442	0.908517	0.203757
Satb2	0.661992	-0.121392	-0.99002	-1.19828	0.221743	1.42595
Cirbp	0.162045	-0.470515	-1.00936	-0.0722367	0.689177	0.700891
AU019990	0.257425	0.0850717	-1.55228	0.0718137	0.28394	0.854031
