# Supplementary material for: Transcription of MERVL retrotransposons is required for preimplantation embryo development
Source: Nat Genet. 2023 Mar 2;55(3):484–95. doi: 10.1038/s41588-023-01324-y (PMC10011141; doi:10.1038/s41588-023-01324-y)
Supplement: Source Data Extended Data Fig. 5 — Statistical Source Data [file 41588_2023_1324_MOESM22_ESM.xlsx]

## Sheet: 5a
MERVL-int
2-cell Control	2-cell MERVL-KD	4-cell Control	4-cell MERVL-KD	8-cell Control	8-cell MERVL-KD
36648	901.869	11355.2	300.524	6038.29	152.743
38540.4	820.105	9718.84	181.617	6107.46	152.27
MT2_Mm
2-cell Control	2-cell MERVL-KD	4-cell Control	4-cell MERVL-KD	8-cell Control	8-cell MERVL-KD
16493.2	3293.28	5145.19	1711.05	3317.88	1853.83
17324.9	3747.69	4570.99	1577.93	3307.01	1593.61

## Sheet: 5b
2-cell embryos				4-cell embryos				8-cell embryos
	baseMean	log2FoldChange			baseMean	log2FoldChange			baseMean	log2FoldChange
DNA/TcMar-Tigger--Tigger17	5.80438	0.104457		DNA/TcMar-Tigger--Tigger17	5.42552	-0.399319		DNA/TcMar-Tigger--Tigger17	4.81083	0.424407
LTR/ERVK--RMER17D2	9.46677	0.0594032		LTR/ERVK--RMER17D2	10.1258	0.134955		LTR/ERVK--RMER17D2	9.55663	-0.422489
DNA?/hAT-Tip100?--Eutr16	1.08239	1.80005		DNA?/hAT-Tip100?--Eutr16	1.52258	-1.6329		DNA?/hAT-Tip100?--Eutr16	1.38817	-4.32621
LINE/L1--L1MDa	7.83143	-0.305636		LINE/L1--L1MDa	7.48196	-0.0616592		LINE/L1--L1MDa	6.72966	0.252362
LTR/ERVK--ERVB2_1A-I_MM	7.34922	0.71474		LTR/ERVK--ERVB2_1A-I_MM	7.86991	-0.497972		LTR/ERVK--ERVB2_1A-I_MM	7.97662	-0.0526397
LINE/L1--L1MDb	2.87664	-0.627391		LINE/L1--L1MDb	1.35035	0.762786		LINE/L1--L1MDb	0.552574	2.17279
LTR/ERVL-MaLR--MLT1F1-int	2.72768	3.22515		LTR/ERVL-MaLR--MLT1F1-int	3.21421	-0.546992		LTR/ERVL-MaLR--MLT1F1-int	2.49146	-1.2921
LTR/ERV1--RLTR14	11.1855	0.0119569		LTR/ERV1--RLTR14	10.3512	-0.172201		LTR/ERV1--RLTR14	10.134	0.127378
LINE/L1--L1MC4a	6.60308	-0.353193		LINE/L1--L1MC4a	6.22638	0.127868		LINE/L1--L1MC4a	5.75681	0.798658
LTR/ERVL-MaLR--MLT1B-int	0.564561	-2.46131		LTR/ERVL-MaLR--MLT1B-int	0.95892	-3.45242		LTR/ERVL-MaLR--MLT1B-int	0.660902	-2.84188
LTR/ERVK--RMER6-int	8.57498	0.581501		LTR/ERVK--RMER6-int	8.00974	-0.265634		LTR/ERVK--RMER6-int	7.76995	0.282033
LTR/ERVL-MaLR--MLT1C2	7.34309	0.356067		LTR/ERVL-MaLR--MLT1C2	7.67113	-0.265182		LTR/ERVL-MaLR--MLT1C2	7.14967	-0.0109822
LTR/ERVK--RLTR20B3A_MM	8.11064	0.146771		LTR/ERVK--RLTR20B3A_MM	9.03448	-0.081185		LTR/ERVK--RLTR20B3A_MM	8.71634	0.577267
LTR/ERV1--RLTR30D2_MM	9.5118	0.110418		LTR/ERV1--RLTR30D2_MM	9.18865	-0.335811		LTR/ERVL-MaLR--MLT1G-int	0.660902	-2.84188
LTR/ERVL--MER54A	5.20136	0.150763		LTR/ERVL--MER54A	5.49685	-0.229935		LTR/ERV1--RLTR30D2_MM	8.99602	-0.0256935
LTR/ERV1--RLTR4_Mm	7.71602	0.211455		LTR/ERV1--RLTR4_Mm	8.03082	-0.31869		LTR/ERVL--MER54A	4.96359	-0.168696
LTR/ERVL--MER54B	3.50077	0.647485		LTR/ERVL--MER54B	4.26183	0.558371		LTR/ERV1--RLTR4_Mm	8.23695	0.0458012
LTR/ERV1--RLTR14_RN	8.7091	0.385692		LTR/ERV1--RLTR14_RN	8.59734	-0.349215		LTR/ERVL--MER54B	3.71263	0.0853554
DNA/hAT-Charlie--Charlie15a	0.999874	-0.327025		DNA/hAT-Charlie--Charlie15a	2.63173	-0.0271852		LTR/ERV1--RLTR14_RN	8.20437	0.167919
LTR/ERVL--RMER15	11.8637	0.178796		DNA/hAT-Tip100--MamTip1b	0.658563	-2.72624		DNA/hAT-Charlie--Charlie15a	1.99917	-2.46225
DNA/hAT-Charlie--Charlie15b	4.55638	0.391215		Unknown--UCON41	0.816544	-3.13672		LTR/ERVL--RMER15	11.7803	0.238077
LINE/L1--L1M2a	5.71919	1.78434		LTR/ERVL--RMER15	11.9589	-0.200337		DNA/hAT-Charlie--Charlie15b	4.50566	0.842317
LTR/ERV1--RLTR1C	9.91344	0.278431		DNA/hAT-Charlie--Charlie15b	4.60245	-0.388728		LTR/ERV1--RLTR1B	11.6419	0.401922
DNA/hAT-Tip100--MER96	0.525105	2.21473		LTR/ERV1--RLTR1B	11.5271	0.710102		LTR/ERV1--RLTR1C	8.83611	0.461553
LTR/ERVL-MaLR--MLT-int	4.11177	-0.187039		LTR/ERV1--RLTR1C	9.11807	0.0865837		DNA/hAT-Tip100--MER96	0.838088	-1.42446
LTR/ERV1--RLTR1D	8.50651	0.30398		DNA/hAT-Tip100--MER96	1.8597	0.81399		LTR/ERVL-MaLR--MLT-int	4.33969	-0.346919
LTR/ERV1--MuRRS4-int	11.2716	0.22552		LINE/CR1--X6A_LINE	1.2968	3.92023		LTR/ERV1--RLTR1D	8.29655	0.0671832
DNA/hAT-Charlie--Charlie20a	2.52275	1.83963		LTR/ERVL-MaLR--MLT-int	4.45111	-0.0829635		LTR/ERV1--MuRRS4-int	10.3127	-0.0199988
LTR/ERVK--RLTR46A	6.92254	1.50124		LTR/ERV1--RLTR1D	8.30144	-0.230766		DNA/hAT-Charlie--Charlie20a	2.6195	-1.93957
LINE/L1--Lx3A	13.0478	0.0719947		LTR/ERV1--MuRRS4-int	10.5238	-0.129057		LINE/L1--L1MdA_II	13.3213	-0.174086
Unknown--UCON48	1.64219	-1.90646		DNA/hAT-Charlie--Charlie20a	3.30397	-0.738949		LINE/L1--Lx3A	11.876	-0.376301
LINE/L1--Lx3B	11.7112	0.0218879		LINE/L1--L1MdA_II	13.475	-0.251541		LINE/L1--Lx3B	11.3505	0.0326874
LINE/L1--L1MD	8.96598	0.98887		LINE/L1--Lx3A	12.4083	-0.0547426		LTR/ERVK--ERVB4_2-I_MM	13.8287	0.413513
LINE/L1--Lx3C	11.626	0.349049		Unknown--UCON48	0.543253	2.2542		LINE/L1--Lx3C	11.2186	-0.0690573
LTR/ERV1--RLTR30D_MM	6.86825	0.373008		LINE/L1--Lx3B	11.7188	-0.399165		LTR/ERV1--RLTR30D_MM	7.01163	0.102119
Unknown--Eulor4	0.642273	-2.66819		LTR/ERVK--ERVB4_2-I_MM	13.3329	0.977131		LTR/ERVL--MT2C_Mm	14.6145	-0.020872
LTR/ERVL--MT2C_Mm	14.7527	-0.267973		LINE/L1--Lx3C	11.7426	-0.295144		LTR/ERVK--RLTR26B_MM	7.30902	-0.493165
LTR/ERVK--RLTR26B_MM	7.44169	0.490724		LTR/ERV1--RLTR30D_MM	7.3154	-0.49202		DNA/hAT-Charlie--MER113A	1.65829	-2.05659
DNA/hAT-Charlie--MER113A	0.939585	-0.125014		Unknown--Eulor4	0.557706	-2.45926		LTR/ERVL--LTR75B	1.56288	1.24692
LTR/ERVK--RLTR17B_Mm	6.33185	0.229198		LTR/ERVL--MT2C_Mm	14.5364	-0.10828		LTR/ERVK--RLTR17B_Mm	6.29888	0.650899
SINE/ID--ID4_	3.92353	0.931966		LTR/ERVK--RLTR26B_MM	7.52626	-0.33537		SINE/ID--ID4_	3.38523	2.15871
DNA/TcMar--UCON44	2.06971	-0.493406		DNA/hAT-Charlie--MER113A	0.766005	-1.02922		DNA/TcMar--UCON44	2.4089	0.72533
LINE/L1--L1MEb	0.642273	-2.66819		LTR/ERVL--LTR75B	0.557706	-2.45926		LINE/L1--L1MdV_II	12.2387	-0.0714354
LINE/L1--L1MdV_II	12.8092	0.15671		LTR/ERVK--RLTR17B_Mm	6.54815	0.411029		LTR/ERV1--RLTR23	9.39887	0.428688
LTR/ERV1--RLTR23	9.8927	0.263682		SINE/ID--ID4_	3.83881	0.839262		LTR/ERV1--MLTR73	5.71186	0.37575
LTR/ERV1--MLTR73	5.45068	0.756262		DNA/TcMar--UCON44	3.14108	0.419635		DNA/TcMar-Tigger--Tigger12A	0.660902	-2.84188
DNA/TcMar-Tigger--Tigger12A	1.58479	-0.329676		LINE/L1--L1MEb	0.772215	-3.03975		LINE/L1--L1MEc	6.45024	0.796431
LINE/L1--L1MEc	5.89925	-0.368106		LINE/L1--L1MdV_II	12.4459	-0.225691		LTR/ERVK--MLTR18C_MM	8.48718	0.36598
LTR/ERVK--MLTR18C_MM	8.66838	0.0141743		LTR/ERV1--RLTR23	9.76886	0.172218		LTR/ERV1--RLTR24	9.54808	0.305696
LTR/ERV1--RLTR24	9.64785	0.0822025		LTR/ERV1--MLTR73	5.85148	-0.329595		DNA/hAT-Charlie--Charlie1	8.96774	-0.0662099
DNA/hAT-Charlie--Charlie1	8.7645	-0.108216		DNA/TcMar-Tigger--Tigger12A	0.297047	1.28096		DNA/TcMar-Tigger--Tigger11a	5.21583	-1.77703
DNA/TcMar-Tigger--Tigger11a	4.8116	-0.221871		LINE/L1--L1MEc	7.01049	0.250608		LINE/L1--L1MC5a	7.48056	-0.289394
LINE/L1--L1MC5a	6.23947	-0.416368		LTR/ERVK--MLTR18C_MM	8.76584	0.147906		LINE/L1--L1MEd	4.46121	-0.185128
LINE/L1--L1MEd	4.70414	0.21958		LTR/ERV1--RLTR24	9.88417	-0.0497115		LINE/L1--L1MdA_IV	11.9061	-0.0989795
LINE/L1--L1MdF_I	13.1074	0.930203		DNA/hAT-Charlie--Charlie1	9.09855	-0.30151		LTR/ERVL-MaLR--ORR1G-int	4.45146	0.54243
LTR/ERVL-MaLR--ORR1G-int	6.06899	0.011765		DNA/TcMar-Tigger--Tigger11a	5.22433	-1.11554		LTR/ERVL--LTR80B	1.11246	-3.84391
LTR/ERVL--LTR80B	0.564561	-2.46131		LINE/L1--L1MC5a	7.7204	-0.850956		LINE/L1--L1MEf	5.30085	-0.42099
LINE/L1--L1MEf	5.51039	0.579352		LINE/L1--L1MEd	4.69508	-0.5239		RNA--7SK	1.79275	-0.457594
RNA--7SK	1.98936	4.96485		LINE/L1--L1MdA_IV	12.3857	0.101968		DNA/hAT-Charlie--Charlie4	5.61592	1.56213
DNA/hAT-Charlie--Charlie4	5.59355	-0.0141579		LTR/ERVL-MaLR--ORR1G-int	4.78014	0.69918		LINE/L1--L1MEg	2.99343	-0.244837
LINE/L1--L1MEg	2.52426	0.525025		LTR/ERVL--LTR80B	1.75375	0.577192		DNA/hAT-Charlie--Charlie5	7.35704	0.129823
DNA/hAT-Charlie--Charlie5	8.03356	0.191282		LINE/L1--L1MEf	5.31473	-0.90389		LINE/L1--L1MEh	1.00422	-0.222686
LINE/L1--L1MEh	1.89384	-0.706963		LTR--LTR91A	1.27249	-4.03601		DNA/hAT-Charlie--Charlie6	4.66363	-0.403446
DNA/hAT-Charlie--Charlie6	5.8028	0.460409		RNA--7SK	0.297047	1.28096		LINE/L1--L1MEi	2.06073	-3.77884
LINE/L1--L1MEi	2.07074	-5.18813		DNA/hAT-Charlie--Charlie4	5.86693	-0.405628		DNA/hAT-Charlie--Charlie7	7.15273	-0.0972881
DNA/hAT-Charlie--Charlie7	7.35496	0.11711		LINE/L1--L1MEg	3.45454	-0.970138		LINE/L1--L1MEj	3.42644	1.10401
LINE/L1--L1MEj	4.72066	-1.13082		DNA/hAT-Charlie--Charlie5	7.50997	-0.484688		DNA/hAT-Charlie--Charlie8	6.03514	0.191747
DNA/hAT-Charlie--Charlie8	5.27458	-0.434946		LINE/L1--L1MEh	0.543253	2.2542		Satellite--SYNREP_MM	9.72152	-1.14063
Satellite--SYNREP_MM	9.29745	-0.0736252		DNA/hAT-Charlie--Charlie6	4.65701	0.742337		DNA/hAT-Charlie--Charlie9	4.70045	0.924627
DNA/hAT-Charlie--Charlie9	4.02041	-0.482741		LINE/L1--L1MEi	1.83112	-2.18837		DNA/TcMar-Tigger--MER2	11.4079	0.291988
DNA/TcMar-Tigger--MER2	11.2433	-0.103491		DNA/hAT-Charlie--Charlie7	7.08842	-0.228037		LTR/ERVK--RLTR13A1	8.01214	0.310927
LTR/ERVK--RLTR13A1	7.67801	-0.167161		LINE/L1--L1MEj	4.45004	-0.587678		DNA/hAT-Tip100--MamTip3B	2.85336	0.8303
DNA/hAT-Tip100--MamTip3B	4.05942	0.62663		DNA/hAT-Charlie--Charlie8	5.70439	0.332555		LTR/ERVK--RLTR13A2	7.34027	0.200385
LTR/ERVK--RLTR13A2	7.80944	-0.179083		Satellite--SYNREP_MM	10.6874	-0.17284		DNA/hAT-Charlie--Charlie16a	3.23826	-0.910938
DNA/hAT-Charlie--Charlie16a	2.80572	0.241594		DNA/hAT-Charlie--Charlie9	3.75477	-0.318701		DNA/hAT-Tip100--MamTip2b	0.344348	-1.77701
DNA/hAT-Tip100--MamTip2b	2.28555	-0.941488		DNA/TcMar-Tigger--MER2	11.4963	-0.200915		LTR/ERVK--RLTR20C2_MM	9.15858	0.260569
LTR/ERVK--RLTR20C2_MM	8.70698	0.164676		LTR/ERVK--RLTR13A1	8.73456	1.84304		LTR/ERVK--RLTR13A3	7.88419	-0.252292
LTR/ERVK--RLTR13A3	8.22391	0.552148		DNA/hAT-Tip100--MamTip3B	3.15803	1.75367		DNA--X30_DNA	0.302582	1.15608
DNA--X30_DNA	1.71065	4.57919		LTR/ERVK--RLTR13A2	7.53042	0.425118		LINE/L1--L1VL1	8.52172	0.0139779
LTR/ERVK--RLTR44-int	8.65336	0.890565		DNA/hAT-Charlie--Charlie16a	2.45874	-2.40528		DNA/hAT-Charlie--Charlie21a	3.87862	-0.991627
DNA/hAT-Charlie--Charlie21a	4.00834	0.942511		DNA/hAT-Tip100--MamTip2b	0.313601	1.32475		DNA/hAT-Tip100--FordPrefect	9.12622	0.833379
DNA/hAT-Tip100--FordPrefect	5.96578	-0.317739		LTR/ERVK--RLTR20C2_MM	9.13357	-0.101542		DNA/TcMar-Tigger--MamRep137	4.92167	1.20309
DNA/TcMar-Tigger--MamRep137	4.52649	1.3209		LTR/ERVK--RLTR13A3	8.06084	-0.582058		LINE/L1--Lx4A	12.3611	0.0706214
LINE/L1--Lx4A	12.4709	-0.130386		DNA--X30_DNA	0.969041	0.0223927		LINE/L1--Lx4B	11.3672	0.161566
LTR/ERVK--RLTR50B	8.4535	0.838682		LINE/L1--L1VL1	9.05526	0.143566		LINE/L1--L1Lx_I	13.1544	-0.076882
LINE/L1--L1Lx_I	13.3935	0.278095		DNA/hAT-Charlie--Charlie21a	3.03332	1.78586		LTR/ERVL--MT2A	11.8095	0.143256
LTR/ERVL--MT2A	11.5255	0.222279		DNA/hAT-Tip100--FordPrefect	9.13684	1.01515		LTR/ERVL--MT2B	13.6394	-0.31096
LTR/ERVK--IAP1-MM_I-int	9.10188	0.817967		DNA/TcMar-Tigger--MamRep137	5.71262	-1.09249		LTR/ERVK--RMER13A1	9.60822	0.325027
LTR/ERVK--RMER13A1	9.51754	-0.0449592		LINE/L1--Lx4A	12.6862	-0.255385		LTR/ERV1--MuLV-int	10.351	-0.148384
LTR/ERV1--MuLV-int	9.4788	0.202119		LINE/L1--Lx4B	11.7301	-0.1656		LTR/ERVK--RMER13A2	9.52214	0.0516735
LTR/ERVK--RMER13A2	9.82571	-0.123602		LINE/L1--L1Lx_I	13.5948	-0.181699		LTR/ERVK--MMERVK10D3_LTR	6.2167	0.623359
LTR/ERVK--MMERVK10D3_LTR	6.06514	0.155137		LTR/ERVL--MT2A	11.871	-0.277703		LTR/ERV1--RLTR30	8.14257	0.420998
LTR/ERV1--RLTR30	8.12702	0.091707		LTR/ERVL--MT2B	13.4095	-0.386392		SINE/B2--B3	17.2939	0.338367
SINE/B2--B3	16.8569	0.127685		LTR/ERVK--RMER13A1	9.70404	-0.0596794		LTR/ERVK--RLTR10A	8.758	0.325286
LTR/ERVK--RLTR10A	9.45612	0.128699		LTR/ERV1--MuLV-int	9.99222	-0.433592		LTR/ERVK--RLTR10B	7.60955	0.598643
LTR/ERVK--RLTR10B	8.24398	0.475795		LTR/ERVK--RMER13A2	9.88027	-0.25196		LTR/ERVK--RLTR10C	10.9672	0.451926
LTR/ERVK--RLTR10C	11.0681	0.209032		LTR/ERVK--MMERVK10D3_LTR	6.40257	-0.381889		LTR/ERVK--RLTR10D	7.65551	-0.007872
LTR/ERVK--RLTR10D	8.40938	0.684125		LTR/ERV1--RLTR30	8.26514	-0.0282444		LTR/ERVK--MLTR13	5.78204	-0.23946
LTR/ERVK--MLTR13	5.86034	-0.200283		SINE/B2--B3	17.4442	-0.188711		LTR/ERVL-MaLR--MLT1E1	1.80627	-0.884131
LTR/ERVL-MaLR--MLT1E1	1.34292	4.01604		LTR/ERVK--RLTR10A	8.97468	-0.247107		LTR/ERVK--RLTR10E	7.20861	0.0821659
LTR/ERVK--RLTR10E	7.88728	0.349145		LTR/ERVK--RLTR10B	7.91337	0.323871		LTR/ERVL-MaLR--MLT1E2	5.95412	0.00883851
LTR/ERVL-MaLR--MLT1E2	4.72102	-0.392981		LTR/ERVK--RLTR10C	11.2123	0.159846		LTR/ERVK--RLTR10F	7.30396	0.347404
LTR/ERVK--RLTR10F	8.01992	-0.15333		LTR/ERVK--RLTR10D	7.91978	-0.375551		DNA/TcMar-Tigger--Tigger12c	2.07341	0.820915
DNA/TcMar-Tigger--Tigger12c	1.31835	0.085715		LTR/ERVK--MLTR13	5.88755	0.462962		LTR/ERVL-MaLR--MLT1E3	2.93896	-1.42647
LTR/ERVL-MaLR--MLT1E3	3.0637	0.282375		LTR/ERVL-MaLR--MLT1E1	1.5003	4.25179		LTR/ERV1--MER34C_	3.39833	0.00714466
LTR/ERV1--MER34C_	4.47044	0.44926		LTR/ERVK--RLTR10E	7.41119	-0.144191		DNA/TcMar-Tigger--Tigger2b	7.38677	0.338487
DNA/TcMar-Tigger--Tigger2b	6.71913	0.359063		LTR/ERVL-MaLR--MLT1E2	6.18202	-0.977974		LTR/ERVL-MaLR--MLT1C2-int	3.05144	0.729992
LTR/ERVL-MaLR--MLT1C2-int	1.98032	4.94688		LTR/ERVK--RLTR10F	7.65272	0.41928		DNA/hAT?--UCON105	1.26949	-4.12554
DNA/hAT?--UCON105	0.969289	-3.45612		DNA/TcMar-Tigger--Tigger12c	1.83658	4.7423		LINE/L1--L1ME3Cz	5.25343	0.316895
LINE/L1--L1ME3Cz	6.3175	1.09296		DNA--Eulor11	0.557222	2.29409		LTR/ERVL?--LTR89B	1.69329	1.52289
LTR/ERVK--RMER12	9.94222	0.162425		LTR/ERVL-MaLR--MLT1E3	3.38507	-3.2079		LTR/ERVK--RMER12	9.66427	0.42145
LTR/ERVK--RLTR13B1	9.04159	0.465292		LTR/ERV1--MER34C_	4.08937	-0.221716		LTR/ERVK--RLTR13B1	12.9651	0.17656
LTR/ERV1--MER34-int	3.41156	1.07249		DNA/TcMar-Tigger--Tigger2b	7.4745	-0.790853		LTR/ERV1--MER34-int	2.29273	-5.59364
LINE/L1--L1VL1	9.46037	0.808353		LTR/ERVL-MaLR--MLT1C2-int	4.09135	-0.685595		LTR/ERVK--RLTR13B2	10.6933	0.218077
DNA/hAT-Charlie--Charlie17a	1.71065	4.57919		DNA/hAT?--UCON105	1.31789	0.681657		DNA/hAT-Charlie--Charlie17a	0.36797	-1.83152
LTR/ERVK--RLTR13B3	7.61576	-0.16168		LINE/L1--L1ME3Cz	5.2645	0.000598466		LTR/ERVK--RLTR13B3	8.80876	0.15923
DNA/hAT-Charlie--Charlie17b	4.64011	-0.664354		LTR/ERVK--RMER12	9.99981	-0.120495		DNA/hAT-Charlie--Charlie17b	3.81228	-1.23774
LTR/ERVL-MaLR--ORR1A1-int	17.1252	0.0818673		LTR/ERVK--RLTR13B1	12.5423	0.655943		LTR/ERVL-MaLR--ORR1A1-int	15.6922	-0.615276
LTR/ERVL--MER21-int	4.12651	0.602608		LTR/ERV1--MER34-int	3.2485	0.834617		LTR/ERVL--MER21-int	5.15916	0.537159
LTR/ERVK--RLTR13B4	8.17618	-0.435759		LTR/ERVK--RLTR13B2	10.4175	0.0843318		LTR/ERVK--RLTR13B4	8.3561	-0.127282
LTR/ERVK--RMER16	9.42387	0.151423		DNA/hAT-Charlie--Charlie17a	0.543253	2.2542		LTR/ERVK--RMER16	9.29642	-0.103356
DNA/TcMar-Tigger--MERX	1.54441	1.30328		LTR/ERVK--RLTR13B3	8.90827	-0.575298		DNA/TcMar-Tigger--MERX	1.21248	-0.876817
DNA/hAT-Charlie--Charlie22a	4.30001	-1.35323		DNA/hAT-Charlie--Charlie17b	3.62676	0.744196		DNA/hAT-Charlie--Charlie22a	6.02027	0.447202
LTR/ERVK--IAPEY2_LTR	9.37956	-0.0406719		LTR/ERVL-MaLR--ORR1A1-int	16.0499	-0.941547		LTR/ERVK--IAPEY2_LTR	7.8685	-0.162285
DNA/TcMar-Tigger--X12_DNA	5.52563	-0.412627		LTR/ERVL--MER21-int	4.61332	-0.649843		DNA/TcMar-Tigger--X12_DNA	4.65218	0.139771
DNA/TcMar-Tigger--Tigger22N1	4.10064	-0.149173		LTR/ERVK--RLTR13B4	8.68637	-0.210714		DNA/TcMar-Tigger--Tigger22N1	3.16711	0.846771
DNA/hAT-Charlie--URR1A	13.1536	0.123161		LTR/ERVK--RMER16	9.37624	-0.231562		DNA/hAT-Charlie--URR1A	13.5099	0.287595
LTR/ERVK--MLTR31C_MM	7.54577	0.284292		DNA/TcMar-Tigger--MERX	2.6736	1.80373		LTR/ERVK--MLTR31C_MM	7.7371	0.269266
LTR/ERV1--MER57C2	2.47542	3.0457		DNA/hAT-Charlie--Charlie22a	5.67355	-1.18408		LTR/ERV1--MER57C2	2.37014	3.77733
DNA/hAT-Charlie--URR1B	13.1116	-0.0427734		LTR/ERVK--IAPEY2_LTR	8.28393	-0.203918		DNA/hAT-Charlie--URR1B	13.3204	0.356512
LTR/ERVL-MaLR--MTD-int	11.4709	-0.0599209		DNA/TcMar-Tigger--X12_DNA	5.01163	-0.0978474		LTR/ERVL-MaLR--MTD-int	10.7289	0.262208
LTR/ERV1--LTR37A	1.055	-0.117886		DNA/TcMar-Tigger--Tigger22N1	3.05176	-1.54554		LTR/ERVL--LTR33A_	0.695836	2.59553
LTR/ERV1--LTR37B	0.525105	2.21473		DNA/hAT-Charlie--URR1A	13.6871	-0.251016		LTR/ERV1--LTR37A	0.36797	-1.83152
LTR/ERVK--RLTR11A	11.2272	-0.00145823		LTR/ERVK--MLTR31C_MM	7.9436	-0.539941		LTR/ERVK--RLTR11A	11.2839	0.0422775
LTR/ERV1--RLTR41	9.40857	-0.0689334		LTR/ERV1--MER57C2	1.87785	1.32129		LTR/ERV1--RLTR41	9.22372	0.171195
LTR/ERVK--RLTR11B	9.94813	0.0505272		DNA/hAT-Charlie--URR1B	13.466	-0.292643		LTR/ERVK--RLTR11B	10.6411	0.183441
LTR/ERVL--LTR82A	1.65784	-0.117835		LTR/ERVL-MaLR--MTD-int	11.1201	-0.307259		LTR/ERVL--LTR82A	0.498981	2.01317
LTR/ERVK--RLTR11D	8.13191	0.368491		LTR/ERVL--LTR33A_	0.571057	2.33311		LTR/ERVK--RLTR11D	8.29632	0.163913
LTR/ERVK--IAPLTR4_I	5.96032	0.55078		LTR/ERV1--LTR37A	1.68002	-0.356728		LTR/ERVK--IAPLTR4_I	6.08092	-0.645814
DNA/TcMar-Tigger--Tigger13a	7.41538	-0.34424		LTR/ERVK--RLTR11A	11.4279	-0.333192		DNA/TcMar-Tigger--Tigger13a	7.95844	-0.0300728
LTR/ERVL-MaLR--MLT1F1	6.49437	-0.566642		LTR/ERV1--RLTR41	9.35341	0.0716449		LTR/ERVL-MaLR--MLT1F1	5.17122	-0.450837
LTR/ERVL--LTR82B	2.89996	1.33852		LTR/ERVK--RLTR11B	10.7612	-0.216289		LTR/ERVL--LTR82B	2.37809	-1.16026
LTR/ERVL-MaLR--MLT1F2	5.00272	0.375658		LTR/ERVL--LTR82A	1.71482	-0.501927		LTR/ERVL-MaLR--MLT1F2	5.15537	0.0378485
Unknown/Y-chromosome--CYRA11_Mm	1.21233	3.79371		LTR/ERVK--RLTR11D	8.73474	-0.156147		Unknown/Y-chromosome--CYRA11_Mm	0.660902	-2.84188
LTR/ERVK?--RLTR51B_Mm	6.67013	0.319757		LTR/ERVK--IAPLTR4_I	6.62392	-0.495709		LTR/ERVK?--RLTR51B_Mm	6.29098	-0.436832
LTR/ERVK--RLTR19-int	10.389	-0.272436		DNA/TcMar-Tigger--Tigger13a	7.99385	-0.0912201		LTR/ERVK--RLTR19-int	9.78251	0.132387
LTR/ERVK--RLTR13C1	7.79649	-0.518369		LTR/ERVL-MaLR--MLT1F1	5.50951	-0.116628		LTR/ERVK--RLTR13C1	8.45965	0.514255
DNA/hAT-Tip100--Arthur1	8.13594	-0.329822		LTR/ERVL--LTR82B	2.59391	0.441416		DNA/hAT-Tip100--Arthur1	6.07362	0.259001
LTR/ERVK--RLTR20B4_MM	6.88534	-0.230747		LTR/ERVL-MaLR--MLT1F2	5.24153	-0.207709		LTR/ERVK--RLTR20B4_MM	7.14686	0.0577103
LTR/ERVK--RLTR13C2	9.32172	0.0524958		Unknown/Y-chromosome--CYRA11_Mm	0.557706	-2.45926		LTR/ERVK--RLTR13C2	10.7365	-0.0816871
DNA/hAT-Charlie--Charlie18a	0.60116	2.4289		LTR/ERVK?--RLTR51B_Mm	6.30239	-0.0329635		DNA/hAT-Charlie--Charlie18a	1.68253	-1.91307
DNA/hAT-Tip100--Arthur2	6.22785	-0.0637032		LTR/ERVK--RLTR19-int	10.1241	-0.420967		DNA/hAT-Tip100--Arthur2	5.62149	-0.101089
SINE/MIR--MIR3	6.41692	0.131256		LTR/ERVK--RLTR13C1	8.64815	-0.333579		SINE/MIR--MIR3	5.26611	-0.197223
LTR/ERVK--RLTR13C3	8.10773	0.00865875		DNA/hAT-Tip100--Arthur1	7.10451	-0.238824		LTR/ERVK--RLTR13C3	8.77565	-0.00351188
LINE/CR1--X2_LINE	1.21233	3.79371		LTR/ERVK--RLTR20B4_MM	7.60045	-0.0340487		LINE/CR1--X2_LINE	0.95114	3.17642
LTR/ERV1--MER67A	4.33026	0.528888		LTR/ERVK--RLTR13C2	10.6093	0.0834189		LTR/ERV1--MER67A	4.39621	1.33795
DNA/hAT-Charlie--MER5A1	5.71722	0.305156		DNA/hAT-Charlie--Charlie18a	0.557706	-2.45926		DNA/hAT-Charlie--MER5A1	5.80325	0.00980139
LTR/ERV1--MER67B	3.65544	0.169279		DNA/hAT-Tip100--Arthur2	6.0487	-0.276721		LTR/ERV1--MER67B	3.6304	0.185705
LTR/ERV1--MER67C	5.73562	0.271398		SINE/MIR--MIR3	5.21803	-0.590194		LTR/ERV1--MER67C	6.05221	-0.220946
Unknown--UCON76	1.77176	4.66787		LTR/ERVK--RLTR13C3	8.52329	-0.15133		LTR/ERV1--MER67D	2.2577	-1.31349
LTR/ERV1--MER67D	2.70093	2.57221		LINE/CR1--X2_LINE	2.78664	1.40222		DNA/hAT-Charlie--Charlie23a	1.89946	-0.547038
DNA/hAT-Charlie--Charlie23a	0.967887	3.32536		LTR/ERV1--MER67A	4.83019	0.169322		LINE/L1--Lx5b	11.4755	0.0507802
LINE/L1--Lx5b	12.4004	-0.0960682		DNA/hAT-Charlie--MER5A1	6.1243	-0.190798		LINE/L1--Lx5c	13.0782	0.171686
LINE/L1--Lx5c	13.0879	0.0400665		LTR/ERV1--MER67B	4.42577	-1.39095		LTR/ERVK--RLTR34D_MM	7.63228	0.215799
LTR/ERVK--RLTR34D_MM	8.07819	-0.376888		LTR/ERV1--MER67C	6.07309	-0.186164		DNA/TcMar-Tigger--X26_DNA	5.57196	-0.0568161
DNA/TcMar-Tigger--X26_DNA	4.94847	-0.917206		Unknown--UCON76	1.11902	0.549324		LTR/ERVK--ERVB3_1-LTR_MM	6.65358	0.118395
LTR/ERVK--ERVB3_1-LTR_MM	6.69637	0.0640202		LTR/ERV1--MER67D	3.59925	0.564292		LTR/ERV1--MER4B-int	0.302582	1.15608
LTR/ERV1--MER4B-int	1.02423	3.43334		DNA/hAT-Charlie--Charlie23a	2.58975	-1.65825		DNA/TcMar-Tigger--Tigger5a_Glire	7.09127	0.676018
DNA/TcMar-Tigger--Tigger5a_Glire	7.67899	0.0441137		DNA/hAT-Tip100--EuthAT-N1	1.24596	3.83678		DNA/hAT-Tip100--hAT-4b_Ther	2.2166	-1.754
DNA/hAT-Tip100--hAT-4b_Ther	1.28387	0.974972		LINE/L1--Lx5b	11.9149	-0.23198		LTR/ERVL--LTR33C	1.93898	1.96669
LTR/ERVL--LTR33C	0.969289	-3.45612		LINE/L1--Lx5c	13.3518	-0.189616		LTR/ERVK--RLTR12A	9.64954	0.360486
LTR/ERVK--RLTR12A	9.49389	-0.0312966		LTR/ERVK--RLTR34D_MM	7.84375	-0.0176758		LTR/ERVL--HERVL74-int	0.995873	-0.476911
LTR/ERVL--HERVL74-int	1.99696	-0.0549407		DNA/TcMar-Tigger--X26_DNA	5.40468	0.303815		LTR/ERVK--RLTR12B	10.004	0.156938
LTR/ERVK--RLTR12B	10.0959	0.142031		LTR/ERVK--ERVB3_1-LTR_MM	6.4365	-0.0747161		LTR/ERV1--MURVY-int	7.37679	-0.104949
LTR/ERV1--MURVY-int	7.93825	-0.051785		LTR/ERV1--MER4B-int	2.07139	3.40756		LTR/ERVK--RLTR12C	8.37209	0.129278
LTR/ERVK--RLTR12C	7.85904	-0.189279		DNA/TcMar-Tigger--Tigger5a_Glire	7.52266	-0.356167		DNA/TcMar-Tigger--X6a_DNA	3.34372	-0.274158
DNA/TcMar-Tigger--X6a_DNA	3.7001	-0.541368		DNA/hAT-Tip100--hAT-4b_Ther	3.8947	-0.859576		LTR/ERVK--RLTR12D	7.66777	-0.0649773
LTR/ERVK--RLTR12D	7.88471	-0.0609222		LTR/ERVL--LTR33C	1.18379	-0.820776		DNA/TcMar-Tigger--Tigger14a	3.83165	-0.230674
DNA/TcMar-Tigger--Tigger14a	2.79724	-0.647133		LTR/ERVK--RLTR12A	9.80484	-0.333767		LTR/ERVL-MaLR--MLT1J2-int	1.96545	-5.1661
LTR/ERVK--RLTR12E	9.09586	0.0302438		LTR/ERVL--HERVL74-int	2.4124	-0.414672		LTR/ERVL-MaLR--MLT1G1	1.01509	-0.395413
LTR/ERVL--LTR108c_Mam	1.39972	-1.12606		LTR/ERVK--RLTR12B	10.1944	-0.244275		LTR/ERVK--RLTR12E	9.23158	0.259262
LTR/ERVK--RLTR12F	5.14206	0.88155		LTR/ERV1--MURVY-int	7.67712	0.330895		LTR/ERVL--LTR108c_Mam	1.39443	-1.32453
LTR/ERVL-MaLR--MLT1G3	3.23189	0.608092		LTR/ERVK--RLTR12C	8.46884	-0.284382		LTR/ERVK--RLTR12F	2.94645	-2.05818
LTR/ERVK--RLTR12G	8.1633	-0.156451		DNA/TcMar-Tigger--X6a_DNA	3.27164	-0.2199		LTR/ERVL-MaLR--MLT1G3	3.60751	-0.798286
LTR/ERVK--RLTR12H	6.73943	0.447111		LTR/ERVK--RLTR12D	7.929	0.0800253		LTR/ERVK--RLTR12G	7.64915	0.395159
DNA/hAT-Charlie--Charlie10	5.28213	-0.852103		DNA/TcMar-Tigger--Tigger14a	3.48026	-0.230081		LTR/ERVK--RLTR12H	7.52764	0.0679511
DNA/hAT-Charlie--Charlie11	1.08513	-3.67207		LTR/ERVL-MaLR--MLT1J2-int	1.02557	-0.321433		DNA/hAT-Charlie--Charlie10	4.17056	-0.040359
DNA/hAT-Charlie--Charlie12	1.2968	-0.122406		LTR/ERVL-MaLR--MLT1G1	1.56085	1.27002		DNA/hAT-Charlie--Charlie11	2.29793	-1.88521
SINE/Alu--PB1D10	11.1917	0.211849		LTR/ERVK--RLTR12E	9.39343	-0.296832		DNA/hAT-Charlie--Charlie12	2.37279	2.69549
LTR/ERV1--MER52-int	2.86948	-6.17452		LTR/ERVL--LTR108c_Mam	3.27352	-1.18308		SINE/Alu--PB1D10	11.392	0.319675
DNA/hAT--UCON73	0.286312	1.28756		LTR/ERVK--RLTR12F	3.48654	1.06981		LTR/ERV1--MER52-int	1.05541	-3.74132
SINE/Alu--PB1D11	7.80412	-0.0249101		LTR/ERVL-MaLR--MLT1G3	3.76635	0.883571		DNA/hAT--UCON73	0.660902	-2.84188
LTR/ERVK--RLTR31B2	9.22684	-0.319063		LTR/ERVK--RLTR12G	7.95406	-0.295248		SINE/Alu--PB1D11	7.85367	0.59319
LTR/ERVK--RLTR13D1	7.83926	-0.0225066		LTR/ERVK--RLTR12H	7.66628	-0.116644		LTR/ERVK--RLTR31B2	8.91088	0.146422
LTR/ERV1--MER89	4.08334	0.867759		DNA/hAT-Charlie--Charlie10	4.2984	-0.359234		LTR/ERVK--RLTR13D1	7.27353	0.526472
LTR/ERVK--RLTR13D2	7.20984	0.0526812		DNA/hAT-Charlie--Charlie11	1.78724	-2.11916		LTR/ERV1--MER89	3.57144	-0.388634
DNA/hAT-Charlie--Charlie16	2.72354	0.288611		DNA/hAT-Charlie--Charlie12	3.40743	0.258343		LTR/ERVK--RLTR13D2	7.14121	0.448578
DNA/hAT-Charlie--Charlie19a	3.5608	0.463554		SINE/Alu--PB1D10	11.6413	-0.0973438		DNA/hAT-Charlie--Charlie16	4.05883	-0.45676
LTR/ERVK--RLTR13D3	9.62131	0.4752		LTR/ERV1--MER52-int	1.86532	0.828964		DNA/hAT-Charlie--Charlie19a	4.08833	0.572782
LTR/ERV1--MER89-int	1.93624	1.43057		DNA/hAT--UCON73	1.12873	-1.98252		LTR/ERVK--RLTR13D3	8.78784	0.287395
DNA/hAT-Charlie--Charlie17	3.63778	1.24737		SINE/Alu--PB1D11	8.2915	-0.159496		DNA/hAT-Charlie--Charlie17	3.94415	0.662954
LTR/ERVK--RLTR13D4	5.71554	0.397352		LTR/ERVK--RLTR31B2	9.01812	-0.365066		LTR/ERVK--RLTR13D4	6.83614	-0.488923
LTR/ERV1--MER57-int	1.95227	0.976715		LTR/ERVK--RLTR13D1	7.13368	-0.69303		LTR/ERV1--MER57-int	1.79072	4.57704
LTR/ERVL--MT2B1	13.6321	-0.233274		LTR/ERV1--MER89	3.94454	1.75343		LTR/ERVL--MT2B1	12.8313	0.00753512
LTR/ERVK--RLTR13D5	9.53739	0.506268		LTR/ERVK--RLTR13D2	7.25606	-0.593401		LTR/ERVK--RLTR13D5	8.64142	0.167279
Unknown--UCON84	0.525105	2.21473		DNA/hAT-Charlie--Charlie16	4.3271	-0.265356		RC/Helitron--Helitron1Nb_Mam	0.965227	-0.380162
RC/Helitron--Helitron1Nb_Mam	0.642273	-2.66819		DNA/hAT-Charlie--Charlie19a	4.5209	0.0245615		LTR/ERVL--MT2B2	12.989	0.0498333
LTR/ERVL--MT2B2	13.1369	-0.211331		LTR/ERVK--RLTR13D3	8.91014	0.208928		LTR/ERVK--RLTR13D6	8.65706	-0.379515
LTR/ERVK--RLTR13D6	9.25487	-0.0487615		LTR/ERV1--MER89-int	2.16544	-1.98177		LTR/ERV1--MERV1_LTR	9.84066	-0.250109
LTR/ERV1--MERV1_LTR	9.62535	-0.364642		DNA/hAT-Charlie--Charlie17	4.55755	0.715833		LINE/L1--Lx3_Mus	12.6362	0.152561
LINE/L1--Lx3_Mus	13.2707	-0.0842035		LTR/ERVK--RLTR13D4	6.80838	-0.743769		LTR/ERVK--MLTR18_MM	8.1456	0.423276
LTR/ERVK--MLTR18_MM	8.01394	-0.266779		LTR/ERV1--MER57-int	1.70195	-3.10654		SINE/tRNA--LFSINE_Vert	2.56303	1.33813
SINE/tRNA--LFSINE_Vert	2.46809	0.250315		LTR/ERVL--MT2B1	12.9159	-0.280336		LTR/ERVL--LTR16A1	1.23058	3.70749
LTR/ERVL--LTR16A1	1.1721	3.71231		LTR/ERVK--RLTR13D5	9.15279	0.0630103		LTR/ERVL--LTR16A2	1.11246	-3.84391
LINE/L1--L1MdTf_III	13.1463	0.174542		RC/Helitron--Helitron1Nb_Mam	0.571057	2.33311		LINE/L1--L1MdTf_III	12.6509	-0.599524
LTR/ERVK--RLTR53B_Mm	4.31537	0.611746		LTR/ERVL--MT2B2	13.0585	-0.197232		LTR/ERVK--RLTR53B_Mm	4.77266	0.137276
LTR/ERVK--ERVB4_2-LTR_MM	9.94048	-0.110573		LTR/ERVK--RLTR13D6	8.71735	-0.0954585		LTR/ERVK--ERVB4_2-LTR_MM	12.3598	0.540735
LTR/ERV1--MER57E1	1.30621	3.9468		LTR/ERV1--MERV1_LTR	9.83573	0.0351195		LTR/ERV1--MER57E1	0.622139	-2.74369
LINE/L1--L1MdA_V	11.2205	0.802143		LINE/L1--Lx3_Mus	12.9404	-0.206443		LTR/ERVK--MMERVK10C-int	13.6387	0.648097
SINE/MIR--MIRb	8.4541	0.00650202		LTR/ERVK--MLTR18_MM	8.47456	-0.180468		SINE/MIR--MIRb	8.9826	0.368093
LTR/ERVK--RLTR13A	7.72779	0.102378		SINE/tRNA--LFSINE_Vert	3.50629	0.123192		LTR/ERVK--RLTR13A	7.39852	0.115145
SINE/MIR--MIRc	6.94884	-0.268585		LINE/L1--L1MdTf_III	12.9595	-0.254293		SINE/MIR--MIRc	7.79469	0.0990147
LTR/ERVK--RLTR31_Mm	7.10249	-0.121456		LTR/ERVK--RLTR53B_Mm	3.86665	-0.186687		LTR/ERVK--RLTR31_Mm	7.66757	0.357583
LTR/ERVK--RLTR13D	5.17354	1.17223		LTR/ERVK--ERVB4_2-LTR_MM	11.7177	0.832258		LTR/ERVK--RLTR13D	5.67011	0.850046
DNA/TcMar-Tigger--Tigger15a	4.93968	-0.124474		LTR/ERV1--MER57E1	1.51519	-0.0550971		DNA/TcMar-Tigger--Tigger15a	5.39546	0.651237
LTR/ERVL-MaLR--MLT1H1	1.76334	1.74119		LTR/ERVK--MMERVK10C-int	13.8541	1.02143		LTR/ERVL-MaLR--MLT1H1	3.25916	-0.135881
LTR/ERVK--RLTR13E	8.95686	0.410015		SINE/MIR--MIRb	8.9554	-0.0647843		LTR/ERVK--RLTR13E	8.5341	0.358011
LTR/ERVL-MaLR--MLT1H2	0.564561	-2.46131		LTR/ERVK--RLTR13A	7.35971	-0.368037		LTR/ERV1--MER90	1.71004	0.684822
LTR/ERVK--RLTR13F	6.42485	1.11705		SINE/MIR--MIRc	7.75533	-0.789876		LTR/ERVK--RLTR13F	6.19597	0.155443
LTR/ERVK--RMER6BA	8.95214	0.277835		LTR/ERVK--RLTR31_Mm	7.80844	-0.280485		LTR/ERVK--RMER6BA	8.35956	0.362831
LTR/ERVK--RLTR13G	7.70352	-0.049209		LTR/ERVK--RLTR13D	5.94056	0.154215		LTR/ERVK--RLTR13G	7.8635	0.438386
LTR/ERV1--MER95	1.74839	-4.74975		DNA/TcMar-Tigger--Tigger15a	5.85282	-0.139285		DNA/TcMar-Tigger--Tigger20a	1.97158	0.606242
DNA/TcMar-Tigger--Tigger20a	0.812625	1.01875		LTR/ERVL-MaLR--MLT1H1	3.67415	1.16531		LTR/ERVL--LTR102_Mam	1.45587	-4.42897
LTR/ERVL--LTR102_Mam	1.37554	0.890108		LTR/ERVK--RLTR13E	8.68262	-0.0524853		DNA/hAT-Charlie--Charlie24	4.87105	0.20059
DNA/hAT-Charlie--Charlie24	7.89907	-0.794857		LTR/ERVL-MaLR--MLT1H2	0.753504	2.83789		LTR/ERVL--ERVL-int	7.15848	-0.628021
LTR/ERVK--ERVB4_2-I_MM	10.2358	0.80023		LTR/ERVK--RLTR13F	6.14813	-0.0794211		DNA/hAT-Charlie--Charlie25	4.72069	0.418711
DNA/hAT-Charlie--Charlie25	4.95398	0.258455		LTR/ERVK--RMER6BA	8.66673	-0.0381402		LTR/ERV1--RLTR6B_Mm	7.8321	-0.378809
LTR/ERV1--RLTR6B_Mm	9.48513	0.0799147		LTR/ERVK--RLTR13G	8.11609	-0.260407		LTR/ERVK--MYSERV6-int	12.5897	0.244407
LINE/L1--L1MdGf_I	12.049	0.786649		LTR/ERV1--MER95	1.79242	-1.24863		LTR/ERVL-MaLR--MTE2a-int	7.13662	-0.145284
LTR/ERVL-MaLR--MTE2a-int	6.72639	0.197546		DNA/TcMar-Tigger--Tigger20a	2.72869	1.98248		LTR/ERVL-MaLR--MLT1J-int	1.81874	-1.02732
LTR/ERVL-MaLR--MLT1J-int	2.2185	0.373617		LTR/ERVL--LTR102_Mam	0.979092	3.33493		LTR/ERVK--IAPA_MM-int	5.38263	-1.80377
LTR/ERVK--IAPA_MM-int	4.06961	0.746134		DNA/hAT-Charlie--Charlie24	5.76551	-0.439836		LTR/ERV1--MMERGLN-int	12.6115	0.778479
LINE/L1--L1MdF_III	14.0089	0.773436		LTR/ERVL--ERVL-int	7.51487	-0.837571		DNA/hAT-Charlie--MER5C1	0.95114	3.17642
LTR/ERV1--RLTR41A2	7.79202	-0.0898315		DNA/hAT-Charlie--Charlie25	4.16541	0.280325		LTR/ERV1--RLTR41A2	7.34639	0.185947
LINE/L1--L1MdFanc_II	13.3802	0.134936		LTR/ERV1--RLTR6B_Mm	8.27926	-0.307097		LINE/L1--L1MdFanc_II	12.871	-0.1163
LTR/ERVL--MLT2B1	5.54405	-0.218454		LTR/ERVK--MYSERV6-int	12.5485	-0.159108		LTR/ERVL--MLT2B1	4.24994	-0.871119
LTR/ERVL--MLT2B2	5.62925	0.137848		LTR/ERVL-MaLR--MTE2a-int	7.43238	-0.642748		LTR/ERVL--MLT2B2	4.54243	0.0844043
LTR/ERVK--IAPEy-int	8.71621	0.759634		LTR/ERVL-MaLR--MLT1J-int	1.40694	-4.25833		LINE/L1--L1MdF_II	11.1018	-0.217487
LTR/ERVL--MLT2B3	4.59259	0.59375		LTR/ERVK--IAPA_MM-int	5.45265	0.724318		LTR/ERVL--MLT2B3	4.79593	0.0119986
LTR/ERVL--LTR16B1	0.564561	-2.46131		LTR/ERV1--MMERGLN-int	12.9134	1.27987		LTR/ERVL--MLT2B4	4.73099	-0.157637
LTR/ERVL--MLT2B4	5.76316	-0.411359		LTR/ERV1--RLTR41A2	7.3768	-0.141911		LTR/ERVL--LTR16B2	1.13809	0.107021
LTR/ERVL--LTR16B2	1.9388	2.0546		LINE/L1--L1MdFanc_II	13.3006	-0.170047		LTR/ERVL--MLT2B5	2.42246	2.71908
LTR/ERVL--MLT2B5	2.08713	3.56363		LTR/ERVL--MLT2B1	4.12835	0.306437		LTR/ERV1--RLTR1B-int	14.8909	0.255735
LTR/ERV1--MMERGLN-int	12.5129	0.754035		LTR/ERVL--MLT2B2	5.05007	-0.163513		LTR/ERV1--RLTR30D_RN	5.24308	-0.0645423
LTR/ERV1--RLTR30D_RN	4.99199	-0.10647		LINE/L1--L1MdF_II	11.6202	-0.165508		DNA/hAT-Charlie--Charlie1a	10.8079	0.434098
DNA/hAT-Charlie--Charlie1a	10.152	0.0743315		LTR/ERVL--MLT2B3	5.07184	0.432679		DNA/hAT-Charlie--Charlie30a	1.28347	0.566279
DNA/hAT-Charlie--Charlie30a	1.69208	-0.234583		LTR/ERVL--LTR16B1	0.777569	2.89258		DNA/hAT-Charlie--Charlie1b	8.34404	-0.149756
DNA/hAT-Charlie--Charlie1b	7.95879	-0.146757		LTR/ERVL--MLT2B4	5.31016	0.0285465		DNA/hAT-Charlie--Charlie30b	5.08801	0.408739
DNA/hAT-Charlie--Charlie30b	5.90221	-1.02609		LTR/ERVL--LTR16B2	1.13997	1.71045		LTR/ERVK--RMER4A	10.9504	0.295767
LTR/ERVK--RMER4A	11.3306	0.0979246		LTR/ERVL--MLT2B5	2.02345	0.657084		LTR/ERVK--IAPLTR3-int	8.1842	-0.474993
LTR/ERVK--IAPLTR3-int	9.58851	-0.00161727		LTR/ERV1--RLTR1B-int	14.3886	0.333574		DNA/hAT-Tip100--ORSL	4.09221	-0.273076
DNA/hAT-Tip100--ORSL	4.44596	-1.41242		LTR/ERV1--RLTR30D_RN	5.48239	0.0401372		LTR/ERVK--RMER4B	11.7838	0.218107
LTR/ERVK--RMER4B	11.7525	0.0876937		DNA/hAT-Charlie--Charlie1a	10.8235	-0.157345		LTR/ERVK--MLTR11A	10.0771	0.304688
LTR/ERVK--MLTR11A	9.9575	0.0792961		DNA/hAT-Charlie--Charlie30a	0.95892	-3.45242		LTR/ERVK--MLTR11B	9.47172	0.159298
LTR/ERVK--MLTR11B	9.42183	-0.0125895		DNA/hAT-Charlie--Charlie1b	8.5547	-0.599236		LTR/ERVL--HERVL40-int	2.86546	0.30053
LTR/ERVL--HERVL40-int	2.94982	0.56967		DNA/hAT-Charlie--Charlie30b	5.07116	-0.145483		LINE/L1--L1_Mur1	11.0851	0.00182375
LINE/L1--L1_Mur1	11.8922	-0.14008		LTR/ERVK--RMER4A	11.1785	-0.320063		SINE/Alu--B1F1	11.8543	0.210904
SINE/Alu--B1F1	11.4388	0.104542		LTR/ERVK--IAPLTR3-int	8.71709	-0.104347		LTR/ERVL--LTR53-int	1.40755	4.00816
LTR/ERVL--LTR53-int	1.48339	1.44707		DNA/hAT-Tip100--ORSL	4.35718	-0.376054		DNA/TcMar-Tigger--Tigger16a	3.93316	-0.353802
DNA/TcMar-Tigger--Tigger16a	4.09592	-0.59658		LTR/ERVK--RMER4B	11.9247	-0.137739		LINE/L1--L1MdF_IV	12.8649	-0.134223
LTR/ERV1--RLTR1B-int	12.5261	0.734418		LTR/ERVK--MLTR11A	10.3193	-0.274339		LINE/L1--L1_Mur2	12.8594	0.119653
LINE/L1--L1_Mur2	13.2235	-0.128885		LTR/ERVK--MLTR11B	9.84411	-0.0734109		SINE/Alu--B1F2	12.5951	0.360771
SINE/Alu--B1F2	12.0269	0.138408		LTR/ERVL--HERVL40-int	2.6071	0.394424		LTR/ERVL--LTR84a	1.39443	-1.32453
LTR/ERVK--MMERVK10D3_I-int	11.8664	-0.213235		LINE/L1--L1_Mur1	11.6169	-0.136303		LTR/ERVK--MMERVK10D3_I-int	12.0403	0.815893
DNA/TcMar-Tigger--Tigger16b	4.36457	0.109143		SINE/Alu--B1F1	11.9967	-0.215817		DNA/TcMar-Tigger--Tigger16b	3.83544	1.41165
LINE/L1--L1_Mur3	13.6799	0.0753959		LTR/ERVL--LTR53-int	1.7532	0.0793249		LINE/L1--L1_Mur3	13.3467	0.194766
LTR/ERVL-MaLR--MTEa-int	9.63621	0.0657897		DNA/TcMar-Tigger--Tigger16a	4.39165	-0.325473		LTR/ERVL-MaLR--MTEa-int	10.9588	0.372603
DNA/TcMar-Tigger--Tigger6a	6.80725	-0.0170521		LINE/L1--L1MdF_IV	13.4716	-0.102274		DNA/TcMar-Tigger--Tigger6a	7.36495	0.606601
LTR/ERVL-MaLR--ORR1E-int	10.3329	-0.169816		LINE/L1--L1_Mur2	13.2348	-0.18245		LTR/ERVL-MaLR--ORR1E-int	10.3994	-0.107119
LTR/ERVL--RLTR28	10.6424	0.00320402		SINE/Alu--B1F2	12.6756	-0.250944		LTR/ERVL--RLTR28	10.7485	0.199208
DNA/TcMar-Tigger--Tigger6b	6.03811	0.453501		LTR/ERVK--MMERVK10D3_I-int	11.7356	0.781302		DNA/TcMar-Tigger--Tigger6b	6.34361	0.560023
DNA/TcMar-Tigger--Tigger21a	3.66795	-0.435938		DNA/TcMar-Tigger--Tigger16b	4.02549	-0.701648		DNA/TcMar-Tigger--Tigger21a	2.95846	-0.443069
LTR/ERVL-MaLR--MLT1G3-int	5.05594	0.0173938		LINE/L1--L1_Mur3	13.6138	-0.232375		LTR/ERVL-MaLR--MLT1G3-int	1.8921	0.586999
LTR/ERVK--ERVB7_2B-LTR_MM	9.71786	0.0519217		LTR/ERVL-MaLR--MTEa-int	10.6823	-0.305225		LTR/ERVK--ERVB7_2B-LTR_MM	8.81487	-0.0716192
LTR/ERV1--RLTR1	7.82938	-0.100642		DNA/TcMar-Tigger--Tigger6a	7.59865	-0.479862		LTR/ERV1--RLTR1	6.87547	0.143092
LTR/ERV1--RLTR5_Mm	5.68239	0.474659		LTR/ERVL-MaLR--ORR1E-int	10.3664	-0.505414		LTR/ERV1--RLTR5_Mm	6.16227	0.375145
LTR/ERVK--RMER17C-int	10.7593	-0.135007		LTR/ERVL--RLTR28	10.964	-0.184794		LINE/L1-Tx1--MARE6	0.869027	3.00919
LTR--LTR106_Mam	1.09528	3.57928		DNA/TcMar-Tigger--Tigger6b	6.00468	0.499055		LTR/ERVK--RMER17C-int	10.838	0.152729
LTR/ERVL--MLT2C1	3.82502	-0.593485		DNA/TcMar-Tigger--Tigger21a	2.93259	0.575021		LTR--LTR106_Mam	0.869027	3.00919
DNA/hAT-Charlie--Charlie26a	3.27277	0.364447		LTR/ERVL-MaLR--MLT1G3-int	2.62146	-3.34902		LTR/ERVL--MLT2C1	2.90096	0.158304
LTR/ERVL--MLT2C2	2.56735	-0.488334		LTR/ERVK--ERVB7_2B-LTR_MM	8.79812	-0.204634		DNA/hAT-Charlie--Charlie26a	0.980631	-0.427429
LTR/ERVK--RLTR9A3A	7.67104	0.794232		LTR/ERV1--RLTR1	7.5758	-0.151697		LTR/ERVL--MLT2C2	2.00671	-2.47316
DNA/TcMar-Tc2--Kanga1a	3.06125	0.287067		LTR/ERV1--RLTR5_Mm	6.46021	0.194745		LTR/ERVK--RLTR9A3A	6.04126	-0.241369
LTR/ERVL--MER70A	6.72036	-0.588966		LINE/L1-Tx1--MARE6	1.76583	0.607453		DNA/TcMar-Tc2--Kanga1a	3.22486	0.2396
LTR/ERVK--RLTR9A3B	6.47854	0.525825		LTR/ERVK--RMER17C-int	10.8905	-0.530623		LTR/ERVL--MER70A	4.78671	-0.353111
LTR/ERVK--ERVB7_4-LTR_MM	6.51122	0.196451		LTR--LTR106_Mam	2.12342	2.56822		LTR/ERVK--RLTR9A3B	5.78168	0.526655
DNA/TcMar-Tc2--Kanga1b	1.11001	1.69577		LTR/ERVL--MLT2C1	2.69606	-2.76495		LTR/ERVK--ERVB7_4-LTR_MM	6.37102	0.401
LINE/L1--Lx8b	12.8401	-0.156119		DNA/hAT-Charlie--Charlie26a	1.82913	0.977341		DNA/TcMar-Tc2--Kanga1b	1.41109	-4.36151
LTR/ERVL--MER70B	3.4573	0.716283		LTR/ERVL--MLT2C2	2.69819	0.377547		LINE/L1--Lx8b	12.5956	0.205256
DNA/TcMar-Tc2--Kanga1c	4.52781	0.315214		LTR/ERVK--RLTR9A3A	5.97637	-0.00946659		LTR/ERVL--MER70B	4.28468	1.76745
LTR/ERVK--RLTR19A2	4.40235	0.25991		DNA/TcMar-Tc2--Kanga1a	3.41555	-0.217292		DNA/TcMar-Tc2--Kanga1c	4.71004	-0.630382
DNA/TcMar-Tc2--Kanga1d	4.61367	2.46076		LTR/ERVL--MER70A	4.98404	0.800904		LTR--MamRep1527	0.660902	-2.84188
DNA/hAT-Charlie--Charlie2a	6.84669	0.139386		LTR/ERVK--RLTR9A3B	5.95608	0.0420833		LTR/ERVK--RLTR19A2	5.06537	0.445931
LTR/ERV1--MMERGLN_LTR	8.66628	0.0896742		LTR/ERVK--ERVB7_4-LTR_MM	6.48214	-0.326004		DNA/TcMar-Tc2--Kanga1d	2.2636	1.19304
DNA/hAT-Charlie--Charlie2b	6.49579	0.460328		DNA/TcMar-Tc2--Kanga1b	2.3579	0.355187		DNA/hAT-Charlie--Charlie2a	6.2916	-0.0155856
LTR/ERVK--RLTR31A_Mm	6.71413	0.470345		LINE/L1--Lx8b	12.9133	-0.149808		DNA/hAT-Charlie--Charlie31a	0.498981	2.01317
LTR/ERVK--IAPEY4_I-int	9.64466	0.712799		LTR/ERVL--MER70B	5.29105	-0.617582		LTR/ERV1--MMERGLN_LTR	9.21439	0.866492
LTR/ERV1--RLTR30E_MM	9.73855	0.0918056		DNA/TcMar-Tc2--Kanga1c	4.81807	-0.851041		DNA/hAT-Charlie--Charlie2b	6.29126	0.366549
LTR/ERV1--LTR65	4.67486	1.21095		LTR--MamRep1527	0.571057	2.33311		LTR/ERVK--RLTR31A_Mm	7.2386	1.07853
LTR/ERV1--MURVY-LTR	9.48538	-0.0811677		LTR/ERVL--MER70C	1.10904	-3.7321		LTR/ERVK--IAPEY4_I-int	9.77336	0.187597
LTR/ERVK--RLTR10	11.0074	0.156807		LTR/ERVK--RLTR19A2	5.07137	-0.339833		LTR/ERV1--RLTR30E_MM	9.85308	0.036258
LTR/ERVK--RLTR26C_MM	7.88963	0.111472		DNA/TcMar-Tc2--Kanga1d	3.18775	0.802101		LTR/ERV1--LTR65	2.21328	0.658391
LTR/ERVK--RLTR17C_Mm	6.06312	0.3512		DNA/hAT-Charlie--Charlie2a	6.54796	-0.757767		LTR/ERV1--MURVY-LTR	9.18432	0.218558
DNA/TcMar-Tigger--Tigger17a	8.73987	0.201693		LTR/ERV1--MMERGLN_LTR	9.50947	1.14938		LTR/ERVK--RLTR10	10.2579	-0.0228577
DNA/hAT-Charlie--MER3	7.36338	-0.153084		DNA/hAT-Charlie--Charlie2b	6.64176	-0.371857		LTR/ERVK--RLTR26C_MM	7.74272	0.180436
LTR/ERVL-MaLR--MLT1J1	1.75737	-3.20337		LTR/ERVK--RLTR31A_Mm	7.06275	-0.196063		LTR/ERVK--RLTR17C_Mm	6.95781	0.232813
LTR/ERVK--RMER3D-int	10.9952	-0.11858		LTR/ERVK--IAPEY4_I-int	9.91772	0.241979		DNA/TcMar-Tigger--Tigger17a	9.26577	0.385918
DNA/TcMar-Tigger--Tigger17b	3.69593	2.27732		LTR/ERVK--ERVB4_1-LTR_MM	0.557706	-2.45926		DNA/hAT-Charlie--MER3	8.07259	0.258109
LINE/L1--L1_Mus3	6.70474	1.18562		LTR/ERV1--RLTR30E_MM	10.0923	-0.0954847		LTR/ERVL-MaLR--MLT1J1	1.05541	-3.74132
LTR/ERVL--LTR41B	1.06874	3.53075		LTR/ERV1--LTR65	3.56163	0.269204		LTR/ERVK--RMER3D-int	10.2778	0.136331
LTR/ERVL--LTR40a	2.12422	-2.69228		LTR/ERV1--MURVY-LTR	9.31688	-0.304481		DNA/TcMar-Tigger--Tigger17b	3.90849	-0.13384
LTR/ERVK--RLTR15	10.6114	0.0898348		DNA/hAT-Ac--UCON37	1.96852	4.92038		LINE/L1--L1_Mus3	5.42579	-0.223133
DNA/TcMar-Tigger--Tigger17c	5.77354	0.0159626		LTR/ERVK--RLTR10	10.6865	0.115001		LTR/ERVL-MaLR--MLT1J2	0.498981	2.01317
LTR/ERVL--LTR41C	0.525105	2.21473		LTR/ERVK--RLTR26C_MM	8.06508	-0.110229		LTR/ERVL--LTR41B	1.69309	-0.0114526
LTR/ERVL--LTR40b	2.2424	5.2956		LTR/ERV1--LTR68	1.10904	-3.7321		LTR/ERVL--LTR40a	2.24244	-2.97817
LTR/ERVK--RLTR20A	7.34078	-0.0716176		LTR/ERVK--RLTR17C_Mm	6.91597	-0.262685		LTR/ERVK--RLTR15	10.8698	0.204573
LTR/ERVK--RLTR16	9.9598	-0.0219956		DNA/TcMar-Tigger--Tigger17a	9.46394	-0.3655		DNA/TcMar-Tigger--Tigger17c	5.90608	0.197635
DNA/TcMar-Tigger--Tigger17d	4.77937	0.237698		DNA/hAT-Charlie--MER3	8.04623	-0.379773		LTR/ERVK--RLTR20A	7.46929	1.00727
LINE/L1--HAL1b	3.19129	-1.55068		LTR/ERVL-MaLR--MLT1J1	1.75417	-1.97501		LTR/ERVK--RLTR16	10.6996	0.184406
LTR/ERVL--LTR40c	1.08513	-3.67207		LTR/ERVK--RMER3D-int	10.4334	-0.148723		DNA/TcMar-Tigger--Tigger17d	5.02683	0.203186
LTR/ERVK--RLTR17	10.6844	-0.124898		DNA/TcMar-Tigger--Tigger17b	4.46	0.0548225		LINE/L1--HAL1b	0.552574	2.17279
LTR/ERVK--RLTR20C	6.41433	0.749069		LINE/L1--L1_Mus3	6.15417	0.477372		LTR/ERVK--RLTR17	10.7466	0.251176
LTR/ERVK--RLTR18	8.74097	-0.248082		LTR/ERVL-MaLR--MLT1J2	1.24596	3.83678		LTR/ERVK--RLTR20C	6.47373	0.288756
LTR/ERVK--MLTR18D_MM	8.87621	0.0274757		LTR/ERVL--LTR41B	2.08016	-1.32516		LTR/ERVK--RLTR18	9.51561	-0.0515108
LTR/ERVL-MaLR--MLT1H2-int	2.18787	-0.619179		LTR/ERVL--LTR40a	3.26977	0.0835306		LTR/ERVK--MLTR18D_MM	9.20271	0.137845
LTR/ERVK--RLTR20D	9.34883	0.116801		LTR/ERVK--RLTR15	11.0126	-0.282487		LTR/ERVL-MaLR--MLT1H2-int	0.344348	-1.77701
LTR/ERVK--RLTR19	10.1846	0.194332		DNA/TcMar-Tigger--Tigger17c	5.8942	-0.112848		LTR/ERVK--RLTR20D	9.34072	0.286722
Other--RMER1A	11.6113	0.23979		LTR/ERVK--RLTR20A	7.95937	0.323106		LTR/ERVK--RLTR19	9.63224	0.194471
LINE/L1--L1MdA_VII	12.7874	0.694691		LTR/ERVK--RLTR16	10.752	-0.150014		Other--RMER1A	11.4817	0.154397
Other--RMER1B	12.8205	-0.169983		DNA/TcMar-Tigger--Tigger17d	4.98728	0.537485		LTR/ERVL--MERVL_2A-int	13.0678	-1.97756
Other--RMER1C	11.2007	0.193253		LINE/L1--HAL1b	0.571057	2.33311		Other--RMER1B	12.3048	0.0696169
LTR/ERVL--MER21B	8.31862	0.088247		LTR/ERVL--LTR40c	0.543253	2.2542		Other--RMER1C	10.5529	0.182721
LTR/ERVL--MER21C	7.77921	-0.126433		LTR/ERVK--RLTR17	11.0026	-0.337466		LTR/ERVL--MER21B	8.78179	0.229442
SINE/B2--B2_Mm2	17.2051	0.215966		LTR/ERVK--RLTR20C	6.69272	0.0274613		LTR/ERVL--MER21C	8.17941	0.353803
LTR/ERVL-MaLR--ORR1A4-int	12.8193	0.0636638		LTR/ERVK--RLTR18	9.50794	-0.333973		SINE/B2--B2_Mm2	17.9966	0.353597
LTR/ERVK--RLTR22_Mus	9.15322	0.645027		LTR/ERVK--MLTR18D_MM	9.29822	-0.396598		LTR/ERVL-MaLR--ORR1A4-int	12.6405	0.0411191
LTR/ERV1--MER31A	7.0558	0.383311		LTR/ERVL-MaLR--MLT1H2-int	1.75375	0.577192		LTR/ERVL--ERVL-B4-int	9.51273	-1.18251
LTR/ERV1--MER31B	2.10229	-0.780601		LTR/ERVK--RLTR20D	9.38753	-0.125809		LTR/ERV1--MER31A	5.4752	-0.51209
LTR/ERVK--RLTR13B2	9.83063	0.634015		LTR/ERVK--RLTR19	9.9844	0.0210329		LTR/ERV1--MER31B	3.82274	0.98635
DNA/hAT-Charlie--Charlie32a	2.54683	-3.27619		Other--RMER1A	11.7219	-0.0410027		LINE/L1--L1M2a	4.28408	-1.15151
LINE/L1--L1M2c	5.04349	0.593348		LTR/ERVL--MERVL_2A-int	13.6663	-2.74083		DNA/hAT-Charlie--Charlie32a	2.12009	2.26939
LINE/L1--L1MdA_III	13.8508	0.631165		Other--RMER1B	12.5277	-0.228842		LINE/L1--L1M2c	4.50403	0.243237
LTR/ERVL-MaLR--MLT1E1A	2.47511	-0.655355		Other--RMER1C	10.8965	-0.164439		LINE/L1--L1MdMus_I	12.0447	-0.0164692
LTR/ERVK--RMER6A	13.0936	0.15738		LTR/ERVL--MER21B	9.00452	-0.406514		LTR/ERVL-MaLR--MLT1E1A	1.93326	2.06241
LTR/ERVK--ERVB5_2-LTR_MM	7.7358	0.16317		LTR/ERVL--MER21C	8.33295	0.101973		LTR/ERVK--RMER6A	13.3164	0.219807
LTR/ERVK--RMER6B	10.6678	-0.156237		SINE/B2--B2_Mm2	18.4266	0.153009		LTR/ERVK--ERVB5_2-LTR_MM	6.56554	0.853279
LTR/ERVK--IAPEY5_LTR	7.78135	0.235742		LTR/ERVL--LTR16D2	0.543253	2.2542		LTR/ERVK--RMER6B	10.6232	0.249427
LTR/ERVK--RMER6C	11.4865	0.141131		LTR/ERVL-MaLR--ORR1A4-int	12.7869	-0.215876		LTR/ERVK--IAPEY5_LTR	5.77491	-0.0352757
LTR/ERVK--RMER6D	9.98647	0.187555		LTR/ERVL--ERVL-B4-int	9.8165	-2.00025		LTR/ERVK--RMER6C	11.6094	0.0625724
LTR/ERVL-MaLR--MTB-int	11.0813	-0.322689		LTR/ERV1--MER31A	5.78052	-0.651526		LTR/ERVK--RMER6D	10.5598	0.480372
LTR/ERVK--RLTR21	10.6831	-0.0246114		LTR/ERV1--MER31B	3.27846	1.14024		LTR/ERVL-MaLR--MTB-int	9.62588	0.00806043
LTR/ERV1--LTR78	0.909256	3.20932		LINE/L1--L1M2a	4.47225	-0.680906		LTR/ERVK--RLTR21	10.547	0.297311
LTR/ERVL--RLTR35B_MM	6.85855	0.727375		DNA/hAT-Charlie--Charlie32a	2.86988	-0.55643		LTR/ERV1--LTR78	1.88488	4.70756
LTR/ERVK--RLTRETN_Mm	10.3107	0.322535		LINE/L1--L1M2c	4.70456	0.867649		LTR/ERVL--RLTR35B_MM	6.53424	-0.223271
DNA/TcMar-Tigger--Tigger18a	4.73856	-0.537738		LINE/L1--L1MdMus_I	12.5222	-0.142458		LTR/ERVK--RLTRETN_Mm	11.7495	0.34478
LTR/ERVK--RLTR26	6.30732	0.16498		LTR/ERVL-MaLR--MLT1E1A	3.17054	-0.691387		DNA/TcMar-Tigger--Tigger18a	5.67004	0.268933
LTR/ERV1--LTR37-int	1.68669	-0.00843101		LTR/ERVK--RMER6A	13.4614	-0.235602		LTR/ERVK--RLTR26	7.42724	-0.0426543
LTR/ERVL-MaLR--ORR1E	10.2509	0.170947		LTR/ERVK--ERVB5_2-LTR_MM	6.88045	0.752978		LTR/ERV1--LTR37-int	1.16537	-0.993909
LTR/ERVK--RLTR27	9.84449	0.064663		LTR/ERVK--RMER6B	10.8259	-0.273695		LTR/ERVL-MaLR--ORR1E	10.4269	0.0781696
LTR/ERVL-MaLR--ORR1F	6.768	-0.317931		LTR/ERVK--IAPEY5_LTR	5.7734	0.144098		LTR/ERVK--RLTR27	9.0656	0.432581
DNA/TcMar-Tigger--Tigger23a	7.91549	0.430405		LTR/ERVK--RMER6C	11.8897	-0.100313		LTR/ERVL-MaLR--ORR1F	6.10399	-0.327168
LTR/ERVK--RMER19B2	11.5386	0.142366		LTR/ERVK--RMER6D	10.7363	0.374063		LTR/ERVL-MaLR--ORR1G	0.552574	2.17279
LTR/ERVK--RLTR22_Mur	10.6599	0.266449		LTR/ERVL-MaLR--MTB-int	9.84458	-0.31621		DNA/TcMar-Tigger--Tigger23a	8.30953	-0.0308428
LTR/ERVK--RLTR9A2	6.50904	0.37738		LTR/ERVK--RLTR21	10.6633	0.0313582		LTR/ERVK--RMER19B2	10.8173	0.173644
LTR/ERVK--RLTR9E	10.2423	0.628258		LTR/ERV1--LTR78	2.66159	-2.21848		LINE/L1--L1MEg1	1.05541	-3.74132
LINE/L1--L1ME3A	6.071	0.54291		LTR/ERVL--RLTR35B_MM	6.96935	0.0821571		LINE/L1--L1MEg2	1.61639	4.33001
LTR/ERVK--RLTR9A3	9.08429	-0.258572		LTR/ERVK--RLTRETN_Mm	11.492	0.466205		LTR/ERVK--RLTR22_Mur	10.3942	-0.186862
LINE/L1--L1ME3B	3.48544	-0.00827656		DNA/TcMar-Tigger--Tigger18a	5.89566	-0.693278		LTR/ERVK--RLTR9A2	6.31381	0.552383
LTR/ERVK--RLTR9A4	1.35095	4.01852		LTR/ERVK--RLTR26	7.38596	-0.213429		LTR/ERVK--RLTR22_Mus	8.74878	0.170091
LINE/L1--L1ME3C	0.286312	1.28756		LTR/ERV1--LTR37-int	1.63939	0.294601		LINE/L1--L1ME3A	7.256	0.0919641
DNA/hAT-Charlie--Chap1_Mam	0.642273	-2.66819		LTR/ERVL-MaLR--ORR1E	10.5458	-0.101831		LTR/ERVK--RLTR9A3	8.06241	-0.0386718
LINE/L1--L1MdA_I	11.9641	0.612421		LTR/ERVK--RLTR27	9.03009	0.58622		LINE/L1--L1ME3B	2.15904	5.07403
LINE/L1--L1ME3F	1.08513	-3.67207		LTR/ERVL-MaLR--ORR1F	6.83512	0.174351		LTR/ERVK--RLTR9A4	2.62102	0.417218
LINE/L1--L1MdMus_II	12.3955	0.316947		LTR/ERVL-MaLR--ORR1G	0.543253	2.2542		LINE/L1--L1ME3C	1.54976	1.22068
LINE/L1--L1ME3G	4.09403	1.4575		DNA/TcMar-Tigger--Tigger23a	8.90357	-1.04561		LINE/L1--L1MdA_I	11.6807	0.143348
LTR/ERV1--RLTR1B	10.3326	0.609699		LTR/ERVK--RMER19B2	10.996	-0.201313		LINE/L1--L1ME3F	0.498981	2.01317
LINE/L1--L1M3a	3.26714	-1.0056		LINE/L1--L1MEg2	1.52992	-4.4509		LINE/L1--L1MdMus_II	12.1072	-0.0581278
LINE/L1--Lx2A1	9.85363	0.334428		LTR/ERVK--RLTR22_Mur	10.5767	0.00489353		LINE/L1--L1ME3G	3.98802	-0.0793545
LTR/ERVK--ERVB7_3-LTR_MM	6.8259	0.406344		LTR/ERVK--RLTR9A2	6.6604	-0.0126628		LINE/L1--L1MdF_I	12.3924	-0.0801199
DNA/hAT-Charlie--Charlie4a	6.82588	0.0803274		LTR/ERVK--RLTR22_Mus	9.03603	-0.357911		LINE/L1--L1M3a	2.25134	-0.931866
LINE/L1--L1M3b	0.967887	3.32536		LINE/L1--L1ME3A	7.54887	0.016274		LINE/L1--Lx2A1	9.53283	-0.0381817
LTR/ERV1--LTRIS_Mm	8.82096	-0.0084586		LTR/ERVK--RLTR9A3	8.19576	-0.18333		LTR/ERVK--ERVB7_3-LTR_MM	5.85768	-0.250925
LINE/L1--L1M3c	4.82049	-0.425269		LINE/L1--L1ME3B	3.53758	0.665177		DNA/hAT-Charlie--Charlie4a	7.52709	0.11998
LINE/L1--L1M3d	1.4731	-0.504314		LTR/ERVK--RLTR9A4	1.33478	-4.13637		LINE/L1--L1M3b	2.71999	-3.48599
LINE/L1--L1M3e	5.76454	0.0194987		LINE/L1--L1ME3C	0.936975	3.25226		LTR/ERV1--LTRIS_Mm	8.14244	0.067034
LINE/L1--L1Lx_III	12.9593	0.152787		LINE/L1--L1MdA_I	12.0276	-0.105964		LINE/L1--L1M3c	2.40863	-0.971767
LINE/L1--L1MdF_IV	13.4888	0.570637		LINE/L1--L1ME3F	0.297047	1.28096		LINE/RTE-X--L4_B_Mam	0.498981	2.01317
LTR/ERVK--MLTR31D_MM	9.24637	-0.370489		LINE/L1--L1MdMus_II	12.5699	-0.313615		LINE/L1--L1M3d	2.76176	-0.511037
LTR/ERVK--RLTR33	10.3299	0.223195		LINE/L1--L1ME3G	4.37786	0.356973		LINE/L1--L1M3e	5.06067	-0.691066
DNA/TcMar-Tigger--Tigger19a	3.61302	0.115284		LINE/L1--L1MdF_I	12.9096	-0.336255		LINE/L1--L1Lx_III	12.6154	-0.0718446
DNA/TcMar-Tigger--MER46C	6.15236	-0.478357		LINE/L1--L1M3a	2.81655	0.432787		LINE/L1--L1M3f	0.660902	-2.84188
DNA/TcMar-Tigger--Tigger19b	2.99604	0.365329		LINE/L1--Lx2A1	10.0293	-0.041347		LINE/L1--L1MdA_V	10.2702	-0.223588
Other--C573_MM	0.564561	-2.46131		LTR/ERVK--ERVB7_3-LTR_MM	6.26162	-0.455102		LTR/ERVK--MLTR31D_MM	8.47273	0.43629
LINE/L1--L1MdV_I	12.5377	0.547024		DNA/hAT-Charlie--Charlie4a	7.60344	-0.105733		LTR/ERVK--RLTR33	10.4604	0.229848
DNA/TcMar-Tigger--Tigger9a	3.13977	-3.39452		LINE/L1--L1M3b	3.02459	1.35586		DNA/TcMar-Tigger--Tigger19a	3.99425	0.0541836
DNA/TcMar-Tigger--Tigger9b	6.86368	-0.116192		LTR/ERV1--LTRIS_Mm	8.47726	-0.0554732		DNA/TcMar-Tigger--MER46C	6.23695	-0.229929
LINE/L1--L1MdN_I	10.3882	0.529399		LINE/L1--L1M3c	4.12549	-1.71611		DNA/TcMar-Tigger--Tigger19b	1.42993	0.945945
DNA/TcMar-Tigger--UCON11	2.16301	-2.55031		LINE/RTE-X--L4_B_Mam	0.366538	-1.69872		LINE/L1--L1MdF_V	12.9478	-0.192695
LINE/L1--L1ME2z	4.89651	0.6774		LINE/L1--L1M3d	2.78689	-1.31088		DNA/TcMar-Tigger--Tigger9a	3.75378	1.82633
LINE/L1--L1Lx_IV	13.5073	0.499558		LINE/L1--L1M3e	5.3586	-1.09189		DNA/TcMar-Tigger--Tigger9b	6.86105	0.915497
LTR/ERVK--RLTR31_Mur	8.45215	-0.404665		LINE/L1--L1Lx_III	13.061	-0.218176		LTR/ERVL--LTR108a_Mam	1.26309	3.76193
Satellite--MMSAT4	12.6242	-0.00274024		LINE/L1--L1M3f	1.41039	-0.418568		LINE/L1--L1MdV_III	13.0726	0.235782
LTR/ERVK--RLTR9B2	6.31452	-0.387338		LINE/L1--L1MdA_V	11.0422	-0.0390998		DNA/TcMar-Tigger--UCON11	0.622139	-2.74369
LTR/ERVL--MER68B	4.9082	-0.530123		LTR/ERVK--MLTR31D_MM	8.87685	-0.259341		LINE/L1--L1ME2z	4.77339	0.120884
SINE/Alu--B1F	12.6845	0.0622215		LTR/ERVK--RLTR33	10.6479	-0.143478		LTR/ERVK--IAPEy-int	8.45132	0.713245
LTR/ERVL--MER68C	1.65784	-0.117835		DNA/TcMar-Tigger--Tigger19a	5.11014	-0.239707		LTR/ERVK--RLTR31_Mur	8.61911	0.998188
LTR/ERVK--RLTR20B5_MM	8.37473	0.224348		DNA/TcMar-Tigger--MER46C	6.5738	-0.970691		Satellite--MMSAT4	12.5586	0.00673181
DNA/hAT-Tip100--MER91A	1.17397	0.498003		DNA/TcMar-Tigger--Tigger19b	1.46737	-2.6714		LINE/RTE-BovB--MamRTE1	1.77661	-4.91108
DNA/hAT-Charlie--Charlie29a	3.73212	0.0837125		Other--C573_MM	0.958553	-0.0192662		LTR/ERVK--RLTR9B2	6.52282	0.572623
DNA/hAT-Charlie--Charlie4z	5.96254	-0.173957		LINE/L1--L1MdF_V	13.5472	-0.120911		LTR/ERVL--MER68B	4.79125	1.08734
DNA/hAT-Tip100--MER91B	1.40789	4.11685		DNA/TcMar-Tigger--Tigger9a	4.62525	1.05885		SINE/Alu--B1F	13.1144	0.291627
LTR/ERVK--RLTR13D3A	6.91867	0.0815623		LINE/Penelope--Penelope1_Vert	1.79254	1.73662		LTR/ERVL--MER68C	0.498981	2.01317
DNA/hAT-Charlie--Charlie29b	6.39197	0.506232		DNA/TcMar-Tigger--Tigger9b	7.09443	-0.352942		LTR/ERVK--RLTR20B5_MM	8.57283	-0.0483404
LTR/ERVL-MaLR--ORR1C2-int	10.3477	-0.396422		LTR/ERVL--LTR108a_Mam	0.543253	2.2542		DNA/hAT-Tip100--MER91A	0.36797	-1.83152
LTR/ERVK--RLTR46A2	3.96625	-0.457292		LINE/L1--L1MdV_III	13.4061	-0.226315		DNA/hAT-Charlie--Charlie29a	3.59342	2.00716
Satellite--ZP3AR	8.99657	0.154515		DNA/TcMar-Tigger--UCON11	1.11902	0.549324		DNA/hAT-Charlie--Charlie4z	2.41233	-0.475818
DNA/hAT-Tip100--Zaphod	6.67833	0.444508		LINE/L1--L1ME2z	4.57145	0.141202		DNA/hAT-Tip100--MER91B	1.11799	1.61961
LINE/L1--L1M4b	7.46339	0.098309		LTR/ERVK--IAPEy-int	9.05831	0.035057		LTR/ERVK--RLTR13D3A	6.58848	0.572973
LINE/L1--Lx2B2	12.3449	0.0162022		LTR/ERVK--RLTR31_Mur	8.48836	-0.325688		DNA/hAT-Charlie--Charlie29b	6.20572	0.0245714
LINE/L1--L1M4c	6.47382	0.0316857		Satellite--MMSAT4	12.2307	-0.567325		LTR/ERVL-MaLR--ORR1C2-int	10.0174	-0.0729965
LTR/ERVK--IAPLTR3	7.11534	0.118932		LINE/RTE-BovB--MamRTE1	1.6262	0.265262		LTR/ERVK--RLTR46A2	4.12828	0.483944
LTR/ERVK--RLTR40	10.3199	0.0184049		LTR/ERVK--RLTR9B2	6.60249	0.0500492		Satellite--ZP3AR	9.01486	0.15742
LTR/ERVK--IAPLTR4	8.3509	0.720937		LTR/ERVL--MER68B	5.44407	-0.215037		DNA/hAT-Tip100--Zaphod	5.85994	0.746762
LTR/ERVK--ERVB5_1-LTR_MM	5.70309	0.390936		SINE/Alu--B1F	13.1888	-0.265985		LINE/L1--L1M4b	6.51238	0.14453
LTR/ERVL-MaLR--MTB	12.0935	-0.0759952		LTR/ERVL--MER68C	1.45224	-0.607967		LINE/L1--Lx2B2	12.2089	0.0535755
LTR/ERVK--RLTR18B	9.58791	0.367985		LTR/ERVK--RLTR20B5_MM	8.72414	-0.0596392		LINE/L1--L1M4c	7.22879	0.451598
LTR/ERVK--ERVB5_1-I_MM	7.81472	0.366369		DNA/hAT-Tip100--MER91A	0.305636	-1.55017		LTR/ERVK--IAPLTR3	6.16421	0.338332
LTR/ERVL-MaLR--MTC	13.8269	-0.0157801		DNA/hAT-Charlie--Charlie29a	3.97065	-0.481483		LTR/ERVK--RLTR40	10.5452	0.327373
LTR/ERVK--RLTR42	4.50228	-0.907964		DNA/hAT-Charlie--Charlie4z	3.85744	-0.409299		LTR/ERVK--IAPLTR4	7.55196	-0.0438359
LTR/ERVK--RLTR12BD_Mm	7.74399	0.094392		DNA/hAT-Tip100--MER91B	3.55283	-1.70064		LTR/ERVK--ERVB5_1-LTR_MM	5.6074	-0.100883
DNA/hAT-Tip100--MamRep4096	4.03586	-1.05342		LTR/ERVK--RLTR13D3A	6.80686	-0.417501		LTR/ERVL-MaLR--MTB	11.851	0.226194
DNA?--UCON2	1.02837	-3.56801		DNA/hAT-Charlie--Charlie29b	6.40661	-0.273313		LTR/ERVK--RLTR18B	9.90682	0.258453
LTR/ERVL-MaLR--MTD	14.173	-0.0473697		LTR/ERVL-MaLR--ORR1C2-int	10.289	-0.126779		LTR/ERVK--ERVB5_1-I_MM	7.0206	0.113551
LTR/ERVK--RLTR45	10.0263	0.410987		LTR/ERVK--RLTR46A2	4.666	0.0840939		LTR/ERVL-MaLR--MTC	13.7659	0.29263
LTR/ERVK--BGLII	11.8214	-0.104127		Satellite--ZP3AR	9.20946	-0.203011		LTR/ERVK--RLTR42	4.79251	-0.208234
LTR/ERVK--RLTR46	3.20887	-1.0258		DNA/hAT-Tip100--Zaphod	6.53868	0.535519		LTR/ERVK--RLTR12BD_Mm	9.03248	0.0415423
LTR/ERVK--RLTR47	5.92851	-0.0347759		LINE/L1--L1M4b	7.39175	0.292147		DNA/hAT-Tip100--MamRep4096	3.63604	-0.67652
LTR/ERV1--LTR72_RN	5.81977	-0.420653		LINE/L1--Lx2B2	12.5819	-0.376894		LTR/ERVL-MaLR--MTD	14.109	0.241934
LINE/L1--L1MdA_IV	12.514	0.499453		LINE/L1--L1M4c	7.34398	-0.379459		LTR/ERVK--RLTR45	12.5606	0.414782
LTR/ERVK--RLTR49	8.09701	0.128119		LTR/ERVK--IAPLTR3	6.60684	-0.0210419		LTR/ERVK--BGLII	10.8083	0.0503694
LTR/ERVK--ERVB4_1B-I_MM	10.7154	-0.152763		LTR/ERVK--RLTR40	10.6668	-0.0733442		LTR/ERVK--RLTR46	2.71574	-1.05302
LTR/ERVL-MaLR--MLT1F2-int	2.75797	0.994959		LTR/ERVK--IAPLTR4	7.72971	-0.537732		LTR/ERVK--RLTR47	5.54412	0.289451
DNA/TcMar-Tigger--X1_DNA	1.72772	4.60231		LTR/ERVK--ERVB5_1-LTR_MM	6.18134	0.281943		LTR/ERV1--LTR72_RN	4.54481	-0.333534
LTR/ERVL-MaLR--MLT1C-int	3.30931	1.71965		LTR/ERVL-MaLR--MTB	12.0419	-0.297827		LTR/ERVL-MaLR--MTA_Mm	14.4664	-0.850804
LTR/ERVK--IAP-d-int	8.28367	0.440639		LTR/ERVK--RLTR18B	9.93869	-0.279888		LTR/ERVK--RLTR49	8.00793	-0.0800544
LINE/L1--L1ME4a	4.03427	-0.326677		LTR/ERVK--ERVB5_1-I_MM	7.71655	1.14758		LTR/ERVK--ERVB4_1B-I_MM	10.4464	0.0656528
LTR/ERVK--RLTR20A2B_MM	8.05624	0.61418		LTR/ERVL-MaLR--MTC	13.9393	-0.24511		LTR/ERVL-MaLR--MLT1F2-int	3.04485	0.972059
LTR/ERVK--RLTR1F_Mm	6.11547	0.832811		LTR/ERVK--RLTR42	4.81703	0.0405929		DNA/TcMar-Tigger--X1_DNA	3.51158	0.231748
LINE/L1--L1ME4b	5.37287	1.39657		LTR/ERVK--RLTR12BD_Mm	9.05936	-0.664647		LTR/ERVL-MaLR--MLT1C-int	5.01031	0.605824
LTR/ERVL-MaLR--MLT1A0-int	3.57222	-0.103212		DNA/hAT-Tip100--MamRep4096	4.10659	-0.8329		LTR/ERVK--IAP-d-int	8.20286	-0.143085
LINE/L1--L1ME4c	1.75565	-0.208144		LTR/ERVL-MaLR--MTD	14.3306	-0.285291		LINE/L1--L1ME4a	4.7277	0.137996
LTR/ERVL-MaLR--MLT1H-int	0.845854	0.904169		LTR/ERVK--RLTR45	12.1591	0.721484		LTR/ERVK--RLTR20A2B_MM	8.19138	0.0439109
LTR/ERVL-MaLR--ORR1D1-int	10.7336	0.144326		LTR/ERVK--BGLII	11.4645	-0.304046		LTR/ERVK--RLTR1F_Mm	5.2107	1.45235
DNA--Eulor9A	0.999874	-0.327025		LTR/ERVK--RLTR46	2.32427	-0.486379		LINE/L1--L1ME4b	4.96493	-0.524791
LTR/ERVL--MER74A	3.63452	-0.952214		LTR/ERVK--RLTR47	5.87353	0.452431		LTR/ERVL-MaLR--MLT1A0-int	3.2424	3.16839
DNA/hAT?--MER121	6.54952	1.19592		LTR/ERV1--LTR72_RN	5.25272	-0.312424		DNA/hAT?--UCON69	1.01921	-0.273554
LTR/ERVL--MER74B	1.96636	2.30575		LTR/ERVL-MaLR--MTA_Mm	14.9847	-1.24547		LINE/L1--L1ME4c	3.24135	0.2567
LTR/ERV1--MER34A	1.72817	-0.323931		LTR/ERVK--RLTR49	8.22254	-0.243135		LTR/ERVL-MaLR--ORR1D1-int	10.4177	0.337279
LTR/ERVL--MER74C	0.642273	-2.66819		LTR/ERVK--ERVB4_1B-I_MM	10.3568	-0.053075		DNA--Eulor9A	0.695836	2.59553
LTR/ERV1--MER34B	4.1372	-1.14069		LTR/ERVL-MaLR--MLT1F2-int	3.69303	-1.21091		LTR/ERVL--MER74A	2.54695	0.544221
LTR?--MamRep1151	3.44374	1.211		DNA/TcMar-Tigger--X1_DNA	3.92023	-2.3107		DNA/hAT?--MER121	5.35009	-0.959382
LTR/ERV1--MER34C	3.53542	-2.70881		LTR/ERVL-MaLR--MLT1C-int	3.79773	0.459578		LTR/ERV1--MER34A	2.54711	-1.30809
LINE/L2--L2d2	5.20439	-0.331434		LTR/ERVK--IAP-d-int	8.58206	0.0861399		LTR/ERVL--MER74C	2.26784	-5.56409
LINE/L1--L1MA10	3.80765	0.671747		LINE/L1--L1ME4a	3.92809	0.263925		LTR/ERV1--MER34B	2.13622	-0.0653292
LTR/ERVK--RLTR19A	6.36503	0.503641		LTR/ERVK--RLTR20A2B_MM	8.32479	-0.0841289		LTR?--MamRep1151	4.43493	0.0546552
LTR/ERVK--RLTR19B	8.48025	0.395379		LTR/ERVK--RLTR1F_Mm	5.34853	-0.137631		LINE/L1--L1MA10	2.59371	-0.39247
LTR/ERVK--RLTR19C	7.72439	0.586024		LINE/L1--L1ME4b	5.1468	0.597721		LTR/ERVK--RLTR19A	6.50472	0.285843
LTR/ERVK--RLTR19D	4.46534	-0.585817		LTR/ERVL-MaLR--MLT1A0-int	4.47801	-0.00822242		LTR/ERVK--RLTR19B	8.03185	0.543944
DNA/hAT-Tip100--ORSL-2a	2.82961	-0.601595		DNA/hAT?--UCON69	0.658563	-2.72624		LTR/ERVK--RLTR19C	8.11151	0.330605
LINE/L1--L1MdF_II	12.0607	0.489876		LINE/L1--L1ME4c	2.97792	0.358224		LTR/ERVK--RLTR19D	2.30652	-0.706384
DNA/hAT-Tip100--ORSL-2b	4.69983	-0.349029		LTR/ERVL-MaLR--MLT1H-int	1.64955	-1.7822		DNA/hAT-Tip100--ORSL-2a	2.09291	-0.0559958
LTR/ERVK--ETnERV2-int	10.8079	0.153334		LTR/ERVL-MaLR--ORR1D1-int	10.5915	-0.00365567		LTR/ERVK--RLTR44-int	7.00446	0.172812
LINE/L1--L1MdGf_II	12.3813	0.26962		LTR/ERVL--MER74A	4.35572	-1.26163		DNA/hAT-Tip100--ORSL-2b	4.68235	0.797334
DNA/TcMar-Tigger--UCON33	4.19702	-0.347907		DNA/hAT?--MER121	5.72046	0.201423		LTR/ERVK--ETnERV2-int	12.4579	-0.222071
DNA/TcMar-Mariner--MMAR1	9.06145	-0.189591		LTR/ERVL--MER74B	0.571057	2.33311		LINE/L1--L1MdGf_II	11.4031	-0.355861
LTR/ERVL-MaLR--MLT1G1-int	2.87761	-0.274508		LTR/ERV1--MER34A	3.13197	-1.68856		DNA/TcMar-Tigger--UCON33	4.63318	-0.987426
LTR/ERVK--IAPLTR1_Mm	9.5025	0.0632983		LTR/ERVL--MER74C	0.789452	2.91927		DNA/TcMar-Mariner--MMAR1	9.39851	0.345763
LTR/ERVK--RLTR9D2	7.166	0.30869		LTR/ERV1--MER34B	3.76308	0.275168		LTR/ERVK--IAPLTR1_Mm	10.6974	0.213344
LINE/L1--MusHAL1	8.95661	0.363302		LTR?--MamRep1151	4.90172	-0.330588		LTR/ERVK--RLTR9D2	7.74951	0.160759
Low_complexity--G-rich	1.7802	0.429377		LTR/ERV1--MER34C	1.45943	1.0432		LINE/L1--MusHAL1	9.47939	0.014181
LTR/ERV1--RLTR6C_Mm	6.11034	0.357951		LINE/L2--L2d2	1.88226	0.121743		Low_complexity--G-rich	3.82047	-0.896836
DNA/hAT-Tip100?--UCON23	3.89619	-0.25898		LINE/L1--L1MA10	4.4048	-0.59479		DNA/TcMar-Tigger--UCON39	1.23058	3.70749
LTR/ERVL-MaLR--MTE2a	11.07	0.313685		LTR/ERVK--RLTR19A	6.81296	0.0769629		LTR/ERV1--RLTR6C_Mm	5.06927	-0.679529
LTR/ERVK--RMER17A-int	8.67656	-0.0793045		LTR/ERVK--RLTR19B	8.1954	-0.0437151		DNA/hAT-Tip100?--UCON23	0.622139	-2.74369
LTR/ERVL-MaLR--MTE2b	11.4345	0.0635619		LTR/ERVK--RLTR19C	7.94808	-0.0913735		LTR/ERVL-MaLR--MTE2a	11.115	0.302183
LTR/ERVK--IAPEY3-int	10.2821	0.0581826		LTR/ERVK--RLTR19D	2.76961	-0.77969		LTR/ERVK--RMER17A-int	6.86571	0.185474
DNA/hAT-Ac--OldhAT1	3.32901	0.0655295		DNA/hAT-Tip100--ORSL-2a	2.41399	1.24005		LTR/ERVL-MaLR--MTE2b	11.3756	0.220908
DNA/hAT-Charlie--Charlie7a	0.969289	-3.45612		LTR/ERVK--RLTR44-int	7.4237	-0.0734937		LTR/ERVK--IAPEY3-int	9.46019	0.13498
DNA/TcMar-Tigger--Tigger1	9.15394	-0.104248		DNA/hAT-Tip100--ORSL-2b	4.07349	-0.583915		DNA/hAT-Ac--OldhAT1	2.88439	-1.55394
LTR/ERVK--ERVB4_3-I_MM	5.39244	-1.87472		LTR/ERVK--ETnERV2-int	12.0619	-0.233461		DNA/TcMar-Tigger--Tigger1	8.79215	0.225853
DNA/TcMar-Tigger--Tigger6	4.13515	0.360689		LINE/L1--L1MdGf_II	11.8831	-0.0938598		LTR/ERVK--ERVB4_3-I_MM	4.56032	-0.967167
LTR/ERV1--RMER2	10.4184	0.0532976		DNA/TcMar-Tigger--UCON33	3.67342	-0.476151		DNA/TcMar-Tigger--Tigger6	4.68302	1.00307
LINE/L1--L1PB4	3.13554	-0.186854		DNA/TcMar-Mariner--MMAR1	9.15383	-0.234167		LTR/ERV1--RMER2	9.95314	0.205868
DNA/hAT-Blackjack--MER63A	6.34012	0.0852323		LTR/ERVK--IAPLTR1_Mm	10.8919	0.507283		LINE/L1--L1PB4	4.46683	-0.168643
DNA/TcMar-Tigger--Tigger8	3.09147	-1.72326		LTR/ERVK--RLTR9D2	7.72327	0.104897		DNA/hAT-Blackjack--MER63A	5.63331	-0.0315492
LTR/ERVK--RLTR25A	10.5269	-0.272021		LINE/L1--MusHAL1	9.70513	-0.165822		DNA/TcMar-Tigger--Tigger8	4.3225	1.82376
DNA/hAT-Blackjack--MER63B	5.49464	0.0558986		Low_complexity--G-rich	3.59456	1.45351		LTR/ERVK--RLTR25A	10.6571	-0.0859378
LTR?--MamRep605b	1.35426	-1.02822		DNA/TcMar-Tigger--UCON39	2.10288	-1.89746		DNA/hAT-Blackjack--MER63B	5.65591	-0.107696
LTR/ERVK--RLTR25B	9.79566	-0.179947		LTR/ERV1--RLTR6C_Mm	4.64307	0.349853		LTR/ERVK--RLTR25B	10.0266	0.505302
LTR/ERV1--RMER5	10.7834	0.161203		DNA/hAT-Tip100?--UCON23	0.543253	2.2542		LTR/ERV1--RMER5	10.9455	0.228132
DNA/hAT-Blackjack--MER63C	7.85803	-0.218774		LTR/ERVL-MaLR--MTE2a	11.352	-0.294146		DNA/hAT-Blackjack--MER63C	7.35212	0.197855
DNA/hAT-Blackjack--MER63D	8.07037	0.179567		LTR/ERVK--RMER17A-int	6.95976	0.221325		DNA/hAT-Blackjack--MER63D	8.19744	-0.0444405
DNA/hAT?--UCON80	0.564561	-2.46131		LTR/ERVL-MaLR--MTE2b	11.587	-0.154726		LTR/ERVK--RLTR53_Mm	7.64922	0.366247
LTR/ERVK--RLTR53_Mm	7.75037	0.55966		LTR/ERVK--IAPEY3-int	9.76467	-0.0344405		LTR/ERVL-MaLR--MLT1A	3.55689	0.660514
LTR/ERVL-MaLR--MLT1A	4.04956	-0.921559		DNA/hAT-Ac--OldhAT1	2.39869	0.320336		DNA/TcMar--X4a_DNA	3.79587	0.362343
DNA/TcMar--X4a_DNA	4.90355	-0.376675		DNA/hAT-Charlie--Charlie7a	0.571057	2.33311		LTR/ERVL-MaLR--MLT1B	6.50293	-0.0230159
LTR/ERVL-MaLR--MLT1B	7.36806	-0.179077		DNA/TcMar-Tigger--Tigger1	9.12906	-0.269439		LTR/ERVL-MaLR--MLT1C	7.02826	0.239841
LTR/ERVL-MaLR--MLT1C	7.79358	0.145185		LTR/ERVK--ERVB4_3-I_MM	5.28367	-0.277068		LTR/ERVL-MaLR--MLT1D	6.71204	0.0547031
LTR/ERVL-MaLR--MLT1D	6.82883	0.257748		DNA/TcMar-Tigger--Tigger6	4.36732	-0.72558		LTR/ERVL-MaLR--MLT1E	1.91575	0.568481
LTR/ERVL-MaLR--MLT1E	2.53372	-1.18276		LTR/ERV1--RMER2	10.2025	-0.169928		DNA/hAT-Blackjack--BLACKJACK	7.04055	-0.0906946
DNA/hAT-Blackjack--BLACKJACK	7.70207	0.626193		LINE/L1--L1PB4	4.87888	0.160396		DNA/hAT?--UCON89	1.082	1.53167
LTR/ERVL-MaLR--MLT1F	5.85219	0.273694		DNA/hAT-Blackjack--MER63A	5.59096	-0.746753		LTR/ERVL-MaLR--MLT1F	5.81515	0.099851
LTR/ERVK--BGLII_Mur	9.1158	-0.0790525		DNA/TcMar-Tigger--Tigger8	3.99405	-0.939006		LTR/ERVK--BGLII_Mur	8.89606	0.412756
LTR/ERVL-MaLR--MLT1G	3.20197	-0.122709		LTR/ERVK--RLTR25A	10.6685	-0.29619		LTR/ERVL-MaLR--MLT1G	1.62331	1.38173
LTR/ERVK--BGLII_Mus	9.20276	0.151502		DNA/hAT-Blackjack--MER63B	5.93568	-0.753765		LTR/ERVK--BGLII_Mus	8.45522	0.295582
LTR/ERVL-MaLR--MLT1H	3.75056	0.710348		LTR?--MamRep605b	0.969041	0.0223927		LTR/ERVL-MaLR--MLT1H	2.68758	0.469836
LTR/ERVK--RLTR10B2	8.75444	0.497653		LTR/ERVK--RLTR25B	10.1211	-0.241768		LTR/ERVK--RLTR10B2	8.98593	0.836074
LTR/ERV1--RLTR6_Mm	8.75959	0.221977		LTR/ERV1--RMER5	10.9761	-0.111446		LTR/ERV1--RLTR6_Mm	8.63981	0.322239
DNA/hAT-Tip100?--hAT-N1_Mam	2.80117	1.37436		DNA/hAT-Blackjack--MER63C	7.41109	-0.61107		DNA/hAT-Tip100?--hAT-N1_Mam	2.69878	1.48382
LTR/ERVL-MaLR--MLT1K	1.28387	0.974972		DNA/hAT-Blackjack--MER63D	7.83776	-0.284048		LTR/ERVL-MaLR--MLT1J	1.05541	-3.74132
LTR/ERVK--RLTR20A3_MM	8.63357	0.0732253		LTR/ERVK--RLTR53_Mm	7.734	-0.13272		LTR/ERVL-MaLR--MLT1K	2.70187	-1.03128
LTR/ERVL-MaLR--MLT1L	0.525105	2.21473		LTR/ERVL-MaLR--MLT1A	3.89385	-1.72828		LTR/ERVK--RLTR20A3_MM	9.02891	0.291367
LTR/ERV1--RLTR6-int	13.0164	0.276379		DNA/TcMar--X4a_DNA	4.07921	1.26512		Unknown--MARE11	1.2422	0.615397
SINE/tRNA-RTE--MamSINE1	1.95262	-0.0174744		LTR/ERVL-MaLR--MLT1B	6.8171	-0.0316884		LTR/ERV1--RLTR6-int	11.1441	-0.0482057
LTR/ERVL-MaLR--ORR1A2-int	15.3899	-0.0622386		LTR/ERVL-MaLR--MLT1C	7.38193	0.170405		SINE/tRNA-RTE--MamSINE1	1.15551	0.164234
LTR/ERVK--IAPEY3_LTR	7.63425	-0.175155		LTR/ERVL-MaLR--MLT1D	6.57816	0.120323		LTR/ERVL-MaLR--ORR1A2-int	14.1504	-0.179585
LTR/ERVK--RLTR31B_Mm	7.50493	0.0141499		LTR/ERVL-MaLR--MLT1E	2.13679	-0.427224		LTR/ERVK--IAPEY3_LTR	6.90757	0.459952
LTR/ERVK--MMETn-int	12.5549	0.170245		DNA/hAT-Blackjack--BLACKJACK	7.07852	-0.212363		LTR/ERVK--RLTR31B_Mm	7.583	0.489417
SINE/tRNA-Deu--AmnSINE2	1.69384	-0.423623		DNA/hAT?--UCON89	0.615474	-0.224889		LTR/ERVK--MMETn-int	15.2394	0.31062
LTR/ERV1--MER90a	5.26424	-0.445261		LTR/ERVL-MaLR--MLT1F	5.95956	-0.969368		SINE/tRNA-Deu--AmnSINE2	2.40937	-0.362041
LTR/ERVK--RLTR26D_MM	7.05655	0.170616		LTR/ERVK--BGLII_Mur	9.22413	-0.28531		LTR/ERV1--MER90a	4.07939	-0.398986
LTR/ERVL--MLT2D	5.874	-0.0496911		LTR/ERVL-MaLR--MLT1G	3.05414	-1.08096		LTR/ERVK--RLTR26D_MM	7.37269	0.0681421
LTR/ERVK--MLTR32C_MM	6.18286	0.657044		LTR/ERVK--BGLII_Mus	8.95213	-0.138576		LTR/ERVL--MLT2D	4.0716	0.177909
LTR/ERVK--RLTR17D_Mm	9.94637	-0.101764		LTR/ERVL-MaLR--MLT1H	3.5217	0.210474		LTR/ERVK--MLTR32C_MM	6.11246	-0.394109
LTR/ERVK--RLTR13D3A1	9.50053	0.316177		LTR/ERVK--RLTR10B2	8.9151	0.243631		LTR/ERVK--RLTR17D_Mm	9.55027	0.230682
LTR/ERVK--RLTR10-int	12.5001	-0.025354		LTR/ERV1--RLTR6_Mm	8.69506	0.366475		LTR/ERVK--RLTR13D3A1	10.1886	0.115662
LTR/ERV1--RLTR41B	6.48319	-0.464329		DNA/hAT-Tip100?--hAT-N1_Mam	3.37267	2.26394		LTR/ERVK--RLTR10-int	11.8445	0.175188
LTR/ERVL-MaLR--MTE-int	10.2715	0.0705218		LTR/ERVL-MaLR--MLT1J	0.804475	0.70453		LTR/ERV1--RLTR41B	4.99654	0.384839
LTR/ERVL--MLT2F	1.26003	3.87297		LTR/ERVL-MaLR--MLT1K	2.28689	-0.0884006		LTR/ERVL-MaLR--MTE-int	10.5536	0.172693
LTR/ERV1--RLTR41C	8.05729	0.707139		LTR/ERVK--RLTR20A3_MM	9.26703	-0.126344		LTR/ERVL--MLT2F	1.93411	-3.59182
SINE/MIR--MIR	9.13696	-0.00351283		LTR/ERVL-MaLR--MLT1L	2.27848	-0.107497		LTR/ERV1--RLTR41C	7.09056	0.013638
LTR?--MamRep605	1.23942	-3.95251		LTR/ERV1--RLTR6-int	11.4971	0.0738251		DNA?--MER124	0.622139	-2.74369
LTR/Gypsy--LTR104_Mam	0.60116	2.4289		DNA/TcMar-Pogo--MER132	0.366538	-1.69872		SINE/MIR--MIR	9.43176	0.400136
DNA/hAT-Tip100--MER45A	2.9394	2.48517		SINE/tRNA-RTE--MamSINE1	1.88513	-0.38108		LTR?--MamRep605	1.26309	3.76193
DNA/hAT-Tip100--hAT-N1a_Mam	3.92876	1.14902		LTR/ERVL-MaLR--ORR1A2-int	14.3319	-0.580187		LTR/Gypsy--LTR104_Mam	0.498981	2.01317
DNA/hAT-Tip100--MER45B	7.34687	-0.363505		LTR/ERVK--IAPEY3_LTR	7.23962	-0.424182		DNA/hAT-Tip100--MER45A	4.26395	-0.895026
DNA/hAT-Tip100--MER45C	3.3183	1.21246		LTR/ERVK--RLTR31B_Mm	7.83657	-0.370348		DNA/hAT-Tip100--hAT-N1a_Mam	3.62416	0.355047
LINE/L1--L1MdF_V	13.4403	0.481226		LTR/ERVK--MMETn-int	14.8899	0.472247		DNA/hAT-Tip100--MER45B	6.83868	-0.161092
LTR/ERV1--RMER21A	9.93768	0.296498		SINE/tRNA-Deu--AmnSINE2	1.42911	2.51564		DNA/hAT-Tip100--MER45C	4.40204	1.03147
DNA/PiggyBac--Looper	5.66393	-0.408995		LTR/ERV1--MER90a	4.19692	-2.37667		SINE/B2--B2_Mm1a	18.8449	0.329045
LINE/L1--L1MdA_VI	15.1881	-0.0622401		LTR/ERVK--RLTR26D_MM	7.48935	-0.0229354		LTR/ERV1--RMER21A	8.72627	0.00409346
LTR/ERV1--RMER21B	7.56969	0.107369		LTR/ERVL--MLT2D	4.79527	-0.65995		DNA/PiggyBac--Looper	6.65839	0.78002
LTR/ERVL--MER77B	4.2553	0.0137919		LTR/ERVK--MLTR32C_MM	5.79166	0.329013		LINE/L1--L1MdA_VI	15.7575	0.0910159
LTR/ERVK--RLTR31M	7.91646	0.286789		LTR/ERVK--RLTR17D_Mm	9.80925	-0.391393		LTR/ERV1--RMER21B	7.76297	0.45758
DNA/hAT-Tip100?--Eutr15	2.55179	1.8805		LTR/ERVK--RLTR13D3A1	10.0889	-0.262548		LTR/ERVL--MER77B	4.4335	0.865262
LTR/ERVL-MaLR--ORR1B1-int	11.6879	-0.00761796		LTR/ERVK--RLTR10-int	12.029	0.258138		LTR/ERVK--RLTR31M	9.01757	0.180695
LTR/ERVK--ETnERV-int	11.5995	-0.0152276		LTR/ERV1--RLTR41B	5.79936	0.134219		DNA/hAT-Tip100?--Eutr15	2.61905	-0.331201
LTR/ERVK--IAPLTR1a_Mm	9.06949	0.343521		LTR/ERVL-MaLR--MTE-int	10.6802	-0.243173		LTR/ERVL-MaLR--ORR1B1-int	11.4905	0.0765506
DNA/hAT-Tip100--MER45R	5.58387	-0.160189		LTR/ERVL--MLT2F	1.41753	4.1191		LTR/ERVK--ETnERV-int	10.895	-0.134235
LTR/ERVK--IAP1-MM_LTR	9.75834	0.175071		LTR/ERV1--RLTR41C	7.11287	-0.273869		DNA--UCON8	1.05541	-3.74132
LTR/ERVK--ERVB7_2-LTR_MM	8.18241	0.408585		SINE/MIR--MIR	9.60091	-0.131143		LTR/ERVK--IAPLTR1a_Mm	8.42814	0.0837086
LTR/ERV1--MER92B	0.642273	-2.66819		LTR?--MamRep605	1.36849	-0.267125		DNA/hAT-Tip100--MER45R	5.196	0.813804
Satellite--GSAT_MM	12.404	0.439808		LTR/Gypsy--LTR104_Mam	0.297047	1.28096		LTR/ERVK--IAP1-MM_LTR	7.55969	-1.34767
LTR/ERVL--ERV3-16A3_I-int	4.06355	0.393339		DNA/hAT-Tip100--MER45A	3.85497	0.889166		LTR/ERVK--ERVB7_2-LTR_MM	7.67159	-0.312995
LTR/ERV1--MER92D	1.18481	2.0189		DNA/hAT-Tip100--hAT-N1a_Mam	3.63683	0.169811		LTR/ERV1--MER92B	1.16327	3.59319
LTR/ERV1--RLTR30B_MM	7.95105	0.721282		DNA/hAT-Tip100--MER45B	7.30288	0.0311815		LINE/L1--L1MdA_VII	12.3012	-0.242211
SINE/B2--B2_Mm1t	17.3052	0.31447		DNA/hAT-Tip100--MER45C	4.23627	0.343448		LTR/ERVL--ERV3-16A3_I-int	3.2522	-0.543188
LTR/ERVL--LTR53B	2.65773	-0.41256		SINE/B2--B2_Mm1a	19.3112	0.246271		LTR/ERV1--RLTR30B_MM	7.92011	0.277728
LTR/ERV1--MMVL30-int	12.925	-0.0467096		LTR/ERV1--RMER21A	8.80313	-0.132366		SINE/B2--B2_Mm1t	18.154	0.320804
DNA/TcMar-Tigger--X6b_DNA	1.97371	1.59196		DNA/PiggyBac--Looper	7.20742	-0.66145		LTR/ERVL--LTR53B	3.21791	1.67082
LINE/L1--L1MdA_II	13.5701	0.435269		LINE/L1--L1MdA_VI	15.3693	0.377574		LTR/ERV1--MMVL30-int	12.3472	0.234523
LINE/L1--L1MA4A	8.22301	-0.129648		LTR/ERV1--RMER21B	7.83146	-0.0793105		DNA/TcMar-Tigger--X6b_DNA	1.58168	4.27419
LTR/ERVL--LTR16	1.26003	3.87297		LTR/ERVL--MER77B	4.34982	-0.634088		LINE/L1--L1MdV_I	13.2672	-0.147382
LTR/ERVL--LTR108d_Mam	0.969289	-3.45612		LTR/ERVK--RLTR31M	8.8655	-0.171439		LINE/L1--L1MA4A	8.6789	0.643796
LTR/ERVK--MLTR18A_MM	7.52306	0.181513		DNA/hAT-Tip100?--Eutr15	3.31389	0.0856412		LTR/ERVL--LTR16	1.88588	-5.06305
DNA/hAT-Tip100--MER96B	3.58295	-0.883202		LTR/ERVL-MaLR--ORR1B1-int	11.6522	-0.168859		LTR/ERVL-MaLR--MLT1E1-int	1.16327	3.59319
LTR/ERVK--RLTR10D2	7.28333	0.387793		LTR/ERVK--ETnERV-int	10.7966	-0.132195		LTR/ERVK--MLTR18A_MM	7.37927	0.721074
DNA/TcMar-Tc2--Kanga1	3.90754	1.89512		DNA--UCON8	0.936975	3.25226		DNA/hAT-Tip100--MER96B	5.01564	0.113063
LINE/L1--Lx	13.0882	0.1285		LTR/ERVK--IAPLTR1a_Mm	8.8636	0.227085		LTR/ERVK--RLTR10D2	5.71747	-0.534183
DNA/TcMar-Tc2--Kanga2_a	6.32438	0.672764		DNA/hAT-Tip100--MER45R	6.5677	-0.153508		DNA/TcMar-Tc2--Kanga1	2.55615	-1.16623
LTR/ERVK--IAPEY_LTR	7.95806	0.339424		LTR/ERVK--IAP1-MM_LTR	7.67299	-1.01251		LINE/L1--Lx	12.5692	-0.19339
DNA/hAT-Tip100--MamTip2	5.21893	0.13119		LTR/ERVK--ERVB7_2-LTR_MM	7.79579	0.00726343		DNA/TcMar-Tc2--Kanga2_a	5.66173	0.0577019
DNA/hAT-Tip100--MamTip3	3.98553	-0.155024		LTR/ERV1--MER92B	0.979092	3.33493		DNA/hAT-Tip100--MamTip1	0.660902	-2.84188
LTR/ERVK--RMER12B	10.104	0.149374		LINE/L1--L1MdA_VII	12.7439	-0.0300114		LTR/ERVK--IAPEY_LTR	8.52177	0.341528
LTR/ERVK--RMER12C	8.90435	0.334193		LTR/ERV1--MER92C	0.557706	-2.45926		DNA/hAT-Tip100--MamTip2	4.67736	-0.548896
LTR/ERVL--MER68	6.26503	-0.971113		LTR/ERVL--ERV3-16A3_I-int	3.60006	0.695517		LINE/CR1--Plat_L3	1.16327	3.59319
DNA/TcMar-Tigger--MER127	3.34683	0.0879813		LTR/ERV1--MER92D	1.51479	-2.79599		DNA/hAT-Tip100--MamTip3	3.04122	-0.66581
LTR/ERVK--MLTR25A	10.3818	0.279462		LTR/ERV1--RLTR30B_MM	8.21885	0.0807031		LTR/ERVK--RMER12B	9.29758	0.422538
LTR/ERVK--MLTR31E_MM	5.77556	0.23179		SINE/B2--B2_Mm1t	18.6344	0.193561		LTR/ERVK--RMER12C	9.27307	0.254359
LTR/ERVK--MLTR25C	7.83511	0.262068		LTR/ERVL--LTR53B	4.11549	-0.901694		LTR/ERVL--MER68	6.76661	0.576798
DNA/TcMar-Tc2--Kanga11a	6.06307	0.0976609		LTR/ERV1--MMVL30-int	12.3695	0.660173		DNA/TcMar-Tigger--MER127	4.19466	0.670732
DNA/hAT-Tag1--hAT-5_Mam	5.97661	-0.726797		DNA/TcMar-Tigger--X6b_DNA	2.83801	1.37112		LTR/ERVK--MLTR25A	10.9263	0.382404
LTR/ERVK--ERVB4_1-I_MM	7.72621	-0.0538409		LINE/L1--L1MdV_I	13.4401	-0.181391		LTR/ERVK--MLTR31E_MM	6.26757	0.215097
LTR/ERVK--RLTR16B_MM	8.21634	-0.0307785		LINE/L1--L1MA4A	8.87937	-0.318677		LTR/ERVK--MLTR25C	7.76486	0.405667
LTR/ERVL-MaLR--MTEa	11.2825	-0.0338043		LTR/ERVK--MLTR18A_MM	7.59433	-0.534004		DNA/TcMar-Tc2--Kanga11a	4.10786	0.041494
LTR/ERVL-MaLR--MTEb	10.3395	0.00791231		DNA/hAT-Tip100--MER96B	4.76643	0.492604		DNA/hAT-Tag1--hAT-5_Mam	5.75927	0.356603
LINE/L1--L1MA5A	7.35413	0.441454		LTR/ERVK--RLTR10D2	6.23554	0.274384		LTR/ERVK--ERVB4_1-I_MM	7.9383	-0.622083
LTR/ERVK--RLTR9A	8.34107	0.053164		DNA/TcMar-Tc2--Kanga1	3.71532	1.6978		LTR/ERVK--RLTR16B_MM	8.28869	0.0199726
LTR/ERVL-MaLR--MLT1A-int	2.44262	-1.2235		LINE/L1--Lx	13.0208	-0.224988		LTR/ERVL-MaLR--MTEa	10.9489	0.0856468
LTR/ERVK--RLTR9B	7.19317	-0.324722		DNA/TcMar-Tc2--Kanga2_a	6.16617	-0.542005		LTR/ERVL-MaLR--MTEb	10.2006	0.117021
DNA/hAT-Tip100--EuthAT-N1a	0.621863	-0.118538		DNA/hAT-Tip100--MamTip1	0.543253	2.2542		LINE/L1--L1MA5A	7.6781	0.54642
LTR/ERVK--RLTR9C	6.22187	0.419591		LTR/ERVK--IAPEY_LTR	8.75675	-0.313929		LTR/ERVK--RLTR9A	9.32997	0.285914
LINE/L1--L1MdV_III	13.2443	0.431898		DNA/hAT-Tip100--MamTip2	3.89791	-0.736789		LTR/ERVL-MaLR--MLT1A-int	1.74522	1.73377
LTR/ERVK--RLTR9D	9.53312	0.0121279		LINE/CR1--Plat_L3	2.38692	-1.36563		LTR/ERVK--RLTR9B	6.50029	0.463559
LTR/ERV1--RLTR14-int	9.83742	-0.0476075		DNA/hAT-Tip100--MamTip3	3.42463	-2.24799		LTR/ERVK--RLTR9C	6.27467	0.459515
LINE/L1--L1MdMus_I	12.264	0.431841		LTR/ERVK--RMER12B	9.53252	-0.234107		LTR/ERVL--MERVL-int	17.6035	-5.3959
LTR/ERV1--LTRIS2	10.1246	0.289525		LTR/ERVK--RMER12C	9.45551	-0.18258		LTR/ERVK--RLTR9D	9.62883	0.181921
LTR/ERVK--RLTR9F	7.80941	0.093163		LTR/ERVL--MER68	6.77904	-0.166332		LTR/ERV1--RLTR14-int	10.1083	0.517219
LTR/ERV1--LTRIS3	6.44631	0.881868		DNA/TcMar-Tigger--MER127	3.35509	1.80452		LTR/ERVK--RLTR9E	10.659	-0.00702256
LTR/ERVL-MaLR--MLT1F-int	4.13177	-0.914635		LTR/ERVK--MLTR25A	10.9531	-0.095575		LTR/ERV1--LTRIS2	10.1842	0.142729
LTR/ERV1--LTRIS4	5.91081	1.20408		LTR/ERVK--MLTR31E_MM	6.49666	-0.216673		LTR/ERVK--RLTR9F	7.01575	0.327656
LINE/L1--L1_Rod	11.9542	0.238008		LTR/ERVK--MLTR25C	8.25377	-0.874982		LTR/ERV1--LTRIS3	6.70167	0.00106279
LTR/ERVL--MER73	2.12254	-1.47899		DNA/TcMar-Tc2--Kanga11a	4.28778	-1.86635		LTR/ERVL-MaLR--MLT1F-int	4.32706	0.32051
LTR/ERV1--LTRIS5	5.78357	0.148879		DNA/hAT-Tag1--hAT-5_Mam	5.8064	0.214094		LTR/ERV1--LTRIS4	6.70938	0.0268387
LTR/ERV1--LTRIS6	6.73514	-0.597153		LTR/ERVK--ERVB4_1-I_MM	8.18071	-0.121496		LINE/L1--L1_Rod	11.6689	0.208768
LTR/ERVK--RMER13A	9.25035	0.275608		RC?/Helitron?--Helitron2Na_Mam	0.571057	2.33311		LTR/ERVL--MER73	4.7596	-0.653382
LTR/ERVL-MaLR--MTE2b-int	9.22462	-0.0890076		LTR/ERVK--RLTR16B_MM	8.67198	-0.398908		LTR/ERV1--LTRIS5	5.74837	0.210174
LTR/ERVL--MER76	0.763417	2.87311		LTR/ERVL-MaLR--MTEa	11.077	-0.319935		LTR/ERV1--LTRIS6	6.49526	0.518161
LTR/ERVK--MMERVK10C-int	13.3109	0.425128		LTR/ERVL-MaLR--MTEb	10.5115	-0.292648		LTR/ERVK--RMER13A	8.96069	0.0445332
LTR/ERVK--RMER13B	10.0909	0.316242		LINE/L1--L1MA5A	8.04639	-0.397464		LTR/ERVL-MaLR--MTE2b-int	9.5244	-0.0190651
LTR/ERVL-MaLR--MLT1K-int	1.02423	3.43334		LTR/ERVK--RLTR9A	9.16303	0.372435		LTR/ERVL--MER76	1.52896	1.3069
LTR/ERVL--RMER10A	10.444	0.283381		LTR/ERVL-MaLR--MLT1A-int	2.96228	-0.17246		LTR/ERVK--SRV_MM-int	8.1379	-1.1975
LTR/ERVL--MER77	5.33321	-0.497758		LTR/ERVK--RLTR9B	7.10701	0.0692808		LTR/ERVK--RMER13B	9.80364	0.0296941
LTR/ERVL--RMER10B	10.2384	0.270666		DNA/hAT-Tip100--EuthAT-N1a	0.366538	-1.69872		LTR/ERV1--EUTREP7	0.302582	1.15608
DNA/hAT-Charlie--UCON34	1.12197	0.527464		LTR/ERVK--RLTR9C	6.52869	-0.211605		LTR/ERVL-MaLR--MLT1K-int	0.660902	-2.84188
LTR/ERVK--ERVB7_1-LTR_MM	9.99816	0.190066		LTR/ERVL--MERVL-int	18.291	-5.53696		LTR/ERVL--RMER10A	11.0881	0.298705
DNA/hAT-Charlie--UCON38	3.45806	0.575955		LTR/ERVK--RLTR9D	9.72911	-0.139127		LTR/ERVL--MER77	5.86933	0.606935
SINE/B4--B4A	14.9713	0.0652396		LTR/ERV1--RLTR14-int	10.1471	0.22712		LTR/ERVL--RMER10B	10.6899	0.100668
LTR/ERVK--RLTR42-int	9.27572	0.277444		LTR/ERVK--RLTR9E	10.6492	-0.0399783		DNA/hAT-Charlie--UCON34	0.498981	2.01317
LTR/ERVK--MMERVK9C_I-int	11.1594	0.122106		LTR/ERV1--LTRIS2	10.1672	-0.11259		LTR/ERVK--ERVB7_1-LTR_MM	9.37665	0.25601
LTR/ERVK--MLTR31A_MM	8.45924	0.321604		LTR/ERVK--RLTR9F	7.62171	0.467201		Unknown--UCON1	1.65838	-4.74118
LTR/ERVL--LTR33	1.13576	-3.77796		LTR/ERV1--LTRIS3	6.93766	0.225054		DNA/hAT-Charlie--UCON38	4.77279	0.372076
LTR/ERVK--MLTR31FA_MM	8.46204	-0.114392		LTR/ERVL-MaLR--MLT1F-int	3.86816	-0.94028		SINE/B4--B4A	15.3928	0.285306
LTR/ERVL-MaLR--MTB_Mm	12.2819	0.0512095		LTR/ERV1--LTRIS4	6.20448	0.243216		LTR/ERVK--RLTR42-int	9.80172	0.0680815
Unknown--UCON28a	2.13253	5.14852		LINE/L1--L1_Rod	12.0574	-0.299216		LTR/ERVK--MMERVK9C_I-int	11.5388	-0.0507588
LTR/ERVL-MaLR--MTEb-int	8.70009	0.367577		LTR/ERVL--MER73	3.92272	-0.159353		LTR/ERVK--MLTR31A_MM	8.64003	0.443218
LTR/ERVK--ERVB4_1C-LTR_Mm	9.04749	0.409818		LTR/ERV1--LTRIS5	5.53793	-0.469874		LTR/ERVL--LTR33	0.660902	-2.84188
LTR/ERVL-MaLR--ORR1F-int	7.53384	-0.462462		LTR/ERV1--LTRIS6	6.88727	0.227288		LTR/ERVK--MLTR31FA_MM	8.50656	0.255225
DNA/hAT-Tip100--MER97a	3.18296	1.40126		LTR/ERVK--RMER13A	9.14219	-0.151671		LTR/ERVL-MaLR--MTB_Mm	11.5575	0.195502
DNA/TcMar-Tigger--Tigger1a_Mars	1.54387	-4.45581		LTR/ERVL-MaLR--MTE2b-int	9.41397	-0.577731		Unknown--UCON28b	0.344348	-1.77701
DNA/hAT-Tip100--MER97b	3.16829	-0.465611		LTR/ERVL--MER76	2.649	1.85517		LTR/ERVL-MaLR--MTEb-int	8.54917	0.143649
LTR/ERVK--MMTV-int	5.54824	-1.40243		LTR/ERVK--SRV_MM-int	7.742	-1.06113		LTR/ERVK--ERVB4_1C-LTR_Mm	8.13615	0.185147
DNA/hAT-Tip100--MER97c	4.28595	0.313291		LTR/ERVK--RMER13B	10.2728	-0.118065		LTR/ERVL-MaLR--ORR1F-int	7.81676	0.67014
DNA/hAT-Tip100--MER97d	1.56355	1.34148		LTR/ERV1--EUTREP7	1.11902	0.549324		DNA/hAT-Tip100--MER97a	2.19134	-3.95374
LINE/L1--L1M3de	1.67775	-1.71641		LTR/ERVL--RMER10A	11.1331	-0.289376		DNA/hAT-Tip100--MER97b	2.31102	1.27195
LTR/Gypsy--MamGypLTR4	1.74839	-4.74975		LTR/ERVL--MER77	6.04133	-0.142645		LTR/ERVK--MMTV-int	4.99102	1.03681
LTR/ERVK--RLTR11A2	11.0781	0.115939		LTR/ERVL--RMER10B	10.8664	-0.309855		DNA/hAT-Tip100--MER97c	2.70283	-1.21277
LINE/L1--L1MdTf_II	12.2929	0.0986305		DNA/hAT-Charlie--UCON34	1.45182	-4.3173		LINE/L1--L1M3de	3.02325	-0.627216
LTR/ERVL--MER88	1.8561	-3.35552		LTR/ERVK--ERVB7_1-LTR_MM	9.45667	0.0366682		LTR/Gypsy--MamGypLTR4	0.910668	3.09499
DNA/Kolobok--UCON29	2.95499	-1.44801		Unknown--UCON1	0.543253	2.2542		LTR/ERVK--RLTR11A2	11.2937	0.0671484
DNA/hAT-Tip100--Arthur1B	5.44226	-0.242286		DNA/hAT-Charlie--UCON38	5.30974	-1.18498		LINE/L1--L1MdTf_II	11.9949	-0.329719
DNA/hAT-Tip100--Arthur1C	2.55395	-0.183664		SINE/B4--B4A	15.551	-0.264773		LTR/ERVL--MER88	1.04249	3.36603
LTR/ERVL--MER68-int	5.53732	0.560467		LTR/ERVK--RLTR42-int	9.74385	-0.197481		DNA/hAT-Tip100--Arthur1A	0.660902	-2.84188
SINE/ID--ID	9.21065	0.056651		LTR/ERVK--MMERVK9C_I-int	11.4685	-0.263635		DNA/Kolobok--UCON29	3.70684	-0.969517
LTR/ERVK--LTR10_RN	7.87499	0.0374512		LTR/ERVK--MLTR31A_MM	8.69952	-0.0627209		DNA/hAT-Tip100--Arthur1B	5.72589	0.0772146
DNA/TcMar-Tigger--MamRep434	5.45719	0.2126		LTR/ERVL--LTR33	1.91506	-2.32245		DNA/hAT-Tip100--Arthur1C	1.7055	-4.80615
Unknown--MurSatRep1	11.9733	-0.137697		LTR/ERVK--MLTR31FA_MM	8.68898	-0.110751		LTR/ERVL--MER68-int	6.55873	0.532944
LINE/L1--L1M4a1	2.90014	-0.74193		LTR/ERVL-MaLR--MTB_Mm	11.6915	-0.244638		SINE/ID--ID	9.54017	0.341523
LTR/ERVK--RLTR34B_MM	9.03615	-0.116444		Unknown--UCON28a	0.979092	3.33493		LTR/ERVK--LTR10_RN	8.41374	0.00629297
LINE/L1--L1M4a2	3.33029	1.46514		Unknown--UCON28b	0.571057	2.33311		DNA/TcMar-Tigger--MamRep434	5.65711	0.0356021
LTR/ERVK--ERVB3_1-I_MM	7.64633	0.33748		LTR/ERVL-MaLR--MTEb-int	8.50662	-0.0616891		Unknown--MurSatRep1	12.8185	-0.197481
LTR/ERVL--LTR41	3.39578	-0.834811		LTR/ERVK--ERVB4_1C-LTR_Mm	8.15178	-0.0534013		LINE/L1--L1M4a1	2.94781	-0.219933
DNA/hAT-Charlie--RCHARR1	11.8255	0.157924		LTR/ERVL-MaLR--ORR1F-int	8.0107	0.0613421		LTR/ERVK--RLTR34B_MM	8.99099	0.070268
LTR/ERV1--RLTR1A2_MM	8.76618	0.346792		DNA/hAT-Tip100--MER97a	2.59372	-0.179863		LINE/L1--L1M4a2	3.33835	0.124894
DNA/hAT-Charlie--MER105	0.331668	1.40664		DNA/hAT-Tip100--MER97b	1.66097	-1.89674		LTR/ERVK--ERVB3_1-I_MM	7.93967	0.288213
LTR/ERVK--RMER16A2	8.6156	0.111548		LTR/ERVK--MMTV-int	4.93862	-0.0615916		LTR/ERVL--LTR41	5.05421	-0.325647
DNA--Eutr11	2.42018	-3.11872		DNA/hAT-Tip100--MER97c	2.52296	1.49552		DNA/hAT-Charlie--RCHARR1	11.8528	0.430621
LTR/ERVK--RMER16A3	6.0575	0.125694		DNA/hAT-Tip100--MER97d	2.07324	-0.726491		LTR/ERV1--RLTR1A2_MM	8.6181	0.0465358
LTR/ERVK--IAPLTR2_Mm	9.83293	0.157764		LINE/L1--L1M3de	2.7807	1.2156		DNA/hAT-Charlie--MER105	3.09427	-1.66514
LTR/ERVK--ERVB4_1B-LTR_MM	8.22195	0.18947		LTR/Gypsy--MamGypLTR4	0.543253	2.2542		LTR/ERVK--RMER16A2	9.73792	0.21596
DNA/TcMar-Tc1--EutTc1-N1	3.01913	0.230032		LTR/ERVK--RLTR11A2	11.4491	-0.275246		DNA--Eutr11	1.65829	-2.05659
LTR/ERVK--RLTR20A1	6.54602	0.192769		LINE/L1--L1MdTf_II	12.174	-0.0300018		LTR/ERVK--RMER16A3	7.45486	0.537578
DNA/TcMar-Tc1--X33a_DNA	1.04175	-1.67153		DNA/Kolobok--UCON29	3.5444	-1.14957		LTR/ERVK--IAPLTR2_Mm	9.83891	-0.0341275
LTR/ERVK--RLTR20A2	7.29237	0.384989		DNA/hAT-Tip100--Arthur1B	6.22824	-0.243217		LTR/ERVK--ERVB4_1B-LTR_MM	8.80387	-0.328182
LTR/ERVK--MERVK26-int	9.68171	0.145254		DNA/hAT-Tip100--Arthur1C	2.18546	-0.670077		DNA/TcMar-Tc1--EutTc1-N2	0.552574	2.17279
LTR/ERVK--BGLII_B2	8.45564	-0.316138		LTR/ERVL--MER68-int	6.26902	-0.394207		LTR/ERVK--RLTR20A1	6.7186	-0.199407
LTR/ERVK--RLTR20A4	6.64904	-0.150291		SINE/ID--ID	9.76524	-0.333751		DNA/TcMar-Tc1--X33a_DNA	3.99628	0.753747
LTR/ERVL-MaLR--ORR1A0-int	17.9348	-0.23264		LTR/ERVK--LTR10_RN	8.40362	-0.774838		LTR/ERVL--LTR40A1	0.904277	-3.42832
LTR/ERVK--RMER20A	9.28623	0.281464		DNA/TcMar-Tigger--MamRep434	5.66674	0.223939		LTR/ERVK--RLTR20A2	8.0834	0.210609
LTR/ERVK--RMER20B	9.19531	-0.0219951		Unknown--MurSatRep1	12.6221	-0.24097		LTR/ERVK--MERVK26-int	9.35096	-0.355723
LINE/CR1--CR1_Mam	2.93336	1.66448		LINE/L1--L1M4a1	3.09777	0.558056		LTR/ERVK--BGLII_B2	8.07903	0.255565
LINE/L1--L1MdFanc_I	13.3521	-0.014802		LTR/ERVK--RLTR34B_MM	9.13182	-0.427343		LTR/ERVK--RLTR20A4	6.01109	-0.0291743
DNA/TcMar-Tigger--X11_DNA	2.79063	3.38207		LINE/L1--L1M4a2	4.21325	-0.156795		LTR/ERVL-MaLR--ORR1A0-int	16.053	-1.71542
LTR/ERVK--RLTR31C_MM	8.5823	-0.100181		LTR/ERVK--ERVB3_1-I_MM	7.90085	-0.907402		LTR/ERVK--RMER20A	9.26075	0.124697
DNA/hAT-Tip100--FordPrefect_a	0.356587	-1.64668		LTR/ERVL--LTR41	4.96288	-0.972526		LTR/ERVK--RMER20B	8.69013	0.151507
LINE/L2--L2a	6.41878	-0.00879659		DNA/hAT-Charlie--RCHARR1	12.01	-0.251479		LINE/CR1--CR1_Mam	6.49042	0.144277
LTR/ERVL--RLTR28B	8.58847	-0.0900819		LTR/ERV1--RLTR1A2_MM	8.71494	-0.164463		LINE/L1--L1MdFanc_I	13.033	-0.0231317
LINE/L2--L2c	3.80076	0.848011		DNA/hAT-Charlie--MER105	2.22236	-2.02697		DNA/TcMar-Tigger--X11_DNA	2.44396	-1.31329
SINE/B2--B3A	15.1508	0.11742		LTR/ERVK--RMER16A2	9.5923	0.104641		LTR/ERVK--RLTR31C_MM	8.66071	0.5791
DNA/hAT?--MER99	4.75801	1.3287		DNA--Eutr11	1.92126	-0.0543772		DNA/hAT-Tip100--FordPrefect_a	0.36797	-1.83152
LTR/ERVL-MaLR--MTC-int	12.1398	-0.24098		LTR/ERVK--RMER16A3	7.15962	-0.17637		LINE/L2--L2a	6.05507	-0.199121
LTR/ERVL--LTR53	1.73854	-1.12436		LTR/ERVK--IAPLTR2_Mm	9.92408	-0.214821		LTR/ERVL--RLTR28B	8.16177	0.038381
DNA/hAT-Charlie--MER112	0.60116	2.4289		LTR/ERVK--ERVB4_1B-LTR_MM	8.87227	-0.229272		LINE/L2--L2c	4.47964	-0.0675992
DNA/hAT-Charlie--MER113	4.63768	0.275234		DNA/TcMar-Tc1--EutTc1-N1	1.26311	3.86529		SINE/B2--B3A	15.5409	0.333107
DNA/hAT-Tip100--Zaphod4a	5.18036	1.1383		DNA/TcMar-Tc1--EutTc1-N2	1.2968	3.92023		DNA/hAT?--MER99	3.52402	-0.342845
LTR/ERVK--RMER16B2	8.30879	-0.162651		LTR/ERVK--RLTR20A1	6.81589	0.243742		LTR/ERVL-MaLR--MTC-int	11.6163	0.138137
LTR/ERV1--RLTR24B_MM	7.49159	0.315999		DNA/TcMar-Tc1--X33a_DNA	2.71763	-3.40899		LTR/ERVL--LTR53	1.87391	-2.25955
LTR/ERVK--RMER16B3	5.77718	0.547374		LTR/ERVL--LTR40A1	0.557706	-2.45926		DNA/hAT-Charlie--MER112	0.302582	1.15608
DNA/hAT-Charlie--MER117	3.5986	0.882506		LTR/ERVK--RLTR20A2	8.17403	-0.303168		DNA/hAT-Charlie--MER113	4.85146	0.686292
LTR/ERVK--RMER17C	11.304	0.40976		LTR/ERVK--MERVK26-int	11.2904	2.60923		DNA/hAT-Tip100--Zaphod4a	4.36273	0.688283
DNA/hAT-Charlie--MER119	5.71223	0.158746		LTR/ERVK--BGLII_B2	8.27251	-0.467308		LTR/ERVK--RMER16B2	8.31396	0.523696
LTR/ERVK--RLTR18-int	6.86275	0.413493		LTR/ERVK--RLTR20A4	6.37994	0.246455		LTR/ERV1--RLTR24B_MM	7.46013	1.00151
LINE/L1--HAL1M8	4.62142	1.1901		LTR/ERVL-MaLR--ORR1A0-int	16.4401	-1.77986		LTR/ERVK--RMER16B3	5.2049	0.98432
LINE/L1--L1M1	1.60194	0.867528		LTR/ERVK--RMER20A	9.53044	-0.323214		DNA/hAT-Charlie--MER117	3.734	-0.484804
LINE/L1--L1M2	11.303	0.205532		LTR/ERVK--RMER20B	8.89688	-0.411356		LINE/L1--L1MdGf_I	11.4621	-0.160877
LINE/L1--L1M3	8.50512	0.25829		LINE/CR1--CR1_Mam	6.38272	-0.447847		DNA/hAT-Charlie--MER119	6.77441	0.65474
LTR/ERVK--RLTR20B1	8.13105	0.259953		LINE/L1--L1MdFanc_I	13.4971	-0.324683		LTR/ERVK--RLTR18-int	6.71	0.134178
LINE/L1--L1M4	9.34074	0.12086		DNA/TcMar-Tigger--X11_DNA	3.0805	0.924465		LINE/L1--HAL1M8	3.36858	0.803711
LTR/ERVK--RLTR20B2	8.25126	0.569579		LTR/ERVK--RLTR31C_MM	8.98352	-0.0632029		LINE/L1--L1M1	0.36797	-1.83152
DNA/hAT-Charlie--RMER30	7.99481	-0.0384487		DNA/hAT-Tip100--FordPrefect_a	2.91179	-1.35934		LINE/L1--L1M2	10.9936	0.290123
LINE/L1--L1M5	6.13864	0.0636916		LINE/L2--L2a	6.64429	-0.206487		LINE/L1--L1M3	8.74964	0.388453
LTR/ERVK--RMER16B	5.64545	1.22352		LTR/ERVL--RLTR28B	8.1394	-0.42422		LTR/ERVK--RLTR20B1	8.50362	0.34915
LTR/ERVK--RLTR20B3	8.38379	0.401596		LINE/L2--L2c	5.15938	-1.30791		LINE/L1--L1M4	9.19151	0.473251
LTR/ERVK--RMER16C	7.31113	0.544622		SINE/B2--B3A	15.6909	-0.231631		LTR/ERVK--RLTR20B2	8.41824	0.0158801
LTR/ERVL-MaLR--ORR1A0	15.1324	-0.037692		DNA/hAT?--MER99	3.53979	-0.202794		DNA/hAT-Charlie--RMER30	8.48646	0.313872
LINE/L1--L1M8	2.61757	2.58156		LTR/ERVL-MaLR--MTC-int	11.7959	-0.258777		LINE/L1--L1M5	6.27674	0.229483
LTR/ERVL-MaLR--ORR1A1	14.4212	0.284478		LTR/ERVL--LTR53	2.47674	-0.238921		LTR/ERVK--RMER16B	5.45293	-0.662091
LTR/ERVL-MaLR--ORR1A2	14.1566	0.140296		DNA/hAT-Charlie--MER112	1.27598	2.2195		LTR/ERVK--RLTR20B3	8.71498	0.290671
LTR/ERVL-MaLR--ORR1A3	11.5391	0.0274913		DNA/hAT-Charlie--MER113	5.16035	-1.06216		LTR/ERVK--RMER16C	6.45271	0.226666
LTR/ERVL-MaLR--ORR1A4	12.2977	0.16678		DNA/hAT-Tip100--Zaphod4a	4.76251	-0.445031		LTR/ERVL-MaLR--ORR1A0	13.5579	-0.945914
rRNA--SSU-rRNA_Hsa	14.9695	-0.148778		LTR/ERVK--RMER16B2	8.24688	-0.203172		LTR/ERVL--HERV16-int	0.36797	-1.83152
LTR/ERVL--RMER15-int	9.86561	0.096088		LTR/ERV1--RLTR24B_MM	7.56369	-0.528088		LINE/L1--L1M8	0.869027	3.00919
LTR/ERV1--RLTR47_MM	3.74967	1.06978		LTR/ERVK--RMER16B3	5.15511	0.559124		LTR/ERVL-MaLR--ORR1A1	13.5115	-0.282919
SINE/B2--B2_Mm1a	17.8733	0.351446		DNA/hAT-Charlie--MER117	2.97892	1.33004		LTR/ERVL-MaLR--ORR1A2	13.9579	0.201649
SINE/ID--ID2	3.59147	-0.10274		LINE/L1--L1MdGf_I	11.7753	-0.0986364		LTR/ERVL-MaLR--ORR1A3	11.5808	0.0998996
LTR/ERVK--MurERV4_19-int	10.0586	0.0904462		DNA/hAT-Charlie--MER119	6.64236	-0.638378		LTR/ERVL-MaLR--ORR1A4	12.5109	0.160637
DNA/hAT-Tip100--MER115	5.2666	0.210234		LTR/ERVK--RLTR18-int	7.20514	0.0829527		rRNA--SSU-rRNA_Hsa	15.0287	-0.752325
LINE/L1--L1MC	8.17797	-0.26632		LINE/L1--HAL1M8	4.86102	-0.273889		DNA--Eutr2B	0.552574	2.17279
SINE/ID--ID4	3.99417	-1.12077		LINE/L1--L1M1	1.27657	-2.30548		LTR/ERVL--RMER15-int	9.883	0.0434958
LTR/ERVL--MT2B	13.0806	-0.286122		LINE/L1--L1M2	11.333	-0.234069		LTR/ERV1--RLTR47_MM	3.32346	-0.300517
DNA/hAT-Tip100--Zaphod2	3.76931	-0.198374		LINE/L1--L1M3	8.88655	-0.176946		LTR/ERVK--IAP1-MM_I-int	7.06216	0.0448823
DNA/TcMar-Tigger--Tigger5b_Glire	9.0893	-0.115035		LTR/ERVK--RLTR20B1	8.7271	-0.415107		SINE/ID--ID2	1.61052	-0.272682
DNA/hAT-Tip100--Zaphod3	5.39569	0.235095		DNA/hAT-Tip100?--MamRep1879	0.60206	-0.268699		LTR/ERVK--MurERV4_19-int	9.80431	0.211479
DNA/hAT-Tip100--Zaphod5a	2.42625	4.01484		LINE/L1--L1M4	9.56461	-0.320849		DNA/hAT-Tip100--MER115	6.36937	0.38039
LTR/ERVL-MaLR--MTB_Mm-int	10.8722	-0.312401		LTR/ERVK--RLTR20B2	8.70396	-0.422471		LINE/L1--L1MC	7.7754	0.479286
LTR/ERVL--LTR69	1.4829	4.23964		DNA/hAT-Charlie--RMER30	8.72392	-0.469227		SINE/ID--ID4	4.44528	-0.645578
DNA/hAT-Charlie--Chap1a_Mam	4.54391	-0.461504		LINE/L1--L1M5	6.74114	-0.412969		LINE/CR1--X17_LINE	0.869027	3.00919
LTR/ERVK--IAPEz-int	14.9969	0.133335		LTR/ERVK--RMER16B	5.92549	-0.740265		LINE/L1--L1MD	7.83151	0.874769
DNA/hAT-Ac--EuthAT-2	6.68482	0.252597		LTR/ERVK--RLTR20B3	9.16371	-0.199032		DNA/hAT-Tip100--Zaphod2	4.3629	-0.705554
LTR/ERVK--RMER20C_Mm	9.28966	-0.389752		LINE/L1--L1M6	0.557706	-2.45926		DNA/TcMar-Tigger--Tigger5b_Glire	9.32638	0.390304
LTR/ERVK--RMER17A	9.99273	0.145409		LTR/ERVK--RMER16C	6.93509	-0.130313		DNA/hAT-Tip100--Zaphod3	4.24674	-1.22204
LTR/ERVK--RMER17B	10.7457	0.233604		LTR/ERVL-MaLR--ORR1A0	13.8816	-1.15042		LTR/ERVL-MaLR--MTB_Mm-int	9.0169	-0.195832
LTR/ERVK--MYSERV6-int	12.9812	-0.295036		LINE/L1--L1M8	1.64324	-4.62076		DNA/hAT-Charlie--Chap1a_Mam	5.84656	-0.554548
LTR/ERVK--RMER17D	8.68968	0.425253		LTR/ERVL-MaLR--ORR1A1	13.7575	-0.509659		LTR/ERVK--IAPEz-int	15.9286	0.0915232
LTR/ERVL-MaLR--ORR1B1	13.2968	0.0462361		LTR/ERVL-MaLR--ORR1A2	14.0782	-0.261291		DNA/hAT-Ac--EuthAT-2	6.34733	0.21716
LTR/ERVL-MaLR--ORR1B2	12.058	0.00458062		LTR/ERVL-MaLR--ORR1A3	11.8299	-0.20021		DNA/TcMar-Tc2--MER104	1.54976	1.22068
DNA--MER126	0.642273	-2.66819		LTR/ERVL-MaLR--ORR1A4	12.6348	-0.177243		LTR/ERVK--RMER20C_Mm	9.15431	-0.0209924
LTR/ERV1--LTRIS_Mus	10.3112	0.39637		rRNA--SSU-rRNA_Hsa	14.7304	0.165413		DNA/TcMar--DNA1_Mam	1.38817	-4.32621
LTR/ERVK--RMER16-int	11.2087	0.0883343		LTR/ERVL--RMER15-int	10.1038	-0.15388		LTR/ERVK--RMER17A	10.0858	-0.240959
LTR/ERV1--RLTR48A	9.1707	0.343851		LTR/ERV1--RLTR47_MM	3.70902	1.91402		LTR/ERVK--RMER17B	11.077	-0.091862
LTR/ERV1--RLTR48B	6.97849	0.233577		LTR/ERVK--IAP1-MM_I-int	7.84521	0.306246		LTR/ERVK--RMER17C	11.3903	0.0240283
LTR/ERVK--MYSERV16_I-int	11.4697	0.074872		LINE/RTE-X--L4_C_Mam	1.70382	-0.411866		LTR/ERVK--RMER17D	9.43843	-0.164787
LTR/ERV1--RLTR48C	6.75761	0.380843		SINE/ID--ID2	1.28005	3.8928		LTR/ERVL-MaLR--ORR1B1	13.3414	0.298693
LTR/ERV1--RLTR30C_MM	7.36701	-0.819085		LTR/ERVK--MurERV4_19-int	9.99126	0.188491		LTR/ERVL-MaLR--ORR1B2	12.1588	0.202925
SINE/B4--ID_B1	15.2519	0.112594		DNA/hAT-Tip100--MER115	6.62589	-0.012092		DNA--MER126	1.11553	3.49883
LTR/ERVL--LTR75	1.23696	0.867114		LINE/L1--L1MC	8.06547	-0.243312		LTR/ERV1--LTRIS_Mus	9.85467	0.251919
DNA/TcMar-Tc1--X32_DNA	2.724	0.380877		SINE/ID--ID4	4.79987	-0.382171		LTR/ERVK--RMER16-int	10.8306	-0.146911
DNA/TcMar-Mariner--UCON40	2.07449	0.741714		LINE/CR1--X17_LINE	0.658563	-2.72624		LTR/ERV1--RLTR48A	8.72266	0.412709
LTR/ERVK--RLTR43C	6.44994	-0.281251		LINE/L1--L1MD	8.37699	-0.017785		LTR/ERV1--RLTR48B	7.17179	-0.130279
DNA--UCON78	2.75394	-0.932324		DNA/hAT-Tip100--Zaphod2	5.17227	-0.0885679		LTR/ERVK--MYSERV16_I-int	10.8766	0.317285
LTR/ERVK--MLTR18B_MM	8.53596	-0.0335826		DNA/TcMar-Tigger--Tigger5b_Glire	9.61013	-0.371827		LTR/ERV1--RLTR48C	6.87898	0.0922712
LTR/ERVK--IAPLTR2a	9.03439	0.270063		DNA/hAT-Tip100--Zaphod3	5.19912	0.37396		LTR/ERV1--RLTR30C_MM	4.8295	-0.725959
LTR/ERV1--MER92-int	4.59616	-0.459473		DNA/hAT-Tip100--Zaphod5a	0.557706	-2.45926		SINE/B4--ID_B1	15.5904	0.281555
LTR/ERVK--IAPLTR2b	9.72341	0.184661		DNA/hAT-Tip100--Zaphod5b	1.72885	4.59108		LTR/ERVL--LTR75	1.88488	4.70756
LINE/L1--Lx4B	11.3568	-0.346765		DNA?--Eulor5A	1.52879	-0.660864		DNA/TcMar-Tc1--X32_DNA	2.99694	1.14009
LTR/ERVL-MaLR--MLT1D-int	2.6889	1.97888		LTR/ERVL-MaLR--MTB_Mm-int	9.3458	-0.454901		DNA/TcMar-Mariner--UCON40	1.39443	-1.32453
LTR/ERV1--MLTR12	6.88758	0.300909		LTR/ERVL--LTR69	1.95803	4.90647		LTR/ERVK--RLTR43C	6.22106	0.0510167
DNA--MER130	2.17518	0.143352		DNA/hAT-Charlie--Chap1a_Mam	5.60913	-0.49674		DNA--UCON78	4.1269	0.713151
DNA/hAT-Charlie--MER58A	8.61212	-0.0351919		LTR/ERVK--IAPEz-int	15.8454	0.619165		DNA?--Eulor6D	0.344348	-1.77701
LTR/ERVL-MaLR--MLT1A1-int	5.03824	0.0645501		DNA/hAT-Ac--EuthAT-2	6.54415	-0.915127		LTR/ERVK--MLTR18B_MM	7.78079	0.192238
LTR/ERV1--MLTR14	10.8172	0.141448		LTR/ERVK--RMER20C_Mm	9.43402	-0.561331		LTR/ERVK--IAPLTR2a	8.34811	0.289533
DNA/hAT-Charlie--MER58B	8.747	-0.0740588		DNA/TcMar--DNA1_Mam	0.557706	-2.45926		LTR/ERV1--MER92-int	4.99575	1.00243
SINE/5S-Deu-L2--AmnSINE1	4.38357	0.646371		LTR/ERVK--RMER17A	10.5431	-0.284009		LTR/ERVK--IAPLTR2b	9.09002	0.0161521
DNA/hAT-Charlie--MER58C	0.525105	2.21473		LTR/ERVK--RMER17B	11.3685	-0.123577		LTR/ERVL--LTR101_Mam	3.18703	-0.0073411
SINE/Alu--B1_Mur1	14.5293	0.0201314		LTR/ERVK--RMER17C	11.7975	-0.0346976		LTR/ERVL-MaLR--MLT1D-int	0.660902	-2.84188
LTR/ERVL-MaLR--ORR1C1	12.1763	0.0135198		LTR/ERVK--RMER17D	9.72809	-0.209994		LTR/ERV1--MLTR12	7.2911	0.1197
DNA/hAT-Charlie--Cheshire	7.46387	0.540385		LTR/ERVL-MaLR--ORR1B1	13.5016	-0.215601		DNA--MER130	4.15794	1.33363
DNA/hAT-Charlie--MER58D	3.19719	0.689077		LTR/ERVL-MaLR--ORR1B2	12.3688	-0.245105		DNA/hAT-Charlie--MER58A	8.91931	0.320075
SINE/Alu--B1_Mur2	14.377	0.166109		DNA--MER126	0.789452	2.91927		LTR/ERVL-MaLR--MLT1A1-int	4.30602	0.764244
LTR/ERVL-MaLR--ORR1C2	12.2094	0.0590984		LTR/ERV1--LTRIS_Mus	10.0884	0.170447		LTR/ERV1--MLTR14	10.3581	0.211598
DNA/hAT-Charlie--MER20	8.72042	-0.127354		LTR/ERVK--RMER16-int	10.8786	-0.0542072		DNA/hAT-Charlie--MER58B	9.42996	0.360321
SINE/Alu--B1_Mur3	14.2373	0.106798		LTR/ERV1--RLTR48A	8.828	-0.141961		SINE/5S-Deu-L2--AmnSINE1	5.12609	1.01187
Low_complexity--A-rich	0.642273	-2.66819		LTR/ERV1--RLTR48B	7.40519	-0.810866		LTR/ERV1--MER65-int	1.11246	-3.84391
LTR/ERVL-MaLR--ORR1D2-int	9.66564	-0.0475794		LTR/ERVK--MYSERV16_I-int	11.0715	-0.15674		DNA/hAT-Charlie--MER58C	1.92216	0.00124718
SINE/Alu--B1_Mur4	14.9405	0.174628		LTR/ERV1--RLTR48C	7.20359	-0.589021		SINE/Alu--B1_Mur1	14.9637	0.315889
LTR/ERVL?--LTR55	0.563633	2.32506		LTR/ERV1--RLTR30C_MM	5.84368	-0.556619		LTR/ERVL-MaLR--ORR1C1	12.1581	0.237051
LTR/ERVK--RLTR20C1_MM	7.04912	0.294533		SINE/B4--ID_B1	15.7357	-0.192337		DNA/hAT-Charlie--Cheshire	8.465	0.591726
LTR/ERVK--IAPLTR2a2_Mm	11.7572	-0.0674454		DNA/TcMar-Tc1--X32_DNA	3.55917	0.0235024		DNA/hAT-Charlie--MER58D	4.19136	0.481012
SINE/Alu--PB1	6.87168	-0.802169		DNA/TcMar-Mariner--UCON40	1.87401	-0.411817		SINE/Alu--B1_Mur2	14.8447	0.318917
DNA/hAT-Charlie--Charlie10a	0.642273	-2.66819		DNA?--Eulor6B	0.366538	-1.69872		LTR/ERVL-MaLR--ORR1C2	12.4566	0.353183
LINE/L1--L1MdTf_I	12.0861	-0.138085		LTR/ERVK--RLTR43C	6.46111	0.17388		DNA/hAT-Charlie--MER20	8.96375	0.158745
DNA/hAT-Charlie--Charlie10b	1.43956	2.53094		DNA--UCON78	4.54983	-1.98161		SINE/Alu--B1_Mur3	14.628	0.290304
LTR/ERVK--RLTR11C_MM	9.94551	-0.640002		DNA?--Eulor6D	0.366538	-1.69872		Low_complexity--A-rich	2.08399	0.92475
LTR/ERVK--MLTR31F_MM	8.66764	0.0732922		LTR/ERVK--MLTR18B_MM	8.10448	0.0553698		LTR/ERVL-MaLR--ORR1D2-int	8.9873	0.420753
LINE/L1--L1MA4	9.71973	0.11837		LTR/ERVK--IAPLTR2a	8.73217	0.0180971		SINE/Alu--B1_Mur4	15.5513	0.327779
LINE/L1--L1MA5	8.34965	0.173095		LTR/ERV1--MER92-int	5.34547	-1.15284		LTR/ERVL?--LTR55	0.622139	-2.74369
LINE/L1--L1MA6	10.4094	0.168835		LTR/ERVK--IAPLTR2b	9.18051	-0.0886154		LTR/ERVK--RLTR20C1_MM	7.20068	0.122832
LTR/ERVK--MRLTR33	7.96793	-0.122715		LTR/ERVL--LTR101_Mam	2.98426	-2.00449		LTR/ERVK--IAPLTR2a2_Mm	10.2272	0.274952
LINE/L1--L1MA7	7.62732	0.154496		LTR/ERVL-MaLR--MLT1D-int	2.13085	0.284306		SINE/Alu--PB1	7.12297	0.357847
LINE/L1--L1MA8	8.54168	-0.169688		LTR/ERV1--MLTR12	7.26554	-0.509208		LINE/L1--L1MdTf_I	11.8669	-0.253988
LTR/ERVK--RLTR16C_MM	7.73293	0.373048		DNA--MER130	4.13136	-2.54771		DNA/hAT-Charlie--Charlie10b	2.50293	0.508005
LTR/ERV1--MuRRS-int	10.5643	0.0163666		DNA/hAT-Charlie--MER58A	9.14878	-0.162034		LTR/ERVK--RLTR11C_MM	9.48127	0.0669142
DNA/hAT-Charlie--MER102a	3.85048	-0.531057		LTR/ERVL-MaLR--MLT1A1-int	4.31974	-0.57549		LTR/ERVK--MLTR31F_MM	8.1645	0.040793
LINE/L1--L1MA9	8.19064	-0.0750566		LTR/ERV1--MLTR14	10.6811	-0.126896		LINE/L1--L1MA4	9.26154	0.289115
LTR/ERVL--LTR52-int	1.4235	-4.25725		DNA/hAT-Charlie--MER58B	9.5698	-0.0308632		LINE/L1--L1MA5	8.09654	-0.000505118
LTR/ERVK--MMERVK9E_I-int	11.8256	0.233924		SINE/5S-Deu-L2--AmnSINE1	4.64382	0.157625		LINE/L1--L1MA6	9.82776	0.28188
DNA/hAT-Charlie--MER102b	5.66621	0.0374597		LTR/ERV1--MER65-int	1.96072	-5.05464		LTR/ERVK--MRLTR33	7.84977	0.469136
DNA/hAT-Charlie--MER103C	5.08746	0.435197		DNA/hAT-Charlie--MER58C	1.63916	1.7677		LINE/L1--L1MA7	7.71015	0.317662
LTR/ERVK--RLTR45-int	12.9626	-0.0387115		SINE/Alu--B1_Mur1	15.095	-0.166688		LINE/L1--L1MA8	8.44553	0.299427
LTR/ERVK--RLTR44A	7.51819	0.151924		LTR/ERVL-MaLR--ORR1C1	12.3769	-0.196751		LTR/ERVK--RLTR16C_MM	7.99105	0.2356
DNA/hAT-Charlie--MER102c	1.89074	1.44105		DNA/hAT-Charlie--Cheshire	8.52043	-0.211359		LTR/ERV1--MuRRS-int	9.19176	0.104897
LTR/ERVK--RLTR44B	6.91477	0.142862		DNA/hAT-Charlie--MER58D	4.36295	-0.250027		DNA/hAT-Charlie--MER102a	3.11775	1.48032
LTR/ERVK--RLTR44C	6.92795	0.555002		SINE/Alu--B1_Mur2	14.964	-0.19865		LINE/L1--L1MA9	8.3466	0.281252
LTR/ERVK--ETnERV3-int	11.5874	0.265155		LTR/ERVL-MaLR--ORR1C2	12.6595	-0.202942		LTR/ERVK--MMERVK9E_I-int	11.4162	0.074237
rRNA--LSU-rRNA_Hsa	20.9999	-0.826781		DNA/hAT-Charlie--MER20	9.09368	-0.195153		DNA/hAT-Charlie--MER102b	6.76656	0.171276
LTR/ERVL-MaLR--ORR1D-int	8.12138	0.155495		SINE/Alu--B1_Mur3	14.785	-0.142643		DNA/hAT-Charlie--MER103C	5.79667	0.0191691
LTR/ERVK--RLTR44D	5.86526	1.16417		Low_complexity--A-rich	1.2968	3.92023		LTR/ERVK--RLTR45-int	17.4398	0.382692
LTR/ERVL-MaLR--MT-int	14.0053	-1.00537		LTR/ERVL-MaLR--ORR1D2-int	9.41017	-0.141339		LTR/ERVK--RLTR44A	6.55351	0.163517
LTR/ERVK--RLTR44E	7.34409	0.716692		SINE/Alu--B1_Mur4	15.6754	-0.0236353		DNA/hAT-Charlie--MER102c	2.29204	0.483994
SINE/Alu--B1_Mm	15.5067	0.161532		LTR/ERVL?--LTR55	2.57834	-0.105191		LTR/ERVK--RLTR44B	6.09018	-0.306422
SINE/Alu--PB1D7	10.2944	0.163775		LTR/ERVK--RLTR20C1_MM	7.71592	0.156414		LTR/ERVK--RLTR44C	7.18324	-0.0685044
LTR/ERVK--RMER19A	11.6281	0.0506447		LTR/ERVK--IAPLTR2a2_Mm	10.5889	0.388497		LTR/ERVK--ETnERV3-int	13.3463	-0.286079
LTR/ERVK--RMER19B	13.585	0.0419667		SINE/Alu--PB1	7.11293	-0.317964		Satellite--GSAT_MM	9.21887	-0.365805
LTR/ERVK--RMER16_Mm	8.86946	0.292991		DNA/hAT-Charlie--Charlie10a	0.313601	1.32475		LTR/ERVL-MaLR--ORR1D-int	8.76346	0.207662
LTR/ERVK--MYSERV-int	9.97388	0.198203		LINE/L1--L1MdTf_I	11.946	-0.134515		LTR/ERVK--RLTR44D	4.82118	-0.893067
SINE/Alu--PB1D9	13.2072	0.16294		DNA/hAT-Charlie--Charlie10b	2.61909	-0.782832		LTR/ERVL-MaLR--MTA_Mm-int	15.3739	-1.66187
LTR/ERVK--RMER19C	11.7801	0.308485		LTR/ERVK--RLTR11C_MM	9.93145	-0.498206		LTR/ERVK--RLTR44E	7.1485	0.598135
SINE/Alu--B1_Mus1	16.6974	0.193197		LTR/ERVK--MLTR31F_MM	8.34269	-0.0129992		SINE/Alu--B1_Mm	17.7255	0.357522
LTR/ERVL-MaLR--ORR1D1	12.8536	0.0930515		LINE/L1--L1MA4	9.63292	-0.218963		SINE/Alu--PB1D7	10.8067	0.281066
SINE/Alu--B1_Mus2	16.4538	0.108285		LINE/L1--L1MA5	8.62178	-0.1359		LTR/ERVK--RMER19A	10.7537	0.21273
LTR/ERVL-MaLR--ORR1D2	11.6948	0.156792		LINE/L1--L1MA6	10.1063	-0.19391		LTR/ERVK--RMER19B	13.1442	0.163134
Unknown--YREP_Mm	1.08239	1.80005		LTR/ERVK--MRLTR33	8.10805	-0.442521		LTR/ERVK--RMER16_Mm	9.39103	-0.0915651
DNA/hAT-Charlie--MER33	8.88324	0.251055		LINE/L1--L1MA7	7.9343	0.439787		LTR/ERVK--MYSERV-int	9.83929	0.339681
DNA/hAT--MER53	4.75087	0.182985		LINE/L1--L1MA8	8.84676	-0.300842		SINE/Alu--PB1D9	13.7228	0.308715
DNA/TcMar-Mariner--MARNA	4.50039	-0.0588211		LTR/ERVK--RLTR16C_MM	8.26096	-0.183761		LTR/ERVK--RMER19C	10.7846	0.118331
LINE/L1--L1MB1	7.29363	-0.0332932		LTR/ERV1--MuRRS-int	9.52551	-0.131512		SINE/Alu--B1_Mus1	18.322	0.303261
LINE/L1--L1MB2	8.02421	0.169229		DNA/hAT-Charlie--MER102a	3.50555	-0.544695		LTR/ERVL-MaLR--ORR1D1	13.1256	0.346399
LINE/L1--L1MB3	8.80374	0.287271		LINE/L1--L1MA9	8.48406	-0.236398		SINE/Alu--B1_Mus2	18.37	0.31001
LTR/ERVL--LTR16A	1.48339	1.44707		LTR/ERVL--LTR52-int	0.543253	2.2542		LTR/ERVL-MaLR--ORR1D2	11.6429	0.258687
LINE/L1--L1MB4	8.62962	0.243609		LTR/ERVK--MMERVK9E_I-int	11.5377	0.0941376		Unknown--YREP_Mm	1.90085	-0.70697
LINE/L1--L1MB5	8.38238	0.463152		DNA/hAT-Charlie--MER102b	6.65632	-0.443224		DNA/hAT-Charlie--MER33	8.90793	0.379048
LTR/ERVK--SRV_MM-int	8.33359	-1.15679		DNA/hAT-Charlie--MER103C	6.24022	0.134033		DNA/hAT--MER53	5.40676	0.677603
LTR/ERVK--IAPEY5_I-int	7.04778	0.225571		LTR/ERVK--RLTR45-int	16.8575	0.75595		DNA/TcMar-Mariner--MARNA	4.59293	1.56876
LINE/L1--L1MB7	10.0579	-0.426574		LTR/ERVK--RLTR44A	7.2197	-0.0451342		LINE/L1--L1MB1	7.20497	0.33685
LINE/L1--L1MB8	9.95101	-0.253232		DNA/hAT-Charlie--MER102c	2.7473	0.782007		LINE/L1--L1MB2	8.78272	0.713565
LTR/ERVK--ERVB2_1-I_MM	4.77015	-0.444921		LTR/ERVK--RLTR44B	6.45336	0.214363		LINE/L1--L1MB3	8.74147	0.309724
DNA/hAT-Blackjack--MER81	1.4084	1.27313		LTR/ERVK--RLTR44C	7.13296	-0.157576		LTR/ERVL--LTR16A	1.92257	-2.33104
DNA/TcMar?--Eulor8	3.18612	-0.108173		LTR/ERVK--ETnERV3-int	12.5217	0.204058		LINE/L1--L1MB4	7.99745	0.142979
DNA/TcMar-Tigger--X9b_DNA	5.38618	0.153998		Satellite--GSAT_MM	9.88988	0.606664		LINE/L1--L1MB5	8.28518	0.424729
DNA/hAT-Charlie--hAT-16_Crp	1.86087	-0.822523		LTR/ERVL-MaLR--ORR1D-int	8.782	-0.519699		LTR/ERVL--MT2_Mm	14.6142	-1.02648
LTR/Gypsy--MamGypsy2-I	0.564561	-2.46131		LTR/ERVK--RLTR44D	5.57007	0.146839		LTR/ERVK--IAPEY5_I-int	6.23269	1.07321
LTR/ERVL--ERVL-E-int	6.51515	0.579393		LTR/ERVL-MaLR--MTA_Mm-int	16.0354	-1.73313		LINE/L1--L1MB7	10.3364	-0.0205886
LTR/ERV1--RLTR1D2_MM	7.27114	0.739995		LTR/ERVK--RLTR44E	7.32039	0.518688		LINE/L1--L1MB8	9.64214	0.499103
SINE/B4--B4	14.0378	0.0668014		SINE/Alu--B1_Mm	17.8353	0.312865		LTR/ERVK--ERVB2_1-I_MM	5.80097	-1.27174
LTR/ERVL-MaLR--MLT1H1-int	1.3633	2.2443		SINE/Alu--PB1D7	10.9319	-0.240485		DNA/hAT-Blackjack--MER81	1.21248	-0.876817
LTR/ERVK--RMER17A2	10.2239	-0.262639		LTR/ERVK--RMER19A	10.8959	-0.281684		DNA/TcMar?--Eulor8	2.60404	-3.46553
LTR/ERV1--RLTR1E_MM	2.74707	0.232922		LTR/ERVK--RMER19B	13.1572	-0.160387		DNA/TcMar-Tigger--X9b_DNA	2.26151	-4.04953
LTR/ERVK--RLTR50A	6.05509	1.56288		LTR/ERVK--RMER16_Mm	9.16638	0.258035		LTR/ERV1--MER110	0.869027	3.00919
DNA/TcMar--X4b_DNA	4.43667	-1.15621		LTR/ERVK--MYSERV-int	9.98762	-0.545439		LTR/Gypsy--MamGypsy2-I	1.39443	-1.32453
LINE/L2--L2	5.40902	0.314589		SINE/Alu--PB1D9	13.8991	-0.121212		LTR/ERVL--ERVL-E-int	5.94904	0.640668
LTR/ERVL-MaLR--MTA_Mm	18.0654	-1.2265		LTR/ERVK--RMER19C	10.9943	-0.148199		LTR/ERV1--RLTR1D2_MM	7.60218	0.12413
LTR/ERVK?--RLTR51A_Mm	7.70605	0.0930537		SINE/Alu--B1_Mus1	18.5113	0.305299		LTR/ERV1--MER110-int	0.765577	2.76014
LTR/ERVL--MER70-int	0.60116	2.4289		LTR/ERVL-MaLR--ORR1D1	13.3144	-0.237881		SINE/B4--B4	14.2216	0.26658
LTR/ERV1--MER31-int	0.60116	2.4289		SINE/Alu--B1_Mus2	18.4693	0.320265		LTR/ERVL-MaLR--MLT1H1-int	2.07499	4.96099
LINE/CR1--L3	2.23628	-0.857205		LTR/ERVL-MaLR--ORR1D2	11.9375	-0.249158		LTR/ERVK--RMER17A2	10.4281	-0.216224
LINE/L1--L1Lx_II	11.772	0.261128		Unknown--YREP_Mm	3.1532	0.0366095		LTR/ERV1--RLTR1E_MM	3.98487	0.549698
LTR/ERVK--RLTR12B2	6.56506	0.342077		DNA/hAT-Charlie--MER33	9.10161	-0.0274828		LTR/ERVK--RLTR50A	5.24767	0.694474
LTR/ERV1--RLTR4_MM-int	11.3849	0.0384549		DNA/hAT--MER53	5.24393	0.302815		DNA/TcMar--X4b_DNA	4.8299	-0.653466
DNA/hAT-Charlie--MER20B	5.88344	-0.141355		DNA/TcMar-Mariner--MARNA	5.00867	0.292436		LINE/L2--L2	5.27743	0.222685
LTR/ERVL-MaLR--ORR1A3-int	12.134	0.0288636		LINE/L1--L1MB1	7.32171	-0.441071		LTR/ERVK--RLTR50B	8.0405	-0.341642
LINE/L1--L1MC1	9.42809	-0.163697		LINE/L1--L1MB2	8.85348	-0.123093		LTR/ERVK?--RLTR51A_Mm	8.26603	0.387558
LINE/L1--L1MC2	7.93768	-0.129426		LINE/L1--L1MB3	9.20257	-0.266349		LTR/ERVL--MER70-int	1.09762	3.46611
LINE/L1--L1MC3	9.19145	0.272879		LTR/ERVL--LTR16A	1.56777	1.28873		LTR/ERV1--MER31-int	4.62775	0.632615
LINE/L1--L1MC4	6.58764	1.06319		LINE/L1--L1MB4	8.15089	-0.215097		LINE/CR1--L3	0.995873	-0.476911
LTR/ERVK--IAPEY4_LTR	6.64782	0.910647		LINE/L1--L1MB5	8.19944	-0.224338		LINE/L1--L1Lx_II	11.7164	0.0477579
LINE/L1--L1MC5	7.25951	0.250354		LTR/ERVL--MT2_Mm	14.8874	-1.63978		LTR/ERVK--RLTR12B2	5.41133	0.0795722
LTR/ERVL-MaLR--MTA_Mm-int	19.3418	-1.22876		LTR/ERVL--LTR16C	0.789452	2.91927		LTR/ERV1--RLTR4_MM-int	10.5323	0.32565
LTR/ERVL-MaLR--MLT1E1A-int	1.58381	-4.51376		LTR/ERVK--IAPEY5_I-int	6.56039	0.658495		DNA/hAT-Charlie--MER20B	6.3701	0.269132
LTR/ERVK--RLTR34C_MM	8.37991	0.170439		LINE/L1--L1MB7	10.3622	-0.0576526		LTR/ERVL-MaLR--ORR1A3-int	11.5082	0.154828
LTR/ERVL--ERVL-int	8.30013	-2.04004		LINE/L1--L1MB8	9.71706	-0.143945		LINE/L1--L1MC1	9.19109	0.310683
LTR/ERVK--IAPEY3C_LTR	8.22326	-0.0195207		LTR/ERVK--ERVB2_1-I_MM	4.91679	0.0200044		LINE/L1--L1MC2	7.79874	0.114325
LTR/ERVK--RLTR46B	2.98791	1.28992		DNA/hAT-Blackjack--MER81	2.55596	-0.608389		LINE/L1--L1MC3	8.95887	0.430241
DNA/hAT-Blackjack--MER94	2.86951	0.369171		DNA/TcMar?--Eulor8	2.94675	-0.0582166		LINE/L1--L1MC4	6.6897	-0.622751
LTR/ERVK--BGLII_A	8.33668	-0.740145		DNA/TcMar-Tigger--X9b_DNA	2.97729	0.316761		LTR/ERVK--IAPEY4_LTR	6.25301	0.405751
LTR/ERVK--BGLII_B	9.6561	0.303329		DNA/hAT-Charlie--hAT-16_Crp	0.953465	-1.60988		LINE/L1--L1MC5	6.36406	0.617668
LTR/ERVK--BGLII_C	5.85815	0.400028		LTR/Gypsy--MamGypsy2-I	1.25486	0.937703		LINE/L1--L1Lx_IV	12.826	0.0756673
LTR/ERVK--RMER17B2	9.0928	0.0340053		LTR/ERVL--ERVL-E-int	6.49349	-0.723839		LTR/ERVL-MaLR--MLT1E1A-int	1.29924	0.60695
DNA/TcMar--X5a_DNA	3.69801	-1.03681		LTR/ERV1--RLTR1D2_MM	7.60746	0.101547		LTR/ERVK--RLTR34C_MM	8.68679	-0.0321598
SINE/B4--RSINE1	14.8001	0.0755603		SINE/B4--B4	14.4385	-0.273049		LTR/ERVK--RLTR46A	4.86519	0.588587
LINE/L1--Lx2	12.948	-0.0234986		LTR/ERVL-MaLR--MLT1H1-int	3.35139	-0.527929		LTR/ERVK--IAPEY3C_LTR	6.54482	0.655255
LTR/ERVL--MT2_Mm	16.6665	-2.5466		LTR/ERVK--RMER17A2	10.7776	-0.19594		LTR/ERVK--RLTR46B	4.56599	-0.752544
LINE/L1--Lx5	13.33	-0.120179		LTR/ERV1--RLTR1E_MM	3.81637	0.469575		DNA/hAT-Blackjack--MER94	3.09529	0.772414
LTR/ERVL-MaLR--MLT1A0	7.36145	0.386796		LTR/ERVK--RLTR50A	5.64096	0.500595		LTR/ERVK--BGLII_A	7.53964	-0.338334
LINE/L1--Lx6	13.2358	-0.0292042		DNA/TcMar--X4b_DNA	4.44265	-0.724749		LTR/ERVK--BGLII_B	9.8399	0.339275
LTR/ERVL-MaLR--MLT1A1	2.41971	1.55224		LINE/L2--L2	5.98146	-0.951001		LTR/ERVK--BGLII_C	4.70437	0.145223
LTR/ERVK--RLTR3_Mm	2.51923	-0.326953		LTR/ERVK--RLTR50B	7.84273	-0.794843		LTR/ERVK--RMER17B2	9.15093	-0.210896
LINE/L1--Lx10	10.6761	0.126797		LTR/ERVK?--RLTR51A_Mm	8.44196	0.241825		DNA/TcMar--X5a_DNA	2.99733	-0.147875
LINE/L1--Lx7	14.0077	-0.0819963		LTR/ERVL--MER70-int	0.804475	0.70453		SINE/B4--RSINE1	15.1263	0.335136
LINE/L1--Lx8	13.6143	-0.0283957		LTR/ERV1--MER31-int	4.54044	0.619088		LINE/L1--Lx2	12.5757	-0.0285363
LINE/L1--Lx9	13.8172	0.108193		DNA--Eutr2	0.936975	3.25226		LTR/ERVL-MaLR--MT-int	10.4928	-0.903916
LTR/ERVK--RLTR26_Mus	9.33618	0.377742		LINE/CR1--L3	3.5093	1.59901		LINE/L1--Lx5	13.1238	0.0343855
LTR/ERVL--ERVL-B4-int	10.9966	-3.3447		LINE/L1--L1Lx_II	12.0388	-0.171537		LTR/ERVL-MaLR--MLT1A0	7.20493	-0.159821
LTR/ERV1--RodERV21-int	10.6557	0.159601		LTR/ERVK--RLTR12B2	5.96302	0.207328		LINE/L1--Lx6	13.0766	0.0116448
DNA/hAT?--MER121B	0.525105	2.21473		LTR/ERV1--RLTR4_MM-int	10.5654	0.207516		LTR/ERVL-MaLR--MLT1A1	3.54289	0.0267632
LTR/ERVL?--LTR87	2.31942	1.08844		DNA/hAT-Charlie--MER20B	6.82856	-0.495002		LTR/ERVK--RLTR3_Mm	1.20893	-2.24385
LTR/ERVL-MaLR--ORR1B2-int	10.1674	0.0560684		LTR/ERVL-MaLR--ORR1A3-int	11.6344	-0.17253		LINE/L1--Lx10	10.7738	0.170815
LTR/ERV1--LTRIS4A	8.57309	0.0156143		LINE/L1--L1MC1	9.68609	-0.249302		LINE/L1--Lx7	13.8954	0.227175
LTR/ERVL--MERVL_2A-int	15.2963	-4.22891		LINE/L1--L1MC2	8.18105	-0.0299993		LINE/L1--Lx8	13.5949	0.132405
Unknown--UCON20	1.84184	4.75582		LINE/L1--L1MC3	9.2947	-0.242001		LINE/L1--Lx9	13.5748	0.190155
LTR/ERV1--MER57D	0.60116	2.4289		LINE/L1--L1MC4	6.92499	-0.306173		LTR/ERVK--RLTR26_Mus	8.6794	-0.302825
LTR/ERV1--LTRIS4B	6.15841	-0.350818		LTR/ERVK--IAPEY4_LTR	6.40495	-0.162982		LINE/L1--L1MdA_III	12.6604	-0.187682
DNA/hAT-Charlie--Charlie13a	5.34156	-0.481777		LINE/L1--L1MC5	6.45444	-0.252156		LTR/ERV1--RodERV21-int	10.5981	0.324064
LINE/L1--L1MD1	7.52426	-0.169527		LINE/L1--L1Lx_IV	13.2875	-0.12958		DNA/hAT?--MER121B	0.270957	1.06739
DNA/hAT-Charlie--Charlie13b	4.65567	0.684816		LTR/ERVL-MaLR--MLT1E1A-int	0.557706	-2.45926		LTR/ERVL?--LTR87	1.89031	-2.28521
LINE/L1--L1MD2	7.64772	0.156187		LTR/ERVK--RLTR34C_MM	8.6681	-0.224515		LTR/ERVL-MaLR--ORR1B2-int	9.52389	0.264028
LINE/L1--L1MD3	6.33769	0.496013		LTR/ERVK--RLTR46A	4.92742	0.260921		LTR/ERV1--LTRIS4A	8.45426	0.230708
LINE/RTE-X--L4_A_Mam	2.09525	0.501484		LTR/ERVK--IAPEY3C_LTR	6.82978	-0.323289		LINE/L1--L1MdF_III	13.1778	-0.1686
LTR/ERVK--RLTR31D_MM	8.49519	0.102453		LTR/ERVK--RLTR46B	4.67299	-0.0410526		Unknown--UCON20	1.84045	-0.949779
LTR/ERVK--RLTR8	8.19984	-0.12637		DNA/hAT-Blackjack--MER94	3.30092	0.338064		LTR/ERV1--MER57D	2.0719	-2.57889
LTR/ERVL--LTR101_Mam	3.79013	-4.74598		LTR/ERVK--BGLII_A	7.6577	-0.0159434		LTR/ERV1--LTRIS4B	6.02239	0.644299
DNA/hAT-Charlie--MER106A	4.46489	0.0572047		LTR/ERVK--BGLII_B	10.0645	-0.102793		DNA/hAT-Charlie--Charlie13a	4.70441	-0.669898
LTR/ERVL--MERVL-int	20.2756	-5.7317		LTR/ERVK--BGLII_C	4.54796	-0.0997478		LINE/L1--L1MD1	8.14129	0.123075
DNA/hAT-Charlie--MER106B	1.51395	-0.85645		LTR/ERVK--RMER17B2	9.42373	-0.169935		DNA/hAT-Charlie--Charlie13b	5.16766	1.24225
LTR/ERV1--MER34A1	3.40561	1.46255		DNA/TcMar--X5a_DNA	2.99671	-0.219249		LINE/L1--L1MD2	7.50409	0.293735
DNA/TcMar-Tigger--MARE10	2.44262	-1.2235		SINE/B4--RSINE1	15.269	-0.233907		LINE/L1--L1MD3	4.90608	0.801575
DNA/hAT-Charlie--MER5A	7.25848	0.275885		LINE/L1--Lx2	13.0924	-0.144684		LINE/RTE-X--L4_A_Mam	4.5497	0.275205
LINE/L1--HAL1	3.76434	-0.977072		LTR/ERVL-MaLR--MT-int	11.125	-1.53335		LTR/ERVK--RLTR31D_MM	8.60565	0.358408
DNA/hAT-Charlie--MER5B	6.71144	0.148777		LINE/L1--Lx5	13.4252	-0.206377		LTR/ERVK--RLTR8	7.83656	0.0157137
DNA/hAT-Charlie--MER5C	3.00122	0.325321		LTR/ERVL-MaLR--MLT1A0	7.36839	0.0140327		rRNA--LSU-rRNA_Hsa	21.6454	-0.320717
LTR/ERVK--RMER17C2	8.54442	0.284236		LINE/L1--Lx6	13.412	-0.203406		DNA/hAT-Charlie--MER106A	4.86367	0.0109388
LINE/L1--L1MCa	7.72458	0.366615		LTR/ERVL-MaLR--MLT1A1	3.44001	0.606729		LINE/L1--L1MdN_I	9.78186	-0.364084
LINE/L1--L1MCb	5.47773	-0.359527		LTR/ERVK--RLTR3_Mm	1.01269	1.37195		LTR/ERV1--MER34A1	3.14351	0.798348
LINE/L1--L1MCc	2.12128	2.35201		LINE/L1--Lx10	11.1145	-0.37043		DNA/TcMar-Tigger--MARE10	0.552574	2.17279
srpRNA--7SLRNA	2.04864	-0.0406543		LINE/L1--Lx7	14.1972	-0.170145		DNA/hAT-Charlie--MER5A	7.85201	0.0702887
LTR/ERV1--MER34	0.60116	2.4289		LINE/L1--Lx8	13.9112	-0.178997		LINE/L1--HAL1	2.19399	-1.62026
Satellite--IMPB_01	2.28499	0.520686		LINE/L1--Lx9	13.9043	-0.185675		DNA/hAT-Charlie--MER5B	7.11253	-0.20731
LTR/ERVK--MurERV4-int	10.5899	0.277414		LTR/ERVK--RLTR26_Mus	9.13038	0.0525483		DNA/hAT-Charlie--MER5C	2.9535	3.4655
LTR/ERVL-MaLR--ORR1C1-int	10.1543	-0.00508414		LINE/L1--L1MdA_III	13.1928	-0.082184		LTR/ERVK--RMER17C2	8.56941	0.00781646
LTR/ERV1--MERV1_I-int	10.0839	0.148071		LTR/ERV1--RodERV21-int	10.7177	-0.170103		LINE/L1--L1MCa	8.24012	0.40981
DNA/hAT-Charlie--Charlie14a	1.02423	3.43334		DNA/hAT?--MER121B	1.58832	1.33014		LINE/L1--L1MCb	4.66981	0.128956
LINE/L1--L1ME1	7.32853	-0.0437356		LTR/ERVL?--LTR87	2.86082	0.88955		DNA/TcMar?--X22_DNA	0.71946	2.65224
Unknown--UCON31	1.02837	-3.56801		LTR/ERVL-MaLR--ORR1B2-int	9.62562	-0.350873		LINE/L1--L1MCc	3.21893	0.201694
LINE/L1--L1ME2	5.0999	-0.199596		LTR/ERV1--LTRIS4A	8.22809	-0.681609		srpRNA--7SLRNA	4.00589	-0.370464
LINE/L1--L1ME3	3.07316	0.919134		LINE/L1--L1MdF_III	13.6661	-0.1124		LTR/ERVL-MaLR--MLT1E2-int	1.73304	-4.8441
DNA/hAT-Charlie--Charlie12_Rodent	8.05519	0.126456		Unknown--UCON20	1.04553	-0.24306		LTR/ERV1--MER34	2.44774	-0.620758
DNA/hAT-Tag1--hAT-1_Mam	5.11283	-0.613828		LTR/ERV1--MER57D	2.72475	2.19525		Satellite--IMPB_01	3.172	0.907064
LINE/L1--L1ME5	0.9245	1.38659		LTR/ERV1--LTRIS4B	6.06413	-0.622263		LTR/ERVK--MurERV4-int	10.915	0.129269
DNA/TcMar-Tigger--Tigger10	5.12983	-1.40322		DNA/hAT-Charlie--Charlie13a	5.70397	-0.374685		LTR/ERVL-MaLR--ORR1C1-int	10.0697	-0.184115
LTR/ERVK--ERVB4_3-LTR_MM	8.08015	-0.364644		LINE/L1--L1MD1	8.37268	-0.112376		LTR/ERV1--MERV1_I-int	9.93635	0.17759
DNA/TcMar-Tigger--Tigger12	1.96148	-3.52121		DNA/hAT-Charlie--Charlie13b	4.56074	0.228756		DNA/hAT-Charlie--Charlie14a	2.05656	4.93775
LINE/L1--Lx2A	8.78617	0.267311		LINE/L1--L1MD2	7.71589	0.0445831		LINE/L1--L1ME1	7.4788	0.165431
LINE/L1--Lx2B	11.7887	-0.150128		LINE/L1--L1MD3	5.02932	-0.133707		LINE/L1--L1ME2	5.1421	0.406831
LTR/ERVL-MaLR--MLT1-int	2.07074	-5.18813		LINE/RTE-X--L4_A_Mam	3.7794	1.1215		LINE/L1--L1ME3	2.33408	-0.684817
				LTR/ERVK--RLTR31D_MM	9.11497	-0.124212		DNA/hAT-Charlie--Charlie12_Rodent	8.25269	0.297936
				Unknown--UCON24	0.305636	-1.55017		DNA/hAT-Tag1--hAT-1_Mam	5.13946	0.0430344
				LTR/ERVK--RLTR8	8.14535	-0.391669		LINE/L1--L1ME5	0.765577	2.76014
				rRNA--LSU-rRNA_Hsa	20.6654	0.299016		DNA/TcMar-Tigger--Tigger10	6.51394	0.456625
				DNA/hAT-Charlie--MER106A	4.30775	-0.305354		LTR/ERVK--ERVB4_3-LTR_MM	5.0117	0.797096
				LINE/L1--L1MdN_I	10.3778	-0.018656		DNA/TcMar-Tigger--Tigger12	3.54498	1.66174
				DNA/hAT-Charlie--MER106B	0.366538	-1.69872		LINE/L1--Lx2A	8.55915	-0.145318
				LTR/ERV1--MER34A1	3.15938	-0.0585026		LINE/L1--Lx2B	11.9931	0.149933
				DNA/TcMar-Tigger--MARE10	2.03348	0.677234		LTR/ERVL-MaLR--MLT1-int	1.99799	-0.389954
				DNA/hAT-Charlie--MER5A	7.99892	-0.310717
				LINE/L1--HAL1	3.54441	0.413362
				DNA/hAT-Charlie--MER5B	7.06752	-0.420819
				DNA/hAT-Charlie--MER5C	3.92642	-1.26045
				LTR/ERVK--RMER17C2	9.04429	0.101606
				LINE/L1--L1MCa	8.43216	-0.0593122
				LINE/L1--L1MCb	4.36763	0.148052
				LINE/L1--L1MCc	2.38268	2.93812
				srpRNA--7SLRNA	3.7547	0.10724
				LTR/ERV1--MER34	2.74293	-1.62684
				Satellite--IMPB_01	4.04166	0.137657
				LTR/ERVK--MurERV4-int	11.0677	-0.0386018
				LTR/ERVL-MaLR--ORR1C1-int	10.1303	-0.177489
				LTR/ERV1--MERV1_I-int	10.1923	0.0165537
				DNA/hAT-Charlie--Charlie14a	2.69591	0.0705311
				LINE/L1--L1ME1	7.7284	-0.198676
				LINE/L1--L1ME2	5.75594	0.174929
				LINE/L1--L1ME3	2.88359	-2.5641
				DNA/hAT-Charlie--Charlie12_Rodent	8.41434	-0.39431
				DNA/hAT-Tag1--hAT-1_Mam	5.23672	-0.534228
				DNA/TcMar-Tigger--Tigger10	6.31941	-0.972289
				LTR/ERVK--ERVB4_3-LTR_MM	6.11896	-0.744945
				DNA/TcMar-Tigger--Tigger12	2.95932	-0.0727042
				LINE/L1--Lx2A	9.26359	-0.211676
				LINE/L1--Lx2B	12.2628	-0.227982
				LTR/ERVL-MaLR--MLT1-int	2.05129	-1.28486

## Sheet: 5c
gene_name	TEtype	Ctrl_2C_1	Ctrl_2C_2	MERVL-KD_2C_1	MERVL-KD_2C_2
Rplp0	MT2_Mm	28.5198	30.2402	28.1688	26.2943
Snrpc	MT2_Mm	15.78	18.1729	16.1614	14.1044
Gm33466	MT2_Mm	11.321	10.6547	10.1881	8.52011
Fundc1	MT2_Mm	10.8867	10.6068	9.12682	9.47742
Cdk2ap1	MT2_Mm	9.90229	12.6659	9.21779	5.90345
Ryk	MT2_Mm	7.26747	7.9252	9.06618	7.91381
Gm50461	MT2_Mm	7.1227	9.21813	7.58042	7.30751
Fbxo34	MT2_Mm	5.99349	6.96747	4.03278	4.53129
B020004J07Rik	MT2_Mm	5.41441	4.42949	2.30445	4.21219
Gm48399	MT2_Mm	5.38546	3.39993	1.84962	1.72317
Rbm25	MT2_Mm	4.42997	5.41116	6.30691	5.96727
Xpnpep1	MT2_Mm	4.25625	4.78864	0.758042	1.14878
Zfp51	MT2_Mm	3.96671	3.28022	2.63798	4.11646
Slc16a6	MT2_Mm	3.82194	4.81258	3.57796	4.40365
Dnajb14	MT2_Mm	3.79298	3.99851	2.42573	2.64857
Gm44693	MT2_Mm	3.35867	2.46615	1.3948	1.11687
Pemt	MT2_Mm	3.06913	3.37599	1.33415	2.07418
Ccser1	MT2_Mm	2.95331	1.31688	0.272895	0.287195
Cwc22	MT2_Mm	2.92436	2.20277	0.939972	0.414837
Arih2	MT2_Mm	2.77959	2.49009	3.75989	3.73353
Gm14742	MT2_Mm	2.72168	2.56192	2.54702	2.58475
R3hdm2	MT2_Mm	2.72168	2.39432	1.91026	2.55284
Epm2a	MT2_Mm	2.57691	2.75347	0	0
Sp110	MT2_Mm	2.4611	2.08306	0.090965	0
Gm48383	MT2_Mm	2.34528	2.53798	0.272895	0.319105
Tacr3	MT2_Mm	2.31633	2.13094	1.27351	2.16992
Cwc22	MT2_Mm	2.28737	1.84363	0.879328	0.63821
Cand1	MT2_Mm	2.1426	1.36476	0.90965	1.08496
Abhd6	MT2_Mm	2.05574	2.72952	2.48638	2.20183
Pglyrp1	MT2_Mm	2.02678	2.41826	3.3657	2.64857
Xpnpep1	MT2_Mm	2.02678	2.13094	0.454825	0.414837
Csrnp3	MT2_Mm	2.02678	1.36476	0.939972	0.989226
Gm9043	MT2_Mm	1.85306	1.62814	1.21287	1.56362
Prkcq	MT2_Mm	1.79515	3.13656	2.06187	2.04227
Gm49030	MT2_Mm	1.79515	0.718296	0.394182	0.319105
Tbc1d23	MT2_Mm	1.79515	0.838012	1.63737	1.30833
Ddit4l	MT2_Mm	1.79515	1.58025	1.51608	1.43597
Sp110	MT2_Mm	1.7662	1.7718	0.394182	0.351016
Gm48931	MT2_Mm	1.7662	2.84924	0.818685	0.861584
2310040G24Rik	MT2_Mm	1.73724	1.34082	1.33415	1.94654
A530040E14Rik	MT2_Mm	1.67934	1.67602	0.090965	0.0957315
Bud13	MT2_Mm	1.67934	1.02956	1.27351	0.765852
Gm43049	MT2_Mm	1.59247	1.7718	1.06126	1.69126
Pramef25	MT2_Mm	1.56352	2.08306	1.24319	1.69126
Tent2	MT2_Mm	1.53457	1.58025	2.42573	2.68048
Plaat3	MT2_Mm	1.53457	0.909841	0.515468	0.351016
Pign	MT2_Mm	1.4477	1.12533	0.394182	0.446747
Gm16026	MT2_Mm	1.36084	1.50842	0	0
Zc3h6	MT2_Mm	1.36084	1.17322	0	0
Ctf2	MT2_Mm	1.33189	1.07744	1.69801	1.94654
Gm41409	MT2_Mm	1.33189	1.41265	0.090965	0
Ccser1	MT2_Mm	1.27398	0.790125	1.36447	1.40406
2310040G24Rik	MT2_Mm	1.27398	1.48448	1.42512	1.5317
Gm16239	MT2_Mm	1.24502	1.07744	0.576112	1.2126
Gm16026	MT2_Mm	1.24502	1.96334	1.57673	1.18069
Gm45659	MT2_Mm	1.21607	1.29293	0.697398	0.351016
Ppig	MT2_Mm	1.15816	0.838012	0.939972	1.14878
Spdye4b	MT2_Mm	1.15816	2.51403	0	0
Tbc1d23	MT2_Mm	1.12921	0.885898	0.485147	0.670121
Fgf1	MT2_Mm	1.10025	1.84363	1.91026	1.37215
Dmrtb1	MT2_Mm	1.10025	0.670409	1.5464	1.8189
F730035P03Rik	MT2_Mm	1.10025	0.933784	1.09158	1.05305
Gnpnat1	MT2_Mm	1.0713	1.29293	1.27351	1.62744
Spdye4b	MT2_Mm	1.0713	0.885898	1.18254	1.34024
4930432K21Rik	MT2_Mm	1.0713	2.15489	1.36447	0.702031
Grb2	MT2_Mm	1.01339	1.07744	0.636755	0.351016
Gm28826	MT2_Mm	1.01339	1.00561	1.1219	0.861584
Gm6264	MT2_Mm	1.01339	1.58025	1.21287	1.78699
Sgk3	MT2_Mm	0.92653	1.02956	0.939972	0.765852
Styx	MT2_Mm	0.897576	0.861955	0.54579	1.14878
Gm28940	MT2_Mm	0.897576	0.885898	0.242573	0.255284
Gm47381	MT2_Mm	0.897576	0.861955	1.63737	0.63821
Dst	MT2_Mm	0.897576	1.10139	0.788363	0.446747
Trak2	MT2_Mm	0.810714	1.29293	0	0
Dhcr7	MT2_Mm	0.810714	1.48448	0.879328	1.08496
Gm29290	MT2_Mm	0.78176	1.02956	0.758042	1.27642
Alas1	MT2_Mm	0.78176	0.814068	1.00061	1.02114
Farp1	MT2_Mm	0.78176	1.00561	0.939972	0.861584
Gm6264	MT2_Mm	0.723852	1.26899	0.970293	1.59553
P4ha2	MT2_Mm	0.608035	1.00561	0.333538	0.351016
Ppig	MT2_Mm	0.579081	0.263375	0.606433	0.765852
Gm4349	MT2_Mm	0.492219	0.694352	1.15222	1.34024
Gm40910	MT2_Mm	0.463265	0.311261	1.15222	0.702031
Abcb5	MT2_Mm	0.434311	0.718296	1.09158	0.925405
Limch1	MT2_Mm	0.405357	1.02956	0.54579	0.702031
Gm44736	MT2_Mm	0.318495	0.574637	1.24319	0.797763
Gm12724	MT2_Mm	0.289541	0.239432	1.15222	0.957315
