# Supplementary material for: Transcription of MERVL retrotransposons is required for preimplantation embryo development
Source: Nat Genet. 2023 Mar 2;55(3):484–95. doi: 10.1038/s41588-023-01324-y (PMC10011141; doi:10.1038/s41588-023-01324-y)
Supplement: Source Data Extended Data Fig. 6 — Statistical Source Data [file 41588_2023_1324_MOESM23_ESM.xlsx]

## Sheet: 6a-b
	ScrASO_2C_1	MERVL-ASO_2C_1	ScrASO_4C_1	MERVL-ASO_4C_1	ScrASO_8C_1	MERVL-ASO_8C_1	MERVLi_2C_1	MERVLi_4C_1	MERVLi_8C_1
Gm23935	567421	528359	579740	758415	744733	630098	1.13761e+06	1.2825e+06	1.24254e+06
Rn7sk	19773.6	20953.4	25704.2	35578.3	27083.2	27993.8	17460.9	30011.1	33513.9
Gm25911	10329.1	16266.9	13298.6	20752.2	15198.8	12241.6	10752.8	12106.7	15134.6
Gm24270	10729	16724	11068.3	13646.1	10067.4	13982.4	17760.4	22109.7	17165.6
Gm20594	12523	13077.3	13394.3	13511.3	13326.4	11823.3	11261.5	16279.1	15058.1
Gm10925	8911.33	9991.07	9469.51	7885.25	9129.23	7380.4	6668.31	9524.21	8503.43
Gm26917	95.9628	76.8206	6125.97	7275.28	6923.09	10776.1	150.267	4346.99	5118.67
Gm13339	4290.07	5746.7	8802.08	7147.2	9482.47	8108.21	2414.3	5383.17	5525.75
Gm10222	3230.17	3840.23	5183.14	4395.88	5270.04	4690.2	3219.75	5092.99	5315.32
Gm28661	4224.42	4981.15	4429.56	4219.25	4207.4	3848.22	3114.05	4764.61	4148.24
Gm29216	2717.44	3237.33	3387.08	3548.37	3122.67	3104.36	2316.05	3818.94	3266.24
Gm28439	2672.53	3219.59	3752.99	3234.03	3793.99	3565.92	1776.91	3120.32	3110.74
Rprl3	1826.21	865.7	1436.97	3198.38	4649.93	3164.39	1544.13	3357.67	4726.19
Gm13340	2249.54	2592.99	3048.14	3020.73	2895.5	2697.59	1857.55	3156.07	2799.49
Gm24187	1556.94	1792.7	1689.16	2875.03	1799.99	1827.76	2439.47	2368.72	2163.97
Gm4076	1478.52	1786.78	3127.28	2684.52	3430.9	3283.48	1327.65	2791.73	3165.12
Vaultrc5	948.704	1609.8	1650.23	2542.21	1399.52	1921.59	766.01	820.264	758.537
Gm11408	1337.47	1687.13	2418.36	2276.29	2562.87	2520.4	1064.01	2217.44	2448.3
Gm28438	1194.96	1485.42	2472.42	2065.96	2556.18	2074.56	1286.48	2417.15	2390.27
Rplp1	248.114	326.431	1326.72	1753.94	1734.72	1713.05	245.271	1791.17	2572.67
Rpl41	463.019	460.978	1675.51	1678.13	1933.63	2065.54	207.765	1407.47	1908.52
Gm28437	1421.99	1554.94	1458.47	1389.58	1355.29	1199.7	1407.35	1989.21	1603.9
Hsp90ab1	199.477	260.28	1198.29	1231.85	1491.33	1479.88	140.787	1043.61	1591.15
Dppa3	803.276	670.486	1299.68	1048.59	1434.01	1250.22	712.3	1274.98	1456.96
Gm11410	1004.1	1151.03	1269.82	1037.44	1255.84	1167.75	808.211	1318.12	1286.32
CT010467.1	1619.32	1265.05	1131.85	981.353	2126.38	900.553	1620.93	988.802	1042.57
Gm24357	77.6237	80.149	803.034	839.617	849.172	899.77	35.7903	661.411	869.015
Snord15b	103.965	177.821	521.777	794.27	479.963	702.073	108.624	412.945	455.858
Gm25835	148.074	250.299	452.916	745.21	405.603	589.086	162.334	313.099	300.767
Gm22988	357.742	574.457	466.037	737.186	407.416	629.162	296.363	351.607	272.031
Rps23	95.348	85.7776	655.712	695.564	799.487	830.751	59.407	702.761	977.541
Eef1a1	103.149	138.092	504.019	693.559	635.685	784.53	115.877	517.465	731.925
Impdh2	64.8136	107.339	760.756	683.858	973.493	776.177	30.803	564.858	714.421
Ptma	210.34	226.032	686.613	656.283	915.055	838.642	148.187	682.657	1079.57
Rps29	79.3097	110.607	499.675	653.728	653.053	744.745	37.0807	374.772	528.496
Gm10800	1451.05	1619.73	371.178	642.914	283.262	164.68	286.504	176.312	42.4407
Rps8	133.725	176.888	655.049	636.665	779.88	736.403	75.9266	538.04	694.632
Mir6236	777.457	539.216	430.958	630.748	840.241	778.611	841.604	430.544	423.267
Rps21	106.529	115.55	528.671	624.633	687.795	715.271	64.7481	589.529	857.614
Rpl8	85.6411	105.866	535.502	621.88	723.762	753.809	67.2074	586.147	875.802
Rps26	175.225	200.631	589.729	619.724	717.303	730.377	90.9196	561.566	729.581
Npm1	154.017	164.442	632.407	618.104	712.623	753.329	125.334	550.938	773.877
Ybx1	196.742	276.336	505.158	616.407	551.23	663.315	193.003	474.548	590.307
Hspa8	85.8206	80.9937	689.299	608.844	1072.5	803.789	68.192	598.357	1011.13
Rps17	92.8782	118.915	561.509	603.965	658.644	672.723	53.3794	509.31	715.399
Alppl2	119.317	153.007	536.565	564.935	685.535	675.192	56.9717	482.881	711.419
Snord15a	63.266	93.1338	444.821	564.479	466.816	522.178	69.8808	272.566	345.844
Rpl4	105.735	135.122	472.673	539.607	592.853	594.955	81.2656	432.79	602.017
Rpl26	82.4153	104.895	477.795	534.85	579.728	619.137	57.5415	526.103	737.435
Rps3a1	90.5362	113.313	455.23	526.466	577.454	607.869	54.457	438.493	611.769
Snora21	146.961	231.434	344.232	522.685	340.711	441.708	138.856	260.142	258.776
Rn7s2	181.474	427.946	311.99	521.105	246.966	315.035	280.978	326.981	215.238
Odc1	119.063	159.464	537.433	520.638	610.06	562.657	87.1652	629.177	760.097
Eef2	99.764	114.678	426.037	493.884	511.352	527.779	88.9235	518.418	638.193
Rpl13	65.1029	80.7528	446.346	485.272	589.152	543.042	44.0103	504.895	723.628
Hsp90aa1	167.531	190.036	480.437	467.697	586.449	480.454	121.956	442.601	689.876
Rplp2	108.662	117.592	442.081	466.904	528.355	565.301	82.9406	415.855	567.611
Pa2g4	186.249	204.941	442.003	458.219	505.163	482.688	113.591	452.82	502.177
Pabpc1	128.387	169.241	367.329	452.2	427.193	478.817	79.2645	326.936	461.951
Rps4x	44.0267	48.003	368.473	450.315	457.86	490.564	36.9691	425.114	537.781
Rpl6	83.6474	101.624	407.816	448.41	533.592	516.564	43.865	410.595	572.074
Eif2s2	90.5992	98.1697	443.376	447.546	542.65	596.978	57.6155	293.946	443.412
Hprt	86.3046	89.0331	417.767	444.799	530.125	541.182	74.3442	416.904	557.632
Gm24451	94.697	176.084	287.393	442.117	289.668	451.146	56.4247	183.156	161.411
Gm5612	347.949	333.98	458.297	438.568	516.834	517.234	195.508	446.199	494.118
Rpl36a	52.3901	56.5725	434.736	438.538	573.573	596.787	29.798	383.563	631.302
Gcsh	123.692	139.542	429.485	435.144	457.548	477.277	82.2273	440.997	515.475
H1f1	1173.14	1124.94	312.422	420.847	390.978	491.332	1390.58	512.443	454.445
Cnbp	78.4425	107.031	424.331	420.713	485.378	495.531	54.7454	350.356	501.038
Rpl19	65.1761	73.9632	422.42	419.3	514.361	519.682	47.0143	475.391	632.128
Rplp0	182.1	166.233	387.747	416.867	491.772	424.837	167.661	472.849	623.502
Rps7	61.3046	69.227	367.387	403.388	462.273	444.93	50.9417	434.326	567.138
Rpl7	29.5214	28.3443	454.959	402.911	572.922	515.057	17.7041	380.917	536.441
Gm22422	121.589	248.591	284.402	392.45	213.283	293.63	135.717	173.064	143.782
Rps15	55.4592	63.3168	308.341	386.206	411.374	386.89	33.5353	344.267	463.449
Stip1	82.7086	120.201	398.295	375.151	494.026	441.698	74.5372	307.589	382.827
Rpl18a	75.1076	74.9298	371.465	368.598	455.552	423.333	41.1437	297.772	439.377
Hnrnpa2b1	105.73	107.725	292.266	358.988	358.861	422.347	71.3138	350.311	354.509
Dnajc21	181.444	238.713	348.244	358.887	390	404.112	172.638	332.017	395.15
Gm12845	27.6906	29.8286	298.053	347.743	238.939	274.985	21.7502	286.608	208.269
Tpt1	152.254	199.532	298.976	340.237	371.547	369.684	182.515	298.197	395.205
Eif3c	103.6	114.194	400.763	338.434	392.788	341.359	50.0615	408.086	415.539
Larp4	96.4227	102.702	327.695	333.9	366.529	422.339	72.769	312.221	423.106
Snord17	93.7352	105.287	287.735	332.817	349.091	324.013	135.671	335.01	455.905
Rps6	56.8961	64.2851	319.774	332.446	379.202	385.984	37.8608	311.075	397.983
Rpl36	37.996	47.4033	303.796	331.287	419.559	408.032	18.8373	207.592	356.242
Rpl38	24.4964	33.648	273.188	330.809	335.222	407.952	8.2907	192.204	253.716
Eif3a	84.6507	122.682	334.686	329.509	323.77	375.284	52.975	288.653	309.903
Fau	73.6832	97.2467	324.678	328.734	404.142	348.123	41.179	271.969	343.886
Rpl10	62.0754	60.986	292.683	325.981	416.807	367.279	38.6697	351.363	442.433
Hdgf	87.9823	96.2656	318.866	322.757	402.391	383.393	69.038	342.878	462.426
Ipo7	45.5873	50.5398	260.314	321.365	276.506	344.514	22.2762	242.942	284.826
Rps27	31.504	38.033	360.807	319.297	482.849	356.668	13.7474	149.876	213.29
Anp32b	243.061	252.26	269.213	318.679	284.105	305.284	298.657	316.678	455.392
Gm25395	222.156	246.491	242.844	317.932	201.509	232.674	260.617	374.64	314.597
Gm12617	132.747	160.182	360.932	315.171	460.645	396.714	81.1661	343.808	475.932
Crxos	68.306	78.9675	299.377	311.192	392.534	368.731	51.8796	328.754	430.786
Ubxn1	70.0251	81.6475	394.945	309.435	463.341	377.926	53.4551	354.472	509.868
Gm24447	108.117	180.836	158.621	307.781	149.612	208.315	100.498	130.644	102.192
Gm25848	103.022	168.719	201.213	307.039	143.97	214.609	114.592	131.489	132.287
Rpl29	38.8545	48.5435	298.676	302.382	357.096	325.493	27.1958	257.344	429.153
Rpl39	48.899	48.2602	273.146	301.857	368.252	343.513	29.9922	230.266	295.503
Magoh	258.537	265.017	380.557	298.921	350.383	264.612	198.886	297.547	264.081
Rpl5	30.1396	39.3788	316.905	297.816	384.572	365.606	23.8804	282.377	417.178
Eif5	130.128	166.165	290.771	294.176	295.852	326.255	115.881	282.503	337.085
Rpl32	33.9339	37.6764	260.982	292.038	318.944	316.7	23.8344	234.02	315.967
Calcoco2	76.5254	69.1783	373.235	288.773	562.764	402.586	41.3842	277.493	513.312
Rpl17	59.7397	65.5728	290.879	285.96	349.704	320.843	53.891	240.167	317.14
Scarna13	236.346	271.833	220.625	283.042	199.101	235.078	148.447	191.028	171.722
Wdr43	84.0654	81.1401	285.973	282.57	303.823	308.203	62.8091	294.806	345.385
Rpl13a	49.1384	69.6472	278.81	280.885	353.095	337.929	47.0034	276.526	436.377
Nudt4	50.2209	63.4962	291.961	279.8	327.858	321.801	36.0717	246.567	342.332
Ddx3x	307.454	287.036	287.688	279.202	306.658	293.173	382.528	354.11	334.322
Rpl14	21.1178	26.733	258.621	278.792	327.186	318.681	18.5402	266.824	380.342
Rps19	47.8475	54.1708	216.67	277.676	274.234	293.278	30.5893	262.514	350.223
Obox8	54.4006	83.5041	239.843	277.125	155.679	189.135	25.9773	235.29	169.154
Rps12	72.7438	73.9217	256.369	276.826	316.6	301.691	51.1559	295.021	398.297
Usp1	204.029	230.186	246.026	272.664	223.73	260.268	193.047	263.271	243.612
Set	83.3709	105.746	305.571	270.041	343.01	321.639	52.4334	276.813	327.385
Ptges3	209.577	209.88	306.294	268.19	324.118	325.01	231.294	298.012	353.397
Eif5a	150.487	173.889	266.88	266.169	333.31	330.853	139.086	227.248	311.803
Obox6	85.3149	84.0476	349.019	266.163	352.999	279.112	49.6056	218.544	238.973
Ccnb1	142.65	145.929	277.843	263.976	300.291	230.181	134.213	275.457	268.243
Gm11517	127.217	149.182	399.06	262.648	489.991	333.606	66.1947	293.466	428.763
Rps2	49.4059	65.6207	249.978	261.472	348.054	303.956	41.0602	235.812	377.751
Ipo5	61.8617	58.1211	271.117	255.945	287.344	289.543	39.5791	241.004	278.308
Cks2	274.539	238.009	273.736	255.147	285.509	253.204	255.723	243.855	228.073
Isyna1	7.60232	12.4462	217.185	254.654	360.826	334.88	6.03742	125.688	253.043
Snord55	25.5291	157.795	58.57	254.147	65.3393	117.156	21.2422	120.523	119.214
Fbxo15	77.5578	58.7957	329.589	254.011	370.678	319.423	44.4338	297.053	403.177
Rpsa	40.4659	25.9045	274.23	253.681	366.977	324.621	28.3133	281.065	470.435
Rps28	35.429	41.4038	220.01	252.341	274.668	290.938	16.2179	131.123	190.216
Rps5	30.913	36.428	208.395	247.588	265.368	241.401	24.6771	232.14	312.282
Hnrnpa1	98.6197	111.973	276.965	246.815	340.077	317.783	89.4549	236.354	322.957
Ncl	79.1909	86.7026	275.607	246.558	295.77	291.616	51.6013	220.556	304.225
Rpl7a	41.7426	52.0336	224.212	243.84	295.348	279.758	33.8706	245.931	329.293
Rps27a	34.1463	22.3642	239.744	240.996	302.855	272.478	19.7141	221.22	340.788
Gm24924	23.2963	38.1001	97.5657	240.417	146.739	199.887	87.9805	204.668	208.807
Cd63	35.4166	47.5069	211.829	239.367	260.56	262.466	20.251	200.551	244.347
Scarna6	184.402	162.275	189.184	236.349	183.322	188.105	233.98	330.026	330.269
Rnu3a	7.12326	12.2995	116.196	235.136	164.744	156.102	10.6387	171.324	200.804
Gm6055	33.7988	70.3278	191.067	235.001	190.64	241.657	14.8726	69.5056	86.8521
Gm24514	174.754	224.795	179.081	234.862	133.51	137.845	223.584	240.444	185.614
Rpl3	20.6354	22.6902	315.009	233.73	384.275	270.237	15.0546	254.718	355.876
Nolc1	92.5109	139.597	282.43	232.446	287.417	266.953	71.3442	271.631	295.424
Rps3	24.524	29.179	227.959	231.646	284.63	272.632	15.6816	213.925	302
Gm8730	73.2681	83.3981	176.57	231.084	212.964	244.461	67.7599	203.669	289.728
Rack1	12.355	13.3837	223.818	229.155	307.279	286.698	10.4152	236.918	376.014
Rpl9	25.5508	32.5447	209.778	226.891	262.102	235.371	16.7773	247.954	318.401
Eif4g1	98.9152	124.576	215.037	225.813	212.478	208.258	71.1608	222.026	260.476
Dppa5a	47.2583	49.9355	208.792	225.73	262.712	235.937	30.5115	135.359	162.511
Nsmce4a	75.1357	68.5829	255.392	223.765	271.477	254.208	73.6066	257.686	335.285
Hmgb1	63.8053	79.1383	200.28	222.622	192.886	212.084	47.1403	222.421	281.667
Gm23472	46.8408	100.051	127.026	221.495	126.728	184.022	70.6003	99.0655	89.3112
H2bc12	485.698	453.539	213.671	220.93	282.939	298.484	498.709	301.454	352.445
Sat1	40.2267	40.7836	159.573	220.902	260.338	229.295	35.7513	222.972	270.499
Bc1	9.31707	21.5254	136.783	220.89	110.697	173.456	3.64855	11.7739	16.2751
Dppa2	61.9067	55.3366	259.222	220.878	264.985	254.51	30.8168	151.137	186.053
Rpl37	31.6113	36.4047	235.024	220.407	284.496	251.672	17.333	160.952	226.12
Rpl12	29.679	44.4091	190.875	219.325	245.687	244.863	21.8865	228.477	386.217
Sumo2	46.4912	56.8679	244.792	218.571	274.568	245.392	27.3722	182.777	244.197
Trim43b	68.2239	57.4012	282.445	218.389	363.149	293.845	41.7742	182.449	232.829
H1f2	14.0079	17.8044	159.505	216.749	220.693	266.526	21.2365	279.795	306.202
Pramel7	55.9493	51.9536	235.424	213.633	230.401	228.42	29.1221	252.825	230.577
Mier3	105.411	97.0145	261.188	213.519	259.184	238.148	63.6667	247.546	239.444
Eif3g	30.2245	39.8012	211.67	211.008	244.313	242.366	14.9815	200.259	271.649
H4c4	24.7023	37.1458	140.174	210.18	213.215	233.687	17.2454	145.538	213.696
Rsl1d1	176.382	192.426	221.157	209.751	207.883	203.013	153.966	214.701	204.889
Gm24265	65.4137	93.099	73.3837	207.829	66.1308	68.4166	255.103	237.835	132.708
Gm12622	218.351	226.387	170.57	207.221	171.442	191.705	82.8107	193.742	158.099
Rpl37a	42.1248	43.2024	187.978	205.265	221.337	228.24	24.5959	151.425	195.304
Cdv3	199.99	264.417	183.06	204.944	178.223	196.063	210.022	196.277	181.876
Ubb	270.66	370.585	145.033	204.704	154.618	167.443	252.046	188.13	169.306
Prps1	108.497	115.79	201.878	203.429	208.477	214.759	87.6224	271.488	235.333
Gm24497	50.5686	97.4122	97.5117	202.24	101.663	143.073	69.4336	87.0891	69.7377
Timd2	29.1469	41.6618	248.696	201.973	309.501	288.774	16.5016	169.339	263.642
Cfdp1	88.4097	55.1322	278.974	201.971	285.167	280.544	63.4964	246.906	301.953
H1f5	47.4071	43.4871	114.967	201.944	162.497	225.162	43.5641	203.616	218.047
Gtf2f1	117.584	161.821	122.563	201.832	119.015	142.266	93.5216	198.238	187.319
Gm12844	24.2479	22.5314	152.801	198.748	126.458	160.986	17.0309	137.892	99.3269
Snora23	27.5811	27.8563	128.116	196.425	135.062	159.331	23.3698	114.883	117.578
Lars2	175.78	159.547	131.666	194.848	179.114	171.411	224.569	138.622	129.97
Rps11	36.9908	42.6129	163.239	194.052	212.803	208.65	19.0303	146.879	198.982
Gm11407	120.874	161.96	215.954	191.638	225.582	223.247	111.104	219.12	254.396
Pank3	66.4762	67.4709	210.8	190.724	185.739	199.827	43.4689	190.401	176.759
Gm15459	19.1506	24.4642	230.515	187.612	249.403	276.987	16.749	126.639	210.291
Sox15	10.11	11.9955	227.082	186.964	267.684	204.23	11.8481	159.334	206.775
Rps16	31.2832	36.7062	161.485	186.726	208.016	208.242	21.1536	168.26	233.318
Trim43a	46.558	41.6937	226.909	185.828	298.839	253.678	26.5737	155.284	201.596
Psmd7	44.5085	60.0681	178.254	185.118	184.027	176.795	28.4824	176.316	209.536
Pdia3	69.1251	72.4897	180.191	184.231	161.665	167.245	38.2815	173.913	177.257
Nap1l1	76.9879	76.0265	162.133	183.337	172.147	220.118	71.2667	162.224	208.605
Rnf7	35.3094	49.574	136.197	182.543	178.635	203.597	24.747	145.328	213.772
Mt1	115.935	114.104	220.64	182.486	221.351	242.573	32.1772	100.623	130.572
Rps14	22.5569	22.8137	142.582	182.204	192.581	173.82	16.9667	150.673	218.416
Eif4g2	116.913	146.617	155.177	179.169	146.785	173.872	91.8033	149.964	159.56
Ppm1g	61.5989	89.5928	191.1	177.127	169.155	175.575	42.6293	213.407	214.008
Actb	36.9961	43.0533	176.339	176.903	217.268	191.215	53.9366	150.732	224.714
Rpl27	19.4214	17.0935	177.761	175.005	215.998	200.881	11.9022	185.062	249.824
Slc12a2	45.4693	47.3679	185.292	174.786	170.642	182.984	22.5713	218.972	231.581
Pcbp1	76.6243	73.5596	154.809	174.283	201.191	190.944	89.3928	160.951	173.534
Mlf2	81.6809	86.83	213.097	174.212	255.515	192.549	107.691	136.033	201.84
Eif4a1	112.557	118.967	191.488	174.023	232.461	225.904	121.123	238.52	289.131
Rpl27a	23.3794	32.8554	139.911	172.851	179.59	197.915	13.7511	142.482	199.176
Rpl34	17.2972	18.5837	160.076	172.792	196.88	201.861	11.8179	171.731	237.989
Rps24	32.1695	33.2843	161.176	171.953	191.8	191.645	20.7806	138.05	181.839
Rpl23a	36.1729	52.4504	193.277	171.687	219.268	212.245	25.0232	113.19	159.214
Rpl35a	15.8622	18.1751	159.397	171.342	192.109	181.067	8.81428	121.568	183.093
Rpl10a	29.8251	42.2939	183.289	171.317	235.391	187.68	19.5659	159.445	219.652
Adrm1	47.9351	62.0694	165.495	170.12	192.075	173.922	28.0506	189.71	218.671
Rpl31	17.8253	26.3015	150.946	169.52	177.096	185.474	8.12492	117.258	164.005
Rps25	33.8976	34.6927	154.873	169.41	183.652	187.453	14.5596	124.492	161.438
Gm10801	254.074	261.365	44.557	168.965	73.8687	58.5187	47.1295	50.6264	7.71754
Gpd1l	56.3166	68.0568	171.64	168.759	218.134	206.077	55.2566	147.591	234.864
Gm26205	22.1706	31.7977	107.789	167.838	143.269	148.878	9.08623	60.644	66.5815
D8Ertd738e	42.7747	58.9005	156.7	167.836	157.419	159.422	25.1136	111.448	124.672
Ywhae	110.063	107.865	161.402	167.737	173.239	171.127	164.152	162.467	215.095
Tmem41b	54.5683	56.2568	164.277	167.582	193.063	191.133	37.3159	162.897	204.458
Gm24407	59.9746	83.1737	62.6614	166.762	52.4661	67.7293	221.672	217.687	127.709
Gm24339	43.5297	93.1813	158.965	166.727	143.65	148.372	26.4261	61.9399	62.8389
Atp5b	89.9295	112.535	148.508	165.531	170.206	167.241	93.7421	180.035	211.72
Rpl21	30.9723	34.3404	187.276	165.513	214.769	195.708	20.5057	152.505	217.449
Hnrnpab	123.684	127.426	189.009	165.45	207.112	181.823	103.974	229.539	256.82
H2az1	126.32	121.921	143.74	164.537	160.276	159.096	104.944	242.232	284.784
Snrpc	127.19	103.32	163.146	163.473	179.717	182.044	93.5134	187.428	216.685
Snord118	6.92734	12.5259	44.0168	162.918	63.7065	90.6025	7.93088	36.3968	45.8018
Rps9	39.5888	44.8676	166.172	162.73	208.609	167.514	26.4669	188.642	261.397
Etf1	108.026	132.398	156.969	162.634	148.934	154.388	98.5707	187.833	187.443
Abcf1	47.6453	64.8341	171.348	162.498	153.393	153.868	27.8282	203.692	186.663
C1qbp	49.328	59.411	176.986	161.892	197.8	198.787	29.7236	173.484	235.531
Gm11800	0.190402	1.20057	92.1502	160.384	139.484	233.471	0.0689028	96.7156	179.92
Psap	20.9142	21.4579	175.167	157.763	239.534	203.104	16.2416	152.52	245.118
Tfrc	49.3243	86.5038	197.333	157.695	190.348	164.997	36.3741	170.472	208.496
Rps18	14.286	12.8253	147.948	156.763	204.387	181.886	8.95255	133.938	202.537
Crnkl1	51.5767	46.5896	192.874	156.038	179.561	165.883	34.8527	154.544	151.659
Rpl23	41.827	51.1384	143.575	155.773	173.444	174.049	25.8971	137.774	168.62
Rif1	185.213	217.642	171.115	155.713	131.954	143.006	167.388	173.623	146.693
Snu13	63.1863	73.4751	150.118	155.127	154.164	132.958	60.8038	154.516	152.809
Selenot	50.6871	63.1868	137.93	155.06	147.504	143.046	39.4508	152.287	158.594
Gm25360	29.5867	49.4331	99.4488	154.867	133.798	167.795	31.8009	82.5957	97.9866
H2bc11	233.821	250.971	175.477	154.796	222.801	224.823	315.904	256.469	341.827
Psmd4	39.4534	53.7721	151.338	154.606	161.655	169.295	44.6039	150.385	189.081
Dnajb9	135.627	141.44	171.99	154.534	164.795	143.6	82.0049	188.784	138.505
Gnl3	55.4522	77.6931	174.757	154.04	154.608	125.44	27.5988	163.316	132.575
Mat2a	33.6876	34.1029	162.022	153.729	181.602	140.648	20.0175	158.365	171.294
Chchd2	62.7482	65.8256	138.077	153.704	146.412	137.21	50.6035	225.433	249.974
Xpo1	55.3878	58.3477	164.049	153.148	146.795	139.948	35.7612	167.742	143.016
Hmgb3	150.481	184.056	130.686	153.097	106.628	122.88	111.922	191.897	144.906
Gm25776	47.9447	86.2309	92.1878	150.001	74.6892	95.6202	115.961	101.982	90.4669
Hand1	0.447335	2.46844	107.092	148.814	109.568	105.567	0.386295	63.6669	98.1107
Map1lc3b	34.9074	46.1147	136.955	148.73	168.497	170.577	18.3946	119.855	147.453
Rbm17	78.4883	85.5863	175.367	148.631	150.471	141.441	55.4831	154.063	169.266
Suz12	279.751	334.796	162.377	148.478	145.48	163.355	303.571	158.908	147.482
Ppia	27.8114	37.5141	176.897	148.4	228.985	194.541	23.8454	159.743	249.096
Hmgb2	162.291	157.028	160.892	147.742	143.437	137.103	138.874	236.685	261.454
H3f3b	167.709	162.389	170.121	146.983	160.273	164.634	199.719	184.281	182.129
Arid1a	134.515	161.429	149.767	146.852	122.13	125.023	147.577	134.271	128.593
Ccna2	108.949	108.89	121.557	146.791	136.312	129.2	98.1123	161.423	152.073
Gm25291	54.6736	90.3796	83.1446	146.341	65.2885	105.114	48.3231	65.3693	53.3842
Ddx21	33.1169	33.165	194.005	146.031	202.123	180.688	16.2815	168.172	190.818
Gm22513	50.057	72.0726	73.3142	143.656	72.2255	80.8211	114.436	135.794	96.8707
Kpna2	130.524	128.76	153.834	143.585	139.565	127.515	85.458	166.424	146.663
Tomm5	24.3159	26.7597	148.164	142.75	183.708	160.029	10.1743	153.479	159.434
Sp110	199.72	151.703	274.849	142.719	297.281	196.206	82.6136	38.9613	29.3825
Nhp2	69.6772	74.5721	153.192	141.407	199.197	181.423	46.03	193.826	260.249
Gabarapl2	26.7416	32.2544	142.394	140.978	203.136	179.272	17.2707	149.441	228.464
Bmi1	523.257	637.183	87.7028	140.683	63.6631	114.268	538.542	164.209	86.963
Sfn	5.97353	23.5071	129.53	140.401	187.033	160.492	9.75527	87.0024	124.873
H2bc15	33.6258	35.4114	102.392	140.186	178.7	255.417	36.7527	218.742	338.339
Gm26397	37.355	56.0214	87.4989	139.689	86.9709	114.668	39.0507	74.9668	71.0327
Bag1	49.9965	70.8179	116.779	139.151	117.38	126.188	40.8291	151.037	163.041
Gm10736	20.4449	21.9262	86.3814	139.042	109.13	120.789	15.5895	101.148	121.134
Gldc	25.5911	24.7175	151.826	138.377	161.247	153.281	14.9346	120.397	141.968
Bzw1	76.4526	92.4401	134.79	138.161	137.713	135.815	62.3684	157.766	175.639
H4c8	54.1492	59.8238	95.2756	138.145	124.508	144.505	45.7642	117.19	127.435
H3c6	33.4793	32.743	95.6683	137.872	117.202	145.078	39.362	145.165	162.785
Tcp1	54.6253	58.8586	165.364	137.5	165.736	138.794	34.0584	149.513	164.295
Gm21738	612.487	604.325	59.5551	136.4	57.8902	47.503	103	36.2596	15.6905
Cdc20	69.3446	56.8834	151.111	135.934	140.664	114.888	28.1146	148.32	143.038
Mybbp1a	52.8349	48.3439	172.129	135.886	176.78	138.817	23.9132	166.382	181.556
Larp1	23.8265	28.1777	140.804	135.139	150.285	139.959	16.3761	127.725	161.159
Gm9800	25.9498	47.8546	114.522	135.094	118.568	155.886	12.8638	51.2356	64.186
Dnajb6	43.6561	49.2628	153.699	134.964	170.594	162.812	44.525	138.655	188.059
Csde1	96.8099	78.5674	183.094	134.636	175.82	175.747	89.5067	128.961	138.862
Psma6	13.9248	17.6766	129.202	133.951	138.403	132.395	8.66276	123.617	150.2
Snora78	48.4477	91.8818	87.1621	133.53	126.184	110.692	32.5815	63.642	86.5672
Rps27l	76.76	90.0073	74.4007	133.331	77.8845	101.092	64.6549	68.2376	83.9387
Eif3e	16.3212	21.1193	139.807	133.26	146.227	148.176	10.8029	101.805	128.814
Hspa9	75.0907	65.2169	147.053	132.039	139.895	143.343	81.5004	149.829	160.678
Cct5	27.199	33.6262	148.39	131.707	163.309	154.672	27.9362	167.577	216.506
Metap2	57.9567	62.2947	141.388	131.632	145.903	140.493	62.9824	123.107	146.687
Rpl35	25.2276	24.9918	125.485	131.514	155.16	146.672	14.9103	129.114	159.811
Igf2r	11.2705	12.3366	145.367	130.773	133.14	143.844	6.7607	122.895	132.898
Gm15500	7.44081	12.4841	110.395	130.736	126.891	137.655	4.46409	56.0906	80.1712
Gm22270	35.1714	54.5531	79.0975	130.512	66.9486	94.3492	30.3548	40.0199	34.4055
Ubxn2a	35.496	44.8896	98.3388	130.133	110.339	132.875	25.0399	82.6243	102.357
Sumo1	75.2845	79.898	125.535	130.114	130.724	120.687	81.2687	121.149	124.007
Pabpc4	62.4113	74.595	151.686	129.578	206.376	174.97	50.6913	131.003	196.235
Ulk1	37.5768	35.7481	125.064	128.846	126.634	124.636	22.5158	115.598	137.328
G3bp2	94.9053	109.16	130.485	128.698	131.051	143.758	112.425	125.77	131.974
Cwc15	100.294	107.952	106.309	128.44	99.0837	118.472	100.573	128.339	123.991
Tubb4b	135.357	133.065	137.511	126.205	145.917	103.859	115.171	199.958	176.196
Gm25939	34.5273	55.323	59.7971	125.811	59.3773	80.6765	39.8646	54.3719	59.973
Zc3h15	127.864	147.406	142.708	125.756	119.982	127.118	131.349	161.662	153.446
Rpl22	14.5286	15.4272	127.774	125.69	162.504	153.732	11.2585	113.801	169.192
Atp13a3	54.7986	70.6634	124.049	125.487	113.997	125.667	56.6514	119.669	122.322
Ccne1	162.86	191.315	149.562	124.856	115.464	114.798	107.129	159.711	134.415
Snora64	32.6032	46.0221	61.0546	124.376	70.8779	65.4622	16.171	33.2871	32.8867
Klf17	161.067	175.782	178.998	123.925	102.943	110.576	194.551	227.859	133.743
Aprt	12.8263	16.6607	105.847	123.767	135.556	135.463	7.88889	85.0613	115.228
Scarna2	23.1123	24.0574	74.5041	123.7	95.2974	102.314	29.5423	71.9846	86.5398
Arih2	32.1465	42.9681	135.136	123.359	173.433	182.217	23.5325	126.215	197.835
Fth1	50.4362	94.7903	46.3089	123.229	54.2053	78.5674	64.903	69.9305	75.181
Uba2	46.7448	59.0556	108.809	122.892	98.3485	103.812	45.197	118.766	122.107
Stag2	28.5986	31.2603	123.487	122.346	110.792	139.718	22.9326	112.983	126.213
Sord	17.0229	20.8875	190.559	122.092	218.701	180.646	10.5213	110.431	178.405
Eif3h	45.0327	49.4443	120.773	122.045	120.708	118.252	26.714	123.231	119.742
Gm28911	9.97426	17.4735	96.7216	121.704	90.2206	123.97	4.70815	39.3886	55.2749
Snora47	98.3093	131.866	71.4405	121.111	46.1366	62.9586	97.4592	62.5516	37.6905
Dppa3-ps	44.466	64.9539	122.96	121.074	109.975	122.447	33.5776	55.9521	53.4656
Tmem50b	18.0514	37.2234	116.942	120.934	125.166	128.108	12.4672	72.4837	102.745
H4c12	6.18973	10.5272	70.2437	120.868	126.858	158.067	5.04473	76.3785	118.316
Pfn1	9.73356	12.8669	130.516	120.818	152.674	138.517	11.5159	90.8465	124.91
Ran	34.5665	28.767	132.639	120.813	155.467	136.53	28.3084	131.678	168.091
Tpr	129.203	100.009	193.061	120.787	155.034	139.303	63.4844	182.532	146.414
Eif3b	28.0294	38.6132	113.975	120.671	108.852	113.851	16.0614	117.251	128.04
Eef1g	4.93715	8.90437	102.352	120.388	138.522	138.796	6.12228	89.5264	166.087
Gm22973	17.8238	26.5609	58.9586	120.194	87.7927	102.325	24.791	73.2788	72.8184
Grsf1	43.7238	58.4991	90.7648	119.718	73.3019	88.3998	35.6421	95.6524	75.3115
Ddx5	64.6507	69.4759	110.061	119.39	120.104	114.865	50.9202	121.307	136.969
Abcf2	110.385	118.267	130.398	119.222	119.685	112.077	91.4581	198.033	186.489
H3f3a	48.9906	48.9933	118.485	118.695	143.707	119.475	44.46	120.058	148.906
Wsb1	59.9111	51.4509	133.017	118.605	154.827	130.742	45.5888	137.405	151.961
Trim28	54.9053	56.2132	142.227	118.272	167.98	120.992	40.5906	129.148	179.366
Ccdc117	49.0026	58.8854	115.422	117.583	139.065	120.762	38.7837	105.295	124.762
Hist1h4n	22.2084	22.8918	74.4747	116.947	163.621	159.926	24.4002	128.305	149.099
Cct7	22.563	28.1024	124.039	116.854	150.096	142.947	21.9239	119.43	182.925
Gm29284	104.221	81.2306	188.974	116.709	207.253	141.368	27.9164	21.9201	13.2686
Ckb	16.2878	36.1515	63.0892	116.553	86.5893	109.029	23.1726	62.7381	101.17
Timm23	52.3678	58.1201	113.754	116.07	120.384	132.933	57.0872	127.217	164.89
Nop56	62.9578	89.3919	142.478	115.732	145.194	119.861	31.6864	147.656	162.741
Ctsl	38.8234	46.7297	120.387	115.602	113.397	99.5539	26.3152	133.178	111.41
Rpl28	25.4593	21.7823	107.363	115.593	138.006	134.133	15.3038	75.0338	103.704
Ubr5	52.4832	61.715	130.923	115.278	117.959	116.309	38.1813	123.124	123.456
Smarca5	81.3991	74.2565	116.811	114.8	107.233	120.947	59.0086	126.174	129.394
Cct2	27.5068	30.5108	118.656	114.625	132.977	120.74	19.2651	104.103	144.837
Rwdd1	39.6268	48.8213	129.936	114.3	134.671	125.804	25.5693	107.872	124.495
Sf3b1	39.9176	44.1197	112.794	114.296	116.773	116.625	33.7838	98.306	110.393
Ppig	59.0711	69.7431	117.254	114.124	109.677	116.306	42.9856	119.085	111.859
Zfp296	87.933	80.5876	119.577	114.12	103.172	91.1563	84.3992	134.192	130.193
Lsm12	26.2002	28.9216	145.281	113.692	158.23	130.166	20.3173	92.1275	117.053
Hnrnpu	62.5082	65.6026	130.215	113.436	120.895	108.927	42.8721	122.744	119.247
Psmd8	34.2512	47.3176	103.592	113.418	130.003	119.647	30.6866	115.912	149.016
H3c1	53.3186	48.3851	79.9023	113.26	113.683	120.922	59.7368	136.341	137.085
Gm7993	25.6221	29.9363	95.8589	113.043	133.882	168.703	16.0768	188.22	181.742
Nono	37.0452	36.1552	119.734	112.328	127.391	122.311	32.596	119.838	112.383
Ctsa	17.6588	18.8714	115.906	112.306	134.363	123.467	8.55796	78.1473	86.0987
Usp7	98.0733	105.255	110.224	112.166	97.5961	106.453	94.6334	113.527	107.576
Dppa4	48.3425	45.3178	100.142	111.867	95.1516	98.4904	29.2503	104.6	109.496
Rad21	127.982	74.1553	249.366	111.682	237.418	194.397	112.947	231.739	252.016
Dnttip2	45.5132	32.4315	135.769	111.67	121.559	112.717	22.4465	131.429	132.318
Strap	58.8642	69.0218	122.386	111.51	117.423	128.139	64.0763	149.795	159.968
Dnaja2	113.129	108.981	100.413	111.087	99.8745	114.53	112.471	119.546	121.966
Wnk1	126.504	150.062	108.951	110.367	79.8383	98.0759	108.769	89.5579	79.8716
Baz1a	56.3153	64.46	124.759	110.157	113.578	140.063	41.4212	103.162	115.203
Cab39	51.7007	58.2786	106.752	110.048	107.084	124.161	55.7111	159.989	158.941
Ppp4r2	190.733	206.184	118.528	110.032	99.2978	105.303	223.07	142.586	111.26
Slc5a6	27.041	31.4202	113.416	109.49	116.345	118.717	16.6306	109.038	119.439
Hnrnpa3	41.8515	48.8796	107.361	108.84	119.009	133.215	35.962	96.916	123.481
H2ax	80.695	93.4383	88.249	108.794	77.3238	71.3813	86.8683	107.837	96.8606
Hdac1	75.3887	62.495	164.775	108.704	178.037	131.305	55.4023	134.546	152.424
Taf1d	64.6192	77.1362	87.0997	108.692	90.8348	109.365	45.3129	93.448	105.845
Mdh2	47.9717	60.9999	117.892	107.703	126.695	117.538	33.7868	144.598	173.859
Gm14303	8.4257	14.0792	67.6679	107.262	81.517	93.0846	2.75814	27.1784	33.9203
Rmrp	2.32676	4.1396	50.1254	107.036	61.0772	78.2046	1.94864	48.5024	63.3021
Ppp1cc	62.7649	68.1507	96.7008	107.034	103.837	102.652	51.9247	116.782	113.997
Lyar	58.1125	63.9776	140.821	106.043	120.027	112.858	36.4411	142.838	135.047
Eif5b	57.367	64.6351	126.011	105.999	100.51	114.643	41.7862	97.3617	105.838
Fbl	43.2851	37.9345	118.487	105.029	125.738	114.219	23.3955	118.511	124.664
Nudc	65.3553	67.2904	117.564	105.029	129.079	124.464	77.6991	138.997	150.952
Gm10123	18.2007	23.4418	127.772	104.79	178.412	145.34	14.7207	151.985	248.733
Trir	58.9934	63.7884	110.966	104.704	132.709	106.29	48.8017	126.687	163.63
Znhit3	37.7319	42.7823	101.264	104.562	97.5779	92.8343	23.6754	103.24	111.495
Eif4a3	52.1486	63.6888	95.9784	104.467	105.908	94.3003	43.7607	133.739	133.917
Atp5mpl	20.2352	25.8893	99.9326	104.384	119.831	123.324	12.8382	56.256	86.3543
Rb1cc1	82.9289	91.2638	132.933	104.071	98.6262	115.437	68.35	133.364	111.519
Gm24119	37.5894	44.7014	68.9577	103.929	75.1567	81.7146	40.5103	88.7295	82.2129
Calr	129.374	145.189	65.5423	103.704	51.6392	64.8236	135.089	117.978	126.928
Gm26448	25.0516	20.8726	70.5577	103.576	85.2609	83.677	25.8343	70.4036	73.2219
Canx	49.9181	64.5677	84.3684	103.339	80.835	95.8718	49.6005	83.5815	101.109
Rpsa-ps10	17.5101	7.70279	121.463	103.318	162.199	138.203	11.1392	91.8422	155.56
Khsrp	86.8793	97.5801	91.9942	103.294	90.486	90.9173	107.71	126.056	116.441
Folr1	26.8442	28.9717	98.8539	103.25	116.002	114.338	12.7683	77.0412	91.1044
Gm9843	17.1777	29.125	92.5641	102.511	105.669	100.853	11.0276	53.1649	68.8229
Eif4e	47.514	42.8376	111.185	102.491	109.906	131.377	36.9466	107.703	118.389
Gas5	22.6409	35.0481	62.3604	102.282	67.8055	107.761	15.5007	72.8398	84.0886
Gm25788	30.6365	55.8628	77.3441	102.249	79.3765	80.3333	40.004	48.4272	47.9174
Sltm	34.9819	45.6019	112.197	102.216	93.0916	116.251	27.3824	121.909	126.166
P4hb	68.4546	94.5198	73.1755	102.168	66.0726	76.3156	51.3189	122.134	100.542
Ei24	56.6217	61.3137	111.412	102.087	84.4592	83.4296	44.4056	97.8704	102.039
Esco2	87.8888	29.747	128.789	101.961	126.295	110.166	63.6679	86.727	101.131
Atp5a1	29.746	36.1326	91.2206	101.804	97.6603	98.9649	25.173	109.821	123.299
Atxn2l	146.299	182.385	81.3949	101.542	75.9055	84.1713	183.57	100.831	89.3755
Rest	129.958	123.826	99.1414	101.324	98.1947	80.6162	111.888	89.0356	91.7562
Mapk6	105.582	143.888	99.1704	101.297	98.586	100.829	117.484	113.282	101.016
Rtn4	25.7903	36.2984	84.7736	101.227	96.3529	119.06	17.9387	82.7672	103.251
Lrpap1	8.12633	16.9948	80.9554	100.927	138.032	112.189	8.57144	37.1804	99.4561
Zcrb1	45.0189	73.6294	100.248	100.857	85.0655	92.1349	29.9023	92.1532	111.989
Selenos	71.5794	95.1914	86.6537	100.762	80.1099	91.7058	38.4257	118.32	97.0778
Tpm3	46.0485	58.6131	83.9627	100.379	92.4418	101.514	36.198	88.8161	104.53
Nub1	37.2457	45.0447	108.941	100.3	107.624	110.896	25.2851	101.988	116.831
Calm2	210.306	225.734	92.1168	99.6997	69.9453	78.9566	170.706	122.221	117.775
Cand1	77.5318	70.9241	123.472	99.5357	135.903	123.539	64.8543	116.884	134.658
Rbm42	74.9501	82.099	95.464	99.4774	101.09	94.1407	48.8188	123.904	114.675
Abce1	14.7285	20.0138	98.4559	99.4571	85.5811	99.3048	10.4672	79.2981	93.4811
H2bc4	41.6837	47.0428	82.8828	99.4198	141.837	161.016	47.2708	115.017	165.051
Eif1	118.511	134.033	108.191	99.0075	119.814	118.359	116.241	110.46	119.133
Spic	22.6185	34.3859	144.784	98.9271	124.438	69.2227	20.2065	108.919	112.458
Otud6b	53.9476	35.7654	97.1121	98.52	88.8369	97.0898	43.3395	130.205	99.9641
Cox8a	125.497	118.734	92.2167	98.47	125.176	106.137	134.725	84.4772	106.411
Cited1	4.09862	5.99756	62.3534	98.3173	74.9373	89.3823	3.7213	78.1795	78.5553
Eif3l	12.1929	18.5678	109.771	98.2342	127.279	111.165	7.59284	87.5068	116.398
Syf2	108.573	124.286	95.2474	97.9717	112.578	98.1201	130.545	118.499	123.241
Clpx	46.3798	46.8632	93.167	97.852	94.9184	86.7867	30.9533	105.19	115.411
Rhoa	41.0159	48.256	90.9163	97.531	101.8	96.4632	40.9139	76.5337	92.6736
Rab5a	26.8351	30.709	74.9522	97.5015	81.7151	87.3228	16.9375	81.0986	91.2298
Map1lc3a	15.9405	16.6377	113.308	97.056	140.934	127.553	14.0625	105.445	143.552
Eloc	33.8533	39.952	107.862	96.9526	140.721	122.873	24.5278	75.7791	95.4296
Cbx3	44.4636	50.8786	99.2352	96.9462	99.5091	114.466	23.2431	96.8443	106.717
Chka	34.3903	27.8376	97.9794	96.8766	116.936	108.756	22.2641	119.425	111.123
Baz2a	50.7835	68.9523	101.14	96.8366	105.057	97.5593	49.7457	95.3389	97.2937
Nufip2	50.289	50.2294	100.447	96.7997	104.956	101.492	43.1105	84.2825	87.0594
Gm6136	12.6536	17.9508	79.568	96.5958	96.9801	99.8212	5.60182	52.7023	70.1882
Prrc2c	80.2584	83.816	111.978	96.4067	93.4779	95.4737	51.3077	78.1089	79.0823
Clta	17.2437	25.5914	81.2068	96.3335	100.461	88.9832	24.8126	100.814	119.914
Eef1b2	16.0113	19.3474	78.6385	96.2804	101.643	107.973	23.5947	88.2856	168.486
Gm10136	10.0853	17.3287	67.3304	96.1183	69.7508	93.2486	4.68065	31.8373	39.3509
Emc3	31.7137	27.3147	98.0028	95.9927	91.3517	87.8283	15.4126	100.073	98.737
Eif3i	38.061	50.6171	102.764	95.8625	122.482	105.978	44.6475	110.307	125.568
Hnrnpc	72.4084	68.8488	122.12	95.7848	132.395	110.322	63.5964	89.0208	107.453
Btf3	36.9427	43.4058	87.4213	95.5375	98.955	102.403	38.7901	80.6965	94.0576
Prc1	63.7954	72.6978	98.0707	94.8747	83.8324	81.6583	38.9099	85.5798	83.9964
H3c11	49.2622	42.6126	51.2115	94.6898	79.3521	122.984	43.054	122.067	118.358
H1f4	3.05401	6.07669	67.7672	94.4029	99.0459	149.206	6.83011	108.764	131.582
Phgdh	3.99689	5.16892	61.2334	94.2267	86.8488	79.5622	3.73644	91.0029	119.935
Hspa5	50.8383	75.9026	57.9586	94.018	33.9801	48.2669	39.0672	91.825	74.7963
Setd2	96.6803	104.667	115.173	93.9243	91.7235	113.586	66.7061	114.98	126.194
Smarca4	37.2356	32.2339	102.857	93.8051	99.7842	101.24	30.61	101.046	101.394
Snora52	12.3415	19.2642	50.9466	93.5871	62.7427	89.9304	7.11971	14.6193	18.2549
Gm7536	6.83484	9.10227	81.4725	93.5621	102.612	106.648	3.82942	66.9802	89.2306
Noc2l	34.74	54.5475	112.045	93.5226	107.413	104.247	14.6191	111.314	127.715
Lamp1	11.2938	13.7885	88.4343	93.3824	100.831	98.0493	10.4529	67.4171	83.6671
Aurka	57.293	44.3462	117.42	93.2546	104.79	93.7567	31.2221	82.1396	102.197
Gm12625	126.877	160.297	77.3727	93.0994	68.1329	72.7596	68.5648	113.1	67.0382
Zbtb10	58.4312	63.9082	84.9127	92.6258	85.7595	93.7316	45.3004	93.4663	84.3927
Cct6a	32.0528	33.0999	104.256	92.4979	105.45	101.199	18.2759	88.0884	112.367
Ctsz	5.12984	8.23972	83.4631	91.8339	89.3675	109.17	5.22292	96.2672	107.266
Kpnb1	42.1947	52.1053	95.6214	91.4242	103.436	100.754	42.0771	91.9012	103.313
Slc25a3	13.7355	20.0872	77.0086	91.2574	85.9196	88.0639	7.20708	71.4634	92.7654
Rpl18	11.5341	14.8035	77.3003	91.1972	97.1476	101.965	7.6715	68.5602	101.818
Snrpb	15.6906	24.52	87.0837	91.0097	100.349	97.45	10.4008	103.204	136.505
Gm10132	17.5743	27.3863	92.2111	90.9879	111.858	104.122	14.6199	58.6256	87.4647
Utp3	62.1623	58.9805	92.1929	90.805	89.1524	79.1099	33.2604	107.242	111.857
Eif3m	13.467	17.2494	84.0763	90.5688	93.6295	82.3105	6.85081	84.6263	87.6939
Pttg1ip	62.1413	24.6206	172.032	90.5252	197.882	149.356	41.9045	166.671	209.577
Tpt1-ps3	21.4411	46.0265	66.3401	90.5035	73.6384	83.195	27.5646	39.6283	45.2292
Rlim	94.6287	105.249	79.7055	90.2889	66.9244	75.4989	102.589	93.4266	69.2088
Dnajc2	18.5724	24.4718	94.2138	89.9705	106.001	106.076	17.4098	73.2134	106.871
Atf4	104.355	135.163	82.8315	89.7885	83.353	102.142	107.241	126.901	136.631
Mta2	86.701	99.9901	84.8756	89.227	75.2157	77.0605	49.8832	86.8503	82.1691
Snx5	17.4717	22.5478	96.0342	89.1738	113.797	103.917	12.0202	87.6043	142.603
Rpl15	16.1232	18.2421	80.7687	89.071	101.584	98.4356	12.7262	82.7522	118.755
Ptpn2	49.7127	47.351	98.381	89.0414	88.1962	94.0195	40.7877	95.6501	91.5948
Ddb1	110.515	114.563	103.377	89.0172	109.625	93.5911	132.904	112.381	123.396
Cct3	50.0616	53.6274	100.818	89.0152	103.28	93.8965	35.9952	105.28	105.764
Kif23	64.8058	69.174	103.86	88.6029	83.6172	88.6803	49.4574	85.8672	95.3363
Psat1	18.0159	27.737	99.4554	88.2723	107.214	100.056	13.512	92.0982	103.009
Cfl1	69.6725	84.7486	91.8216	88.1343	106.896	90.2342	75.3664	86.775	117.445
Gabpa	49.4556	57.0818	67.1773	88.1185	67.3551	83.1461	28.6958	71.6549	84.6005
Ythdf2	50.5975	55.9824	97.3461	88.0489	94.415	87.219	36.7375	89.3059	80.3689
Plekhf2	32.0549	44.1114	89.1095	87.7351	85.0729	83.6569	18.4796	73.557	72.4616
Cdc5l	30.479	36.176	88.3848	87.341	107.931	100.082	19.6277	83.0327	116.35
Eif6	51.2284	51.8017	93.44	87.199	95.652	102.468	40.9513	110.44	124.52
Mad2l1bp	80.1045	73.49	98.572	87.0294	75.4137	73.3943	63.812	93.6748	76.2899
Khdc1c	122.471	121.166	92.3825	86.9869	89.1757	96.0376	136.228	68.8131	65.5964
Sms	52.9526	61.6282	70.0839	86.9842	87.1294	103.767	64.6144	84.2756	94.7
Ddias	36.7728	59.7443	70.3357	86.9033	56.078	69.9805	30.9348	64.369	59.4783
Usp16	96.3382	103.878	100.572	86.7744	78.9791	81.4519	81.5201	106.791	88.1016
H3c8	53.9135	46.0911	59.9132	86.6865	88.082	111.378	41.24	86.3201	95.3887
Hspa4	18.508	27.4582	86.5376	86.6575	75.2365	84.4641	13.319	82.2535	79.193
Rnf4	109.614	144.831	75.4102	86.5573	77.3839	87.0489	102.146	81.0217	78.8206
Dhx9	65.612	70.8421	105.845	86.4209	104.731	97.624	42.3731	104.657	115.781
H2bc14	64.8275	46.899	65.8284	86.4091	133.825	154.995	53.2409	110.904	185.648
Rbbp7	70.7324	56.8285	91.4966	86.3737	97.5428	91.5528	82.367	111.411	116.667
Cecr2	65.8665	82.5026	102.947	86.3466	78.7271	83.6072	63.4795	99.8975	89.3328
Gm22442	65.4827	64.4562	56.3151	86.3227	58.1134	56.3574	89.0403	108.869	97.6814
Drg1	29.7762	24.872	89.8585	86.2996	87.8069	83.1248	22.838	76.5738	97.5831
Nin	60.8429	82.1434	82.0934	86.1339	72.8964	87.5538	63.0414	93.83	91.3209
Rnu1b1	14.7517	28.0232	54.671	85.9368	55.3217	78.4797	33.0178	60.9291	72.5645
Bach1	15.8345	29.3349	92.4067	85.9328	114.496	96.6106	12.9214	76.678	100.459
Hnrnpf	50.5139	48.1826	87.9948	85.6989	95.068	104.033	50.3728	93.7777	106.173
Zmpste24	11.9454	12.9455	94.8131	85.6251	101.096	101.899	8.42346	72.2702	95.8365
Uhmk1	61.6973	72.8826	85.4352	85.5836	73.7687	78.5268	64.9305	67.3936	73.0732
Cox6c	27.8052	24.4135	97.7745	85.5803	130.338	121.72	26.657	83.7953	143.96
Ranbp2	32.9328	37.1256	108.097	85.4654	82.9844	71.9069	19.6721	81.493	76.4102
Slc19a3	106.45	95.7556	107.29	85.3397	69.5137	84.5812	66.3155	176.882	132.366
Suds3	43.5547	38.3291	96.2941	85.3278	90.746	95.7118	44.1583	111.719	104.688
Bhmt	0.840458	2.25347	100.582	85.077	149.093	119.394	0.654402	71.4919	141.317
Sgta	26.3282	26.7814	82.6392	84.9224	83.255	82.3826	23.6815	119.367	113.156
Pmm1	19.9372	30.7575	72.7105	84.7134	86.6871	77.1006	15.0463	70.6691	120.747
Gtf2f2	60.4185	53.737	90.5806	84.6632	79.9215	89.5195	31.6624	109.142	107.241
Snhg1	19.2551	27.3489	50.3703	84.5402	60.9382	92.287	15.2339	74.5156	93.755
Ccdc124	16.4908	22.3665	69.8811	84.44	94.3417	103.492	11.6372	65.5917	74.7409
Sfpq	36.9672	34.8667	81.1156	84.4162	95.9397	85.6221	33.0473	74.1292	101.026
Depdc7	73.6855	92.3089	96.9399	84.3485	69.2019	63.7117	68.9516	99.2819	74.7731
Senp3	50.6412	54.5866	87.1774	84.2736	98.5638	72.669	49.2129	83.7319	95.2902
Pum2	75.5498	87.2319	80.466	84.0802	70.1172	85.9932	82.6759	90.0502	81.5299
Rps20	12.7596	20.4868	68.7829	83.935	88.8982	89.4243	7.67694	57.8072	90.7439
Gemin5	11.1472	17.9001	93.5425	83.4884	82.1657	85.7647	7.29171	92.8834	83.2035
Hnrnpl	21.2194	26.8487	73.792	83.3395	89.2767	79.1735	19.1264	68.4519	73.8693
Gpbp1	172.207	199.951	75.6526	83.2839	51.3511	66.65	178.303	83.9165	55.6491
Cox4i1	17.4559	19.0698	59.9719	83.0707	72.2413	79.5395	13.3003	90.8331	111.609
Gm26461	50.1041	64.3477	53.3356	83.0095	39.9274	49.446	83.5286	88.4734	62.4413
Bclaf1	59.5634	71.2838	110.155	82.9029	70.5565	64.8572	36.2699	131.39	103.659
Ltv1	48.5548	40.1195	93.5284	82.8705	84.6678	79.2935	27.399	89.4139	93.9542
Srrm2	100.147	92.2491	76.3933	82.7749	80.8701	71.9752	70.0843	55.6964	57.6815
Rpl11	13.0396	14.4998	79.3463	82.7185	96.1063	90.7503	9.45103	90.4564	116.594
Ypel2	13.631	19.9959	88.5052	82.2449	101.494	105.328	12.1387	77.5664	92.1412
Ncoa3	96.1052	114.895	102.993	82.0217	104.607	85.4496	113.944	98.8772	101.468
Gm24616	12.2803	17.4579	41.7222	81.9332	46.4107	78.279	12.376	38.9444	42.4097
Ccar1	46.8908	46.1983	89.8226	81.9176	81.6931	88.5603	36.2328	92.7096	84.7969
Pold3	52.5846	65.3125	87.3393	81.9169	84.1392	89.4295	77.8581	74.706	85.2846
Srsf5	73.4703	79.3616	64.6716	81.8826	74.2578	80.8614	55.2517	116.434	128.676
Supt5	31.1598	40.9287	105.59	81.8345	95.1139	93.6376	23.9608	91.9147	100.241
Uqcrb	7.29572	12.4652	96.7894	81.4555	108.762	90.7761	5.77189	56.104	89.9903
Rps13	14.5843	18.6796	68.6585	81.3405	78.5774	82.1329	8.82134	62.4915	74.4822
Amd1	73.4465	83.5798	93.3856	81.2682	98.1275	82.5235	67.3863	106.438	91.2421
Ep300	66.0141	84.9671	75.099	80.9269	62.032	69.68	46.8968	86.9778	69.554
Rrn3	61.4167	69.2669	92.0977	80.9225	78.8744	74.6246	45.8947	99.4698	99.8023
Atp1b3	29.8225	37.3624	72.7355	80.791	56.0705	64.8407	21.8824	69.3256	60.7882
Gm10269	11.7977	15.6232	84.6256	80.7163	107.066	118.858	6.15037	62.9475	99.2073
Impdh1	16.641	21.9007	80.0974	80.6978	84.4216	82.6468	8.14042	92.6525	108.082
Mrpl22	11.2429	14.3707	100.176	80.6603	114.491	90.8158	7.9916	70.5425	91.5122
Klf5	12.3985	18.2947	73.8654	80.5787	88.0326	87.5872	10.9101	58.7912	92.3019
Snora65	17.8378	21.4965	53.8206	80.5354	73.6656	70.3882	18.2713	43.1834	46.5001
Tra2a	36.8213	42.8911	71.9119	80.3007	87.915	74.4125	30.9496	83.174	97.2478
Ptges3-ps	71.7316	64.4754	99.0529	80.2537	95.854	90.1917	84.3724	103.218	121.019
Malat1	21.2499	25.3368	76.2757	80.0668	74.818	111.853	19.7762	71.9204	109.017
Pdxk	24.6835	34.8605	97.6348	79.984	110.611	88.833	15.7934	91.5575	95.8537
Top1	87.2534	83.7889	85.0407	79.969	70.8018	78.6515	62.0407	108.405	77.0746
Clns1a	26.7664	28.5936	83.0424	79.9621	87.1509	84.0715	13.5958	76.9177	87.5298
Prrc2a	39.3763	46.092	76.3954	79.8936	80.1817	74.1007	29.9471	75.036	83.6894
H2ac13	22.8773	25.4727	66.8976	79.7573	131.186	155.273	15.6186	81.3793	129.331
Srp9	33.3791	40.1669	78.4903	79.7465	87.849	104.404	23.7869	67.4501	111.083
Sem1	12.7831	15.339	70.2255	79.5108	68.6699	79.5413	7.56918	57.5546	63.756
Rpl7l1	25.9568	27.3674	84.1817	79.4744	87.8686	84.1299	18.6285	73.9878	86.1331
Ttc1	49.7936	56.9733	88.1618	79.4415	76.506	81.7468	42.6642	70.1723	86.8878
Plk2	8.16748	25.1158	10.7498	79.3252	13.5663	36.4557	14.7824	19.4998	26.6108
Gm8210	9.17713	14.7965	60.9276	79.241	88.7662	91.6564	5.46655	48.2625	64.1599
Gulo	5.26513	6.09975	77.8425	78.9645	103.716	104.561	5.14428	35.5895	89.3434
H2bc8	6.83238	7.12711	49.3902	78.9512	101.089	123.433	7.01198	88.488	161.19
Cdk2ap1	43.2098	37.4614	84.0681	78.8436	91.6788	95.674	22.6397	83.2926	123.27
Nr5a2	23.0884	17.8828	90.5836	78.4459	82.0982	94.1252	16.9194	89.2157	92.2754
Syncrip	20.2164	18.5555	80.5674	78.3411	90.4072	92.7946	13.5923	61.4214	77.7356
Fcf1	36.9577	24.9125	139.048	78.2429	140.475	99.2168	18.6766	88.3858	93.727
Ccdc6	673.28	801.268	150.796	78.1713	96.305	70.2781	823.294	170.748	73.8365
Bnip3	31.6323	38.6586	86.4709	78.148	93.8889	85.9098	21.1393	85.766	89.3423
Gm22748	6.54103	16.0172	59.3958	78.0788	58.1707	54.6194	8.88768	41.2701	47.3979
Syap1	41.356	41.95	76.1141	78.0366	73.8599	76.4297	25.8058	87.4505	80.9066
Brix1	43.9707	53.3076	73.8996	78.0326	75.5824	71.2405	25.0274	62.8971	60.2011
Abhd6	39.0332	61.2443	54.0808	77.9002	55.3552	58.4793	23.3046	88.8399	75.8051
Nsa2	29.4445	41.9428	62.6464	77.6413	65.9079	71.4158	15.2611	58.0274	63.4026
Gm6871	19.7263	27.1469	83.7928	77.4274	81.9404	71.234	11.53	77.865	70.9936
Zpr1	28.0188	38.0518	85.2592	77.4242	73.3411	73.9142	21.3547	118.856	101.102
Setx	50.471	55.2164	86.6312	77.3676	67.3852	75.5467	43.6837	79.1417	60.9943
Scand1	50.124	53.9081	42.6154	77.2041	64.8349	66.7876	37.0416	53.1359	49.7855
Wdr45b	20.5435	27.5413	80.28	77.1115	75.4315	83.0004	13.2342	94.8732	95.2577
Skp1a	113.775	119.942	70.4849	77.0603	75.1493	72.5868	179.837	77.9907	80.9587
Taok1	74.6825	90.7007	67.294	76.8459	64.5394	80.0303	75.7552	65.9985	74.0984
Gm6472	10.3554	11.1024	51.5372	76.8188	73.5052	101.751	7.03601	94.0253	98.3149
Rnf125	37.055	25.1226	92.3936	76.7088	65.4389	76.6645	22.7142	91.4362	79.9099
Psmd6	19.2825	21.3551	72.931	76.6973	85.175	80.7149	12.3192	80.7232	93.8012
Rnf216	30.2862	28.6014	85.6298	76.5514	62.9274	68.3613	16.8576	70.4559	60.2984
Zfp106	48.3067	56.4045	102.672	76.3766	90.381	97.5181	49.373	67.1127	72.8509
Tor1b	23.1341	29.8643	63.1365	76.3267	50.0508	49.039	13.4527	92.7182	71.0324
Nrbp1	36.3042	55.1321	73.1857	76.22	69.7283	70.997	32.1112	77.9716	73.0576
Satellite,3,GSAT_MM,2	264.557	280.547	56.7093	76.1389	44.7225	33.3105	51.5841	25.2253	10.1007
Gm22806	33.6617	41.2188	50.0068	76.081	56.8789	68.8233	29.1074	43.1013	35.268
Khdc1a	96.4554	90.2273	88.6924	75.9874	95.4386	80.4587	107.101	56.6765	62.5161
Fkbp4	34.3977	44.3721	87.8502	75.883	100.467	82.1205	16.7438	92.0102	91.56
Klf2	3.7183	5.06418	80.1814	75.8551	95.1036	73.6282	3.38159	63.9216	79.9081
Lsm5	5.68545	6.24621	83.8159	75.8001	105.076	90.7663	2.38024	40.0358	62.7179
Dek	119.12	146.605	57.9139	75.7353	49.7747	68.3584	123.34	75.0627	75.9764
Sf3b2	41.131	48.9242	68.5079	75.6409	75.4438	72.9683	37.7153	75.273	93.7569
Lrrc42	41.7178	33.8131	79.365	75.5743	71.4519	66.7369	45.8415	98.3809	83.2344
Btbd18	80.5522	97.7724	87.1981	75.2985	69.9303	68.7983	49.4165	106.287	77.7193
Pdrg1	19.0554	29.7949	30.3959	74.9803	34.3519	60.8929	9.94164	37.8813	50.4489
Strn3	24.8654	35.3539	74.4461	74.9537	68.7389	78.1768	18.4864	66.5755	74.967
Satellite,26,SYNREP_MM,2	31.1712	30.4392	66.1006	74.9506	50.1221	24.2832	17.9726	25.6985	4.7241
Mpc2	29.0488	34.3588	79.6363	74.8854	85.0485	83.7337	19.5478	58.8716	76.9494
Wac	49.9098	47.3959	67.6217	74.8004	53.0312	72.0547	30.9625	81.4338	75.1911
Heatr1	10.4484	10.75	77.3602	74.7937	74.8175	67.5886	6.21409	70.3267	66.8703
Gm22009	13.1745	21.3645	44.6323	74.7632	42.5469	52.5318	12.1745	41.5532	43.0114
Gm49064	82.2547	61.1099	92.741	74.7582	105.874	99.7835	59.789	78.5806	95.8043
Mcl1	29.4418	35.7143	78.0812	74.7465	98.4535	92.8622	29.8802	82.8058	83.3834
Gm49089	0.0170093	0.0904325	37.302	74.6494	69.9174	84.1419	0.0137284	35.4249	71.5411
Kars	54.0187	65.3805	98.2311	74.6383	94.1476	79.7997	44.9214	89.7353	78.1561
Rsl24d1	43.0539	37.6788	73.7074	74.4309	70.9924	70.3867	30.4717	83.9432	93.7974
Srrm1	49.2759	60.6004	79.0034	74.3653	64.4641	69.9148	45.074	67.6844	63.165
Gm13841	4.59252	8.54538	56.9357	74.3274	62.0997	69.2723	6.90384	52.6351	90.687
Brd2	76.0029	107.279	64.7036	74.2464	62.2405	64.1847	67.0251	83.5464	77.4373
Uba1	38.7382	36.226	67.9781	73.9729	82.4644	70.8069	44.395	74.8516	84.9746
Rrm2	34.3311	37.0522	81.2814	73.8967	90.8851	83.0718	33.9266	71.529	77.3607
Ppat	29.077	31.9231	88.399	73.782	84.3612	85.8835	13.5283	63.4609	77.4475
Ell2	34.8003	42.3633	69.0259	73.7606	55.2454	67.1893	17.368	76.92	66.9127
Dkc1	59.2766	54.461	74.615	73.7603	66.0753	67.5946	43.9774	82.7344	79.1769
Polr2e	58.5727	62.2283	94.1137	73.7215	92.3513	83.7708	35.4883	104.504	114.136
C130074G19Rik	8.56708	11.1089	92.8862	73.6204	95.0528	90.7129	4.10393	87.5037	101.783
Tax1bp1	26.6416	29.7006	80.218	73.599	74.1234	71.3306	23.9706	73.7343	80.5531
Ubtf	34.9233	43.2194	81.1697	73.2897	82.3033	82.5967	25.6425	100.84	95.7838
Cnot1	24.7944	29.6119	71.4169	73.2813	63.5579	74.7359	17.918	72.5087	68.8649
Larp1b	53.592	38.9828	95.8605	73.2614	90.8725	89.9952	35.3147	82.4658	90.3428
Snrnp70	46.0811	40.4915	76.0276	73.2491	72.7157	70.9716	32.405	71.3646	74.5163
Cdt1	48.7636	51.0503	78.5316	72.8238	88.2254	69.57	37.5227	99.3094	94.2863
Sirt1	65.4908	69.948	58.4458	72.802	51.2309	55.5086	32.4806	61.3129	53.7107
Pdp2	29.0253	33.8157	66.8527	72.6744	111.173	99.7612	21.4183	77.9707	97.0783
Sos1	11.5764	14.4402	77.3053	72.6607	56.5818	68.2256	6.91785	73.3298	66.0875
Cul5	19.0202	22.2495	76.4169	72.4421	87.4384	90.3895	15.3579	51.4478	75.2387
C130026I21Rik	39.0436	30.1804	71.8931	72.4275	79.2431	84.5757	4.49827	1.98994	1.68863
Gpx4	18.6331	27.9287	54.405	72.2555	68.3789	70.4414	18.9618	59.6023	74.6527
Prpf8	19.2396	24.1754	75.8624	72.2209	84.2726	75.3442	15.0589	69.3542	73.2726
Atp1a1	17.3467	26.8638	61.6726	72.0092	76.472	82.9523	20.1909	62.5869	98.8535
Lrr1	19.4795	16.4985	100.933	71.9482	107.638	88.582	16.1153	79.7181	87.428
Wdr74	16.7272	10.843	90.1547	71.9443	91.0114	67.5467	8.86584	93.6803	90.063
Mrto4	19.942	26.4407	76.0657	71.922	78.3378	83.4843	13.2826	80.7663	84.5296
Topbp1	32.7042	34.4859	71.9258	71.8635	62.6625	63.1217	29.0542	74.2939	74.7444
Ubl7	27.0366	29.8256	75.4742	71.8158	71.7895	78.7658	18.7935	63.4923	69.1137
Uqcr10	18.9703	17.8898	58.9986	71.7988	84.9984	77.3948	9.45272	43.0318	51.6944
Dnaja1	13.6259	16.042	76.6489	71.6731	91.0481	82.7935	11.4436	54.7496	82.4913
H3c7	231.957	200.157	57.0652	71.6351	52.6439	61.5544	267.712	106.158	74.9459
Psmc1	18.2762	14.4688	72.867	71.5357	80.8077	83.0104	13.2322	78.9385	96.2809
Safb	55.4208	58.8026	73.3226	71.5216	61.242	63.689	36.9019	117.883	93.8117
Dynll1	65.0147	103.615	60.231	71.4609	52.9229	52.7931	42.8345	43.5795	43.2417
U2af2	23.9506	31.4449	60.1397	71.4389	65.8336	65.9869	28.6833	56.9201	67.113
Ube2s	122.838	78.2278	74.3772	71.3865	85.4733	67.226	176.579	100.414	107.122
Paip2	20.6457	25.9239	64.8105	71.1793	67.5434	71.6802	18.7387	55.5038	57.6846
Mki67	150.323	135.93	64.9602	71.1741	47.2614	52.8962	97.4309	82.7654	56.3977
Nfyc	49.5033	47.738	78.3977	70.9367	71.843	75.3781	47.4599	76.7637	100.573
Cct4	8.63998	9.52731	80.2299	70.8844	84.463	84.879	8.1498	69.0796	83.1798
Sall4	42.4521	50.8296	69.4181	70.7968	81.9875	67.5795	43.45	71.6158	71.8595
Tcea1	72.8156	78.2966	61.7382	70.7965	57.4088	71.5403	73.2292	64.4417	61.2314
Chd1	44.8284	39.9731	63.0731	70.7094	44.9746	56.5532	29.1242	84.6871	61.2844
Rpl10l	53.6851	60.4097	56.0892	70.7011	49.9139	60.5221	32.842	68.693	68.3023
Atp5c1	21.9416	23.6631	73.6618	70.6599	76.0435	73.5203	17.1277	72.2198	82.1939
Nasp	49.8886	41.2769	90.3935	70.5691	87.0399	80.2325	41.4786	93.8794	77.6626
Psma4	27.9035	30.7201	77.4088	70.4253	73.5044	74.3254	13.8516	69.0311	96.4423
Ankrd10	21.5385	21.7349	53.6924	70.4158	64.7589	77.454	15.7757	80.0204	85.017
Cct8	22.2408	24.1112	64.7943	70.4093	70.8849	72.326	17.4359	74.1415	84.3128
Rfc1	27.1639	33.9813	63.8201	70.3521	57.5831	69.7679	29.4351	55.9347	61.824
Naalad2	16.3237	17.8892	78.6212	70.2389	87.0478	94.1119	11.4511	44.6585	73.5515
Psmb6	20.9368	20.3809	64.2958	70.1624	77.7374	73.9616	19.4462	66.489	102.786
H2bc13	15.4606	13.7175	34.9856	70.1466	83.3566	121.099	21.6733	98.598	113.779
Hmgn1	34.5677	28.0307	71.847	69.8341	64.8469	77.2838	47.4478	124.679	143.381
Acsl4	6.51773	9.52899	61.587	69.6978	50.5286	64.838	4.21544	68.1565	56.9246
Gm11545	176.288	230.986	83.263	69.6673	118.409	80.5935	238.747	51.9277	85.5528
Tent4b	37.107	35.2094	72.9819	69.4519	76.0431	82.8981	30.8531	72.5406	77.1026
Rpap3	37.01	33.5024	78.8021	69.3944	68.1711	75.4409	23.4231	81.3449	76.2026
Ppp4c	65.0725	64.9769	80.8156	69.2427	84.3035	68.4346	53.9157	83.3006	88.2196
Ccng1	6.33255	29.3891	8.28192	69.2212	8.36714	33.0926	13.5835	11.9723	25.1817
Brca2	95.2324	96.7964	77.1937	69.1518	56.4364	68.9678	80.6264	87.5357	77.3107
Rnf10	155.557	190.557	81.3366	69.126	69.7654	61.2522	178.922	99.3546	75.2193
Eif2b5	19.5179	24.4904	71.3944	69.0867	78.4818	77.2049	13.2069	72.9231	97.5738
Bnip3l	24.3094	30.88	58.8612	68.9487	73.2014	71.3667	29.4255	53.4668	63.435
Cenpe	50.8819	34.7921	110.446	68.8908	89.7265	96.8501	30.9701	121.406	100.021
Mif	4.70107	9.61139	51.3785	68.8538	63.0233	69.6029	2.81586	40.9272	81.551
Taf7	103.776	110.503	62.3065	68.7519	57.1231	55.7245	83.514	86.741	77.184
Socs3	16.4383	16.7076	59.6252	68.7307	55.4461	60.9698	16.7712	68.811	60.8434
Prr13	54.9694	60.8019	85.5082	68.6813	94.2429	80.648	50.7789	58.5577	82.6765
Rpl30	8.88288	9.97429	63.8526	68.6645	73.2303	74.146	6.06836	80.8553	94.6708
Gm15753	92.8662	64.2069	149.057	68.6011	160.198	100.685	28.0199	19.1951	12.8648
Psma7	7.4415	5.97213	69.1197	68.4412	84.0956	82.1717	7.74738	71.9524	111.751
Eif3k	16.1837	22.996	68.706	68.361	79.0448	77.8491	11.7436	62.0606	83.5884
Pno1	26.2781	28.7715	53.9349	68.2837	52.8516	57.6699	17.4496	85.3923	73.3889
Satellite,537,SYNREP_MM,4	17.9992	28.3006	89.8602	68.2743	44.867	23.7485	20.2188	24.0365	4.83055
Eif2s1	30.6057	35.3083	76.05	68.2528	68.4627	74.8085	19.5775	69.9886	81.3822
Gm50383	24.356	12.1672	85.3116	67.7969	85.0897	88.5595	27.0683	61.1378	70.0654
Ppp2cb	63.3295	73.6026	68.8952	67.7473	60.9538	62.4823	41.613	93.564	80.6212
Ybx3	44.9935	52.497	73.9778	67.6737	94.0652	86.9218	78.9908	77.1266	108.671
Cnot8	86.1175	97.8384	92.052	67.6233	75.2907	64.99	80.4149	90.8636	79.4536
Vcp	18.0545	21.6533	51.09	67.5403	54.7106	63.3648	13.1969	57.8325	68.4047
Zfp622	67.3436	58.2446	81.5259	67.4922	64.6014	57.763	40.6224	96.5473	72.2993
Gm22767	25.3253	39.9656	39.2387	67.4656	27.1072	40.3103	15.9442	16.8782	14.0514
Rpl17-ps5	5.30163	10.3549	58.3312	67.4043	56.8378	67.2183	3.68666	17.7249	23.5846
Snx6	28.0902	28.0466	68.8902	67.2423	69.7849	73.2525	21.1245	61.4482	75.9107
Acadm	11.1971	14.6962	75.0852	67.2197	85.8051	89.6768	14.6545	68.5603	86.9416
Atp5k	8.52288	10.2626	68.9746	67.0845	84.3432	76.5929	5.32545	40.2681	53.5162
H3c3	18.7466	17.0055	45.8166	67.0556	58.825	62.9259	19.1616	82.4363	79.6984
Rars	26.0849	26.1447	77.5902	66.9982	69.2791	60.7356	11.2553	86.0684	76.3974
H2ac12	41.8268	36.8153	64.7363	66.9682	87.2045	103.427	27.8048	57.1521	91.6829
Gm24336	28.9088	35.9598	47.6676	66.9512	51.4377	56.1522	32.3064	55.838	60.554
Mfn1	28.8464	39.2469	53.8061	66.9011	57.1396	63.792	32.1426	36.7536	45.92
Kmt2c	117.673	127.63	79.3842	66.8756	59.9764	69.7257	125.042	77.2718	69.1898
Tpx2	63.1529	52.6005	83.7036	66.6379	70.4017	69.2386	42.7522	80.0471	72.3485
Nfyb	26.5314	34.5563	76.6262	66.4873	59.6309	59.8806	19.1278	76.312	81.485
Tfg	24.8914	34.3632	55.5672	66.4847	49.0377	57.3633	16.9261	66.3301	61.911
Mrps24	8.61061	11.2508	56.0189	66.4379	69.5317	62.2753	7.36276	69.5437	75.1077
Eif4h	10.3755	12.6393	57.8633	66.3612	74.7768	73.439	7.76817	60.9564	78.6441
Lmnb1	50.2678	46.7248	76.8152	66.2295	83.3911	74.3573	65.8636	67.1354	89.2085
Eif4b	31.87	38.406	74.4701	66.2042	89.413	79.9074	35.1214	58.8553	71.079
Ptbp1	65.5133	89.4042	72.5397	66.1583	126.78	92.6749	68.1287	101.955	129.706
Rbm25	38.6779	53.8706	64.11	66.0735	58.2096	70.1925	34.3826	64.7653	64.2604
Snord78	4.60819	15.7436	35.3158	66.0594	52.8699	73.4926	5.17262	35.373	51.0349
Pak1ip1	47.0119	42.6644	95.597	66.0551	81.5278	67.9386	42.1172	112.233	107.849
Cdc27	47.5634	63.0554	66.7852	66.0149	60.9359	62.1219	41.2453	55.9966	46.6727
Kcnk6	12.3219	15.4718	74.0898	65.9937	83.5976	68.4493	6.30922	62.5223	64.2008
Eif3d	4.69592	7.21182	57.8962	65.9703	73.2072	76.6737	3.35783	65.3563	89.3868
Parp1	15.1447	16.8111	86.0174	65.6404	94.9017	84.3216	9.69522	65.3883	80.4984
Brd1	86.5586	103.737	72.0657	65.6196	62.7361	62.2392	83.1518	67.3609	61.6847
Trip12	209.912	258.151	90.6719	65.6122	70.0511	68.9324	269.539	115.569	91.862
Esf1	44.9129	56.5294	81.6435	65.4522	48.5132	63.3929	27.1466	97.4318	73.3358
Smc4	56.5713	46.1472	63.2044	65.4321	60.3176	61.7192	38.9419	50.0592	59.522
Slc25a5	29.4029	35.8399	64.4157	65.3558	84.247	68.6463	56.6278	58.7389	84.8637
Atp5pb	30.7901	35.4436	61.8396	65.3014	67.6745	69.2586	24.7953	78.4644	90.7333
H2ac15	19.0878	17.2192	40.1549	65.289	72.8794	116.147	13.2599	46.5753	82.9708
Ube2c	46.7561	44.3366	92.5122	65.2822	110.026	81.6202	30.0225	76.5248	97.87
Rbm39	42.4213	37.5755	67.1795	65.2817	63.651	66.9281	39.6824	79.9397	81.4025
Pelp1	17.0477	20.8397	84.8735	65.1998	84.6066	65.3121	11.786	75.7228	79.7656
Pdha1	8.71096	11.729	67.6452	65.1772	89.2814	85.908	7.96396	63.4198	80.6986
Sap30	119.282	124.995	47.7325	64.6803	41.2328	42.4868	118.389	64.7931	51.7802
Ppan	36.2472	44.1652	86.454	64.179	78.3435	60.8408	16.2582	105.666	83.4291
Psmd11	26.4609	24.4511	74.41	64.0931	83.2435	73.6101	23.2054	76.7781	89.175
Rn7s1	26.2403	27.8035	15.4977	64.0236	14.1933	25.7637	49.2415	37.541	31.5584
Arpc3	28.1922	34.9599	49.447	63.6918	48.16	52.8222	24.4852	48.5339	52.9852
Psma1	17.9671	28.2707	51.4766	63.5897	59.158	68.6681	15.2523	45.8173	60.4891
Pprc1	33.2709	38.4318	80.6614	63.5122	80.6831	56.9668	17.2298	66.2639	63.2992
Mrpl12	23.1013	25.5717	75.7602	63.496	75.2373	73.7519	12.8852	61.1274	73.5531
Slc6a8	0.90317	2.58649	55.1026	63.4183	79.8601	68.0184	0.961492	60.761	80.7054
Kif22	39.0433	32.6091	80.7772	63.1868	70.9932	53.8621	21.7347	73.86	56.8587
Atad2b	58.132	69.5806	63.2005	63.1222	45.981	58.61	53.9992	79.0068	67.4763
Srsf2	42.5465	41.3858	94.1748	63.0936	109.196	90.3852	35.478	72.3761	105.303
Ptp4a2	87.1151	112.812	62.8708	63.081	66.4638	64.4915	94.6793	57.8004	56.137
Trp53inp1	35.559	63.9179	23.1698	63.0703	15.0474	35.7738	42.5559	27.7113	31.4922
Nol9	58.8194	81.029	68.1327	62.9077	56.7608	57.4365	40.5349	90.1718	70.7775
Tnks2	12.4767	14.5551	75.3181	62.8422	63.0221	63.7189	11.9331	71.7484	74.6821
Mrfap1	21.5906	23.3423	65.2119	62.838	60.118	52.2302	16.0581	70.1101	86.7749
Pdap1	19.7022	15.7045	56.1264	62.8314	59.1326	70.343	12.7727	61.7787	72.4934
Srpk1	73.8422	91.7906	79.3588	62.7292	76.3145	61.6104	89.8507	66.1805	66.3822
2410006H16Rik	16.885	34.169	49.2327	62.7267	58.2347	73.3357	16.4451	52.3568	77.8312
Hnrnpk	36.9324	49.6585	54.2207	62.7107	62.9671	64.7746	25.2161	57.2252	62.6318
Rbm27	66.6799	77.7858	61.1333	62.7042	36.4758	43.6725	74.6488	60.2881	41.8005
Zfp936	51.1175	47.8781	67.9276	62.6896	58.732	54.8308	22.0117	52.8772	38.1571
Hspd1	26.5023	28.1416	61.9635	62.578	55.6707	68.4388	25.5184	53.5051	62.1742
Rps19bp1	28.0193	42.5634	70.0178	62.53	62.8229	62.8424	23.5527	62.3565	55.6827
Chd4	41.8264	32.5499	65.3629	62.52	58.556	60.4474	54.1728	52.2473	61.2355
Aggf1	36.6518	51.7179	64.9207	62.5017	58.347	53.3675	29.1422	81.2262	68.6872
Sesn2	75.5498	113.961	34.5724	62.4574	23.7077	36.2213	55.3242	45.9821	42.4662
Leo1	19.0955	28.0804	54.861	62.3971	53.7808	53.2775	11.199	61.1644	58.6587
Diaph3	64.8417	69.2359	58.5296	62.375	46.9643	48.6713	78.4603	93.7912	80.118
Paics	15.0032	20.2245	67.4273	62.3613	73.0491	69.2213	11.4486	54.0794	71.6311
Rbpms2	115.418	135.805	60.9583	62.3612	61.1047	62.8343	179.487	51.6526	55.6116
Tnpo1	41.2833	64.6197	65.822	62.3266	63.1144	72.7197	52.5404	60.5144	65.5137
Spdl1	89.0364	63.3086	59.2724	62.2706	43.952	55.4994	52.3515	64.2414	57.4132
Hipk3	15.6471	20.241	50.0834	62.2688	47.5285	58.063	10.8331	47.0505	55.1902
Wdr36	21.8943	26.4997	60.4054	62.2193	54.8972	48.9024	13.1871	58.5474	51.7996
Zfp568	17.2671	19.8352	78.0045	62.2042	82.4469	77.5543	15.5901	63.6976	68.1959
H4c3	105.173	125.613	39.9227	62.1909	42.8001	60.2238	110.508	64.3486	62.563
Gm24245	43.4853	101.141	71.0552	62.183	41.1511	66.688	34.4177	27.4674	22.507
Wapl	257.506	326.5	68.4981	62.0241	49.2082	52.6864	269.261	81.7045	52.3487
Cd164	38.4801	52.0399	49.7997	61.9771	45.5041	47.1142	42.8131	53.4592	57.6114
Lrrc59	32.4655	43.8826	49.1441	61.9066	60.0251	73.9298	28.0951	53.8325	72.017
Sae1	17.5904	19.1999	60.9407	61.8681	54.5992	56.9068	12.9263	75.4265	77.7413
Ugcg	54.0013	50.4666	68.1997	61.8625	69.2211	66.1555	59.7667	74.1382	80.6361
Rock1	261.627	335.47	65.3559	61.8319	45.8928	55.2869	273.857	75.9682	46.7251
Ptdss2	19.7483	24.3118	65.0705	61.8039	62.0638	66.6164	11.7011	69.6294	68.3231
Gm15452	38.6808	54.7354	52.691	61.7851	49.2748	58.341	36.6532	27.601	21.1404
Spns1	18.6751	25.0282	60.5316	61.7734	81.7002	68.2759	12.8087	63.0829	82.2508
Bcap31	29.1527	26.0943	61.9811	61.7659	65.1074	62.3921	20.6099	77.8079	72.5891
Irf2bpl	5.63496	5.67596	39.7265	61.6898	39.9528	40.7944	4.06634	42.3288	37.9523
Sugt1	20.62	19.622	73.4959	61.5606	81.8666	72.9597	13.8956	56.3652	69.6818
Ddx18	43.0071	39.6702	67.988	61.5396	60.7178	59.6241	18.7354	52.8448	52.5915
Rrp15	18.2784	21.275	65.1103	61.4862	62.0161	63.4987	12.8374	72.8913	86.5025
Sod1	50.0009	68.4516	38.4591	61.4122	37.267	57.6277	52.4873	70.3882	63.1422
Jmy	24.0443	19.6583	66.2455	61.342	43.6824	51.5345	12.3498	80.0844	58.6257
Tdpoz4	60.179	58.684	67.3516	61.3115	52.3516	41.811	70.0634	97.6403	68.6456
Zscan5b	97.0762	89.6749	57.0812	61.1395	33.3858	29.9826	69.4131	66.5579	41.5745
Paip2b	43.4876	69.9421	61.4171	60.9884	64.6224	56.8828	45.1523	58.7659	63.4163
Pramel6	18.566	17.1319	77.7799	60.8369	95.6313	64.4853	13.3449	54.5377	57.9087
Phf3	64.4965	82.265	57.0049	60.7986	47.5092	60.8987	75.5272	63.5269	62.4705
Polr2m	10.319	16.6029	50.625	60.7673	46.8286	62.9077	8.57955	62.9441	70.0289
Ctsc	8.88621	14.6329	68.0778	60.6609	65.1092	63.5997	4.34373	50.1804	58.5729
Ppid	18.4103	21.6175	48.9228	60.5717	51.3925	58.091	11.9565	65.5413	56.7391
H4c6	10.7653	13.2927	43.3939	60.5603	72.7194	83.8055	10.9392	73.3992	78.5457
Arf6	64.782	68.7816	49.9022	60.4756	45.0433	49.4805	68.3002	74.2914	57.9802
Gpn3	23.0555	35.8577	52.485	60.4559	53.6574	58.1102	18.5634	67.282	68.9611
Slc34a2	184.406	190.613	67.4404	60.3219	43.8056	44.3703	107.313	78.6194	68.656
Tmem120a	42.1668	50.1287	52.2788	60.2662	53.6896	48.9669	30.3406	72.5357	75.1503
Baz1b	46.7564	63.4331	57.9167	60.253	42.7961	48.7758	60.6662	68.3058	54.8735
Hnrnpm	21.4307	26.0758	55.4936	60.1803	56.7882	55.6753	13.1055	64.6918	64.3787
Cd9	7.33865	10.1911	56.2048	60.1687	71.279	64.4346	6.00953	50.7298	64.6964
Arf1	78.3663	82.1764	65.3707	60.0259	70.3527	56.4466	90.5505	57.8366	70.9225
Nckap1	78.5491	83.0142	49.4574	60.0252	45.4019	59.78	88.7859	63.594	53.6468
Snord21	3.29609	5.23465	25.187	60.0177	34.2472	45.812	2.08096	28.4615	39.4898
Naca	15.4825	17.6458	56.398	59.9893	69.7322	65.2487	12.3838	57.4904	78.3076
Gm22579	12.4339	11.9434	42.3477	59.8839	54.8572	61.8402	5.58387	64.8753	72.8972
Ftsj3	19.5311	18.7603	70.453	59.8262	77.6403	69.1238	12.714	74.455	91.0323
Asna1	23.3273	24.792	39.6741	59.6872	45.3909	55.3658	17.9357	54.0379	56.755
Ssr4	7.83688	6.88261	64.2208	59.6521	82.9741	73.8428	5.27049	55.1592	80.15
Rnps1	43.5756	50.3123	64.8457	59.6326	64.2827	63.0369	53.4122	61.6908	63.2522
Stmn3	14.5471	24.1964	62.935	59.6022	67.6198	63.3018	7.18379	62.1366	76.4607
Rps4l	19.7797	22.9075	59.8474	59.5311	80.8646	58.4581	9.98373	52.5487	69.5907
Cherp	26.6958	36.2914	68.7114	59.4923	64.6447	57.2084	16.9735	56.9661	64.2068
Cth	9.53564	11.8997	54.1705	59.3226	56.3919	61.4242	10.1568	50.5391	74.8399
Cox6a1	25.8558	36.4063	49.7217	59.201	61.6763	60.9554	19.9555	49.5571	65.8518
Gm38100	19.2731	17.3539	48.0844	59.1196	56.9966	57.7083	11.1685	56.7699	64.5455
Atp5j	8.15916	10.7558	72.6999	59.1173	78.7371	68.1066	4.33153	42.4816	70.1996
Sun1	12.2283	15.3873	60.0356	58.973	64.2729	58.9264	8.69508	53.6069	69.6956
Plk1	36.0184	34.4228	66.9974	58.9055	48.9081	45.189	25.8876	70.0847	58.7997
Zfp706	46.3718	59.6179	43.172	58.8904	53.8144	58.5303	50.0249	38.2312	44.1567
Ccdc25	31.8606	19.7378	61.7111	58.8857	55.7053	57.9694	21.3056	68.9379	68.3593
Racgap1	52.5661	48.5924	86.5749	58.7779	86.4803	60.9791	35.6044	75.6873	71.8389
Eloa	79.8997	61.9123	77.8677	58.7568	67.817	69.3056	62.7708	78.102	70.2085
Prmt5	18.4042	24.1585	55.7746	58.5666	64.759	54.1266	11.8353	51.0888	58.7751
Zmynd19	57.4476	65.3485	64.8109	58.5403	46.3588	57.0918	62.897	75.7477	66.7137
Cul1	219.18	221.73	71.4726	58.5321	58.8708	58.5782	264.451	76.3567	60.2808
Rnf11	16.7843	18.0171	52.2875	58.4907	48.7963	54.9505	10.2455	42.8137	44.0274
Rfk	29.9654	35.5164	43.3268	58.4476	61.1065	57.3014	36.3064	39.2629	58.0062
Papola	21.664	25.5326	58.0616	58.3954	67.9494	75.857	14.9594	50.9299	62.4425
Kdm5b	55.0821	41.3609	65.4277	58.3525	47.0099	48.3149	31.9821	61.4538	57.2076
Stac2	31.5476	38.45	46.5876	58.3077	48.6799	49.671	19.3069	56.1111	53.9357
Dstn	24.5529	34.1178	37.4104	58.2976	45.6787	44.2781	28.1446	30.1108	33.2312
Pou5f1	36.1801	41.9292	60.2758	58.2811	101.154	67.4267	59.5288	39.1711	97.3537
Mphosph10	57.1144	73.8118	76.5807	58.2655	61.5749	56.0758	47.3222	77.8226	65.3974
Mfsd14a	43.6355	53.7555	55.5022	58.2479	54.1232	52.7217	33.8435	69.8188	53.8175
Elob	16.3507	24.7809	40.3405	58.2392	50.6258	54.7912	12.5192	48.6205	58.8245
Rps15a-ps7	10.8282	9.63985	41.7607	58.1944	66.667	62.9893	9.97586	49.0464	58.5033
Akap1	30.649	31.0721	64.2996	58.1876	59.9509	49.7942	28.5063	73.1514	64.9416
U2af1	36.7506	44.1946	54.0804	58.171	53.1234	50.0228	31.3657	63.4198	71.6127
Rpl36-ps8	9.72731	13.2324	49.2753	58.0843	65.3526	46.8201	6.04551	46.5136	64.2681
Rbsn	61.0717	71.7775	69.6774	57.9604	41.2071	49.8345	40.3324	78.4054	64.7314
Glul	56.5678	71.1654	58.413	57.954	63.7259	51.6342	41.8133	60.5488	66.7179
Akirin2	107.415	104.952	57.0538	57.944	52.6236	55.5039	139.46	58.6787	50.1878
Gm6104	29.1739	54.9348	35.1814	57.729	26.2053	37.3737	19.4977	28.4757	17.6767
Gm6477	14.1089	19.5715	55.7477	57.7229	63.3371	73.3868	12.3145	45.917	70.0587
Rpl14-ps1	4.40104	4.90898	53.6342	57.6786	63.8702	61.5909	4.49219	66.4662	105.281
Pom121	94.913	103.631	66.4984	57.5675	63.6371	51.7279	74.958	60.1084	51.0292
Ubqln1	57.2755	75.6489	54.7368	57.5211	57.2506	56.736	74.0179	61.6623	55.1017
Gdi2	44.2218	47.8399	56.4582	57.3964	56.1235	60.0961	53.8441	57.8835	62.3093
Oaz1	90.3189	93.5444	60.7304	57.3065	66.5862	60.3029	106.976	94.5045	97.1485
Snx3	19.8234	10.0223	78.8774	57.2929	78.5717	72.4778	11.8422	52.4302	70.3018
Gm10275	4.97349	9.14778	42.589	57.1781	48.7743	59.0461	2.85563	26.1825	38.8652
Rpl38-ps2	3.52034	6.39172	42.9187	57.142	52.1061	60.9768	1.57416	31.1044	33.2222
Pqbp1	8.58204	12.5028	51.8682	57.0983	51.9692	53.6897	8.1031	75.6987	59.5795
Zranb2	19.861	22.3083	42.3747	57.0977	46.1202	64.4283	21.0945	55.5602	49.0149
Serinc3	21.2232	32.4658	61.4488	57.0654	63.379	52.2792	14.056	50.9513	59.245
Hdlbp	75.0671	89.1287	52.386	56.9666	52.847	62.4371	95.0614	52.0375	59.4068
Zbed3	2119.17	2333.62	35.1876	56.9653	33.2059	26.5514	3728.4	252.015	53.2759
Rnf2	64.7433	76.4326	48.4101	56.9399	40.8173	54.3838	65.4026	41.4993	40.5462
Tomm22	20.8379	25.23	56.8594	56.7777	71.9678	61.8394	12.4635	65.2454	76.0069
Nifk	43.1632	48.1398	64.2419	56.711	61.1845	58.559	24.6203	64.0433	69.8776
Gm11544	215.448	252.086	56.2156	56.7044	34.4355	34.7755	127.594	57.8884	41.0338
Taldo1	17.9535	21.2051	53.0321	56.6215	61.6688	53.8509	13.7896	60.2964	68.3656
Psmb4	8.7713	13.948	51.0151	56.5499	61.0625	59.5889	7.30546	74.6557	83.4813
Nop14	36.709	46.1168	65.3393	56.5467	54.7048	48.8073	26.3564	62.0463	54.3259
Tomm20	14.7667	14.1759	65.9933	56.2707	76.4275	71.2776	6.74744	46.3064	64.6337
Snord83b	0.657303	44.2391	8.74391	56.1746	11.8807	28.9483	5.0527	6.82485	11.182
Eif4a2	26.3114	26.7335	43.3048	56.0592	53.6097	64.4275	27.0862	68.0647	80.4722
Uap1	29.7991	29.4315	76.4031	56.0449	79.1285	69.739	20.2297	72.3226	79.1703
Gmnn	82.489	82.5665	68.1654	56.0396	57.1736	47.0605	65.5338	67.8106	57.5262
Rrp1	12.0153	20.5615	48.6756	56.0287	53.6368	56.0583	11.2361	59.236	67.212
Nol7	34.0462	39.3555	49.6722	55.9503	53.4516	55.5576	11.2329	38.5131	42.4068
Morc1	49.0809	60.3839	47.4609	55.9308	38.2225	45.8157	48.463	62.5288	51.877
Gm3724	6.68545	11.4432	40.3045	55.7116	46.6464	52.3094	2.70907	21.5332	25.7482
Supt4a	37.269	46.2335	52.4894	55.6133	53.4249	52.0847	24.3057	71.3813	63.397
Ywhaq	32.9702	42.5032	55.2704	55.531	67.782	63.8216	36.54	71.8454	90.2844
Eprs	16.6548	16.8353	65.2674	55.4797	55.6996	53.868	10.8203	43.9019	58.0537
Cul3	88.8539	57.1922	59.8058	55.3969	36.4992	45.2176	45.551	75.3913	54.4769
Pnn	72.2187	39.7196	75.4309	55.2625	67.5804	60.6809	72.7095	105.636	79.8881
Cad	8.94809	10.6455	59.0531	55.1722	63.0023	55.5212	4.35168	52.3075	70.2435
Caprin1	17.5954	14.6046	60.5039	55.149	60.2704	65.9378	18.0914	60.9596	65.3503
Srp14	70.0859	71.4281	64.699	55.1441	63.8532	67.9268	77.7224	83.0364	80.1576
Dnajc8	80.4736	71.6079	72.1535	55.1378	66.4264	56.5466	92.4185	63.0345	68.6174
Gtf2h1	32.7843	45.9057	49.1009	55.0984	43.6476	53.3703	23.0154	57.6027	59.2692
Akap8	55.9611	66.3883	65.0654	55.0647	63.8987	50.5724	34.5226	93.1665	75.7292
Tma7	8.38616	11.9749	47.0475	55.0568	55.943	60.8427	5.92581	32.4393	37.2101
Nek2	64.9922	50.5046	62.019	54.9694	52.7851	48.4203	39.7719	80.6098	61.6028
Psmc4	8.44274	9.96268	52.358	54.95	68.3918	63.5347	5.69022	40.6353	57.3672
Mdm2	49.9235	53.2213	42.7799	54.9308	31.1677	41.4895	45.7525	55.2471	46.4841
H2bc1	85.6454	82.5183	26.9313	54.9138	26.2022	103.02	97.6209	76.7185	101.963
Ankrd13c	58.1195	64.2426	54.229	54.9003	49.6597	56.8805	57.2601	57.851	57.3137
G430049J08Rik	1.91881	2.33527	30.125	54.8913	37.312	48.4064	1.47172	32.1741	53.6528
Rpl36a-ps2	6.89251	4.74731	52.9773	54.8783	84.0371	71.0528	3.94332	61.1582	98.5976
Atp5h	12.2059	15.8351	53.5449	54.7336	58.2398	61.1884	14.5015	48.3649	71.8785
Strn	211.493	279.162	51.0467	54.5308	38.0436	52.4296	273.128	76.9209	47.7107
Cops4	24.6853	29.6929	50.2479	54.5067	54.2885	54.027	29.64	56.3793	58.8938
Bag6	15.5004	18.8025	54.3869	54.4584	63.8881	58.4747	13.5923	49.6253	59.11
Rnf19b	78.7368	87.6111	64.5158	54.4132	58.7539	48.0186	101.593	98.4805	84.3644
Supt6	35.8328	39.7054	67.2938	54.387	61.2698	55.3768	27.1586	66.0214	61.5727
L2hgdh	11.7071	14.5688	54.9961	54.3562	52.6971	56.7804	7.4142	66.8619	64.4433
Zmiz1	9.78246	15.7788	62.5121	54.3451	55.247	53.0864	12.2063	52.7373	59.6566
Gars	20.1433	26.5556	51.8763	54.3314	55.8227	56.3742	27.1386	45.4403	63.2249
Nop53	11.6032	18.2914	47.2959	54.2832	56.6958	51.395	6.28045	50.3744	59.8634
Csnk2b	84.1895	91.7554	57.5203	54.2444	55.8406	51.5574	72.7255	57.172	53.9489
Snora69	11.6365	22.5899	25.4157	54.2284	27.2801	33.5677	10.8345	24.528	27.59
Haus6	31.8515	35.5507	67.22	54.1641	51.4159	53.6222	22.5028	55.2231	49.4279
Tmem229b	8.09205	10.439	64.8741	54.1632	58.1424	55.3412	7.74255	55.7287	52.3757
Srsf1	46.8743	53.168	56.2187	54.1431	65.6878	69.8034	34.089	75.5602	80.6618
2900097C17Rik	13.0276	14.84	66.7807	54.1413	65.5842	55.6656	6.97612	79.198	61.6273
Brd4	55.8784	66.423	57.57	54.1342	50.0939	58.0353	63.5516	48.5466	50.7781
Pemt	17.5122	10.939	74.1398	54.1257	91.6678	78.7945	11.7012	52.6811	82.8004
Polr2b	33.5737	34.224	47.1599	54.1202	48.0909	46.9551	23.2363	44.6171	46.5996
Psmc2	9.15261	9.69503	49.656	54.0867	55.8042	53.9858	7.58833	49.301	64.3952
Drg2	14.3984	17.4082	66.7429	54.008	73.3112	62.4326	11.1186	53.0956	68.6567
Gm10718	223.619	218.535	28.8991	53.973	21.2879	16.6108	39.543	15.5768	3.58404
Sptan1	32.5328	37.405	57.1458	53.9137	59.7303	60.5471	27.4674	60.9653	66.6793
Gm12627	58.9168	79.8937	38.3766	53.8568	36.2135	32.5164	27.0184	45.7597	29.3671
Cacybp	15.887	25.757	51.4429	53.8069	57.5845	58.6108	12.655	60.5648	63.8132
Gm26079	21.3367	43.9249	38.4235	53.7597	25.794	41.3525	24.4215	21.6668	17.4918
Pitpnb	15.529	18.5937	47.0512	53.7433	49.165	59.4243	7.83263	56.1585	61.2364
Fam120a	8.81519	11.7938	48.1134	53.7344	46.5248	52.1923	8.81027	50.8456	49.4099
Tomm7	8.4596	14.3634	64.8214	53.7103	76.2193	66.7911	8.74014	53.4142	74.2154
Snrpe	31.9143	34.8957	51.7011	53.5552	60.1194	55.4981	24.161	57.7382	66.712
Psma3	15.7252	16.9702	48.847	53.5244	49.5581	49.2059	7.4866	42.2947	51.6785
Atg14	22.564	18.1272	64.2467	53.5162	89.093	69.5666	16.5274	85.6182	89.8289
Kpna1	35.4679	20.4694	71.2628	53.4902	59.5715	50.795	23.8983	65.4832	73.8284
Eif2s3x	23.0022	22.0032	67.3046	53.3727	74.1998	65.8226	18.4709	61.2151	61.6125
Dcaf13	21.0703	17.7042	66.5658	53.3677	65.3633	58.415	13.2312	58.5378	65.5639
Dbf4	215.698	241.552	87.6874	53.3645	59.0876	44.9165	217.396	77.6421	55.4965
Srsf6	10.6829	15.5967	45.3662	53.3082	54.5959	56.139	7.67965	52.2373	61.2136
Gm26165	5.72987	9.03407	29.8916	53.24	36.2238	44.3243	8.03156	25.7634	33.9191
Tbx3	28.2656	33.9105	50.3261	53.2335	83.4805	71.5161	16.9616	19.3523	58.072
Klf4	37.7177	53.3657	37.8524	53.1992	40.8474	44.2058	46.3815	51.0653	48.0617
Rps16-ps2	5.4869	10.5292	34.0933	53.1859	39.1626	46.5925	4.48639	20.8206	27.4337
Rangap1	19.9021	20.16	45.161	53.1036	50.8697	54.5448	13.8489	57.8816	63.8435
Hmga2	5.71738	6.06674	35.9067	53.0506	49.4886	66.5482	10.1468	18.7818	48.2556
Nsun2	14.0815	14.6703	57.0196	53.0037	51.0074	55.5401	11.8079	73.5638	72.3814
Snora33	9.48936	15.1653	40.6112	52.9765	50.717	31.421	11.4184	30.549	35.7564
Zfand5	34.268	35.8835	47.7969	52.9705	33.9105	40.6199	27.931	69.977	43.1491
Larp4b	30.5055	28.2773	49.9018	52.9151	40.5092	52.3765	29.7003	52.5428	49.6696
Usp48	14.7455	19.5134	57.987	52.8542	65.1972	69.1445	16.9897	51.8939	62.5777
Eif2b1	22.02	24.6792	43.8853	52.7633	48.4654	50.0067	26.4571	53.1003	58.5656
Phldb3	1.54544	2.87872	51.0936	52.7615	56.4318	56.1963	1.38395	39.0922	59.8745
Zfand2a	54.7611	58.7304	50.4785	52.7431	47.9692	48.8512	36.0889	60.4599	57.4053
Acadl	0.560297	0.864889	35.1782	52.6428	46.9207	58.6347	0.862678	23.7778	48.5887
Lbr	18.3692	15.1643	44.7232	52.6262	48.4531	51.5253	12.2275	42.7564	48.373
Rmnd5a	72.2208	89.2191	53.6831	52.5204	46.4272	50.3018	76.9473	54.9726	45.4415
Jak2	227.175	265.499	52.1084	52.5126	32.861	42.9764	276.712	85.9481	46.1123
Srsf3	11.4551	11.27	56.8249	52.4334	61.6359	54.9945	11.9234	48.99	65.2497
Cdk11b	29.1677	35.2943	46.5101	52.4145	42.5458	48.7373	24.4326	66.5405	61.627
Terc	9.06298	10.8297	28.395	52.3535	66.3893	47.617	11.4022	40.2017	56.3236
Ebna1bp2	22.3815	26.7563	52.6436	52.2789	54.0458	43.1627	13.5187	82.8734	63.0799
Sf1	40.0625	51.2624	43.6235	52.2403	49.5777	55.0449	24.7931	43.9888	54.3267
44625	85.7614	91.9375	39.3338	52.2103	31.3388	43.2155	111.711	49.1743	44.7305
Psmd3	32.618	40.0554	50.0189	52.1728	60.2165	56.3032	42.7866	60.7237	73.4944
Med6	25.5885	23.4192	69.9667	52.1092	59.4211	49.8897	19.3853	58.7843	52.7909
Wtap	67.5274	57.1388	68.9782	52.1083	61.6918	59.168	71.7415	61.1933	67.6793
Zfp820	36.7673	45.649	53.5517	52.035	44.8954	51.2729	37.8466	54.1589	40.5361
Msh6	16.5169	17.7933	45.554	51.9653	60.4652	57.9663	16.1372	60.0614	62.0331
Marcksl1	7.9928	15.4654	51.4398	51.9646	84.608	51.5144	9.92422	31.6709	51.4264
Rab7	81.5247	28.7053	55.8312	51.9375	53.4804	50.8862	119.563	61.1835	54.1524
H4c1	73.6703	73.5451	44.4478	51.9356	61.8696	59.3516	67.7354	53.3976	69.8424
Ncbp1	46.6354	51.2162	63.1711	51.8975	60.104	56.0227	27.6177	64.7653	62.9459
Gm14513	6.67585	8.34929	39.2679	51.8823	58.2911	57.848	3.15417	27.5846	46.7666
Gm10095	5.23027	4.61417	54.0212	51.8085	54.5955	52.3708	2.99018	35.0801	62.4507
Gm16026	113.386	60.2903	120.204	51.7495	125.289	70.6198	36.7288	16.5874	13.7687
Crebbp	98.0648	121.353	43.0126	51.6771	35.5788	42.2632	112.761	47.3917	42.8846
Ywhag	36.1122	52.8913	48.3931	51.6488	64.5052	52.2869	55.0227	63.5136	66.7497
Lamp2	8.18609	6.72566	43.8988	51.6375	41.9983	40.9939	5.26037	58.6849	50.2487
Ahctf1	83.4316	66.3928	76.1766	51.623	56.6261	48.2212	66.8081	84.1722	62.9988
Sap30l	78.648	93.7889	57.8608	51.5831	57.6173	41.2785	78.6419	52.3539	53.0925
Rcl1	31.892	33.2244	68.5897	51.4832	65.078	56.0597	28.7109	101.886	85.6594
Npl	21.3007	19.7838	72.1529	51.4772	68.7283	69.9482	9.56195	56.5717	73.9692
Cox5b	17.5949	23.0582	35.2656	51.453	40.5417	47.7403	14.8882	33.8376	46.4092
Incenp	61.1585	56.2748	69.8756	51.4107	43.1853	38.4653	42.8691	104.312	82.5417
Dhx15	35.2384	21.5436	81.3935	51.3712	79.1475	72.5483	32.2228	87.648	98.5497
Fam50a	9.07702	15.6134	46.7807	51.3015	41.145	50.1346	8.28659	65.6396	59.5012
Casp8ap2	84.1411	112.107	53.6607	51.2502	40.0943	44.4719	84.5716	60.0825	41.2163
Fbxo34	67.0391	57.2472	60.9619	51.2387	40.3536	40.6161	64.6924	72.3067	60.5112
Kmt5a	45.5173	56.8653	56.8349	51.2182	58.4717	58.7652	48.4459	44.5014	53.8663
Smc3	24.2607	40.9574	52.4956	51.1499	42.7558	46.3015	16.1289	57.2401	46.0285
Slc25a44	57.9718	47.4622	62.3019	51.1324	55.2588	56.7864	40.6218	78.959	70.901
Tjp1	18.4098	25.9587	43.4924	51.0189	38.6973	51.5673	22.5099	32.4107	40.2853
Mex3c	41.7879	41.8583	30.0906	51.0082	38.5172	42.2967	36.29	38.4466	39.0447
Gm14373	9.13076	14.4328	39.4434	51.0079	40.8653	56.3084	5.42587	19.5053	21.9562
Vmp1	10.9965	10.3006	48.9229	50.9229	50.3488	59.7027	6.233	44.7539	55.2097
Rpl3-ps1	2.33134	2.71411	72.8698	50.8681	89.0326	54.7787	2.12335	45.5427	74.2544
Gm6863	9.70244	15.1196	44.7654	50.8039	48.4953	53.1504	6.07959	24.6575	30.0423
Slmap	15.9399	18.0299	56.7651	50.7862	43.0519	47.7483	8.48139	56.3853	45.9329
Wdr5	53.078	60.8326	55.2613	50.7051	66.1225	53.222	58.0975	56.5519	62.5614
Stt3b	120.697	171.886	55.1892	50.6488	46.6516	47.8595	168.245	74.2953	57.3618
Anapc5	22.2941	29.0168	44.2368	50.5591	47.9885	50.207	29.4576	50.4336	65.877
Cstb	4.40665	9.38005	27.982	50.5091	40.8376	32.3007	9.06771	13.0769	20.0046
Ddit4	12.9124	17.0028	27.4084	50.4691	29.8267	39.8163	16.6481	46.0785	40.1386
Uqcrh	12.3242	14.4167	49.0333	50.3236	48.7495	50.5662	14.2535	43.7772	46.409
Gm22154	13.3058	24.8318	49.319	50.32	52.0903	48.7739	19.3672	22.1391	26.1925
Nup153	52.1345	53.9553	45.9921	50.288	41.1826	43.0928	53.5605	56.0794	46.8828
Ccz1	84.7365	93.6158	58.6725	50.2615	56.3506	53.6401	92.6064	68.2058	71.7133
Azin1	41.7915	35.2907	56.5096	50.2491	52.9461	42.5012	43.0167	73.0648	85.7734
Ppp4r3a	47.0443	37.1092	59.7296	50.2356	44.3575	51.2666	26.4948	72.7355	49.3291
Rps13-ps2	5.86152	11.3469	37.6357	50.1146	38.0146	45.7064	3.83781	21.9864	21.806
Oga	13.77	17.8068	51.349	50.0574	39.4114	48.8418	14.2204	51.2835	55.7849
Usp10	11.1692	14.7229	54.0964	50.0147	54.0841	53.8747	7.71509	51.9763	54.6822
Ppfia1	110.403	143.869	61.8974	49.9979	49.696	52.1221	140.889	81.3413	58.9931
Ezh2	61.4437	65.3201	53.7813	49.9676	48.9661	52.4301	59.8787	56.2826	53.013
Ago2	4.21331	9.32345	30.5833	49.9372	43.8359	59.3195	5.5631	38.2822	54.9467
AU020206	19.4159	24.4273	46.7107	49.878	45.3392	53.4945	15.9985	51.1904	53.0207
Serbp1	20.5597	24.9873	56.6623	49.8181	60.8569	59.5874	13.3623	55.9738	68.0248
Tnip1	13.9493	17.3386	56.806	49.7314	49.7178	44.874	12.242	58.4229	58.0182
Edf1	4.85162	7.88538	39.7619	49.6947	43.2335	52.0137	3.89295	36.5756	47.6509
Srsf7	29.0566	28.7971	66.0569	49.6087	62.4945	43.8916	22.8217	66.1511	67.8266
Nt5c	1.26886	2.22621	49.1288	49.5916	63.1718	55.2087	1.04503	43.7439	72.7735
Ppp2r2a	28.7837	34.5185	44.7604	49.5778	39.5363	43.529	20.9914	47.4729	47.2481
Grwd1	23.746	24.354	48.7283	49.5755	47.7004	42.5689	14.9939	64.7516	62.5722
Dsn1	44.8412	52.9628	50.6906	49.5653	41.8292	49.8264	39.145	47.4056	41.7599
Gm10052	11.2817	22.0813	44.1553	49.5419	47.791	52.2089	10.8254	26.0011	29.7348
Srsf9	11.2697	19.631	38.1816	49.4605	43.5564	48.3193	10.6055	27.0792	43.7372
Gm15564	37.7236	34.9492	35.2102	49.4312	39.7765	36.7517	43.3978	25.5107	20.8123
Polr2f	44.5897	51.3989	52.647	49.3774	52.4576	46.7366	36.862	58.6488	49.7272
Ssb	43.3704	49.0569	39.0743	49.2991	39.9015	45.7898	39.0288	39.216	44.073
Tmem70	7.75087	6.51079	33.0695	49.0667	30.1715	44.2195	5.56144	36.2935	37.3875
Cox7c	5.1318	6.73699	46.4663	49.0535	56.7601	58.8191	2.32408	32.2083	46.3787
Timm44	13.451	13.9452	52.663	48.9423	48.4078	50.2005	13.2938	56.0633	62.5316
Actn4	24.2178	31.8181	51.2612	48.8844	60.0883	56.3306	25.1177	47.3041	74.6276
Phb2	11.3352	12.725	47.4728	48.8348	53.702	51.3601	9.48526	42.5854	52.9767
Bex6	36.5352	39.5377	46.6309	48.8131	49.2791	56.5438	35.6651	60.677	56.8742
Ing1	44.2559	35.0578	42.6006	48.719	39.4512	46.5409	43.8227	57.626	47.4494
Mpc1-ps	26.9248	25.254	39.4662	48.6792	58.0776	48.2663	17.0849	38.1132	43.2863
Fcgr3	43.1648	48.4534	44.4109	48.6587	44.205	51.5661	25.2075	40.1544	52.1163
Pdhb	23.2523	28.9659	44.9608	48.6438	51.6248	46.2052	16.2088	42.3296	41.622
Paf1	72.1146	96.6344	43.2998	48.6156	40.3394	35.4021	48.9441	48.0308	40.05
H4c9	38.8884	43.2661	33.5289	48.5685	46.1624	47.3993	40.5978	50.6055	53.3367
Cops7a	26.0973	33.249	39.6864	48.5262	45.8575	48.94	26.4573	48.379	64.9426
Mcm6	34.1359	33.2314	59.6235	48.4563	53.0158	55.8125	25.2012	53.8628	53.97
Morf4l1	36.0986	38.2736	52.7071	48.3928	47.5904	48.0961	37.3821	50.8962	52.0575
Tatdn2	50.9616	58.5959	56.648	48.3406	57.8769	46.4617	42.0771	57.4803	53.127
Ywhab	10.3101	13.1376	36.1208	48.2262	48.4173	47.8056	14.2021	32.8531	40.7014
Pym1	27.0189	29.4755	51.5216	48.1419	44.1257	39.1395	18.6507	51.9885	56.6035
Wdr26	103.472	116.243	52.8534	48.0477	45.9551	39.6458	116.698	60.199	47.1282
Kcmf1	74.6806	82.9756	44.4181	48.0382	45.2388	53.5087	102.957	54.1308	56.5013
Mfsd5	12.2803	14.5397	47.6433	48.0171	48.588	39.4366	9.99957	58.8497	48.8869
Lclat1	21.0247	22.7292	53.6311	47.9391	45.5616	53.9055	11.1781	47.6395	47.9224
Med4	39.328	50.2329	39.5961	47.8967	34.273	40.5811	28.2582	55.0327	51.1413
Smc6	73.5115	93.2783	44.5912	47.8805	32.8742	42.9065	78.3882	47.6308	40.5499
Pum1	11.0422	10.1745	47.0799	47.8742	38.0536	45.9728	8.16481	48.864	47.6497
Adam10	14.9528	20.3249	36.9027	47.7277	26.4973	36.467	17.0138	38.3525	32.2032
Pwp1	21.6127	25.3531	51.1956	47.6964	51.9863	47.1863	12.4765	51.8075	52.1529
Arhgap11a	52.7782	51.9024	64.1233	47.6357	38.4154	34.719	50.8427	75.678	50.8156
Supt16	21.4227	24.138	46.4582	47.6236	45.0446	46.906	20.2676	49.2482	51.523
Siva1	183.892	187.241	47.4194	47.6143	52.3876	45.3584	219.017	80.1318	75.4784
Gm25541	21.618	30.6162	27.9216	47.5254	20.7543	21.3394	35.6089	31.9717	31.7265
Rflnb	1.11214	1.63231	32.0874	47.4691	37.1526	43.649	0.963275	43.0942	42.4985
Cdc45	45.1198	38.8975	44.4606	47.4571	36.4334	38.3771	28.1986	61.8543	44.4512
Tra2b	55.8073	56.7498	47.3291	47.4179	38.6699	37.5181	39.9058	50.3906	52.4037
Ddx27	24.426	37.4767	51.2405	47.3878	47.9609	52.1535	16.8371	69.723	72.9657
Hax1	30.3051	31.8923	65.6743	47.2867	71.984	59.5496	25.7325	49.3851	59.0275
Huwe1	26.0891	28.7677	44.2062	47.182	39.1191	51.3654	24.2291	56.354	58.3863
Ranbp3	25.224	29.9702	43.4502	47.1148	34.4376	39.2036	29.889	65.7893	53.3611
Cd2ap	28.2074	34.1474	41.9432	47.0819	34.0331	42.3507	28.5496	27.5475	32.943
Atf1	42.1438	51.9541	41.2278	46.9807	38.096	43.5736	43.6493	50.5669	41.4473
Mrps22	10.4144	17.2135	40.777	46.9761	43.2982	43.911	9.66408	38.3417	44.0352
Gdap2	34.383	22.7766	54.1624	46.9319	52.1534	56.8634	35.2268	56.2598	61.4092
Trim43c	9.37026	10.367	48.6782	46.8516	61.8327	50.745	6.31125	40.6575	37.6633
Jmjd6	63.5456	92.7227	51.6117	46.8504	45.7003	41.2933	44.3988	47.7355	41.328
Srpr	19.1241	22.1612	57.7408	46.8217	58.9855	51.3039	10.7748	47.2198	57.2974
Tle4	34.3038	18.0928	50.0571	46.8148	41.3322	50.6696	22.6145	45.9811	66.1426
Prmt1	8.78158	14.1077	47.5652	46.7965	51.7812	47.9244	4.85175	56.6412	59.318
Nedd8	39.7224	41.6003	46.8754	46.7833	49.6221	55.3542	36.1689	46.3744	52.015
Atp6v0d1	16.6955	23.6538	53.8951	46.7775	54.0114	49.8014	17.881	37.6936	40.7152
Retreg3	13.4583	20.7643	45.1193	46.7725	42.0987	40.7194	9.60702	53.0146	54.7516
Tmppe	12.1439	13.0259	64.332	46.7686	75.669	64.0544	10.4413	83.0772	90.1132
Zfp131	58.6405	53.4746	52.8613	46.6906	35.7919	40.3709	46.5787	77.0355	55.6777
Epcam	28.8305	34.7562	20.3831	46.6223	10.9788	19.8803	15.9919	43.5156	25.4503
Fam91a1	18.5746	24.0988	38.3233	46.5364	33.4143	40.1136	23.0462	46.296	46.8951
Cdc34	60.5558	77.8879	32.421	46.5048	35.9809	35.9927	70.315	47.0561	51.1211
Smg5	23.0756	30.4912	49.5041	46.5042	46.6986	50.2505	16.7506	67.4312	66.8806
Gm13736	14.7368	17.6184	40.0179	46.5005	44.7976	42.759	17.2237	79.3389	76.2135
Rbmxl1	11.5648	16.9562	36.4006	46.4599	46.0355	46.8893	10.5592	40.9616	45.44
Gm26224	2.6016	6.80731	23.5936	46.389	46.5887	37.4883	1.19152	43.6175	62.4861
Uggt1	3.51336	5.50182	44.4207	46.3688	41.4818	48.0065	1.46076	16.2653	20.2799
Mfsd14b	12.3085	9.16427	54.4313	46.3474	56.0565	45.3074	12.3772	51.0126	45.8274
Hspe1	16.8759	13.1033	38.9091	46.3079	36.4474	45.4685	21.2635	43.8517	48.5783
Elovl6	14.9652	15.7023	49.7659	46.2743	44.8877	47.8605	6.32346	43.7808	46.4737
Ywhaz	112.758	128.686	36.9227	46.2367	44.0809	41.3219	187.223	51.1842	59.6314
Tnpo3	31.8629	36.4106	40.7291	46.2152	35.8768	38.4348	17.4884	58.0447	46.7573
Top2a	27.0247	22.8486	51.8029	46.1923	34.4376	35.758	16.4731	57.9451	46.4397
Ddx24	25.2563	26.7742	49.2931	46.1916	37.0156	40.531	16.6446	65.9399	49.6023
Gm5435	136.825	127.624	37.7735	46.1247	29.4871	35.2292	109.462	66.9256	42.0155
Mtrex	15.3416	15.4758	69.382	46.0554	57.7778	51.837	11.6406	64.3527	59.4844
Trim33	21.7028	22.752	41.8374	46.0025	31.5242	39.5205	14.4357	46.0335	37.6038
Kdm1a	16.8186	21.1984	46.7807	45.992	37.6534	38.5318	16.9439	43.2842	40.7479
Gm9892	7.42394	9.19316	40.586	45.9787	43.3214	51.1982	4.67893	25.0951	32.2961
Rps27rt	3.79671	4.35574	53.0672	45.9018	81.8477	54.4516	1.75452	24.9764	39.1749
Taf4b	44.1335	40.2193	40.5501	45.8736	28.1455	38.2168	33.393	55.7596	39.2587
Rmnd5b	20.0544	17.5218	48.2804	45.8363	45.0561	45.0901	14.9127	56.7038	64.5037
Polr1c	30.3337	28.6004	53.0429	45.7769	50.2492	44.3209	22.5849	60.451	60.7725
D230025D16Rik	22.4813	18.7501	38.6026	45.4079	32.6802	37.9605	15.781	45.1138	42.1919
Tbrg1	9.86271	13.9528	55.9633	45.3318	53.4788	47.7215	5.34239	69.0827	75.3445
Mkrn1	15.3798	20.5577	33.2675	45.3261	46.8562	48.6138	17.1404	37.1724	48.4191
Rfwd3	38.4678	41.3726	47.8945	45.254	42.3387	40.2065	35.8454	52.7132	43.8054
Kcnk5	5.6687	10.9611	44.7212	45.2475	42.0502	36.9848	6.19241	57.572	46.4881
Ppp1ca	25.132	35.1343	35.2609	45.246	41.56	37.598	28.4596	45.5488	47.689
Tcf20	115.239	145.318	50.1932	45.2323	40.6725	39.4432	129.316	66.2629	49.1214
Gtf3c1	35.9173	40.9864	51.8766	45.2238	38.9877	40.4025	22.8688	55.9783	46.5806
Brwd3	31.7605	35.6733	43.1598	45.1612	38.6436	46.4194	31.0244	39.0053	30.0159
Jpt1	39.8211	45.8441	44.1527	45.1241	44.5454	39.6327	34.4724	62.7062	61.5576
Ppp5c	5.62537	7.139	35.598	45.0754	37.5322	50.6528	6.02949	26.6266	38.6935
Bptf	50.9779	50.8951	58.1497	44.9967	47.4127	44.1429	46.9857	58.505	46.8365
Atg3	18.2361	19.2414	58.5474	44.8566	49.6519	38.8038	9.7744	57.1365	48.0543
Gm9825	21.9951	24.0273	38.9429	44.8414	38.8891	36.4044	22.777	28.8375	37.8135
Mrpl42	6.22333	12.9989	42.1313	44.8399	46.9407	46.0465	8.90585	29.5082	35.3612
Psmc6	7.16222	9.19252	39.0757	44.817	43.1979	46.6962	7.15042	28.2658	44.8717
Usp37	57.5017	62.9992	53.8102	44.8009	40.7754	45.9605	54.546	50.5481	45.9004
Pip4k2c	13.0926	16.6383	39.9372	44.8004	38.0943	38.5132	12.7767	42.6637	41.1124
Igf2bp2	15.7409	16.6408	38.1367	44.7997	35.3671	44.8358	18.7083	36.6099	38.5471
Gm28960	0.863922	1.10979	30.1149	44.7926	9.41802	10.9526	1.14204	11.3014	14.3055
Fmr1nb	27.4669	16.3027	48.6405	44.7321	50.9465	46.3693	24.6778	62.4822	76.3845
Tcerg1	43.8375	46.2754	54.6153	44.7248	49.8326	46.1343	32.4923	51.9957	54.7355
Prcc	32.9236	35.4059	52.3468	44.7126	55.1465	42.555	27.6965	69.9165	57.2141
Wbp11	42.5841	51.099	44.0008	44.7106	36.4752	43.9067	54.9287	42.0182	46.9739
Pola1	35.6383	41.5467	36.0882	44.709	30.4272	39.0317	39.6261	55.4026	44.9935
Gsr	3.87538	5.04947	43.3967	44.6419	41.0297	39.7249	3.06402	33.0835	45.2092
Kif18b	33.8723	37.5913	44.9943	44.5809	42.8886	38.192	22.5584	46.2012	42.5951
Tmed2	18.2287	21.9132	55.8512	44.5789	53.265	44.8692	16.2817	41.4731	49.6969
Med14	29.878	39.8778	43.2186	44.4958	33.5688	37.9481	26.5077	52.477	35.661
Gins4	27.6536	28.7722	40.5882	44.4812	35.5501	40.6801	22.8157	45.0971	50.3794
Gm23442	26.0857	19.6789	26.4858	44.4664	26.0348	30.1905	13.1145	15.5066	16.1442
Gm26315	14.4332	24.8822	25.2934	44.4541	26.0865	35.2057	13.8016	18.8135	19.7814
H2bc3	16.5362	15.2158	36.2881	44.412	52.5957	68.7953	14.9129	62.6489	86.1844
Med10	38.4921	50.1899	37.4406	44.3656	38.3607	40.9456	32.1395	53.5794	53.9132
Bms1	22.5506	23.5871	53.8887	44.3501	38.655	40.4118	20.2369	51.3542	42.5611
Exosc10	45.1994	53.5837	54.5864	44.3325	45.7631	36.1985	29.7422	82.6461	61.7933
Gm5905	8.49947	12.2308	32.9416	44.2364	39.3854	37.6961	4.47759	28.0458	30.8675
Snora68	17.318	30.6849	23.4528	44.2082	26.0482	31.8645	25.2731	36.9666	42.4438
Esco1	161.363	182.833	47.148	44.1365	30.1101	41.5568	154.179	53.8296	33.3462
Vdac1	27.6229	35.7677	39.042	44.0118	43.0271	45.2775	28.3199	32.5342	36.2084
Vapa	26.3346	20.7487	43.2653	43.9815	49.2841	44.3089	23.1415	42.1586	50.4253
Hnrnph1	19.187	26.2965	55.0509	43.9275	52.7779	51.7738	20.4579	55.2974	52.3623
Bag3	8.96309	14.3738	41.5059	43.8799	26.823	29.7719	10.9081	25.3516	29.6258
Aff1	62.3369	56.5044	52.3474	43.839	36.3297	34.4663	44.4614	46.0501	39.5322
Nop58	21.3306	22.4384	43.7069	43.8376	45.9637	47.5511	12.7675	43.1949	54.1914
Wdtc1	48.2753	54.271	54.4188	43.8071	65.4663	47.7153	64.8837	58.3812	52.6016
Foxi3	5.72901	24.2624	30.9987	43.7782	25.85	34.4848	5.32747	30.0244	29.6782
Son	46.7771	47.8137	49.4276	43.7157	40.9057	39.7389	30.3428	47.7072	43.6731
Cdipt	19.3835	16.0803	54.9875	43.6883	62.1645	54.556	12.5435	55.6717	75.2065
Psmd2	12.9416	19.4587	32.7761	43.6424	34.6014	39.6296	16.3462	36.6266	44.2223
Slc4a11	3.21602	4.556	46.5728	43.6278	43.1877	36.9075	1.90439	34.2463	31.7258
Poldip3	72.4351	93.3716	47.4086	43.6054	49.5623	41.0024	57.5709	58.1577	51.5467
Phf13	43.0594	50.123	38.6724	43.5326	45.755	47.669	53.937	45.7509	42.6272
Polr3g	14.7658	13.1813	52.4797	43.526	44.7876	45.4043	6.01831	40.5137	37.9714
Myl6	20.6601	20.0881	44.5694	43.5148	56.8725	48.9015	21.784	53.3039	73.084
Mospd1	82.9482	88.0299	40.3113	43.4655	37.1393	40.9322	93.3482	40.9421	31.1721
Kif20b	36.0203	28.7289	56.5913	43.4635	40.9689	39.2393	26.3382	50.802	40.8394
Timm8a1	5.07639	7.32022	37.7419	43.4288	47.0903	57.3609	3.47078	34.8027	31.866
Gpr161	16.0655	17.4626	51.1378	43.4046	44.368	54.8349	8.12188	44.1544	52.4124
Gm2a	20.162	23.1772	47.053	43.3967	52.4216	43.4681	12.6608	48.7817	50.8065
Gm24523	6.9333	6.89398	20.1939	43.3101	25.7787	33.5946	9.45944	20.9761	17.6473
Utp20	11.1452	15.862	38.479	43.2905	30.7823	36.1268	8.55414	41.2668	42.1012
Bud31	26.3454	23.9004	37.7275	43.2812	34.1856	35.878	15.3775	36.2882	37.3561
Cdk16	59.1017	73.721	31.3652	43.2726	33.4616	39.584	70.3216	40.0483	39.6551
Hnrnpdl	52.3233	56.4581	44.4727	43.1617	41.1328	44.4442	45.479	54.4531	52.7587
Thoc3	27.4045	29.4415	43.1033	43.0938	46.6646	40.6764	23.077	53.1647	59.2219
Klhl11	103.5	108.421	55.757	43.0717	41.9093	33.9105	98.8763	78.5481	60.5321
Cdh1	18.7928	28.2392	34.8471	43.0145	44.6573	38.3905	24.0035	31.2947	54.2355
Pds5a	16.3017	18.2072	38.5579	42.9048	29.4801	39.7139	12.5542	35.9133	30.7413
Rrp12	16.7358	23.9247	48.1532	42.8967	37.1615	39.8386	12.1224	68.3665	57.2774
Anln	30.9973	26.4977	50.9775	42.8622	43.5078	40.0034	19.4934	45.2787	46.8255
Ranbp10	21.1231	22.8278	41.4102	42.7689	33.8243	36.9059	13.0263	55.0602	43.8943
Emg1	19.5695	22.1081	46.7899	42.7314	58.1438	44.8748	13.7165	44.6701	49.5713
Hint1	11.566	13.4549	31.1261	42.6537	46.3408	40.8097	6.78639	29.9519	37.9307
Nop2	53.912	59.8687	65.8318	42.6401	63.857	42.2622	28.9306	53.1534	48.8009
Lsg1	31.4521	38.4821	36.6105	42.6385	29.8256	31.4393	18.7617	54.4257	47.6586
Zfp207	16.068	11.394	37.0446	42.5914	49.4172	46.0648	14.0606	42.8351	48.2667
Larp7	29.8642	30.6794	38.0265	42.5914	30.6243	36.9214	19.9675	42.1148	38.7341
Ppp6r3	41.62	43.8223	42.6633	42.5867	42.3107	46.1141	48.0653	34.5781	45.9946
Ypel5	42.8018	40.4834	33.9614	42.5627	35.2025	46.194	50.651	65.8677	62.2223
Ddx46	40.5189	42.8952	43.2168	42.5258	40.8947	40.6857	43.5933	52.7832	46.1017
Bcl2l14	6.35788	8.49115	46.645	42.4967	42.2105	44.4025	3.24656	35.6426	47.6647
Lsm2	21.3739	25.3581	44.2704	42.4396	44.9261	42.3784	18.3751	44.8329	44.6049
Actr3	93.5471	104.974	48.7682	42.4033	43.7324	45.1458	117.233	46.3801	47.106
Lgmn	10.1948	13.7848	42.0708	42.3885	45.8414	39.5934	11.6636	43.618	44.5583
Evi5	84.5854	104.002	52.9677	42.3337	36.2266	48.5614	90.3599	68.1955	51.059
Yap1	221.638	263.466	51.8845	42.3284	42.6742	38.822	280.4	60.9709	44.5472
Swt1	40.0743	44.9769	49.3242	42.3257	38.7221	42.9174	37.9317	41.7481	42.8221
Clpp	11.4638	13.7876	31.4999	42.2886	29.7318	37.3306	6.04454	45.2492	43.5585
Sbno1	39.1967	51.9464	43.3914	42.2598	31.8514	36.074	23.6653	44.457	38.5605
Gar1	12.279	17.2399	34.5176	42.2044	36.7002	42.9537	7.36665	34.6129	36.8689
Hcfc1	30.2728	32.6063	43.614	42.1986	45.3586	35.9677	27.0489	44.3727	41.1764
Gm13436	3.28869	4.98734	28.32	42.1899	33.1348	43.1594	1.85711	12.5991	15.7709
Ppp1r15b	30.3294	37.6774	41.647	42.1781	37.161	30.9458	27.4913	44.6674	42.3137
Gm15710	2.92284	6.11388	27.1005	42.1475	31.0894	35.343	1.66427	15.1254	18.7713
Morc3	20.6377	23.7469	43.0425	42.1461	38.3663	45.1983	18.4772	50.9085	54.1376
Sptbn2	6.33016	7.91949	36.3566	42.0434	41.1588	40.5743	4.56264	36.7383	46.974
Ndufv2	6.88327	8.87676	27.7517	41.9311	23.9386	32.7771	5.38019	18.0686	20.3944
Zfp91	50.2026	54.3106	44.2637	41.8963	39.0924	41.9557	54.5978	50.6317	49.5802
Gm4149	5.51632	8.45563	39.7962	41.8585	49.5172	40.9016	3.7007	34.5329	45.9401
Psmc5	8.1179	10.8348	46.7537	41.8082	56.5716	46.9608	6.84351	51.476	64.2778
Tkt	1.81326	2.91902	31.0023	41.7896	46.234	36.1369	1.78807	22.3785	30.8821
Upf1	42.8935	59.7976	37.7232	41.7873	36.2895	35.2091	48.3645	56.5143	49.3607
Resf1	61.1577	78.1014	38.2031	41.7858	34.9904	38.895	67.6583	39.0266	40.9705
F11r	7.49965	13.8396	36.0985	41.771	42.3334	34.0291	10.0884	32.4551	39.755
Rbm22	42.2405	52.3279	40.4103	41.7707	34.2959	39.3875	27.6825	36.5173	42.067
1110038B12Rik	4.21634	2.7401	33.5264	41.7684	46.5566	49.2343	4.71181	39.1955	58.6805
Zfp809	40.1006	49.2843	23.0552	41.7588	22.1437	34.906	53.3165	31.1559	35.9842
Rlf	22.7682	33.1761	41.5565	41.7569	30.2391	34.9694	13.8354	45.1235	34.8325
Cdc14b	7.78557	6.83831	38.918	41.7309	33.5805	41.2423	4.67176	30.9999	31.625
Nexn	283.754	276.243	52.6759	41.7264	29.0672	36.6954	281.662	67.1313	41.4189
Pfdn6	10.0273	9.69956	44.6738	41.7217	48.9816	40.0346	3.89666	42.8371	42.7801
Bri3bp	3.66205	5.33594	45.5551	41.6258	44.2614	42.7618	2.74183	36.3674	40.767
Smchd1	15.0215	22.0075	31.1345	41.6246	27.0857	34.826	18.0687	20.8709	20.7149
Ncbp2	22.7224	21.0179	37.7243	41.5756	44.8248	41.6212	17.5371	53.5863	41.6901
Trip13	9.01119	9.01867	38.9039	41.5754	35.0576	42.0218	4.48565	38.6149	46.6623
Kif20a	32.0099	29.0251	49.0047	41.5652	47.8015	39.1161	24.069	46.505	50.2676
Ctsd	1.004	1.48689	23.2617	41.5235	33.5855	39.1663	2.10562	27.5864	42.6634
Hectd1	12.4916	12.1221	38.4395	41.4238	28.3233	37.9727	9.9448	42.7048	33.9168
Arg1	9.90552	15.4693	22.7325	41.3691	26.253	29.9735	7.86023	65.4692	63.0708
Nipbl	31.548	33.8524	46.2601	41.3571	34.4712	39.5258	42.5299	47.6218	38.9264
Ctsb	26.391	31.4332	48.8804	41.2699	45.1399	33.272	13.8181	49.9641	44.1321
Pop4	4.20924	6.67459	38.5586	41.2601	38.6279	38.9523	4.64524	25.1871	28.7997
Anp32e	29.6115	33.462	46.2184	41.2492	46.4759	42.1092	27.8367	52.9061	49.0154
Gm12735	92.6222	64.7762	36.407	41.1953	30.1826	34.9021	97.5677	69.8263	64.0762
Mbd3	21.1319	26.0664	41.3502	41.1824	40.9493	45.6333	22.3378	49.1543	54.9714
Gm24305	4.31139	7.10736	21.9679	41.1095	37.383	23.0142	10.2932	25.3322	30.5327
Mat2b	92.6239	80.4466	44.6849	41.0853	38.0945	30.1877	105.079	54.5711	34.6985
Wdr75	16.4547	20.4948	57.6541	41.04	46.4335	41.497	10.3837	56.7758	49.7382
Grn	1.60216	2.3965	48.6911	41.0381	65.6756	56.434	2.1149	30.3202	49.7902
Uqcrfs1	10.1874	13.021	28.6041	40.9895	36.0492	40.4264	9.58535	38.9718	45.0799
Rbis	13.1176	18.7135	46.6488	40.7888	47.1482	41.6935	7.59246	33.1623	42.1916
Tead4	3.00284	5.79301	57.4239	40.7847	61.2998	61.6801	2.04695	36.4935	53.6018
Epc2	62.4634	69.1475	40.6643	40.7643	30.1548	42.1436	59.0843	35.963	31.2331
Gm8451	3.43587	6.52942	30.8855	40.7315	31.6806	41.9829	2.07051	13.8991	14.6366
Gfer	21.6767	33.1012	29.1956	40.7213	30.9587	34.6824	25.4071	35.5017	35.9105
Riok3	32.4639	38.4766	38.8109	40.6909	43.9565	42.7462	34.4347	36.9882	44.121
Gm16286	21.1027	23.4601	41.0851	40.6787	38.098	35.0113	16.6797	59.6712	60.8275
Prkab1	13.5638	28.8356	45.8794	40.5732	58.9328	47.4087	13.2442	36.2405	50.0418
Gm8186	49.827	40.1285	36.7652	40.5469	46.9072	40.4473	52.1091	43.4204	49.1545
Puf60	21.1432	27.0857	36.2017	40.5188	36.402	29.0952	17.0528	58.4075	57.7934
Usp22	25.8378	29.4466	42.4578	40.4873	38.339	39.4075	11.6907	43.0361	50.2773
Xrn2	11.1738	14.2299	42.2062	40.4683	42.2614	41.4435	8.69295	40.0894	41.9992
Actg1	8.66905	9.8625	40.1351	40.4317	60.5529	44.8806	13.8781	39.0738	79.23
Galk1	1.52098	1.07037	48.2149	40.3562	78.5104	63.0632	1.17776	44.5647	81.3481
Gpr137b-ps	24.4578	32.362	27.5754	40.343	40.614	39.8738	35.159	19.3057	31.6881
Bend3	22.4467	22.7923	49.8669	40.3187	51.1751	40.4631	17.1499	48.6589	47.9694
Hnrnpa0	27.2624	29.6185	32.1014	40.2063	38.0998	37.2204	28.4007	38.2535	34.6164
Bsg	8.99801	11.8671	32.4506	40.1702	41.7779	39.7576	10.1043	23.3048	41.7658
Usp33	21.505	13.5182	52.0727	40.17	44.2764	48.7101	14.0095	53.496	56
Brk1	14.873	16.0463	33.6758	40.1694	35.5321	40.6281	10.6175	28.7112	35.8054
Gm25813	5.43311	19.9074	18.1861	40.116	20.0754	25.3629	10.9506	11.0134	10.3377
H2ac4	5.62395	4.95429	42.2696	40.1154	68.6904	79.0324	4.13831	45.0453	75.9848
Rnf20	40.2864	39.059	36.882	40.084	29.8966	33.7975	40.4923	63.2557	47.2468
Xpot	6.81107	7.04619	46.8344	40.0521	55.874	48.4422	3.36126	39.0205	53.0614
Washc2	19.8388	24.6258	27.0993	40.0124	23.6882	29.8624	18.7725	29.6784	26.9386
Snrpa1	17.3015	21.2635	45.5922	39.9751	47.1482	49.4718	10.5781	44.6493	48.6055
Mybl2	75.5958	94.8481	43.7739	39.9673	42.5398	37.8497	93.2417	53.4041	53.8976
Rad54l2	23.6827	26.5846	37.6849	39.9653	31.9109	32.7192	24.759	33.29	34.4672
Fkbp3	19.0745	20.729	34.8753	39.8993	37.7885	44.8028	11.6227	27.9231	38.2136
Fbxo11	111.617	152.87	49.5554	39.8853	40.3263	32.5417	117.638	42.4866	28.8802
Gm21060	0.147111	5.36033	6.38422	39.8681	8.8096	28.4196	0.343063	9.12171	33.6684
Ddx47	25.3149	26.225	47.8943	39.8334	34.0418	35.2212	13.7095	37.2265	30.1295
Gm24044	13.4395	15.8311	22.9782	39.833	20.0499	37.9792	14.4231	25.6012	20.9944
Ckap2	28.3613	33.9456	33.6078	39.8277	22.4851	25.919	24.3566	22.3923	23.4778
Naa50	94.1921	102.165	41.4775	39.7728	40.8055	44.1669	122.641	55.1097	48.6308
Fancm	25.8804	20.6722	57.1457	39.7297	49.7818	46.3014	22.8851	55.6024	52.1455
Atad2	51.6238	69.6507	45.5964	39.6719	27.2741	32.5629	31.5154	54.1303	40.2495
Fmr1	32.0756	27.1618	38.4417	39.5975	31.608	32.8057	20.9474	51.617	34.8898
Pum3	18.4096	18.5757	53.827	39.5588	46.7481	40.1179	7.44865	50.4198	47.4778
Bbs9	37.4264	41.2144	30.1779	39.5396	25.3006	27.9718	37.9783	40.8445	30.9944
Tigar	28.9166	42.7821	55.1479	39.4886	49.1744	40.2606	14.1802	34.2837	29.8932
Psmd14	9.38897	8.74635	40.1863	39.4511	35.569	43.1712	4.53898	37.1986	37.0218
Gm48931	75.2012	46.5396	34.4146	39.3852	33.2277	35.5755	59.6467	73.4626	62.0416
Sgpp1	9.35046	9.04922	39.7249	39.379	38.8347	37.41	5.1973	32.5622	34.5122
Gja1	3.25014	3.91031	43.4395	39.3716	55.9197	42.7985	3.50297	39.637	61.2287
Idh3g	14.4006	17.3299	41.9815	39.3576	49.3927	41.9181	10.8255	41.7407	46.448
Psmb3	8.46039	6.18043	40.9869	39.3044	52.4078	43.5055	11.5577	35.7412	49.3811
Dpy30	50.3801	53.7428	42.3687	39.1691	41.1463	41.9393	61.8204	46.8083	46.1894
Zc3h14	52.4026	68.5008	30.2391	39.1485	26.6989	34.8778	74.0162	41.7943	37.6938
Smarcc1	23.9843	26.4222	47.2374	39.1068	39.7614	40.7423	14.3298	50.0849	49.3688
Aatf	15.7472	13.1981	53.8273	39.0805	47.2781	41.6691	11.3397	54.703	60.2727
Gm10073	5.77465	5.56636	29.5128	39.0794	34.465	34.1632	5.11116	29.5891	42.8997
Herc4	10.7844	14.8874	33.3996	39.0746	37.4774	36.7446	8.3884	27.5797	33.9019
Rpl37rt	7.36035	9.24646	35.0347	39.0141	33.9021	38.0178	6.1831	17.5755	20.5181
Mgat2	55.8867	77.4269	38.0584	39.0136	33.5042	27.7321	45.2146	48.6409	34.1617
Snrnp200	9.58792	11.5354	35.3667	38.9754	34.7897	37.1271	7.34036	45.9475	46.517
Mrpl40	30.5102	40.6775	42.9514	38.968	43.3044	35.4921	22.5351	41.8995	36.4868
Gm26447	7.00629	9.96123	19.4733	38.9413	28.6955	38.9824	7.01586	15.7884	21.3172
Chek2	11.4928	14.5865	48.1874	38.9257	48.325	42.0625	7.05597	40.7192	47.5744
Tk1	3.50121	5.95496	42.4603	38.8537	44.425	46.7164	3.8301	32.5778	46.943
Scpep1	29.8603	31.4454	40.8981	38.8331	39.2406	39.9872	24.3471	35.5731	35.3372
Tprn	10.9461	11.9837	37.841	38.8251	39.3701	34.219	10.4698	44.9034	38.0808
Smg7	19.6204	23.4058	48.4483	38.7893	49.2482	41.7713	19.0288	57.2797	61.265
Zc3hc1	22.8429	22.2868	39.2698	38.7185	39.4172	40.1785	18.4055	49.3788	52.3073
Rps15a	6.83448	8.1905	32.7012	38.7047	40.3971	40.1165	6.02529	32.5277	46.0513
Gm25117	5.41832	8.84095	15.57	38.6533	19.6341	28.3089	5.26481	14.2924	19.5566
Eed	41.3911	40.8406	33.349	38.6528	41.8929	36.9962	45.1848	45.6499	47.7493
Fnbp4	30.8998	25.7561	41.0432	38.6376	34.3743	33.8118	25.1236	46.936	34.5833
Mreg	8.29228	17.2114	41.6026	38.6321	46.1711	42.7907	5.77713	29.6465	35.5898
Nr1h2	13.0998	14.5963	36.7777	38.6299	37.3739	34.5372	14.6486	44.7969	49.5407
Rcc1	14.4734	18.6271	47.5491	38.6281	45.3542	42.3514	13.5608	48.5846	54.2385
Med13	59.4335	71.9643	32.4488	38.596	22.5623	28.9658	51.8448	29.69	21.7102
Hsd17b14	5.46204	6.23911	40.8656	38.5792	43.8366	34.1007	2.95643	27.0946	28.7004
Zdhhc7	13.8302	17.983	42.3166	38.5779	36.8417	37.4313	8.78423	42.2565	41.2297
Rad23b	59.7567	51.9328	44.5222	38.5365	50.9821	48.8771	71.3957	45.8681	56.9791
Mcrs1	17.9123	19.7544	30.8223	38.5365	35.4197	34.8618	19.6308	38.9196	46.7371
Ndufb11	19.2646	18.9426	35.6347	38.5361	39.574	38.9095	18.4787	43.4752	33.6121
Sf3b3	7.86378	7.49245	41.6166	38.5287	44.3097	45.076	12.9524	34.0213	45.5372
Cldn4	0.486683	1.11534	24.8555	38.4978	40.1202	35.7487	0.767249	8.82154	29.8645
Stk24	46.3115	51.3855	46.1293	38.4854	53.4792	47.7233	64.4578	29.3622	52.715
Grb2	18.4424	16.0002	39.293	38.4821	44.382	41.3546	11.441	35.1636	32.9931
Fbxo33	59.7087	47.7619	45.5023	38.4803	34.0219	31.108	46.0155	56.488	35.4364
Satellite,47,MMSAT4,30	49.2937	58.0395	50.8305	38.4802	50.6531	55.2359	49.4874	41.5581	38.5026
Gata6	0.444918	0.930912	25.9271	38.475	51.968	42.3143	0.720215	15.2617	46.355
Elof1	17.7411	19.2056	34.6114	38.4178	36.3156	37.9227	18.7625	32.5407	37.8872
Emc4	13.0327	15.1969	44.3372	38.3828	46.8667	40.9639	8.25194	36.3164	44.8526
Rps19-ps2	2.67324	4.88051	21.9449	38.3635	22.9748	32.9893	1.96125	14.086	17.1747
Rps19-ps1	2.67324	4.88051	21.9449	38.3635	22.9748	32.9893	1.96125	14.0152	17.1284
Kif5b	24.711	31.0881	36.753	38.3362	37.8087	44.1134	20.4437	33.4189	39.2231
Ywhah	26.3387	35.1285	36.0283	38.3207	35.114	34.2251	23.3779	44.3687	42.4998
Gm4285	22.6661	33.7566	29.8955	38.2896	32.3265	35.5711	22.954	46.2561	49.7616
Ddx20	43.6242	49.4684	52.6029	38.2728	34.6803	30.3856	29.3163	59.2341	44.7099
Pfdn5	18.2057	20.1113	38.5525	38.2351	41.8371	45.5292	17.4206	33.6442	40.0727
Satellite,885,GSAT_MM,15	128.487	165.922	17.567	38.2298	16.11	12.6933	25.9905	11.0435	2.47453
Sub1	21.9989	30.2781	28.8869	38.2298	28.5686	28.3426	21.9022	28.2222	26.5828
Ctnnb1	22.8059	26.8813	27.9139	38.2046	31.1812	31.3175	18.1458	37.322	41.2999
Traf4	45.1938	72.0538	24.0626	38.1842	23.9839	31.434	58.978	37.4486	31.6393
Espl1	33.0141	21.3595	48.943	38.165	42.6467	33.7588	24.4435	50.38	41.2704
Sf3b6	22.2543	23.0507	43.9099	38.1566	47.0149	41.9245	14.5247	40.7862	45.3204
Fam118a	40.7986	56.0867	34.0575	38.1254	28.9937	35.9564	42.0566	40.6621	40.1463
Rap1a	27.128	27.1921	33.3487	38.114	38.5156	42.4611	34.537	32.3491	40.2726
Psmb7	10.1266	11.4201	32.8207	38.1106	37.4106	39.0696	7.49698	38.0305	51.0413
Stk35	39.3206	49.2062	33.3411	38.0993	24.4735	26.0806	43.7381	48.2339	39.7494
Pgd	15.5177	19.8386	37.2315	38.0486	38.8753	37.6876	12.9525	42.1946	43.3982
Tfap2c	15.6719	19.665	41.4704	38.0298	41.8758	38.1965	10.6071	33.4635	40.7948
Utp4	18.1781	18.7596	52.2202	37.9959	50.3776	37.954	10.8549	39.229	41.2277
Foxn2	88.2204	110.162	31.0196	37.9477	33.413	32.9566	101.674	40.4465	29.725
Eif4ebp1	2.36606	4.04709	22.6998	37.9369	27.9645	32.9578	2.80759	23.2591	35.0355
Smyd5	9.16001	11.9265	46.413	37.8918	46.0418	39.2086	3.97241	52.2529	55.9339
Atrx	47.2435	54.377	41.6489	37.8745	34.2784	33.5082	49.2773	39.2579	28.9227
Cdc42	19.9441	17.5008	34.995	37.8601	40.2693	38.1317	22.3775	35.1053	42.0829
Cdca8	105.086	76.1822	50.9455	37.8271	40.1845	36.196	73.7903	70.1219	57.9934
Rab11fip1	11.6499	14.8826	31.8872	37.823	33.853	34.1107	9.80788	40.8465	30.922
Ubap2	31.7751	31.7162	43.9745	37.7513	39.4747	40.804	32.0785	38.8909	40.5111
Chmp4b	24.0634	25.5938	44.8758	37.7431	44.0408	39.612	20.488	49.2902	53.316
Smn1	12.4789	17.3269	55.8799	37.7164	54.1487	48.8676	11.2004	46.127	48.8823
Zfp598	33.4907	48.5128	38.6146	37.7023	37.8147	33.4705	42.4408	50.4841	42.3329
Pik3cb	10.7331	12.6797	36.4176	37.6434	33.8211	38.4483	9.86477	33.2971	39.7886
Gata4	38.4331	37.5955	44.4262	37.5879	32.4859	29.2575	28.7665	37.5464	33.6959
Ube2o	73.7637	87.1574	47.2977	37.5748	36.7245	28.3718	34.7166	58.384	41.2648
Tma16	6.54263	9.49327	35.1185	37.5698	36.2244	38.339	2.2563	23.2981	31.9536
Htatsf1	22.1491	26.1389	31.386	37.5543	28.0374	28.6693	21.8722	32.7061	26.8423
Rarg	11.3548	14.28	37.6686	37.4102	42.6602	37.321	7.90915	36.0721	38.043
Alyref	42.6753	47.5941	33.5873	37.3806	34.235	32.1742	32.6979	54.7241	51.2097
Rab20	17.0692	19.3456	38.7777	37.3584	36.324	39.242	13.3355	55.5596	48.2772
Prkcd	14.2512	21.6639	36.9534	37.3422	20.5414	28.4146	6.90554	38.9448	30.8664
Cnot3	39.8101	43.1119	31.5159	37.3367	32.9964	37.5853	55.6787	38.7601	43.2932
Rcor2	26.7627	35.7021	30.4042	37.317	30.6488	33.9281	16.2085	34.3141	32.9373
Sfr1	49.2985	51.1674	30.7412	37.27	40.1558	40.7567	55.7361	34.4371	40.2075
Pbdc1	12.9357	16.5699	34.0359	37.2634	34.5722	33.1407	8.78748	37.8265	36.624
Sf3a1	15.4484	22.3001	27.8836	37.2612	28.0289	33.161	12.427	38.975	40.0702
Cul4b	158.67	156.556	28.2649	37.2162	24.3287	24.6018	177.529	46.4307	29.6954
Sarnp	12.8328	13.5736	42.1829	37.2137	42.146	35.6659	7.59211	35.7331	34.733
Psmd12	14.0297	15.3417	38.4582	37.1802	40.7983	35.9255	9.71944	46.5433	45.0929
Rrp9	51.444	63.9925	39.8446	37.1195	38.7889	30.1445	31.6479	65.4466	46.6796
Smpd1	5.16576	8.03909	24.8105	37.1017	24.2308	23.8158	5.12325	44.8706	35.0545
Samd1	10.6222	15.7969	30.6235	37.0696	30.3457	28.6645	19.4088	20.7943	26.4659
Phlda2	9.15756	8.40828	12.9394	37.0603	13.664	24.2958	10.0614	13.2547	9.31909
Ptpn21	39.7941	49.7149	41.9217	37.0571	38.6299	37.0736	58.5693	38.0168	36.7492
Chmp2a	11.8237	10.9554	29.5686	37.0509	39.1013	44.6047	7.8809	28.8095	43.7878
Atic	8.35034	9.77029	34.7001	36.9765	36.201	39.1627	6.82965	24.1968	31.5322
Gtse1	25.85	26.3589	11.6605	36.9517	10.904	17.2151	17.5161	20.2169	21.6963
Cse1l	17.4654	22.6782	45.9256	36.8574	44.1955	40.7227	13.8236	37.1375	39.0437
Gm4204	14.2996	14.5992	29.76	36.8355	32.7475	39.9289	13.0464	36.2044	41.2408
Cbl	13.9862	16.747	33.4091	36.7827	31.0588	30.6901	10.4778	22.5621	23.1238
Cops2	13.3688	18.5233	34.3797	36.7339	33.9391	36.5287	14.6911	24.8877	29.6215
Gm13461	7.01711	7.09313	30.777	36.7284	31.2951	32.1877	5.12523	18.4062	20.4688
Cox6b1	15.3821	18.1213	39.3698	36.7263	47.1185	41.5222	13.6699	33.3066	46.0472
Ints13	34.6368	41.5803	34.4689	36.6986	27.9575	33.6886	32.6641	41.3672	35.9401
Gtf2a1	135.045	176.994	34.6858	36.6848	26.8099	33.7427	157.844	47.2853	31.7685
Tardbp	6.45108	10.6917	27.1619	36.6414	36.5499	42.0944	8.75991	34.2452	40.3836
Hexb	15.4571	16.9682	40.4487	36.631	39.8573	35.4696	9.3071	40.4282	42.0244
Utp18	21.5568	19.507	42.1399	36.6064	40.084	37.5451	17.1032	47.5219	50.545
Myef2	12.7134	10.8705	39.5726	36.5933	38.2057	45.5702	13.4228	42.7989	51.3347
Ranbp1	8.47739	10.6722	31.3897	36.5622	32.5694	34.1608	5.90683	31.3769	36.8966
Slc25a20	4.65968	6.71306	27.5505	36.5533	37.6833	34.7479	3.5353	33.6598	41.9511
Pes1	23.3056	23.8419	38.5684	36.5354	37.6307	36.2136	20.0573	45.58	46.6446
Tsc22d2	23.9637	21.951	25.4515	36.5205	17.695	23.7346	19.5606	37.2332	22.2933
Aamp	14.0022	25.235	33.7066	36.4987	37.5585	41.8342	14.9506	30.5646	42.4453
Lin7c	23.3058	26.0471	43.2397	36.497	44.7399	44.338	27.3567	34.5199	41.8413
Sqle	36.8456	40.166	23.2159	36.4879	20.2699	27.5432	35.8747	34.4522	25.6396
Ndufb7	3.16535	5.19878	30.4956	36.4861	33.6599	37.0068	1.6528	26.31	38.5519
Cops6	10.6314	15.8212	38.5536	36.4381	43.5155	39.4225	7.71412	30.114	37.7923
Prpsap2	18.5854	18.0369	52.4539	36.4162	53.5056	48.1589	17.9852	37.9582	44.0308
Ibtk	108.147	95.2562	43.7793	36.3951	40.5424	35.4878	111.975	46.9063	42.073
Ubfd1	36.1829	47.0675	29.6409	36.3777	32.9793	34.0466	44.6481	40.0016	36.9562
Tmed10	19.8973	20.8474	36.68	36.3496	36.0072	35.7336	20.3667	32.316	35.0969
Smc5	4.10327	6.35089	29.2876	36.3342	27.9872	37.0892	4.62938	32.5552	40.2021
Zfp280b	108.476	114.919	47.1435	36.328	43.36	32.1994	121.951	47.3958	31.6518
Ppa1	31.6144	40.8979	34.1697	36.3074	34.6387	28.8728	32.706	54.1819	33.8357
Ik	38.2559	48.1363	36.1561	36.2542	30.0399	32.6658	28.3436	33.4426	31.4079
Tipin	47.2573	44.2462	50.3125	36.2518	46.4385	37.5297	40.6968	52.5087	50.9008
Ociad1	19.2082	20.9898	34.7293	36.1951	34.5802	41.0192	20.9659	30.0544	37.095
Snx2	6.62529	7.69402	44.1169	36.1902	42.7634	38.4337	10.0934	42.6233	54.3883
Usp19	48.7031	52.0056	40.4575	36.1666	35.6847	31.1654	51.3513	45.525	41.7062
Usp14	2.56794	4.04204	24.4065	36.1297	26.3713	36.3407	2.08902	23.2769	33.3489
Snrpd1	23.5591	26.4237	37.6977	36.0989	35.8626	33.5753	15.9707	50.8935	50.2257
Igbp1	2.53566	2.90005	32.841	36.0465	33.9438	40.4112	4.06363	26.8393	31.369
Aebp2	13.4965	15.1342	34.5137	36.0154	43.0186	42.9073	15.1789	29.6075	38.4408
Purb	12.9791	13.5125	23.8344	35.9728	21.4416	31.9651	8.31038	39.9178	31.3563
AI661453	22.0598	31.5958	28.4699	35.9667	25.8892	24.7003	16.4044	39.0892	25.8929
Trim24	27.657	31.1797	41.2424	35.9335	41.7144	37.8828	30.4807	43.7018	52.5568
Cdc25a	5.42	6.34967	35.7119	35.8841	32.548	29.6603	7.55707	27.9921	28.7772
Ptp4a1	36.3577	44.9627	31.567	35.875	30.2485	40.8911	43.3865	34.6226	40.782
Zdhhc5	47.2254	49.3414	41.1047	35.8424	38.4387	36.3591	58.1577	46.0405	42.5405
Ist1	36.5448	41.9993	29.7016	35.7927	30.7777	32.0281	30.4332	46.8172	41.6393
Nol11	20.6306	28.3179	34.5455	35.7789	35.3589	32.0335	15.0533	35.6907	35.7115
Ubtd1	3.54298	5.26007	23.8381	35.7481	23.0538	32.3226	4.96545	30.4004	26.9802
Gle1	31.0767	41.5951	32.3359	35.7391	31.8446	31.1492	38.6186	45.6915	38.039
Rap1b	71.6993	85.7237	35.6651	35.7255	34.9149	30.9038	106.303	46.5465	41.9935
Snrpa	22.2962	25.4274	25.262	35.7208	31.4116	34.1409	15.4709	57.7793	46.3428
Spint1	3.3579	10.0313	12.1659	35.6437	14.0631	14.1094	4.45722	16.1856	15.4598
Fdft1	45.6206	33.728	34.4577	35.5718	31.3785	37.3863	44.6413	47.6566	50.6205
Cndp2	2.50833	4.46679	25.5335	35.5549	32.2045	36.9342	1.10544	31.2189	38.6445
Gpx1	28.959	44.8624	31.7786	35.5383	36.5798	26.611	37.407	70.7024	75.8683
Scaf11	25.9855	30.8153	34.7447	35.4853	27.2201	31.7254	23.4891	41.7554	32.8535
Pten	28.3473	23.2857	31.7963	35.4767	27.5126	33.9382	26.3753	35.723	31.0171
Cox5a	15.1499	18.135	35.7304	35.4519	40.7326	43.378	13.1323	23.5591	32.2527
Ube2d3	124.545	114.271	30.3229	35.4345	28.3427	36.4774	189.811	37.8163	37.1724
G3bp1	29.6425	37.109	50.7798	35.4068	44.1273	38.5778	18.0841	42.6596	44.8899
Nap1l4	45.3244	54.2774	42.3565	35.3917	36.2662	40.0747	46.0743	41.4502	38.8817
Snord80	3.36742	1.15004	32.9401	35.3818	50.6356	47.9894	2.44286	22.3418	36.847
Kif11	22.6112	16.8952	38.001	35.3655	31.1413	32.1599	14.9265	47.4983	41.2255
Ap2m1	11.4512	14.0957	34.7029	35.36	39.7581	39.2604	14.5669	27.7265	39.124
Tomm40	11.1567	10.431	33.0957	35.3518	38.2821	37.0341	5.4233	34.6154	41.9951
Jarid2	17.5172	12.3468	37.5838	35.3124	34.5033	27.9684	18.1664	32.0709	51.1313
Ivns1abp	11.128	12.523	43.0423	35.3006	43.0569	40.2929	9.4938	38.7316	45.5339
Eif3f	10.3214	14.7102	30.4558	35.2622	36.7394	35.9138	5.26934	29.6302	33.0409
Ticrr	26.7696	26.73	31.8467	35.2479	27.8104	25.3956	29.7477	30.6317	25.0527
Bex1	9.71042	9.35604	29.1699	35.2168	34.1742	39.1805	7.66282	42.189	33.3035
Arpc2	35.8365	36.3339	34.837	35.1993	35.9422	34.652	37.5112	40.0418	42.8896
Ddx52	30.3891	33.7286	44.2724	35.1871	33.3526	29.9226	18.2128	53.0084	47.0866
Cox7a2	16.7808	19.7238	28.0803	35.1827	35.2162	33.8022	12.161	31.0066	32.8348
Mysm1	8.67645	9.7626	36.749	35.1625	32.6009	38.4924	6.52344	30.0938	30.1506
Dhx8	53.306	59.088	43.8061	35.1447	38.8066	32.5276	37.7706	56.6282	42.7351
Rnf126	54.0069	70.8106	49.8787	35.1365	49.8437	39.4093	70.8036	51.7755	52.1675
Gnl2	11.323	13.2643	43.8824	35.1258	39.9414	33.4344	7.9312	45.466	42.9008
Parg	21.2211	18.3434	49.106	35.1042	44.7874	43.5839	19.558	49.2478	51.8552
Gm14681	7.82515	16.7612	30.9431	35.084	31.6589	41.2632	5.71619	16.8426	19.0057
Def8	12.772	12.4509	37.4259	34.9809	43.1933	44.2182	9.11762	43.3057	67.4388
Dnajc9	12.4457	18.0061	19.7261	34.9753	18.9023	24.8741	13.9979	22.3391	22.6003
Rexo4	7.60112	10.3515	31.9183	34.9481	34.3415	36.6815	5.36033	27.8241	26.9422
Yy1	28.082	33.3406	37.6329	34.9447	41.2484	45.1229	23.2098	40.1897	42.413
Pcna	37.2373	49.7491	32.0339	34.9308	26.5706	30.1561	34.2675	35.0796	28.7021
Mis18a	33.1955	41.6345	37.1262	34.8947	32.4126	28.8913	23.0084	36.7453	32.8106
Cop1	119.042	140.492	51.0977	34.8819	37.012	36.2766	141.454	52.5906	40.9838
Smndc1	48.7627	50.616	28.5873	34.8647	25.8607	30.4909	43.2626	39.2181	34.9082
2610507B11Rik	27.1676	36.2912	32.5778	34.8636	28.3976	32.6775	24.2959	28.4252	24.9656
Hsp90b1	30.5575	30.1839	17.0624	34.8595	15.3987	19.1438	25.8509	29.9072	27.5767
Sf3a3	8.76535	12.4958	38.5626	34.8527	36.5703	37.8221	6.16245	32.7448	35.9768
Gm25313	9.99503	15.5251	12.5699	34.8462	13.4509	19.6979	8.724	10.4387	9.18585
Atp6v1e1	15.8092	14.0544	32.2106	34.8188	35.6427	36.1476	12.3669	29.3607	31.5686
Sec62	13.0692	13.016	30.9906	34.7405	29.9591	29.8187	10.1676	27.935	29.0122
n-R5s152	0.766559	1.96657	16.1803	34.7327	7.22705	12.4711	0	2.32972	4.77772
Anpep	0.891303	3.22698	34.2206	34.6793	33.4543	27.5059	0.410261	27.4196	35.1076
Fus	9.13483	6.8534	41.1607	34.6452	45.0579	40.4458	5.78236	36.2511	43.0087
Nup98	69.8066	79.4179	38.032	34.6399	28.0401	31.0602	84.4702	52.6567	41.7738
Gm14276	16.8404	28.1929	29.1578	34.549	25.2589	33.7467	14.7525	27.0015	26.9165
Otud4	68.5046	81.7423	30.8282	34.5174	25.3801	29.2614	81.949	32.5079	27.576
Gm15772	6.32727	6.20621	33.1845	34.5043	36.1716	35.5897	4.66881	40.1681	64.5151
Dnajb12	16.4533	17.2857	32.231	34.4622	28.2554	29.4753	9.45318	31.9845	35.1912
Rnf111	69.7265	84.4207	34.9525	34.4608	28.3839	30.2161	79.2237	38.3175	30.8478
Rpl36-ps12	3.67975	3.20291	24.4668	34.4605	33.0094	31.8122	0.841268	7.25586	15.8759
Capza2	22.8588	27.2197	35.1603	34.4583	36.5829	37.1983	26.6752	34.2356	38.0871
Thop1	11.7748	16.8435	31.5881	34.4274	31.9194	29.7594	12.0558	52.7011	45.1042
Rbm6	59.8137	34.5623	62.6877	34.4186	44.9056	38.0533	56.7063	62.4254	50.3122
Gm24201	14.2866	20.524	23.1084	34.3949	37.2376	46.4899	11.0259	22.0739	25.67
Gm22068	0.538868	6.70126	12.0117	34.3793	2.95659	19.9793	39.7636	40.3784	23.7479
Hat1	3.95828	3.97846	19.8799	34.3786	20.4975	29.6822	3.81063	24.2801	25.3241
Csnk1e	29.2097	33.5523	35.7906	34.3758	36.2642	36.2177	52.9974	33.6921	35.8894
Tomm70a	2.50946	2.84992	37.2262	34.3707	36.6	39.7886	1.61454	29.2215	38.4725
Gpbp1l1	37.0472	47.0185	36.8003	34.2824	33.4854	35.6045	35.3088	40.8474	39.4179
Ppm1a	37.6617	39.0031	34.6901	34.2807	35.5958	39.021	36.1605	41.714	48.3571
Tufm	2.31799	3.23706	34.9772	34.2462	38.8999	37.7906	0.992206	47.8634	40.642
Uqcrc1	5.36817	10.3535	34.0878	34.2415	36.3487	36.6799	4.84636	27.8475	36.6104
Myh9	34.26	45.0032	22.9709	34.2182	23.2045	31.1627	39.0635	29.772	29.7704
Qars	37.4727	31.594	54.6459	34.1839	52.341	42.0411	29.2427	55.9836	58.4286
H3c2	14.1101	13.2219	30.8653	34.1817	43.023	56.8287	16.4248	59.1578	73.3348
Ctcf	50.4791	49.4706	44.4579	34.1392	35.5558	34.3758	51.6698	41.4338	39.6521
Ino80	13.0302	18.2261	33.3116	34.1273	23.6245	28.949	11.9479	42.259	33.68
Mrpl20	13.8664	13.1216	35.739	34.1083	37.0617	37.9326	8.0639	39.6576	37.4009
Gm11084	3.18135	6.85451	46.3096	34.0966	59.488	76.7517	5.44554	35.8725	66.8322
Ficd	82.0419	70.5366	48.3172	34.0941	35.7456	35.0033	70.3855	52.0185	53.8233
Srsf11	20.4908	20.0322	28.5672	34.0919	27.8636	30.3439	15.4806	39.2724	36.6247
E2f4	146.252	184.23	34.7985	34.0709	34.8747	34.0171	164.626	31.8613	38.7909
Atg9a	6.5701	9.88142	28.6714	34.0663	30.9882	34.7432	5.63584	30.0368	32.9968
Gm44429	18.3275	18.4148	15.9538	34.0616	19.9227	18.1116	12.4725	9.93576	7.18775
Mtus1	102.296	127.621	42.9447	34.0256	33.6965	35.0604	141.609	37.5919	31.3089
Tfdp1	48.9695	58.3314	31.5953	33.9908	31.2622	35.1404	57.0208	31.5111	35.7243
Gm25894	2.12896	4.84052	10.337	33.9903	16.2893	30.6878	1.30039	7.11519	8.35818
Tmed5	26.847	33.1273	30.9872	33.9569	28.7126	31.3694	15.8225	26.0244	25.6961
Ssrp1	24.5099	29.5663	32.1037	33.9525	29.1297	31.9371	30.0344	43.2635	41.454
Utp6	16.4135	23.599	36.873	33.9443	39.4519	34.2577	13.7344	43.9004	42.3235
Fem1c	35.9468	25.31	34.3074	33.936	23.1895	26.3123	32.8952	37.9344	23.1515
Hgs	24.377	32.8137	24.7205	33.9177	26.4022	32.0298	27.2009	36.5416	36.3554
Fscn1	3.14252	4.98897	37.6363	33.9038	37.1218	25.9881	2.65937	22.7818	21.9795
Pdcd7	15.5718	16.8665	26.9769	33.8676	24.3531	26.8233	20.2595	36.521	33.8291
Nol8	51.2081	51.0885	36.1604	33.8348	26.7233	30.3786	41.2539	38.4301	28.5561
Hmgn5	125.496	153.248	19.5811	33.8102	12.7465	17.9238	136.052	40.3262	32.1356
Foxa1	0.194852	0.638942	33.6433	33.7747	32.699	30.6159	0.258365	34.5044	29.4652
Arcn1	23.7224	30.0886	33.8626	33.7726	30.4314	32.7545	17.7707	34.2514	37.9213
Ube2e3	15.7418	15.5108	34.3124	33.7656	28.8074	36.5489	17.6595	43.9672	35.3464
Khdrbs1	43.4954	41.589	44.6098	33.7554	38.8719	35.1069	29.9773	35.3493	34.4407
Rnf168	20.9598	22.8754	34.1148	33.7492	25.0365	28.0558	27.1595	34.2997	28.5103
Wdr46	10.0051	12.277	45.0097	33.714	46.843	41.7071	4.084	37.0567	41.5187
Cdk2	23.5408	26.7747	32.1752	33.7003	47.1021	36.6388	18.4162	33.0559	35.7389
Exoc3l2	33.6392	40.2977	34.0148	33.6443	27.6845	29.3065	17.1485	38.2953	34.4664
Ddx56	15.1314	16.0654	36.4048	33.6355	34.7569	28.7001	10.0317	45.2699	48.2661
Polr3d	22.2442	26.2388	30.2869	33.6249	27.317	32.3418	13.972	32.9583	40.8746
Mir5128	17.2432	35.7975	24.1058	33.5786	18.9815	29.3611	17.8659	10.9191	5.38626
Ramac	18.8497	19.5343	27.8777	33.5283	31.3187	31.5609	21.2858	29.7115	25.8168
Kansl3	11.7669	14.256	33.4182	33.5127	25.0495	30.8906	7.42877	43.3471	39.9359
Hnrnpul2	78.0458	86.1576	32.8649	33.5001	26.8087	27.7832	98.3199	35.5469	31.0374
Pgrmc1	8.64042	22.6859	18.3765	33.4769	23.3303	29.2892	11.0978	28.4679	33.1147
Rsrc2	63.0408	64.2791	42.0294	33.4624	32.5958	34.2766	44.3882	49.4753	41.8723
Nudcd2	6.4904	10.0116	34.8793	33.4487	33.5446	35.7477	5.64825	24.617	36.5685
2700062C07Rik	21.738	21.1241	38.3877	33.4305	31.9742	34.0052	16.5529	27.5371	30.9813
Rpia	28.5654	31.2001	38.7597	33.3825	36.0491	36.8296	36.2021	38.9944	35.9284
Gm9794	4.74075	6.94552	22.5934	33.3751	27.3824	29.7876	3.15231	15.1493	16.9069
Eef1d	7.77746	10.7136	34.6299	33.3696	42.4294	37.7499	5.4826	38.0155	47.4803
Tfpt	24.2326	25.2815	31.8596	33.3686	31.7614	29.4309	19.4986	41.334	38.8919
Gpr137b	6.66508	7.35357	32.3543	33.3561	41.7205	41.4671	7.2166	28.8709	43.4784
Btaf1	27.6346	29.022	39.7096	33.3087	25.4311	31.0368	26.6124	46.7188	36.785
Glrx3	3.95111	8.9374	26.1169	33.2999	26.8479	29.5278	2.78922	23.7563	27.9546
Polr2j	31.6921	37.1932	37.189	33.1801	39.1516	33.1756	30.773	22.6999	26.9269
Map4k5	30.0373	37.7475	38.3798	33.178	30.2933	35.8987	36.7161	30.569	28.1571
Prpf38b	30.1179	28.197	35.5478	33.1249	30.7158	31.5442	28.7945	49.3367	36.2159
Rabggtb	3.34263	2.66387	27.692	33.1236	35.859	37.3432	2.94038	37.2222	45.7095
Otud5	19.7273	15.4556	31.7246	33.1089	31.345	26.3534	17.0544	34.746	31.5268
Zfp644	18.0958	10.5092	81.6477	33.1028	57.7623	41.4618	13.2838	69.6848	57.0624
Nucks1	14.6062	15.6233	30.6917	33.1006	29.6301	32.9155	11.1338	21.7769	31.1489
Ddx10	23.8113	11.9601	60.8698	33.0977	41.2835	34.8781	11.4556	65.9359	55.2993
Actr2	30.3694	32.491	28.4034	33.0478	28.3334	30.9169	40.2525	30.4844	28.5068
Copb2	13.2586	12.9454	30.9584	33.0358	30.2168	30.5403	13.2525	30.7071	35.0405
Wdr3	13.1912	15.3227	47.7644	33.0158	44.8836	41.3081	10.1367	50.4048	48.1456
I0C0044D17Rik	9.11603	10.2612	14.632	33.0009	13.8529	35.4774	7.55445	33.4852	32.5722
Haus3	26.4173	32.1172	29.4623	32.9921	23.2985	24.7134	16.5745	20.0226	18.9139
Hipk1	52.5348	52.3334	40.9665	32.9493	30.0623	30.5057	28.9445	29.7858	31.6143
Avl9	15.0749	17.126	40.5093	32.9414	36.0376	34.5582	14.8363	33.2914	38.2492
Slc6a6	6.29007	7.15103	36.7646	32.927	36.2997	36.9492	8.20057	21.0383	30.479
Erh	20.3638	21.99	35.631	32.9212	39.7569	37.3548	18.8502	36.7001	42.9879
Yipf4	33.6388	40.7494	38.4767	32.9199	40.9943	32.3274	31.3265	37.6695	37.1256
Tpd52	43.4949	45.5434	24.7307	32.889	29.8483	31.2388	59.3065	21.9978	29.368
Akr1a1	5.07446	7.84928	29.749	32.866	31.2677	35.6663	5.98185	16.9911	32.7553
Mtf2	17.1358	14.7754	37.6033	32.8574	36.6483	31.2205	12.6874	28.4591	35.2915
Mcm10	15.1917	14.1665	37.5583	32.8343	40.0733	32.3385	11.1155	35.0301	33.7349
Vhl	11.4966	14.3898	30.5563	32.7665	28.9813	30.6655	11.354	37.9674	41.5128
Atp5o	6.16618	9.77986	27.4583	32.7628	28.7596	31.8585	6.44133	37.9452	48.5898
Ints1	8.98384	10.088	30.5989	32.737	29.2542	29.4278	4.82493	40.3531	38.4249
Polr2d	32.445	45.8789	36.2428	32.721	37.1304	31.4836	33.1743	36.3726	38.3868
Fxr1	54.6997	44.6881	41.5808	32.7132	31.5361	30.3948	51.503	45.5421	37.0005
Pdia4	36.3731	49.3481	32.9037	32.6797	29.2326	27.4583	32.3812	33.1784	36.5439
Zfp978	48.1397	58.6734	44.9404	32.6607	43.9374	52.7061	63.5144	46.9167	39.666
Gm23969	2.08081	18.0439	7.93859	32.6183	13.6632	13.9027	3.02517	14.3855	12.9583
Rdx	76.6587	85.9251	31.0006	32.603	26.5961	29.0824	93.8426	41.7639	34.8839
Gpcpd1	31.6656	34.007	48.5833	32.5716	38.7832	32.7301	29.4031	38.2029	39.7043
Mcm2	47.3607	35.2572	50.7796	32.5184	48.4886	37.2363	45.8712	48.5598	44.0662
Ythdc1	30.3607	25.8348	25.6582	32.5168	21.813	26.9645	18.4999	25.727	29.8316
Dhx16	11.3416	13.495	32.6382	32.4666	36.5108	29.404	14.1266	38.369	41.226
Mob1a	30.0119	36.4803	35.8397	32.4603	33.1768	31.2086	19.5048	31.0923	33.4301
Kdm7a	61.4713	73.4451	33.2331	32.442	23.9985	30.1379	72.7313	33.925	27.7749
Cers2	5.25058	6.3428	31.0253	32.4289	34.3224	35.6432	4.5826	25.3886	34.1766
Rrs1	31.718	28.4598	23.9155	32.4196	29.0864	23.175	21.762	39.9837	31.8495
Ubald1	22.9976	25.0032	39.71	32.386	37.0871	28.942	21.1143	36.9886	25.6606
Noc4l	9.41636	10.8138	27.6487	32.3767	25.31	26.1795	7.88065	34.3485	34.092
Eif1a	6.42563	7.82369	26.6431	32.327	31.6674	32.9807	6.22769	26.2474	30.6769
Chd7	40.6716	45.1997	45.654	32.326	33.0776	32.9024	42.335	46.7968	38.3581
Lrrc58	4.94185	5.64504	33.1071	32.3256	27.5207	30.0245	5.3508	24.6193	24.1901
Scarna9	13.3995	17.3347	23.2719	32.3217	21.4271	24.608	7.25999	14.6274	12.425
Tubb6	13.4354	22.1543	8.086	32.3048	7.88613	12.2568	25.4142	14.1446	11.6486
Pphln1	20.709	19.8432	35.2179	32.2913	33.8181	31.922	17.5568	37.1624	37.7265
Rnf6	47.0222	49.0175	43.2293	32.2736	33.2698	31.7386	30.1331	35.4161	35.7026
Rbm5	48.8526	57.4775	31.9687	32.2594	21.4297	26.7574	35.885	33.6902	28.6529
Castor1	12.1517	16.995	39.6605	32.2537	34.0974	30.5719	8.59323	32.2011	30.6942
Naa15	14.2952	18.3069	29.5314	32.244	27.1483	29.5053	9.72934	28.878	30.1999
Psme3	101.098	96.6131	34.9889	32.2432	34.7382	30.9012	145.59	42.7453	39.1561
Gm23130	4.49559	4.42199	14.499	32.2064	23.1265	31.6425	3.1303	25.3781	37.7294
Ctps	38.3193	44.0145	39.8653	32.126	30.5819	30.715	42.6639	47.1084	36.195
Polr2l	16.6836	24.5041	38.2464	32.0945	42.8762	38.5666	9.98269	23.2649	28.112
Gm22786	15.2457	22.9057	21.3584	32.0236	22.0606	31.5543	15.2274	11.9584	16.7739
Arhgap21	77.1907	95.672	31.8331	32.0212	27.781	29.6492	80.8359	36.4249	26.5899
Pcm1	52.4869	58.1055	31.3125	32.0146	25.75	31.9576	69.4272	30.999	28.8672
Dr1	30.9178	34.2834	25.5536	31.9983	16.0603	26.7355	18.6102	25.0164	15.8376
Gm12615	7.21503	10.2169	15.9191	31.9895	26.2532	26.925	3.08873	26.2667	29.8554
Zbtb11	23.6793	27.1119	36.4817	31.9663	31.3248	32.5449	19.4187	32.1656	28.9261
Nipal1	2.31394	3.42569	37.8761	31.9457	29.7079	25.5922	0.948054	35.4092	31.0215
Mcm3	24.1748	28.6696	35.8911	31.9358	34.0282	32.9036	14.1959	45.3207	39.9336
Ppp1r12a	106.111	127.616	32.2756	31.9345	26.1963	28.2724	128.057	44.2901	37.0008
Gm13577	6.49928	8.77359	23.9136	31.9313	18.6891	31.0054	3.35758	22.5488	28.2733
Gm7363	1.99603	4.65741	22.8163	31.9078	25.137	29.1892	1.40575	8.06997	10.051
Cdkn1a	2.58722	9.25067	11.3455	31.8952	12.3665	18.1203	5.36573	9.37267	12.0042
Rmc1	20.0437	13.4583	47.981	31.8767	44.6868	33.9968	11.1699	42.6046	39.0239
Psmb2	9.30261	10.8065	33.6479	31.8701	34.3419	31.1211	10.4275	40.6729	42.9163
Nol10	33.7716	32.8574	47.0213	31.8635	31.7451	32.7414	38.2257	48.8411	40.5886
Mir1949	4.35207	6.91761	24.4824	31.8349	25.6055	31.0496	3.16462	8.87934	11.5301
Ap3d1	16.0047	21.3298	30.5161	31.7938	28.9114	32.5688	16.5426	38.5979	36.2981
Dmrtb1	15.5643	26.8359	25.8714	31.7848	25.5858	30.9337	14.8936	57.3777	48.2996
Eftud2	2.73049	2.2377	32.7691	31.7035	35.2667	35.5148	3.00811	24.8845	34.5147
Phrf1	29.0726	30.9106	39.9128	31.6579	33.3528	29.2579	16.8498	50.0382	38.2025
Naf1	6.31802	6.83247	35.5675	31.6502	38.2502	34.9474	3.97571	35.5202	29.8929
Seh1l	14.3207	19.0961	23.8677	31.6242	29.2669	33.6285	12.9957	26.7171	27.9479
Zfp981	29.584	39.4312	52.4527	31.6038	37.4562	42.5831	20.1739	34.0962	30.8152
Cdk9	45.5397	57.8386	27.8417	31.5744	22.8232	22.5315	34.6759	38.9151	34.4956
Bdp1	16.8274	23.7946	40.0855	31.4945	33.102	34.0847	13.6388	37.7115	32.9291
Ski	34.0224	30.5674	24.061	31.456	25.2647	28.5971	39.6419	41.5512	37.9211
AU018091	4.23896	4.65691	55.5107	31.4535	70.6976	40.7389	3.10547	22.4177	29.8445
Plekhm1	14.2496	24.3638	32.2946	31.3901	36.184	29.2699	13.7932	29.3926	25.7834
Rpl10a-ps1	3.03569	5.69018	31.3533	31.3879	31.352	33.3708	2.10579	13.5355	15.2568
Pcyt1a	34.2223	37.6548	32.2829	31.3744	24.2613	23.7496	31.6784	35.4817	29.0792
Slu7	26.1046	33.8653	37.5878	31.3565	30.4344	29.1013	26.5139	45.6755	41.8401
Ect2	29.6008	24.405	31.8717	31.3541	27.2775	28.3372	30.2751	28.4554	28.8802
Arap2	78.1951	95.2238	19.2599	31.3355	13.884	24.8708	89.5571	33.2082	22.7764
R3hdm1	27.8286	26.4199	34.0187	31.3044	26.9576	35.2979	20.86	36.4373	32.3857
Plekhg3	22.1716	27.6635	30.5292	31.3023	25.3625	25.8952	34.2159	26.9812	24.8888
Tfb2m	33.8732	41.063	34.561	31.2619	27.5134	23.535	31.7142	43.7077	37.4555
Myo1b	7.76488	9.53242	31.9396	31.2518	32.8607	33.4999	7.66267	33.5371	39.0407
Zfp143	19.5645	23.232	34.6761	31.2163	34.2507	34.6701	13.938	39.1855	37.8541
Gps1	32.567	44.7167	25.9756	31.1961	27.8997	30.9577	37.7176	43.73	39.1026
Imp3	27.0696	32.5673	40.0686	31.1937	38.047	30.5059	20.0862	36.1532	32.0321
Gm23201	1.71918	4.21342	33.3978	31.1923	47.1374	32.561	4.8384	25.8	38.5762
Smu1	39.3046	26.8797	42.7721	31.1572	43.9722	33.2548	32.1685	40.7574	41.1754
Ilrun	81.1909	97.2151	35.327	31.1566	27.5828	24.5108	104.912	47.6402	36.6839
Tcof1	39.7143	51.6668	42.1223	31.1338	35.7107	33.2553	29.2903	48.4526	39.9725
Exosc9	3.86242	5.77446	24.3645	31.1252	27.9872	30.9006	3.64271	19.7861	22.5576
Znrd1	13.3437	15.4165	38.3289	31.104	39.3616	26.4863	6.99793	26.0901	28.4206
Nob1	18.21	20.9344	34.8553	31.0987	33.8757	30.1897	10.5387	38.6081	36.3628
Gps2	14.6926	16.4928	33.7364	31.0946	43.5159	44.3411	13.5473	26.8722	45.058
Pla2g15	22.9083	26.8847	49.8382	31.0581	54.3533	39.6138	20.7064	36.5148	38.3546
Thumpd1	7.41493	9.52957	32.2012	31.0292	29.0732	32.5348	6.8212	36.1075	39.4428
Fam98b	31.5331	27.4251	37.1268	31.016	27.6123	32.5868	18.2221	40.6141	34.9009
Map2k2	11.3713	13.4699	34.6537	31.0103	40.1988	34.4577	7.70779	40.0648	49.4788
Otub1	14.7016	15.2786	32.5565	30.9966	37.9569	32.2405	13.1745	24.5021	33.875
Gm6091	26.4891	22.5836	11.7873	30.9912	18.0407	23.6558	15.2023	30.4889	25.3081
Psip1	247.454	313.467	40.0444	30.9377	25.1383	26.7507	272.443	49.6119	25.2447
Paip1	197.474	214.37	36.8186	30.9209	26.6051	26.325	244.337	45.5716	29.4731
Khdc1b	598.045	503.758	83.7177	30.9089	47.361	24.2534	734.835	112.912	36.714
Ints3	22.1815	26.4113	32.4585	30.9043	25.0995	29.0234	22.9553	37.8669	31.4648
Ubxn4	39.853	45.262	28.2594	30.8756	23.3923	29.2212	30.8884	32.9307	30.8421
Mrps7	21.9952	21.9808	33.0963	30.8722	34.0057	29.9096	28.3614	47.7813	45.0441
Gm10076	4.34107	5.79675	17.7894	30.8711	24.1645	22.3933	2.23705	25.8533	25.8048
Gart	4.5498	7.05664	36.6084	30.8584	38.9922	33.4635	2.94885	28.639	35.9834
Lemd3	12.4334	8.39758	40.7539	30.8414	33.6133	32.5407	8.46279	55.0135	46.0332
Bcat1	5.16823	3.65177	58.4394	30.8311	62.48	57.554	5.75968	44.0193	61.4549
Rrm1	11.606	12.1132	24.2003	30.8254	24.047	27.6872	8.18371	28.6166	28.8346
Atg2b	5.0211	7.28355	22.8541	30.8134	20.6709	23.6249	4.78349	25.0922	22.823
Gatad2a	87.0414	103.283	39.628	30.7958	37.0887	32.2064	110.401	47.7923	45.8744
Mphosph6	797.587	586.589	45.2023	30.7913	39.1392	33.9033	884.748	65.5408	45.0256
1810013L24Rik	62.2998	63.134	34.4209	30.7687	33.3735	31.0491	70.621	36.8057	29.6225
Gnpda1	4.65151	6.37159	29.3709	30.7303	18.2076	24.795	3.00187	23.2483	22.3039
Polr2k	9.95623	8.84651	46.4323	30.7239	45.9582	38.6761	5.63538	30.4574	39.4538
Luc7l3	20.6806	17.5663	32.6275	30.7109	33.3535	35.8596	17.1967	38.769	35.2846
Snupn	28.2603	35.7026	41.5459	30.7089	34.1468	27.6596	16.9322	46.9003	39.0876
Fat1	9.63064	16.7857	11.0493	30.7026	9.25568	19.2448	11.2778	15.3949	15.806
Gm24613	9.95733	9.33285	20.7937	30.635	33.7389	20.0518	5.28616	6.80305	8.96462
Clptm1	19.3359	25.7262	31.6028	30.6273	32.7759	30.8321	20.0782	34.8821	36.7626
Rnu1b2	3.17366	6.29711	7.09549	30.6171	15.0688	14.159	9.71034	30.4991	33.6885
Spag7	18.4837	18.4922	36.2405	30.6099	39.8471	32.5745	20.6575	29.4541	34.8789
Slbp	50.1467	39.1095	30.7119	30.6023	25.3819	25.6983	55.3559	40.8505	33.5232
Denr	24.5271	19.2885	32.5884	30.5952	30.1017	30.8281	15.795	39.3775	55.0362
Rybp	23.3544	32.4086	29.5417	30.589	24.5445	32.7986	23.4614	28.5812	26.7481
Gm24727	3.55067	2.37196	17.9727	30.5876	24.5799	26.4869	1.88184	22.9296	15.9942
Nfatc3	12.1151	13.1057	30.7539	30.5783	25.8718	27.6909	9.77237	33.0728	29.286
Ireb2	91.9144	110.709	30.5145	30.5567	24.5982	25.304	115.432	37.54	28.1966
Wipi2	21.949	31.7979	32.6826	30.5403	31.4859	30.003	15.1246	34.3395	36.4112
Zbtb17	12.833	15.1201	38.4194	30.5074	33.8127	28.3671	8.25876	49.5532	41.4338
Fam76a	11.3618	19.6058	31.4005	30.4779	29.4202	30.7605	9.8311	26.3819	30.8016
Adam17	29.0274	33.6586	46.2811	30.463	35.4144	28.9701	21.0742	45.2477	41.3678
4930453N24Rik	14.717	20.0075	28.9555	30.4419	23.5437	26.788	13.6668	27.0241	21.0039
Ung	15.1049	20.9651	33.3344	30.414	32.2315	28.6504	13.2946	29.4093	29.8791
Kdm3a	23.6411	25.4723	23.6689	30.4037	22.9843	26.0818	16.0041	34.3722	34.9284
Gm23246	5.58904	6.55936	25.9657	30.3971	57.0044	40.1944	3.54011	26.0059	30.5181
Slc49a4	5.92061	6.01206	25.7026	30.3963	24.6473	27.6208	4.83784	37.2047	38.0599
Smurf2	49.0744	57.0915	24.4152	30.3901	18.874	26.6262	57.2628	34.379	24.5987
Tbc1d9	6.17146	5.96157	38.3785	30.3771	25.365	30.5428	2.48527	29.1836	26.0503
Susd6	2.89227	7.92546	17.5555	30.3766	15.333	19.9973	1.84219	22.1476	20.75
Rps6-ps4	4.22228	6.26101	26.152	30.328	30.8279	34.4906	2.56778	20.429	25.3122
Brd9	16.5537	13.7193	34.6783	30.3204	30.3515	30.6991	8.39695	44.7662	41.4903
Atxn2	22.1691	25.2521	28.7371	30.3101	28.7596	28.3776	23.1217	23.7955	28.1383
Mdm4	202.476	221.908	46.2394	30.3066	34.2523	27.4085	221.094	49.3834	27.6165
Flvcr2	3.71912	1.95711	39.7927	30.2967	50.5975	48.3814	2.14783	27.1383	41.6922
Gm28017	4.12567	7.2806	15.7595	30.2949	7.00235	61.2651	3.06113	17.9228	30.1708
Tex19.1	57.4747	61.3581	24.5933	30.2911	24.0835	21.1105	79.8718	38.0779	44.2073
Ccnf	20.526	15.4179	22.607	30.288	17.3762	18.6981	15.3723	31.6097	22.808
Ilf3	9.04571	9.30061	27.5412	30.2871	25.4166	28.2272	7.11439	22.71	24.4548
Orc6	71.6305	74.7796	34.6798	30.2844	32.5715	28.7175	65.8811	35.5326	30.744
Ilf2	25.6766	29.3797	32.6665	30.281	31.8171	27.1834	18.4129	40.066	33.8446
Rbbp4	19.242	14.7774	32.9329	30.2798	36.8921	30.9708	15.6207	37.5501	36.3165
Zc3h18	46.4399	43.3794	36.1097	30.2767	29.789	27.3659	44.76	40.0036	35.0722
Nelfe	11.7027	13.2963	30.991	30.259	34.096	31.8487	8.91642	36.3074	38.496
Birc6	12.1636	14.9766	33.891	30.2561	26.2419	29.0951	9.33434	24.7934	24.9503
Snora57	7.03136	10.1025	20.6606	30.1675	24.8557	24.1714	9.24565	21.9702	24.1476
Sidt2	5.95835	9.53123	20.6571	30.1403	27.4329	28.4945	8.23137	24.8544	34.3211
Mcm7	9.327	13.5356	26.0367	30.1314	26.4067	26.7455	7.48913	29.1815	26.3576
Gm1995	54.8628	57.1398	20.1601	30.128	14.1281	15.4336	46.7925	43.4024	29.249
Slco4c1	5.55102	9.8314	25.7476	30.1278	24.2958	28.3989	3.56941	19.522	27.1992
Eif3j1	30.3039	33.3567	30.6657	30.1115	26.7306	30.3576	18.8178	32.3514	23.5976
Pole3	23.4916	36.2337	41.3505	30.1033	42.4594	38.864	34.8304	40.9712	49.4429
Polr2a	26.2616	34.8928	38.2965	30.0923	31.6387	26.7127	18.1669	36.6116	34.6862
Ddx23	4.46935	5.54282	34.1967	30.0548	36.612	39.3326	4.41668	34.5912	44.457
R3hcc1	1.759	2.94651	30.4026	30.0364	28.5969	36.7107	0.720347	22.3852	30.3683
Arl8b	12.33	15.6197	29.5304	30.0332	26.5896	34.5888	10.8503	21.9401	26.375
Dynlrb1	15.4094	15.5365	25.7306	30.0181	20.5452	29.683	10.3485	24.0312	21.6089
Slc39a1	11.5298	18.2539	40.2411	30.0092	45.2094	34.9759	15.0962	34.7236	45.2326
Rer1	8.32098	7.64274	31.738	30.0081	36.0424	33.3936	6.99246	31.1125	38.0967
Mcrip2	3.89762	6.19187	33.7516	29.9846	32.5023	30.298	4.94571	23.2608	27.9044
Usp38	51.2831	61.6161	27.7292	29.953	28.4184	32.4707	50.2882	29.037	21.5634
Ipo11	8.43228	6.96626	34.2811	29.9519	26.8844	31.9921	5.20778	22.4927	26.3829
Zfp51	45.9984	53.4414	35.2385	29.9394	24.0927	25.8247	72.5471	31.0636	23.2637
Cdc42se2	256.5	306.674	51.2363	29.926	31.3019	23.5892	303.551	47.6329	24.2122
Spin1	624.646	560.794	63.8093	29.9118	36.0365	24.1112	913.391	85.65	36.5557
Rnu3b1	1.27596	0.884573	6.49258	29.8837	12.6847	14.9666	1.91135	13.4623	20.2111
Hsph1	34.7075	37.7903	27.7431	29.8608	25.4893	25.4702	19.9462	47.2007	32.6869
Gm22486	13.2288	19.7885	19.7133	29.8387	17.3592	21.5967	17.6172	17.7195	14.7316
Caskin1	1.58094	2.77284	25.9696	29.8381	22.756	24.6468	1.39092	35.0082	24.0315
Polr3c	7.79447	10.0298	28.4519	29.81	25.8724	30.7341	7.46127	28.0667	30.545
Aacs	7.00857	7.98219	23.8542	29.7932	27.8434	28.8877	5.66388	33.4358	41.1031
Rpl39l	12.1941	12.7163	23.7538	29.7689	25.8239	21.3647	6.21295	22.0152	28.6699
Crcp	9.15667	11.2422	30.7658	29.6999	29.0477	34.286	6.22843	24.2212	31.2611
Sec61a1	12.8271	21.0263	19.6786	29.6199	20.0329	22.1258	11.3521	29.9763	26.4676
Ubtfl1	37.0572	36.7993	30.2428	29.5685	25.3799	28.1946	22.5984	28.7415	27.1149
Trappc8	14.767	20.1592	28.8116	29.5559	19.8476	25.8619	13.2049	33.6526	28.7726
Mthfd1	5.30528	8.04909	32.8021	29.5413	30.0326	28.6268	6.77968	30.5251	34.5129
C130073F10Rik	20.8493	25.7325	36.3717	29.5229	32.9397	35.0671	27.9761	32.6405	33.3001
Trim71	9.68131	13.699	30.5041	29.5153	25.3685	25.0051	7.47516	25.0173	21.7824
Brd3	6.62153	9.3557	32.3116	29.509	34.1093	29.1766	6.0132	36.422	32.3366
Snw1	26.2895	25.7325	22.9217	29.4981	23.1371	26.6316	26.1849	29.0514	32.8248
Senp6	50.1619	49.9104	42.0056	29.4703	29.6751	29.0401	45.029	29.5709	25.8374
Zfp518a	58.0538	67.7236	27.4955	29.4476	19.6179	23.4486	54.952	26.5143	22.5227
H2bc7	13.5654	18.788	20.7482	29.4154	52.513	63.6716	15.853	32.2856	56.7763
Tubb5	33.3505	33.5947	35.314	29.4065	29.8636	19.9261	36.4069	54.1661	47.6054
Cebpz	24.7547	35.508	40.9153	29.3961	33.0794	29.3753	14.0524	48.09	42.0155
Smarcd2	54.7344	63.8841	32.9621	29.3639	39.9876	30.737	54.0514	43.656	35.9429
Sgk3	4.26443	5.79287	30.3788	29.3632	32.2732	33.7332	4.73738	26.8866	39.3425
Tbc1d20	13.9079	23.082	24.5319	29.3126	21.8125	25.1062	15.6401	30.0792	26.5648
Ddx39	45.4263	39.7286	36.5956	29.2689	36.4916	29.5609	29.1177	44.3033	48.7479
Champ1	22.075	23.0248	26.5328	29.2403	33.0654	29.1747	17.9132	17.9465	20.9023
Topors	51.8888	76.2416	32.8409	29.2287	33.9138	23.2674	56.223	42.7354	32.8623
Rnf115	14.7925	11.1057	36.8318	29.2243	34.2739	32.5196	15.1284	37.4795	41.213
Nat10	8.22421	11.1603	31.4072	29.2239	28.5305	30.0141	6.25409	35.7178	35.1849
Vps35	17.93	20.615	27.5758	29.1774	27.123	27.6033	19.8019	28.4913	27.439
Heatr3	16.6438	15.6683	41.0417	29.1692	37.4005	33.2451	9.9891	39.6111	39.193
Gfpt1	11.6714	15.0062	31.2797	29.0992	27.8652	28.3936	8.95865	26.3613	23.7561
Rpl36a-ps1	2.19725	3.12793	23.0117	29.0883	30.9761	35.9861	0.898595	10.5906	15.8272
Nr2c2	7.32181	12.4612	27.5746	29.0804	22.0711	27.2957	5.54354	29.4638	25.994
Ubald2	19.7376	17.6373	38.3002	29.0457	48.9858	31.5287	9.84339	27.8714	30.0765
Cdc6	9.86576	12.0147	30.3984	29.0285	37.5122	31.6891	7.80822	30.4086	27.8623
Rcor1	32.0945	23.8455	35.1636	29.0078	23.0518	26.3017	27.9042	37.989	32.1191
Rc3h2	11.8696	17.6476	22.9428	29.0048	19.6482	26.2368	7.83312	26.8337	26.7347
Dcaf12	53.7592	64.0692	23.1535	29.0015	17.5738	19.7723	82.9146	37.8661	30.6642
Hist1h2bp	23.8864	22.3161	18.7026	28.9907	29.2832	29.0115	18.6195	44.1763	60.2364
Nsfl1c	5.06344	6.30936	27.1047	28.9798	29.301	32.5002	4.93023	23.8914	30.3645
Sbds	14.3637	17.236	34.8021	28.9704	36.9843	38.6975	12.7722	40.5805	43.7582
Ssr2	6.3024	7.02979	21.09	28.9538	22.7736	22.7232	4.05307	29.802	26.3388
Cd320	12.332	12.0697	32.3546	28.8807	34.972	28.998	9.24276	39.3723	44.1828
Las1l	23.4581	27.443	33.8157	28.8775	28.2726	22.3943	17.3853	47.1311	34.4765
Txlna	25.6228	32.8381	35.735	28.8737	26.0946	24.3002	22.6768	44.3119	32.805
Nxf1	20.5676	27.8959	49.8108	28.8466	38.2619	24.5631	14.6461	45.8079	38.9861
Oaz1-ps	21.154	37.9571	23.2305	28.7598	21.0667	25.0068	24.9253	18.3506	17.182
Acads	1.68069	3.28282	31.969	28.7374	36.0129	28.6919	1.59209	21.4647	35.1084
Hnrnpll	7.54291	5.51906	29.8894	28.7345	30.9916	25.905	8.11677	23.247	26.2907
Gm12183	84.6874	67.4351	21.5545	28.6904	12.9398	17.9601	79.1433	39.1473	28.7314
Trim6	6.25305	5.03756	37.4143	28.6843	34.8705	30.9981	4.26508	34.6566	37.1778
Slc43a3	6.81183	9.73495	18.7554	28.65	25.1443	21.5667	8.81428	11.6212	16.5585
Pkn2	49.6563	64.4686	24.7582	28.6464	18.27	24.9468	56.2828	31.7435	23.5553
Utp11	20.5357	22.0249	31.4123	28.6414	28.783	30.7508	13.1724	22.7663	20.7936
Gm11893	15.1055	21.1213	29.1486	28.6317	23.5414	32.0436	12.2002	9.80661	11.7535
Thoc1	16.5312	21.9277	32.1702	28.6142	28.4287	27.4668	12.8231	31.0747	32.8827
Atmin	68.1721	86.5742	26.9737	28.6041	19.4544	20.0568	84.6871	28.1766	18.9844
Crls1	8.64653	9.28228	32.5943	28.6014	34.1225	28.8578	8.05831	25.0243	33.6275
Snx1	3.13306	4.91715	34.7257	28.5763	36.1591	31.8702	3.19622	24.2814	34.831
Txndc15	7.71022	10.0881	26.8783	28.5573	26.877	23.1774	5.93506	35.2537	30.2024
Gm22357	0.51523	2.93552	12.6833	28.5376	19.2972	28.3775	1.36884	19.7706	21.2824
Itgb1	3.19878	3.76367	22.8398	28.5305	22.9911	26.5669	4.52828	22.6216	29.9321
Wasl	94.485	112.789	23.746	28.5099	22.3736	27.3456	113.152	33.5172	26.7085
Tmem231	15.389	18.5399	29.0428	28.5033	24.9405	26.2989	14.5693	30.3241	34.2039
Pced1b	9.41046	11.754	30.5039	28.4489	33.6397	28.3542	10.8795	25.8877	24.1652
Gemin2	2.65965	3.44447	34.2366	28.4471	33.2672	34.4119	1.26648	20.5526	27.0066
Arhgap1	13.3741	15.7554	30.0243	28.4138	32.1233	30.2526	15.7888	33.8187	38.3509
Zzz3	23.6932	27.32	29.1994	28.4098	26.1687	32.1852	22.6856	32.1548	31.5447
Pdcd11	18.7101	18.3109	41.0599	28.3721	35.9637	29.1859	11.6553	37.5582	34.8649
Tmem59	13.6986	22.2697	34.4537	28.368	41.5261	30.6689	10.8995	23.4578	30.3889
Nufip1	37.1511	44.6475	31.6456	28.3592	26.1299	23.723	17.9688	24.6004	22.9164
Ube2k	110.697	129.668	27.2101	28.3444	19.9063	27.0836	118.138	32.8786	20.6736
Gaa	2.85404	3.33457	24.2977	28.3406	29.5623	31.6415	1.97925	23.6778	31.5053
Zfc3h1	19.7676	20.967	23.7139	28.3404	19.7072	23.7239	14.3984	44.5847	29.2757
Map3k3	17.7219	23.8024	22.0471	28.3365	16.5319	21.1756	14.441	30.7208	20.0449
Kifc1	18.504	16.1041	17.3004	28.3098	17.4883	19.1342	16.2587	28.5319	24.1877
Luzp1	52.8264	62.8469	38.2663	28.2591	32.5761	26.9064	64.6524	37.0426	29.1117
Fam104a	37.039	41.7317	30.4004	28.227	30.7645	27.665	45.9809	31.3732	29.2495
Idh3b	3.09115	3.719	27.5646	28.2145	33.9641	35.0311	2.02365	25.6878	34.2961
Polr2h	8.92261	10.9047	33.4583	28.2084	31.2103	27.6524	5.26486	30.9352	28.346
Cip2a	21.5399	20.454	53.5098	28.163	41.484	29.4992	17.3794	44.4934	39.253
Gm23212	1.21952	1.35331	9.14407	28.1557	18.0832	21.2691	3.1498	28.6468	35.1964
Pcbp2	12.8765	15.4316	19.6319	28.1425	19.8038	25.9758	15.4854	21.5989	26.8552
Vps72	9.48461	10.7451	30.9854	28.1079	33.8424	28.366	15.7084	22.7208	27.9559
Efnb2	34.9002	61.5097	21.3952	28.1021	10.5077	17.0325	33.827	23.6153	12.9962
Wdr81	6.00762	7.92753	18.77	28.1012	19.086	22.9326	4.47478	32.2675	23.006
Rpf2	10.0495	13.5014	33.7281	28.0981	30.4487	28.0481	5.08124	31.8862	32.1226
Senp2	7.96936	10.3741	23.8989	28.0844	25.6724	22.258	5.44503	17.0061	22.1091
Mon1a	11.4777	12.8991	31.0972	28.0524	29.9262	22.7903	8.67154	40.5948	35.8019
Zc3h12c	5.455	7.02597	26.4955	28.0493	24.244	24.2375	5.87468	22.3173	28.7798
Ufc1	5.98933	7.38351	26.3049	28.028	27.1176	28.2061	6.36696	40.7327	45.848
0610012G03Rik	18.1816	21.2528	20.4404	28.0055	22.4174	19.7594	19.8045	34.307	26.5171
Cggbp1	21.3658	25.0982	16.7924	27.9898	16.682	23.224	22.8708	24.1655	23.5643
Arhgdia	26.7035	32.8063	27.5465	27.9503	28.8945	29.7106	33.9101	32.326	33.9116
Pitpna	9.22042	10.5407	30.3128	27.9252	29.525	29.2578	8.11196	32.3915	35.1161
Aars	13.3865	16.1408	26.2714	27.8911	23.8515	24.9485	9.26484	26.5659	27.2819
Ppp1r15a	196.811	174.596	31.6974	27.885	20.6671	19.2804	125.981	43.0719	38.8264
Gm48106	58.5543	62.8084	26.5217	27.8568	25.6921	23.3955	32.7827	41.1703	25.5864
Smg1	19.4444	23.9287	29.2465	27.8425	26.6725	29.4837	23.1697	29.065	30.3002
Serinc1	6.99689	10.9685	38.99	27.8208	53.9996	37.8858	5.78666	26.0547	46.6256
Rnf44	12.2387	16.7811	25.393	27.8178	23.0063	24.2125	8.11425	25.0079	22.3244
Ngdn	21.2153	23.7871	29.9622	27.8167	30.6161	27.3997	22.6421	39.6848	34.8375
Casp3	23.2123	34.0143	20.5958	27.8085	16.7978	22.3522	21.2718	28.37	27.844
Ino80d	28.4046	30.5198	37.1845	27.7995	31.7183	28.1877	26.5682	27.0851	27.2098
Clp1	32.7965	24.4956	26.5742	27.7964	20.5157	17.7267	30.7928	40.9672	29.8877
Snord2	5.24794	6.33473	19.3433	27.7701	37.2317	33.7843	4.67424	30.7215	44.5727
Kif4	35.5527	30.0741	26.8538	27.707	19.8036	21.1667	23.6354	34.1901	24.4787
Mrpl18	17.6019	22.4317	26.9814	27.6952	29.4065	25.373	18.8645	27.8241	32.996
Gm22362	14.0855	20.9614	24.3294	27.6929	15.7074	22.7623	12.0601	13.1371	12.0185
Pik3c2a	23.6757	34.4036	25.4672	27.6775	21.361	24.5026	24.0497	27.7132	24.8538
Reep1	0.549606	0.889284	21.7476	27.6281	30.1753	35.6391	0.912849	18.5996	32.9254
Spc25	56.9966	49.3985	22.504	27.5899	12.2482	15.4647	36.4617	29.6403	27.422
Kat2b-ps	19.9297	20.8948	23.828	27.5858	24.932	27.3918	22.1039	26.7278	23.6641
Inka1	2.28139	6.19854	31.3011	27.5843	23.8281	17.6799	3.28692	29.4109	22.8092
Supt20	26.4894	29.0863	32.5922	27.5825	25.7217	25.617	18.5743	39.6956	31.2984
Rbm28	13.1151	12.8069	40.0299	27.5433	34.0028	29.8822	7.92924	30.5291	29.4203
Dpf2	7.4498	9.59607	29.5773	27.5386	29.394	27.8955	6.25896	18.3094	23.1485
Gtf3c5	29.9728	33.9839	25.6228	27.5241	19.6682	19.1146	19.1637	27.4991	23.7748
Tm9sf2	18.6723	20.5606	21.6891	27.4826	19.7024	24.6497	23.1383	31.926	32.8
Tor1a	81.1439	87.9058	26.061	27.4643	24.8881	23.6065	91.2824	31.8959	26.2976
Tsr2	0.9804	1.01945	31.0729	27.4584	36.917	36.6182	0.583332	27.3698	34.4846
Thoc2	13.0345	19.4465	23.8733	27.4546	17.9308	24.5065	15.0864	7.26509	5.60662
Api5	16.0354	20.0622	25.9775	27.4196	33.6027	27.6568	20.8682	21.792	30.9938
Nars	14.7006	19.5908	24.1976	27.4169	23.0798	24.5035	14.0047	25.5725	27.1697
Cops5	4.06122	5.64518	31.053	27.4083	29.2148	29.9952	4.83933	27.4885	35.2259
Map7d2	2.01794	2.66156	23.6851	27.4054	19.5753	27.7605	1.79523	22.8679	24.5751
Apc	69.308	85.2579	28.6941	27.3727	19.1685	24.3151	73.0856	39.2168	24.0936
Gm10154	1.30471	3.33317	21.2737	27.3561	25.7813	28.0447	0.659109	11.7115	14.97
Bud13	27.8517	25.5083	33.0611	27.3348	25.8091	23.9578	19.9956	29.8504	29.3148
Foxj3	141.024	168.095	40.0607	27.3315	22.7946	21.3361	150.787	46.2965	25.866
Plbd1	0.297895	0.637039	23.288	27.3301	26.295	27.6072	0.204601	13.5386	19.4738
Arhgap29	55.1636	69.168	32.5893	27.3172	22.7866	23.0975	49.3106	44.4629	29.6375
Trpm7	24.4479	24.229	32.5934	27.2976	21.6823	25.6121	18.6847	29.1969	25.7411
Pias4	14.2173	17.5299	36.8924	27.2818	39.2331	31.0552	15.5233	29.6684	30.0169
Tbl3	6.33404	5.25055	37.9833	27.2815	42.6315	27.7052	3.35991	36.1949	37.004
Txlng	12.324	13.3172	27.8123	27.267	28.3148	29.117	12.343	31.6238	28.2654
Prdx1	28.3184	21.4559	33.2065	27.2643	26.9324	23.7993	40.5364	36.0663	42.3265
Fem1b	47.2577	53.645	35.668	27.2455	23.4594	20.6412	53.2182	26.0794	18.3461
Psmc3	7.74959	9.76682	23.4876	27.2336	29.5419	29.8151	6.07317	26.0716	40.5962
Arl6ip4	2.35623	5.13503	20.3229	27.2275	26.3716	26.5354	2.31444	22.5719	29.9484
Stk11	33.8499	40.3967	28.3008	27.2244	25.186	22.3305	42.0102	44.2304	32.2008
Crk	80.8707	97.0307	21.348	27.2162	15.6308	20.9897	97.7097	40.0953	18.692
5031439G07Rik	9.13438	14.679	21.681	27.206	21.9122	25.5565	11.66	29.3829	27.2071
Vps26a	42.6479	40.7625	28.7331	27.204	32.034	30.5786	44.4558	26.3785	24.8789
Pramel5	8.83719	10.0937	35.3839	27.1364	60.4421	44.2325	7.52375	24.2346	51.4567
Alg13	34.6898	42.6391	29.0093	27.1293	29.5963	29.7549	42.9161	40.2023	41.0982
Fbp2	0.631418	0.520302	18.5706	27.112	30.5301	32.4733	0.79187	10.8617	29.5263
Urm1	5.45932	6.80861	24.2476	27.1057	27.3788	29.1639	3.71659	24.0953	30.3927
Lrrc57	13.0615	18.4819	20.4741	27.0648	20.1346	25.3307	15.3241	19.7539	24.7373
Ctnna1	19.5052	23.918	28.7429	27.0162	27.6578	27.5205	20.8394	22.6804	26.9935
Echdc2	4.65961	5.22141	31.2327	26.9991	42.8226	35.5766	2.6721	31.9273	50.4164
Kti12	31.062	37.7929	27.4042	26.9912	33.7796	24.3791	18.3164	31.5268	25.3257
Rbbp6	64.4163	75.197	25.1955	26.9813	13.5195	19.8063	34.8779	52.0267	33.2287
Ssr3	12.1064	16.7904	18.2756	26.9696	22.2113	25.727	11.4777	16.353	23.5609
Prps1l3	37.2177	40.5833	27.627	26.9484	23.3684	22.1896	23.9059	31.7021	25.0197
Lamtor1	17.9967	23.0612	31.7687	26.9434	29.7172	26.4401	19.5379	28.43	32.6406
Psma5	3.49356	4.82773	30.8529	26.9125	32.9369	27.2623	3.51816	33.4076	41.8476
Cenpa	54.2816	44.2321	26.2676	26.9061	23.9434	18.1043	53.0185	53.9142	46.2598
Hmmr	41.1709	36.4225	31.6117	26.8912	26.4298	22.5017	19.5324	25.8294	21.6668
Taf2	17.8213	19.983	26.9686	26.8823	24.2342	27.8193	15.8218	21.3233	21.4876
Ube2j2	17.3433	21.163	30.2563	26.875	30.0705	28.2627	11.1828	28.7166	28.4876
Gm13212	5.06161	6.99335	30.4048	26.8611	30.1561	33.2919	5.07584	18.9616	25.573
Atp2a2	84.8569	68.5519	36.2349	26.8497	32.4546	27.994	104.383	43.7678	37.3809
Gm13414	4.77544	9.40937	22.5392	26.8465	21.1749	23.5654	4.40768	11.3798	13.0115
Pdzd8	9.29406	12.1675	21.5246	26.8424	16.9873	25.3159	10.4217	21.5865	19.7591
Bag5	50.79	53.2911	27.8217	26.8351	24.0984	20.9449	37.1615	24.9576	21.1354
Rab10	44.5134	47.5068	24.7652	26.8337	22.0851	26.9255	54.9706	21.396	23.7341
Dcaf4	3.0361	3.90321	31.9649	26.8324	35.1934	30.308	4.55828	32.7823	41.1074
Gm9176	22.9523	24.2392	23.5599	26.8264	28.3226	28.9921	27.5634	20.9095	21.8235
Prpf4b	13.8316	11.3815	26.9532	26.8223	23.4236	25.0946	11.5109	40.3737	29.0843
Ppp1r14b	30.8571	31.1873	24.1259	26.8161	37.2475	29.9727	39.8083	25.8149	42.5457
Ccnb2	16.0609	15.6823	26.4691	26.7763	30.678	25.5372	16.2843	17.9475	27.6507
Nupr1	1.48302	4.0868	13.0043	26.7532	10.3028	21.203	1.94924	22.1826	26.4238
Ccnl2	53.5218	55.3701	30.911	26.7311	24.6026	21.922	44.899	49.1678	34.2411
D7Ertd443e	91.3684	77.7869	41.0308	26.7204	21.5728	23.4727	115.024	34.3032	24.5298
Snrpert	8.79551	15.9413	22.0072	26.7073	23.5039	25.1506	9.43749	21.3443	20.9601
Snord43	0.114419	0.530938	12.5113	26.6817	14.2853	18.2466	1.4625	23.9919	28.9542
Epn2	79.231	106.767	22.9459	26.6446	22.3572	23.7611	127.751	35.2394	28.0515
Ddx49	8.53992	7.11454	34.0244	26.6313	35.4754	29.7593	5.0282	38.983	41.7675
Hnrnpul1	31.7487	26.8103	19.9081	26.6188	19.6959	21.996	35.2926	19.0376	23.3944
Ruvbl1	31.5813	34.5636	39.7647	26.5669	34.328	27.308	21.1255	51.3106	43.1698
Gm3699	17.3482	15.7961	16.849	26.5542	12.9401	19.4056	16.3381	12.618	14.1111
Timm8b	79.0619	70.9795	21.3117	26.5282	32.1486	27.7169	73.2294	25.5276	22.1267
Polr3a	22.0314	13.1929	41.5248	26.5278	29.8715	25.7728	13.2577	51.2252	37.0793
Upf3b	17.1578	19.4138	27.6817	26.515	25.4085	28.7819	12.8229	27.4079	23.7995
Glyr1	16.5889	14.4126	24.4357	26.5059	23.0415	22.2015	13.5667	29.5123	27.4629
Aff4	11.8069	16.8663	23.5241	26.4912	17.8691	23.2728	8.20693	24.8446	23.0811
Srp19	12.1677	15.5101	24.142	26.4761	21.2498	23.3808	10.4577	30.7041	27.436
Snrpd2	7.96921	9.26691	21.9014	26.4583	26.1767	28.0574	5.03936	26.4967	30.0162
Dcaf1	38.6752	23.5298	34.6428	26.4378	29.7571	29.5626	43.0613	32.2115	31.6624
Kif18a	37.1669	33.1154	26.2273	26.4317	20.2276	24.0722	27.6289	30.3175	20.9661
Gtpbp4	20.7619	22.6967	27.2474	26.4272	25.2554	26.2809	12.0307	28.7505	28.5527
Ranbp9	91.6857	108.531	18.9167	26.4138	16.0394	20.5251	122.586	23.7964	19.0829
Cep192	26.9375	29.0741	29.8113	26.4114	23.4478	22.6171	24.3218	30.1921	23.3452
Rrbp1	9.68863	14.5542	23.2816	26.4088	21.5541	26.6504	8.41312	25.3449	24.9534
Zc3h13	20.1567	19.684	29.2322	26.3873	22.9482	23.693	18.2804	41.4695	33.933
Akirin1	12.8979	17.3289	29.7275	26.3585	31.9628	30.6067	11.9914	24.791	36.8225
Tsr1	13.5724	14.9859	32.9079	26.3393	31.1733	27.6821	8.64725	29.3232	31.2078
Ptpn23	6.83032	8.57632	19.2525	26.312	21.2241	24.1519	8.83982	15.2874	16.7446
Hjurp	46.5647	34.6775	25.6439	26.3061	18.8258	21.0847	31.7576	35.0537	25.6097
Snx4	27.2274	25.3734	25.7997	26.3032	24.4705	25.9396	34.9476	17.5616	22.1241
Gm13835	4.62567	8.57072	19.9725	26.2043	18.2377	24.5228	1.94266	12.6066	12.1152
Polr1e	19.8684	27.8493	25.0387	26.1891	20.0988	18.5597	11.1244	30.3514	24.8877
Tbc1d15	86.6195	81.3831	26.4734	26.1878	23.8602	20.206	109.255	42.034	28.7512
Uso1	43.6025	57.2945	26.843	26.1758	24.317	24.2886	62.3476	27.6843	22.3354
Gins3	8.16191	12.1421	23.5648	26.1756	17.2379	18.593	3.7142	31.4987	22.2298
Slc35f2	5.63698	8.2774	24.8731	26.1575	27.1136	28.2885	5.07666	21.0145	32.9879
Mrpl28	8.29451	12.8668	15.7783	26.1365	20.3803	16.9918	5.40115	19.5521	18.0046
Kif2c	36.3248	32.2068	48.9512	26.13	28.0074	22.1688	25.4573	40.7117	33.1723
Ddx54	26.2875	30.635	33.5309	26.1288	29.2096	21.3064	11.6444	43.7422	36.1784
Axin1	31.3986	38.833	24.0404	26.1159	18.5644	24.5151	36.8087	37.1554	29.4024
Zfp707	57.0724	56.0557	16.2605	26.1079	15.6653	16.0898	43.8302	31.9064	24.2486
Zdhhc20	7.14341	9.81262	27.9316	26.0819	28.757	29.2255	6.20982	22.654	23.8249
Tor2a	13.7691	18.3575	25.3991	26.0647	22.5264	23.3967	12.8171	26.2882	28.402
Appbp2	17.5956	24.0646	21.7955	26.0388	26.5789	27.5593	15.3151	23.916	28.4178
Ap1s1	5.5261	7.18968	25.2972	26.0297	30.2839	24.9331	4.74197	19.3824	21.8099
Cactin	20.5816	24.2593	21.5008	26.0297	18.9506	19.5991	18.8557	42.3372	27.4008
Csnk1g3	58.965	72.3133	23.9937	25.9969	13.8841	21.4771	59.555	35.0097	21.4136
Cldn7	0.771845	0.976007	19.2698	25.9776	22.9597	28.2836	1.11324	13.3557	20.9455
Glud1	17.6801	25.0179	17.9406	25.9741	17.7162	17.6246	15.2168	29.4394	22.183
Gm15501	5.96666	8.38368	26.6253	25.9735	36.4129	34.6062	4.86703	23.9796	37.9353
Gm24233	14.9793	16.4058	16.0123	25.9697	14.2878	22.7477	15.8941	13.0642	14.2367
Gm21378	21.3538	36.6765	20.5656	25.9406	13.9406	19.7489	22.0146	12.0961	7.57709
Ift20	48.3338	51.1255	21.819	25.9376	18.1336	21.3373	38.0335	36.1613	29.4442
Ube2d2a	137.948	161.884	21.1385	25.925	14.9161	21.1573	167.075	29.9824	17.2665
Ola1	3.51836	2.79777	35.8614	25.9081	34.7647	36.0231	2.38522	33.0333	36.7598
Gm33466	83.9849	72.7526	20.1159	25.9076	12.7909	18.1585	97.0895	37.4722	30.3497
Gm13147	26.4207	22.8055	56.0849	25.9065	49.5337	44.873	16.4765	44.6074	48.6604
Xpr1	13.3057	13.4405	31.4679	25.8952	26.3164	31.8806	11.7435	24.3888	30.0633
Dmtf1	13.9016	17.5282	20.1268	25.8944	19.8092	26.8994	11.2027	22.4266	23.3593
H2bc9	34.2586	21.9339	14.5117	25.8622	25.2085	33.2886	42.4184	41.8436	42.2807
Als2	21.2082	28.0177	29.5344	25.8468	24.0572	25.1072	17.307	30.1518	26.2488
Psmd13	3.66693	4.89967	21.2781	25.8462	23.765	27.525	2.27225	23.218	27.6939
Ctr9	18.106	32.0025	24.1444	25.8218	16.743	19.0066	22.0706	27.6148	22.7647
Atg101	27.267	36.5383	25.323	25.8121	26.4936	19.8623	32.7836	32.24	38.3612
Gpd2	5.3069	5.0802	34.3343	25.787	33.78	33.2559	5.21085	28.0449	30.0463
Cs	64.5458	75.48	24.761	25.7842	26.839	24.874	100.368	32.2732	29.9042
H3c4	8.99676	8.74799	17.2682	25.7731	34.1462	46.122	7.32496	36.0276	58.6041
Atp6ap1	4.65688	4.99601	18.8904	25.755	19.0055	19.0493	5.07062	23.7037	18.4583
Tmed9	22.5185	27.6802	22.5776	25.7507	20.4118	20.0488	17.3913	27.0938	28.6212
Aimp2	18.2364	23.2087	19.9674	25.7287	19.8597	17.6185	10.1849	19.0549	20.1859
Rimklb	41.4878	32.9069	35.4118	25.7228	25.309	27.291	41.6288	30.008	27.507
Trim13	33.2762	27.9367	27.3473	25.7158	17.0771	12.7754	35.9766	19.7497	15.2478
Actl6a	9.25802	10.5489	18.9771	25.7151	19.6844	24.807	8.84834	24.3359	30.6007
Naa10	7.13973	6.66337	22.5117	25.7105	27.396	24.9285	5.90603	33.8059	32.5322
Xist	0.669984	0.601771	15.1985	25.6965	38.4336	57.8484	0.460625	14.8126	24.0986
Scnm1	11.9989	10.0137	26.0148	25.6898	28.5879	25.4951	7.27739	18.3039	22.3532
Mknk2	19.9628	28.1369	14.9163	25.6474	12.2278	14.9646	18.5678	29.2874	20.5335
Snord104	7.01859	16.344	16.8317	25.6426	24.164	21.2994	5.18603	12.4521	10.9748
Kbtbd8	173.252	196.223	27.3317	25.5943	18.1562	21.7063	222.612	42.2176	19.1704
Atp6v1c1	15.3077	12.6221	20.837	25.5849	21.665	23.0599	19.1022	31.5822	30.3599
Vbp1	16.8692	16.8301	23.4685	25.5721	25.2735	27.8294	14.2873	17.5573	22.45
Isg20l2	24.6563	23.2211	31.1627	25.5314	30.5342	29.0426	16.2795	40.8006	33.15
Ssu72	31.0052	34.8829	27.7418	25.5271	30.8712	31.5524	34.974	25.6253	28.54
Sf3b4	8.90254	10.1081	29.6364	25.5147	35.5831	28.7195	7.24562	20.0065	27.2209
Csrnp2	32.3472	46.7186	17.5972	25.5063	17.6242	18.7314	50.5303	22.6143	22.3228
Enah	10.915	12.0908	29.3901	25.5029	30.0774	32.7489	11.3324	24.0075	37.6241
Ovol2	6.5682	5.54032	20.3729	25.4941	15.0163	21.3955	6.42086	25.8379	20.2104
Rpn2	3.09056	4.13028	21.3383	25.4646	21.6176	24.9996	3.87062	19.5592	24.991
Slc39a4	5.69081	10.4207	32.5763	25.4511	33.7991	20.2798	2.43205	28.5419	23.9915
Taf1a	31.8127	28.0217	37.5317	25.4457	29.3489	29.9122	22.2693	40.6046	35.6067
Nup35	25.2624	33.6337	37.6707	25.3922	30.9687	27.3603	23.0792	26.7687	26.4524
Faap24	22.692	18.3064	28.0469	25.3877	20.5816	28.1926	10.0447	23.9181	19.8113
Mak16	27.5662	30.4966	25.4089	25.3693	20.1504	22.3826	17.2918	24.771	27.4717
Serp1	18.0761	23.1726	19.4153	25.35	19.6747	22.034	16.8665	24.4836	19.9602
Tubg1	28.0407	36.4107	20.9819	25.3491	20.9464	23.12	25.4882	30.6964	29.2926
Ppp1r2	22.1489	31.0994	21.0978	25.3231	20.7062	18.5443	17.1473	26.7126	24.3426
Zfp982	85.1714	89.934	30.8551	25.3121	26.8569	24.0442	98.0157	39.0426	27.962
Vdac3	22.393	19.9944	22.5209	25.291	21.6483	26.4806	29.3982	18.1911	26.1078
Pigyl	18.3245	18.5064	14.1721	25.2594	13.9352	16.1082	20.3753	23.5514	22.8463
Wwc2	119.427	120.067	27.0623	25.253	22.7241	22.4078	143.343	34.1441	22.6729
Dtl	12.6185	13.2258	29.8932	25.2228	21.8831	21.6207	9.02329	25.3921	25.1085
Lsm3	6.45937	6.88279	25.7202	25.215	25.0239	29.656	10.6652	24.758	37.1262
Tab2	65.3248	78.321	23.7117	25.2029	22.3966	22.3174	59.8618	23.4898	20.1079
Dis3	17.6587	22.5834	28.2332	25.1702	21.8679	24.37	12.4691	34.514	30.7279
Atg16l1	14.9673	14.8339	22.8253	25.1676	18.097	19.5367	12.2275	42.8427	36.4557
Nt5c3b	1.50785	1.86065	30.6669	25.1575	32.6329	31.4457	1.36542	19.5904	29.9281
Tex10	14.5009	17.495	27.9998	25.1473	32.0838	23.4662	14.444	30.2751	27.1328
Fasn	5.24962	8.66545	15.8771	25.1271	19.658	25.7926	3.5579	23.8093	25.5089
Ube2b	15.6585	15.3179	28.5701	25.1224	23.3605	23.743	15.0582	35.3256	24.7788
Srrt	12.0965	10.8786	24.0622	25.1178	24.8264	27.0605	10.2908	23.1148	32.2753
Cry1	72.6586	82.8188	24.0707	25.1126	22.1753	24.7097	112.442	40.2692	27.1655
Sp1	18.7144	24.327	21.6583	25.0634	30.4822	27.594	17.2313	29.0867	30.3247
[truncated: 54,278 more rows]

## Sheet: 6c
MERVL-int
2-cell GFPi	2-cell MERVLi	4-cell GFPi	4-cell MERVLi	8-cell GFPi	8-cell MERVLi
17369.7	5684.58	14039	2635.31	5610.26	2100.07
14296.3	5589.17	14925.9	2558.01	5678.3	2499.71
MT2_Mm
2-cell GFPi	2-cell MERVLi	4-cell GFPi	4-cell MERVLi	8-cell GFPi	8-cell MERVLi
7378.92	3432.64	4769.74	1183.25	2146.9	1229.77
6179.76	3309.34	4972.44	1254.99	1798.97	1126.81

## Sheet: 6d
2-cell embryos				4-cell embryos				8-cell embryos
	baseMean	log2FoldChange			baseMean	log2FoldChange			baseMean	log2FoldChange
Gm829	3.78904	-7.23126		Defb25	4.17324	-7.51129		Gm12480	4.49521	-7.9498
Gm27592	3.34015	-6.74102		Gm18761	3.63621	-6.93711		Gm48023	3.72427	-7.13132
3425401B19Rik	3.34063	-6.73902		Btnl9	3.56504	-6.85981		Fam71e1	3.64072	-7.04267
n-R5s196	3.27452	-6.66949		Adgre1	3.50535	-6.7887		C9	3.57459	-6.96987
Cdh26	3.09805	-6.46673		Cyp2a21-ps	3.41672	-6.69533		Gm8126	3.55295	-6.94356
Gm9577	3.05063	-6.41374		Krt16	3.3815	-6.65448		2410137M14Rik	3.53607	-6.92685
Olfr975	2.92825	-6.2715		Gm29725	3.3815	-6.65448		Nsg2	3.48653	-6.87319
Gm47099	2.91618	-6.261		Rpl31-ps17	3.36013	-6.63241		Gm26509	3.44048	-6.82393
n-R5s29	2.89628	-6.23679		Ppp1r2-ps3	3.35484	-6.62677		Serpina3b	3.43267	-6.81502
A030005L19Rik	2.81791	-6.14378		Vmn1r52	3.29541	-6.56265		A530030E21Rik	3.41136	-6.78812
Igkv4-77	2.72196	-6.03745		Gm13246	3.27349	-6.53684		Ldha-ps	3.39816	-6.77664
4930488B22Rik	2.72343	-6.03283		Gm25208	3.26271	-6.52095		Gm38577	3.35456	-6.7274
Gm12745	2.70472	-6.01079		Gm49991	3.26287	-6.5204		Lmntd1	3.32805	-6.69758
Igkv4-63	2.65439	-5.95076		Gm44560	3.25138	-6.50868		Gm49499	3.26626	-6.62975
Rpl37-ps1	2.61487	-5.90568		Rassf10	3.21653	-6.47396		Prss22	3.26032	-6.62183
Chst1	2.60738	-5.90138		Gm50054	3.20548	-6.45633		Gpr20	3.19087	-6.54525
Gm12179	2.59389	-5.88517		Olfr670	3.15774	-6.40422		Gm16027	3.18763	-6.5387
Gm43731	2.59469	-5.88297		Gm26971	3.14555	-6.39097		Fzd10os	3.18157	-6.53515
Gm48958	2.59549	-5.88075		Olfr18	3.10819	-6.35189		Clec2d	3.18157	-6.53515
Gm38200	2.56816	-5.84849		Gpr31b	3.07644	-6.31669		5730403I07Rik	3.15949	-6.50794
Mir680-2	2.52617	-5.80072		Gm48449	3.07036	-6.30736		Asic2	3.14209	-6.49065
Mir155hg	2.51905	-5.79262		Olfr857	3.05723	-6.29451		Gm12986	3.13078	-6.47669
Vmn1r236	2.51189	-5.78447		Cyp7a1	3.00497	-6.23031		2310043M15Rik	3.11132	-6.45548
Cyp4x1os	2.51274	-5.78089		Nt5el	2.94958	-6.17157		Gm13195	3.09805	-6.43769
Vmn2r121	2.4551	-5.71075		Gm47866	2.94958	-6.17157		Kcnj6	3.07487	-6.41392
Rhox12	2.4551	-5.71075		Gm8100	2.94997	-6.16955		Gm42787	3.0716	-6.4118
Olfr1256	2.4401	-5.69236		Prr27	2.94275	-6.16335		Gm9110	3.06149	-6.4001
Gm21897	2.42495	-5.67461		Arhgdib	2.94314	-6.16007		Gm5675	3.06149	-6.4001
Adam21	2.42495	-5.67461		4932412D23Rik	2.93588	-6.15396		Gm19035	3.06149	-6.4001
1810014B01Rik	2.40872	-5.66055		Gm50211	2.92166	-6.13818		Kprp	3.0235	-6.353
Gm4942	2.40963	-5.6568		Gm45557	2.91509	-6.12636		Calm4	3.01488	-6.34443
Olfr39	2.40099	-5.6508		Gm48709	2.9071	-6.12268		2900079G21Rik	2.99192	-6.31729
Gm14218	2.40099	-5.6508		Gpr139	2.89279	-6.10599		Clrn1	2.97425	-6.3006
Gm14612	2.3785	-5.62066		Tomm6os	2.87813	-6.08947		Olfr11	2.97399	-6.2964
Gm43246	2.36268	-5.6022		Gm5504	2.87833	-6.08807		Gm50393	2.95964	-6.28153
Gm42993	2.36268	-5.6022		Gm49300	2.86332	-6.07207		Mir194-2	2.94515	-6.26726
Olfr462	2.34668	-5.58335		C130071C03Rik	2.86332	-6.07207		Gm46593	2.92856	-6.24814
Gm10926	2.34668	-5.58335		Pcdh18	2.86373	-6.06977		Gm8227	2.92273	-6.23749
Fas	2.34668	-5.58335		Gm42607	2.86414	-6.06744		Cyp4x1os	2.90786	-6.22205
Gm23686	2.3305	-5.56337		Gm48872	2.84103	-6.04623		Ptchd4	2.90418	-6.21988
Gm25355	2.31511	-5.54091		Gm47526	2.84145	-6.04278		Gm19141	2.90418	-6.21988
Lgals1-ps1	2.29956	-5.51802		Gm48398	2.83345	-6.03763		Gimd1	2.90418	-6.21988
Gm48905	2.29956	-5.51802		2310043O21Rik	2.81818	-6.01962		Tmem51os1	2.90023	-6.21163
Gm35394	2.29956	-5.51802		Ifi44	2.8186	-6.01716		Lcn9	2.89084	-6.20309
Gm33948	2.29956	-5.51802		Gm5546	2.81133	-6.00602		Gm37323	2.88138	-6.19371
Gm19010	2.29956	-5.51802		Stxbp3-ps	2.80338	-5.99794		Fgf6	2.88138	-6.19371
Gm14033	2.29956	-5.51802		Calhm5	2.80338	-5.99794		Mir7237	2.87737	-6.186
Gm14225	2.28284	-5.49715		Gm18519	2.78778	-5.98035		Gm13848	2.87737	-6.186
Olfr884	2.26593	-5.47688		4930556H04Rik	2.77158	-5.96519		S100a7a	2.86202	-6.17087
Olfr744	2.26593	-5.47688		Gm32950	2.77201	-5.96257		Gm7468	2.85414	-6.16001
Kcnj9	2.26593	-5.47688		Olfr46	2.75607	-5.94457		Ftcd	2.84239	-6.14684
Gm35781	2.26593	-5.47688		Gm49096	2.75607	-5.94457		4930478L05Rik	4.17939	-6.14477
Gm43116	2.25639	-5.47029		Gm43516	2.75629	-5.94261		Gm16835	2.83261	-6.13714
Gm23224	2.2574	-5.4667		Olfr333-ps1	2.75651	-5.94186		A530013C23Rik	2.83054	-6.13355
Gm42589	2.24882	-5.45648		Gm42824	2.75651	-5.94186		Tlr5	2.81859	-6.12012
Gm17112	2.24882	-5.45648		Gm28000	2.75651	-5.94186		Gm8756	2.81439	-6.11192
Dnmt3bos	2.24882	-5.45648		Gm43948	2.74803	-5.93548		Gm11990	2.81439	-6.11192
Gm38335	2.2315	-5.43584		Trav3-3	2.7404	-5.92266		5830411N06Rik	2.80654	-6.10652
1810073O08Rik	2.2315	-5.43584		Gm6011	2.7404	-5.92266		Zfhx2os	2.80442	-6.10202
Gm8099	2.21397	-5.41487		Gm18076	2.7404	-5.92266		Bst1	2.79012	-6.08377
Gm16226	2.21397	-5.41487		Olfr924	2.72365	-5.90783		Gm12104	2.78213	-6.07826
Gm48747	2.20513	-5.40423		Gsx2	2.7241	-5.90393		Vmn1r208	2.77998	-6.07447
Gm43583	2.20513	-5.40423		AU021092	2.7241	-5.90393		Gm48853	2.77783	-6.06982
Gm43856	2.20617	-5.3996		Pgam1-ps1	2.69907	-5.87764		Gm43258	2.77783	-6.06982
Gm8522	2.19623	-5.39346		Gm16251	2.69048	-5.8699		Gm37057	2.77783	-6.06982
Gm4035	2.19623	-5.39346		Gm13397	2.69048	-5.8699		Rnase1	2.76543	-6.05577
Gm34455	2.19623	-5.39346		Gm37725	2.69071	-5.86812		Gm47135	2.74884	-6.03916
Gm23424	2.19623	-5.39346		Olfr211	2.69094	-5.86603		Nkain3	2.72759	-6.01287
Wfdc6a	2.17826	-5.37079		Gm47772	2.6823	-5.85853		Dsc1	2.72759	-6.01287
Gm44776	2.17826	-5.37079		Gm43285	2.6736	-5.84976		Tex22	2.71476	-5.99827
Gm30747	2.17826	-5.37079		Gm48854	2.67383	-5.84886		Pnoc	2.7018	-5.98348
4933406D12Rik	2.17826	-5.37079		Gm7584	2.657	-5.82724		Gm19280	2.7018	-5.98348
2700046A07Rik	2.17826	-5.37079		Cd226	2.657	-5.82724		A730081D07Rik	2.69528	-5.97601
Mup-ps12	2.17933	-5.36683		Gm6093	2.63972	-5.80746		Olfr353	2.69726	-5.97438
Higd1c	2.17933	-5.36683		Gm18029	2.63972	-5.80746		Klk12	2.69726	-5.97438
Gm50115	2.17933	-5.36683		Vmn2r6	2.6402	-5.8043		Kcna3	2.69726	-5.97438
9630028H03Rik	2.15198	-5.33371		Slc17a2	2.6402	-5.8043		Gm7452	2.68873	-5.96847
Cyp2c50	2.14274	-5.32251		Olfr825	2.6402	-5.8043		Oit1	2.67554	-5.95276
Gm31036	2.12409	-5.29978		Gm49123	2.6402	-5.8043		Mir466n	2.67554	-5.95276
Vmn2r-ps139	2.1252	-5.29554		Gm38001	2.6402	-5.8043		H2-M3	2.67554	-5.95276
Olfr983	2.1252	-5.29554		Gm32496	2.6402	-5.8043		Gm6011	2.67554	-5.95276
Olfr840-ps1	2.1252	-5.29554		Gm2707	2.6402	-5.8043		Gm37894	2.67554	-5.95276
Olfr766-ps1	2.1252	-5.29554		Gm10805	2.6402	-5.8043		Gm36618	2.67554	-5.95276
Gm8950	2.1252	-5.29554		1700016A09Rik	2.6402	-5.8043		Vmn1r-ps146	2.65756	-5.9281
Gm7909	2.1252	-5.29554		Gm47590	2.62224	-5.78738		Gm24859	2.65756	-5.9281
Gm7274	2.1252	-5.29554		Pcdha1	2.62272	-5.78326		Lep	2.64408	-5.91261
Gm5866	2.1252	-5.29554		Gm45682	2.62272	-5.78326		H2al1m	2.63966	-5.90997
Gm47127	2.1252	-5.29554		Gm38249	2.61366	-5.77502		Gm15348	2.63286	-5.90208
Gm38133	2.1252	-5.29554		Rps19-ps13	2.60454	-5.76696		Gm6020	4.88425	-5.88985
Gm37681	2.1252	-5.29554		Gm11582	2.60454	-5.76696		Gm44340	2.61674	-5.88116
Gm24151	2.1252	-5.29554		Serpina16	2.59561	-5.75662		Gm10824	2.6074	-5.86785
Gm11571	2.1252	-5.29554		Gm8475	2.58712	-5.74187		Gm49199	2.60287	-5.86516
4930448H16Rik	2.1252	-5.29554		Azgp1	2.58712	-5.74187		7330423F06Rik	2.59588	-5.85709
Gm44698	2.11579	-5.28317		Gm47751	2.57783	-5.73368		B230317F23Rik	2.57934	-5.83533
Umod	2.10632	-5.27134		Vmn1r72	2.56848	-5.72427		Lrrn1	2.57473	-5.83249
Gm12518	2.10632	-5.27134		Vmn1r226	2.56848	-5.72427		Gm24940	2.57473	-5.83249
6430500D05Rik	2.10632	-5.27134		Gm32172	2.56848	-5.72427		Gm14120	2.57473	-5.83249
Gm42675	2.09566	-5.26391		Gm18149	2.56848	-5.72427		Gm43847	2.57224	-5.8271
Gm22604	2.09566	-5.26391		Taar7c-ps	2.56898	-5.72084		Gm8435	2.56976	-5.82234
Tmprss4	2.08719	-5.2477		Gm42633	2.56898	-5.72084		Gm37846	2.56976	-5.82234
Gm48059	2.08719	-5.2477		4930412E21Rik	2.55036	-5.70181		Cma2	2.56976	-5.82234
Gm42533	2.08719	-5.2477		Hsd17b2	2.55062	-5.69953		Ucma	2.56045	-5.81528
Gm5181	2.06781	-5.2238		Gm10532	2.55062	-5.69953		Gm5262	2.56045	-5.81528
Gm1966	2.06781	-5.2238		Mir99ahg	2.54109	-5.69099		Gm48854	2.56045	-5.81528
Fendrr	2.06781	-5.2238		Gm44636	2.53201	-5.6779		Gm30008	2.56045	-5.81528
A730091E23Rik	2.06781	-5.2238		Gm48786	2.52288	-5.66456		Gm12539	2.56045	-5.81528
Defb36	2.05802	-5.21171		Olfr1396	2.51316	-5.65593		Gm7995	2.55794	-5.8105
Spin2-ps6	2.04816	-5.19951		Gm12192	2.51316	-5.65593		Vmn2r120	2.55543	-5.80502
Iglc4	2.04816	-5.19951		Lcn12	2.51369	-5.65224		Gm9745	2.55543	-5.80502
Gm44648	2.04816	-5.19951		Gm49018	2.51369	-5.65224		Gm826	2.54349	-5.7937
Gm37109	2.04816	-5.19951		Gm37591	2.51369	-5.65224		4933434P08Rik	2.54349	-5.7937
Gm14460	2.04816	-5.19951		Gm29518	2.51369	-5.65224		Gm14582	2.53621	-5.78522
Gm11848	2.04816	-5.19951		Gm18924	2.51369	-5.65224		Gm50102	2.52634	-5.77095
Scn1b	2.02824	-5.17469		Gm18445	2.51369	-5.65224		Gm48926	2.52634	-5.77095
Pde2a	2.02824	-5.17469		Gm10797	2.51369	-5.65224		Gm18723	2.52634	-5.77095
Gm35933	2.02824	-5.17469		Cysltr1	2.51369	-5.65224		Krt2	2.51416	-5.75937
C430039J16Rik	2.02942	-5.16997		Gm13144	2.50365	-5.64481		Gm49011	2.51157	-5.75367
Gm43327	2.00804	-5.14847		Gm11280	2.50417	-5.64037		Stmn4	2.49926	-5.7413
Gm38221	2.00804	-5.14847		Gm37706	4.76783	-5.63928		Gm10744	2.50152	-5.73985
Gm10059	2.00804	-5.14847		Hoxa2	2.49407	-5.63358		Gm20661	2.49665	-5.7362
1700017G19Rik	2.00804	-5.14847		Gm49703	2.49407	-5.63358		Gm22354	2.49403	-5.73054
Gm46565	2.00924	-5.14365		Gm47674	2.49407	-5.63358		Gm1335	2.47397	-5.70958
Gm30600	2.00924	-5.14365		4930433I11Rik	2.49407	-5.63358		St6gal2	2.47131	-5.70358
Vmn2r15	1.99904	-5.13078		Gm5800	2.49433	-5.63116		Tph1	2.46633	-5.70058
Gm29718	1.99904	-5.13078		Gm37655	2.49433	-5.63116		Kcna6	2.46633	-5.70058
Gm30694	1.98877	-5.11784		Gm19096	2.49433	-5.63116		Kcna2	2.46633	-5.70058
Gm26988	1.97843	-5.10482		Gm45449	2.47471	-5.61077		Gm49463	2.46633	-5.70058
Gm15854	1.95751	-5.07843		Gm43289	2.47471	-5.61077		Gbp2b	2.46633	-5.70058
Gm11702	1.95751	-5.07843		Gm5272	2.47525	-5.60603		Vmn2r8	2.46366	-5.69453
Gm7582	3.1842	-5.05967		Gm28404	2.47525	-5.60603		C1qtnf3	2.46366	-5.69453
Grin1os	1.92556	-5.03763		Arhgap27os1	2.47525	-5.60603		Pik3cg	2.45093	-5.68235
Vmn1r197	1.92683	-5.03241		Gm6416	2.4551	-5.58681		Gm8745	2.45093	-5.68235
Serpinb9b	1.92683	-5.03241		Gm5533	2.4551	-5.58681		Gm44068	2.45093	-5.68235
Olfr1377	1.92683	-5.03241		Gm30400	2.4551	-5.58681		Gm32405	2.45093	-5.68235
Olfr102	1.92683	-5.03241		Gm18301	2.4551	-5.58681		Gm13010	2.45093	-5.68235
n-R5s70	1.92683	-5.03241		2310005E17Rik	2.4551	-5.58681		C130026I21Rik	13.5375	-5.6736
Mir6374	1.92683	-5.03241		Gm18637	2.45537	-5.58542		Gm14452	2.44317	-5.67307
Il22ra2	1.92683	-5.03241		4933439N14Rik	3.73896	-5.58428		Vmn1r-ps133	2.43536	-5.66331
Gm9644	1.92683	-5.03241		Sh2d7	2.45564	-5.58288		Olfr520	2.43536	-5.66331
Gm5830	1.92683	-5.03241		Gm37548	2.45564	-5.58288		Olfr1293-ps	2.43536	-5.66331
Gm5256	1.92683	-5.03241		Lipo4	2.44601	-5.56975		H2-M2	2.43536	-5.66331
Gm49529	1.92683	-5.03241		Nkx2-2os	2.43576	-5.5594		Gm8022	2.43536	-5.66331
Gm44542	1.92683	-5.03241		A730049N16Rik	2.41532	-5.53799		Gm4874	2.43536	-5.66331
Gm25103	1.92683	-5.03241		Gm24003	2.4156	-5.53555		Gm36101	2.43536	-5.66331
Gm19181	1.92683	-5.03241		Gm16141	2.4156	-5.53555		Gm19283	2.43536	-5.66331
Gm18986	1.92683	-5.03241		Gm15744	2.4156	-5.53555		Gm15969	2.43536	-5.66331
Gm14147	1.92683	-5.03241		Gm12129	2.4156	-5.53555		Gja8	2.43536	-5.66331
Cylc1	1.92683	-5.03241		D830035M03Rik	2.4156	-5.53555		Fgf20	2.43536	-5.66331
A230103O09Rik	1.92683	-5.03241		Gm18546	2.39488	-5.51283		Ceacam12	2.43536	-5.66331
5730596B20Rik	1.92683	-5.03241		Gm48715	2.39516	-5.51129		A4gnt	2.43536	-5.66331
Olfr96	1.91475	-5.02298		Gm22642	2.39544	-5.50862		4933405D12Rik	2.43536	-5.66331
Gm4829	1.91475	-5.02298		Ifng	3.68013	-5.48817		4930556H04Rik	2.43536	-5.66331
Gm6938	1.90515	-5.00356		Mettl21c	2.37442	-5.48658		3300002P13Rik	2.43536	-5.66331
Gm37854	1.90515	-5.00356		Gm35648	2.37442	-5.48658		Tigd4	2.42989	-5.65237
Gm13316	1.90515	-5.00356		Tlx1os	2.375	-5.48226		Olfr541	2.42989	-5.65237
Gm13252	1.89419	-4.98939		Olfr877	2.375	-5.48226		Gm7412	2.42989	-5.65237
Trav2	1.88314	-4.97513		Gpr101	2.375	-5.48226		Gm49092	2.42989	-5.65237
Gm45166	1.88314	-4.97513		Gm49126	2.375	-5.48226		Gm42900	2.42989	-5.65237
Gm14279	1.88314	-4.97513		Gm4486	2.375	-5.48226		Gm3402	2.42989	-5.65237
Gm13869	1.88314	-4.97513		Gm37664	2.375	-5.48226		Gm22708	2.42989	-5.65237
AI115009	1.88314	-4.97513		Gm32624	2.375	-5.48226		Gm13209	2.42989	-5.65237
AL928616.1	1.87201	-4.96076		Gm20672	2.375	-5.48226		Gm50291	2.41687	-5.63919
Tex22	1.86079	-4.94624		Acsm2	2.375	-5.48226		n-R5s194	2.4141	-5.63296
Prr30	1.86079	-4.94624		Vmn2r114	3.66267	-5.47509		Gm22813	2.4141	-5.63296
n-R5s48	1.86079	-4.94624		Olfr505-ps1	2.36452	-5.46896		Gm29328	2.40892	-5.62975
Krt1	1.86079	-4.94624		Pcdhb21	2.35338	-5.46135		Gm45135	2.39813	-5.61385
Gm48567	1.86079	-4.94624		Gm13400	2.35338	-5.46135		Gm40916	2.39813	-5.61385
Gm38272	1.86079	-4.94624		Rpl9-ps2	3.62544	-5.46061		Gm15978	2.39813	-5.61385
Gm18594	1.86079	-4.94624		Gprc5d	2.35397	-5.45613		1700060C16Rik	2.39813	-5.61385
Gm17271	1.86079	-4.94624		Gm37562	2.35397	-5.45613		Gm47597	2.39289	-5.61065
Gm10823	1.86079	-4.94624		Gm11655	2.34275	-5.44845		Krt90	2.38481	-5.60097
2310061N02Rik	1.86079	-4.94624		Gm21846	2.34304	-5.44599		Gm5122	2.38481	-5.60097
Gm5424	1.83808	-4.91669		Gm44826	4.50353	-5.44481		Slc22a1	2.38198	-5.59456
Gm37310	1.83808	-4.91669		Gm22607	2.34334	-5.44327		Hrc	2.38198	-5.59456
Gm22066	1.83808	-4.91669		Ush1g	2.33203	-5.43485		Gm22952	2.38198	-5.59456
Gm18305	1.83808	-4.91669		Trav14d-3-dv8	2.33203	-5.43485		Pcdhga7	2.36851	-5.58086
Gm14562	1.83808	-4.91669		Il9	2.33203	-5.43485		Lncbate10	2.36851	-5.58086
6720469O03Rik	1.83808	-4.91669		Gm37368	2.33203	-5.43485		Gm45224	2.36851	-5.58086
1810010K12Rik	1.83808	-4.91669		Gm37215	2.33203	-5.43485		Gm37124	2.36564	-5.57503
Ugt3a2	1.81501	-4.88552		Gm30093	2.33203	-5.43485		Gm13074	2.36564	-5.57503
Tff3	1.81501	-4.88552		Gm25863	2.33203	-5.43485		Ssu2	2.34912	-5.55525
Ptgs2os	1.81501	-4.88552		Gm17190	2.33203	-5.43485		Rnf112	2.34912	-5.55525
Prl3b1	1.81501	-4.88552		Gm11986	2.33203	-5.43485		Olfr550	2.34912	-5.55525
Nhlrc4	1.81501	-4.88552		Gm10538	2.33203	-5.43485		Miat	2.34912	-5.55525
Mcpt8	1.81501	-4.88552		DNA,28,UCON8,2	2.33203	-5.43485		Gm6450	2.34912	-5.55525
Ifitm5	1.81501	-4.88552		Dmrta1	2.33203	-5.43485		Gm42785	2.34912	-5.55525
Gm49725	1.81501	-4.88552		2900064K03Rik	2.33203	-5.43485		Tbx10	2.33788	-5.53857
Gm49708	1.81501	-4.88552		Olfr883	2.33233	-5.43314		Gm29630	2.33788	-5.53857
Gm45876	1.81501	-4.88552		B930018H19Rik	2.33263	-5.43033		Gm48059	2.33241	-5.53516
Gm43885	1.81501	-4.88552		Gm8605	2.31066	-5.40706		Gm47436	2.33241	-5.53516
Gm42841	1.81501	-4.88552		Acot12	2.31066	-5.40706		Gm43285	2.33241	-5.53516
Gm38283	1.81501	-4.88552		Gm6207	2.31096	-5.40418		Phf11b	2.31551	-5.51473
Gm37026	1.81501	-4.88552		Gm48600	2.31096	-5.40418		Gm38412	2.31551	-5.51473
Gm34611	1.81501	-4.88552		Gm37595	2.31096	-5.40418		Gm12712	2.31551	-5.51473
Gm32220	1.81501	-4.88552		Gm37498	2.31096	-5.40418		Dytn	2.31551	-5.51473
Gm2796	1.81501	-4.88552		Crnn	2.31096	-5.40418		1700026D11Rik	2.31551	-5.51473
Gm14141	1.81501	-4.88552		Defb28	2.30031	-5.38912		Muc3a	2.30698	-5.50433
Gm13854	1.81501	-4.88552		Gm15791	2.28867	-5.3804		AI197445	2.30399	-5.49756
Hoxd4	1.81639	-4.88036		Gm11646	2.28867	-5.3804		Vmn1r219	2.2984	-5.49342
Gm47367	1.81639	-4.88036		Igkv2-93-1	2.28897	-5.37759		Prss28	2.2984	-5.49342
Gm44551	1.81639	-4.88036		Gpr52	2.28897	-5.37759		Pdilt	2.2984	-5.49342
Gm4022	1.81639	-4.88036		Gm29486	2.28897	-5.37759		Olfr731	2.2984	-5.49342
Gm32123	1.81639	-4.88036		Gm2140	2.28897	-5.37759		Mir5619	2.2984	-5.49342
Mir7667	1.80472	-4.8641		Gm17053	2.28897	-5.37759		Il7r	2.2984	-5.49342
Gm43001	1.80472	-4.8641		Gm11971	2.28897	-5.37759		Ighv8-8	2.2984	-5.49342
Gm44456	1.79297	-4.8484		Gm7967	2.26664	-5.35051		Gm5916	2.2984	-5.49342
Cd28	1.79297	-4.8484		Gm47453	2.26664	-5.35051		Gm49123	2.2984	-5.49342
Gm4524	1.78111	-4.83264		Gm42460	2.26664	-5.35051		Gm48177	2.2984	-5.49342
1700001D01Rik	1.78111	-4.83264		Gm50361	2.26695	-5.34756		Gm47764	2.2984	-5.49342
Gm47064	1.76916	-4.81675		Gm10410	2.25534	-5.33677		Gm45388	2.2984	-5.49342
Gm42786	1.76916	-4.81675		Gm7696	2.25565	-5.33375		Gm36955	2.2984	-5.49342
Gm3302	4.36833	-4.81403		Gm18697	2.24395	-5.32289		Gm27227	2.2984	-5.49342
Ugt2b5	1.75711	-4.80071		Gm15132	2.24395	-5.32289		Gm26872	2.2984	-5.49342
Platr11	1.75711	-4.80071		Fbxo39	2.23279	-5.30579		Gm22477	2.2984	-5.49342
Gm5712	1.75711	-4.80071		Gm6811	2.22091	-5.29463		BB031773	2.2984	-5.49342
Gm38304	2.95266	-4.78877		Gm5554	2.22091	-5.29463		4933400L20Rik	2.2984	-5.49342
Gm45666	1.74495	-4.78447		Gm25455	2.22091	-5.29463		4930523C07Rik	2.2984	-5.49342
Gm37047	1.74495	-4.78447		Gm38165	2.22123	-5.29162		3300005D01Rik	2.2984	-5.49342
Gm18697	1.74495	-4.78447		Tspyl5	2.22155	-5.28955		Nhlh2	2.275	-5.45968
Gm14242	1.74495	-4.78447		Olfr651	2.22155	-5.28955		Gm49307	2.275	-5.45968
Gm11726	1.74495	-4.78447		Olfr467	2.22155	-5.28955		Gm49031	2.275	-5.45968
Ccr6	1.74495	-4.78447		Olfr356	2.22155	-5.28955		Gm47494	2.275	-5.45968
Gm49751	4.3414	-4.77953		Olfr1168	2.22155	-5.28955		Gm43006	2.275	-5.45968
Vmn2r-ps23	1.73269	-4.76802		Ighv1-32	2.22155	-5.28955		Gm37076	2.275	-5.45968
Gm37080	1.73269	-4.76802		Hcfc1r1-ps2	2.22155	-5.28955		Gm26614	2.275	-5.45968
Gm17952	1.73269	-4.76802		Grip1os2	2.22155	-5.28955		Gm18994	2.275	-5.45968
Gm16013	1.73269	-4.76802		Gm9497	2.22155	-5.28955		Gm14671	2.275	-5.45968
Gm43422	1.72033	-4.75126		Gm5691	2.22155	-5.28955		Gm12384	2.275	-5.45968
Gm42500	1.72033	-4.75126		Gm50392	2.22155	-5.28955		Brs3	2.275	-5.45968
Olfr1152	1.70786	-4.73355		Gm50032	2.22155	-5.28955		9930111J21Rik1	2.275	-5.45968
Gm50437	1.70786	-4.73355		Gm47749	2.22155	-5.28955		Mir706	2.26929	-5.45548
Gm24733	1.70786	-4.73355		Gm43557	2.22155	-5.28955		Gm50316	2.26929	-5.45548
Gm18876	1.70786	-4.73355		Gm37999	2.22155	-5.28955		Gm18787	2.26929	-5.45548
Gm12164	1.70786	-4.73355		Gm37372	2.22155	-5.28955		Gm43098	2.26049	-5.44475
Gm37225	2.86194	-4.71546		Gm37025	2.22155	-5.28955		Vmn1r223	2.2574	-5.43757
Vmn2r-ps119	1.69678	-4.71038		Gm36419	2.22155	-5.28955		Otp	2.2574	-5.43757
Trbj1-2	1.69678	-4.71038		Gm31812	2.22155	-5.28955		Il1f9	2.2574	-5.43757
Sstr4	1.69678	-4.71038		Gm24521	2.22155	-5.28955		Gm807	2.2574	-5.43757
Rhox2h	1.69678	-4.71038		Gm19113	2.22155	-5.28955		Gm5042	2.2574	-5.43757
Olfr67	1.69678	-4.71038		Gm13724	2.22155	-5.28955		Gm46142	2.2574	-5.43757
Mir759	1.69678	-4.71038		Gm13094	2.22155	-5.28955		Gm16541	2.2574	-5.43757
Mir466e	1.69678	-4.71038		8030487O14Rik	2.22155	-5.28955		Crct1	2.2574	-5.43757
Ly86	1.69678	-4.71038		Olfr759-ps1	2.20957	-5.27731		Abcg5	2.25163	-5.43393
Gprc5d	1.69678	-4.71038		Gm46575	2.20957	-5.27731		Rpl48-ps1	2.24271	-5.423
Gm9869	1.69678	-4.71038		A530083M17Rik	2.20957	-5.27731		Olfr698	2.23959	-5.4157
Gm8446	1.69678	-4.71038		Tmem174	2.19749	-5.26497		Gm49203	2.23959	-5.4157
Gm49302	1.69678	-4.71038		Olfr1438-ps1	2.19749	-5.26497		Gm47657	2.23959	-5.4157
Gm48717	1.69678	-4.71038		Gm8254	2.19749	-5.26497		4930517O19Rik	2.23959	-5.4157
Gm48537	1.69678	-4.71038		Gm47730	2.19749	-5.26497		Sectm1b	2.23374	-5.41193
Gm47904	1.69678	-4.71038		Gm47069	2.19749	-5.26497		Gm48670	2.23374	-5.41193
Gm47233	1.69678	-4.71038		Gm45888	2.19749	-5.26497		Gm17205	2.23374	-5.41193
Gm45753	1.69678	-4.71038		Gm43818	2.19749	-5.26497		Gm23996	2.2306	-5.40467
Gm44275	1.69678	-4.71038		Gm37877	2.19749	-5.26497		Slc45a2	2.22471	-5.40032
Gm44156	1.69678	-4.71038		Gm28659	2.19749	-5.26497		Olfr49	2.22471	-5.40032
Gm43498	1.69678	-4.71038		Gm15497	2.19749	-5.26497		Gm44275	2.22471	-5.40032
Gm38386	1.69678	-4.71038		Gm13941	2.19749	-5.26497		Gm20150	2.22471	-5.40032
Gm38031	1.69678	-4.71038		Gm13561	2.19749	-5.26497		Rnf224	2.22155	-5.39357
Gm37375	1.69678	-4.71038		Gm11689	2.19749	-5.26497		Prcd	2.22155	-5.39357
Gm33172	1.69678	-4.71038		Alkal1	2.19749	-5.26497		Msmb	2.22155	-5.39357
Gm28510	1.69678	-4.71038		Gm12235	2.19781	-5.26286		Mir205hg	2.22155	-5.39357
Gm28509	1.69678	-4.71038		Gm38261	2.19814	-5.25978		Gm6468	2.22155	-5.39357
Gm24466	1.69678	-4.71038		4930570G19Rik	2.19814	-5.25978		Gm45422	2.22155	-5.39357
Gm24327	1.69678	-4.71038		Klk1b28-ps	2.17401	-5.2335		Gm24867	2.22155	-5.39357
Gm22491	1.69678	-4.71038		Gm32243	2.17401	-5.2335		Btnl7-ps	2.22155	-5.39357
Gm19030	1.69678	-4.71038		4930509J09Rik	2.17401	-5.2335		4930544G11Rik	2.22155	-5.39357
Gm14343	1.69678	-4.71038		Olfr913	2.17434	-5.23024		Gm9661	4.3914	-5.39267
Gm14232	1.69678	-4.71038		Olfr1361	2.17434	-5.23024		Spag17os	2.20328	-5.37111
Gm12029	1.69678	-4.71038		Gm7851	2.17434	-5.23024		Olfr78	2.20328	-5.37111
Gm11575	1.69678	-4.71038		Gm42068	2.17434	-5.23024		Gm49764	2.20328	-5.37111
Gm10688	1.69678	-4.71038		Gm35188	2.17434	-5.23024		Gm43999	2.20328	-5.37111
Defa22	1.69678	-4.71038		Gm29367	2.17434	-5.23024		Gm35781	2.20328	-5.37111
Cpz	1.69678	-4.71038		Gm21963	2.17434	-5.23024		A330058E17Rik	2.20328	-5.37111
BC055308	1.69678	-4.71038		Gm13032	2.17434	-5.23024		Gm43916	3.44696	-5.36335
9430078K24Rik	1.69678	-4.71038		C130026I21Rik	13.2915	-5.22962		Gm15418	2.19083	-5.35274
4930543E12Rik	1.69678	-4.71038		Gm26930	2.16196	-5.21856		Gm13782	2.19083	-5.35274
Slurp2	1.67131	-4.67453		Stac	2.14981	-5.20344		Fli1	2.19083	-5.35274
Rdh9	1.67131	-4.67453		Trat1	2.15015	-5.20019		Rprml	2.18478	-5.34829
Olfr1451	1.67131	-4.67453		Gm47794	2.15015	-5.20019		Pcna-ps1	2.18478	-5.34829
Gm47433	1.67131	-4.67453		Gm22310	2.15015	-5.20019		Olfr1262	2.18478	-5.34829
Gm41118	1.67131	-4.67453		Gm35934	2.13756	-5.18806		Obox4-ps29	2.18478	-5.34829
Gm38169	1.67131	-4.67453		Gm35041	2.13756	-5.18806		Mfsd6l	2.18478	-5.34829
Gm31583	1.67131	-4.67453		Olfr895	3.40735	-5.1852		Lipc	2.18478	-5.34829
Gm30191	1.67131	-4.67453		Gm27663	2.13789	-5.18494		Gm9845	2.18478	-5.34829
Gm25235	1.67131	-4.67453		Slc6a11	2.13823	-5.1826		Gm43075	2.18478	-5.34829
Gm25137	1.67131	-4.67453		Gm8362	2.13823	-5.1826		Gm27185	2.18478	-5.34829
Gm21362	1.67131	-4.67453		Gm18273	2.13823	-5.1826		Gm18256	2.18478	-5.34829
F830016B08Rik	1.67131	-4.67453		1700001G11Rik	2.13823	-5.1826		F730048M01Rik	2.18478	-5.34829
Cav3	1.67131	-4.67453		Gm49573	2.1252	-5.17189		Cacng2	2.18153	-5.34068
Bpifa5	1.67131	-4.67453		Gm49390	2.1252	-5.17189		Gm42839	2.17217	-5.32897
Vmn1r119	1.64539	-4.63883		Gm47895	2.1252	-5.17189		Gm43970	2.16604	-5.32504
Neu4	1.64539	-4.63883		Gm12950	2.1252	-5.17189		Gm24646	2.16604	-5.32504
Ly9	1.64539	-4.63883		E130304I02Rik	2.1252	-5.17189		Gm12461	2.16604	-5.32504
H2-Ea-ps	1.64539	-4.63883		Olfr1383	2.12554	-5.16953		Gm11906	2.16604	-5.32504
Gpr37	1.64539	-4.63883		Gm5075	2.12554	-5.16953		9130214F15Rik	2.16604	-5.32504
Gm7470	1.64539	-4.63883		Gm2233	2.12554	-5.16953		Toporsl	2.16275	-5.31722
Gm50048	1.64539	-4.63883		Fcor	2.12554	-5.16953		Gm19277	2.16275	-5.31722
Gm49766	1.64539	-4.63883		Ceacam14	2.12554	-5.16953		Gm12428	2.16275	-5.31722
Gm22663	1.64539	-4.63883		Olfr885	2.12588	-5.16637		Lyzl4	2.15658	-5.31321
Gm16547	1.64539	-4.63883		Olfr1289	2.12588	-5.16637		Wfdc10	2.14706	-5.3008
Gm16132	1.64539	-4.63883		Gm44939	2.12588	-5.16637		Slc22a2	2.14706	-5.3008
Gm15952	1.64539	-4.63883		Gm3510	2.12588	-5.16637		Rpl10a-ps2	2.14706	-5.3008
Gm11954	1.64539	-4.63883		Gm42693	2.1005	-5.1382		Reg3g	2.14706	-5.3008
Gm11674	1.64539	-4.63883		Gm29601	2.1005	-5.1382		Olfr958	2.14706	-5.3008
Dph3b-ps	1.64539	-4.63883		Gm9812	2.10085	-5.13473		Olfr678	2.14706	-5.3008
Dcpp1	1.64539	-4.63883		Gm47938	2.08817	-5.11873		Olfr5	2.14706	-5.3008
4933405O20Rik	1.64539	-4.63883		4930431L21Rik	2.08817	-5.11873		Olfr331	2.14706	-5.3008
Zfp804a	1.619	-4.60224		Tmie	2.07503	-5.10608		Olfr1512	2.14706	-5.3008
Sit1	1.619	-4.60224		Sox5os4	2.07503	-5.10608		Olfr1440	2.14706	-5.3008
Olfr642	1.619	-4.60224		Ms4a2	2.07503	-5.10608		Olfr1397-ps1	2.14706	-5.3008
Olfr1464-ps1	1.619	-4.60224		Gm48716	2.07503	-5.10608		Lrrc66	2.14706	-5.3008
Gm8580	1.619	-4.60224		Gm47542	2.07503	-5.10608		Itih1	2.14706	-5.3008
Gm8010	1.619	-4.60224		Gm37649	2.07503	-5.10608		Igkv4-54	2.14706	-5.3008
Gm50042	1.619	-4.60224		Gm17085	2.07503	-5.10608		Gm6198	2.14706	-5.3008
Gm49962	1.619	-4.60224		Mindy4b-ps	2.07538	-5.10258		Gm5836	2.14706	-5.3008
Gm48909	1.619	-4.60224		Gm8835	2.07538	-5.10258		Gm49817	2.14706	-5.3008
Gm48240	1.619	-4.60224		Gm4989	2.07538	-5.10258		Gm49238	2.14706	-5.3008
Gm43981	1.619	-4.60224		Trhr	2.04909	-5.07238		Gm47023	2.14706	-5.3008
Gm42884	1.619	-4.60224		Tpbpa	2.04909	-5.07238		Gm4640	2.14706	-5.3008
Gm42679	1.619	-4.60224		Pou1f1	2.04909	-5.07238		Gm4374	2.14706	-5.3008
Gm30984	1.619	-4.60224		Olfr788	2.04909	-5.07238		Gm42837	2.14706	-5.3008
Gm19430	1.619	-4.60224		Olfr140	2.04909	-5.07238		Gm38451	2.14706	-5.3008
Gm19095	1.619	-4.60224		Gm9119	2.04909	-5.07238		Gm38259	2.14706	-5.3008
Gm13430	1.619	-4.60224		Gm8307	2.04909	-5.07238		Gm37366	2.14706	-5.3008
Gm12883	1.619	-4.60224		Gm7523	2.04909	-5.07238		Gm37074	2.14706	-5.3008
Gm11524	1.619	-4.60224		Gm7470	2.04909	-5.07238		Gm32496	2.14706	-5.3008
Tm4sf4	1.59211	-4.56367		Gm49489	2.04909	-5.07238		Gm30288	2.14706	-5.3008
Rpl36-ps7	1.59211	-4.56367		Gm37666	2.04909	-5.07238		Gm29261	2.14706	-5.3008
Olfr743	1.59211	-4.56367		Gm3757	2.04909	-5.07238		Gm29214	2.14706	-5.3008
Olfr58	1.59211	-4.56367		Gm35722	2.04909	-5.07238		Gm28163	2.14706	-5.3008
Olfr1383	1.59211	-4.56367		Gm30571	2.04909	-5.07238		Gm26970	2.14706	-5.3008
Olfr1213	1.59211	-4.56367		Gm26355	2.04909	-5.07238		Gm21021	2.14706	-5.3008
Ly6c2	1.59211	-4.56367		Gm2076	2.04909	-5.07238		Gm12305	2.14706	-5.3008
LTR,14,LTR90A,0	1.59211	-4.56367		Gm15336	2.04909	-5.07238		Gm10484	2.14706	-5.3008
Gm9687	1.59211	-4.56367		Gm11199	2.04909	-5.07238		Ednrb	2.14706	-5.3008
Gm9508	1.59211	-4.56367		G0s2	2.04909	-5.07238		Cyp4a12b	2.14706	-5.3008
Gm9255	1.59211	-4.56367		Cyp4a32	2.04909	-5.07238		Apol11b	2.14706	-5.3008
Gm8501	1.59211	-4.56367		A930009A15Rik	2.04909	-5.07238		4930563J15Rik	2.14706	-5.3008
Gm50135	1.59211	-4.56367		4930447N08Rik	2.04909	-5.07238		2310043L19Rik	2.14706	-5.3008
Gm49616	1.59211	-4.56367		Gm7071	2.04945	-5.06975		Phf8-ps	2.12443	-5.26941
Gm49528	1.59211	-4.56367		Gm43772	2.04945	-5.06975		Olfr372	2.12443	-5.26941
Gm49265	1.59211	-4.56367		Gabrr2	2.04945	-5.06975		Scnn1g	2.11469	-5.25721
Gm49061	1.59211	-4.56367		Qrfp	2.04981	-5.06708		Gm27501	2.11469	-5.25721
Gm48569	1.59211	-4.56367		Olfr638	2.04981	-5.06708		Rxfp1	2.10145	-5.23723
Gm48291	1.59211	-4.56367		Olfr53	2.04981	-5.06708		Olfr1415	2.10145	-5.23723
Gm47687	1.59211	-4.56367		Olfr322	2.04981	-5.06708		Olfr137	2.10145	-5.23723
Gm45496	1.59211	-4.56367		Olfr1348	2.04981	-5.06708		Olfr109	2.10145	-5.23723
Gm45056	1.59211	-4.56367		Olfr1029	2.04981	-5.06708		Minar2	2.10145	-5.23723
Gm42527	1.59211	-4.56367		Mir6395	2.04981	-5.06708		Gm4795	2.10145	-5.23723
Gm41504	1.59211	-4.56367		Mir467e	2.04981	-5.06708		Gm37578	2.10145	-5.23723
Gm38004	1.59211	-4.56367		Gm7200	2.04981	-5.06708		Gm27159	2.10145	-5.23723
Gm34785	1.59211	-4.56367		Gm50352	2.04981	-5.06708		Gm22224	2.10145	-5.23723
Gm32036	1.59211	-4.56367		Gm49923	2.04981	-5.06708		Gm20555	2.10145	-5.23723
Gm30738	1.59211	-4.56367		Gm4915	2.04981	-5.06708		Gm16080	2.10145	-5.23723
Gm29741	1.59211	-4.56367		Gm48285	2.04981	-5.06708		Gm12185	2.10145	-5.23723
Gm28919	1.59211	-4.56367		Gm47968	2.04981	-5.06708		Gm11472	2.10145	-5.23723
Gm2474	1.59211	-4.56367		Gm45880	2.04981	-5.06708		Gm10360	2.10145	-5.23723
Gm22152	1.59211	-4.56367		Gm45217	2.04981	-5.06708		Defb19	2.10145	-5.23723
Gm22140	1.59211	-4.56367		Gm43175	2.04981	-5.06708		Apol9a	2.10145	-5.23723
Gm14964	1.59211	-4.56367		Gm40377	2.04981	-5.06708		4930594O21Rik	2.10145	-5.23723
Gm14235	1.59211	-4.56367		Gm38811	2.04981	-5.06708		Lcn8	2.09501	-5.23249
Gm14129	1.59211	-4.56367		Gm38216	2.04981	-5.06708		Srpx2	2.08507	-5.21994
Gm13272	1.59211	-4.56367		Gm38212	2.04981	-5.06708		Gm49252	2.08507	-5.21994
Gm11611	1.59211	-4.56367		Gm38199	2.04981	-5.06708		Gm12206	2.08507	-5.21994
Gm11446	1.59211	-4.56367		Gm37792	2.04981	-5.06708		Serpina5	2.08159	-5.21152
Clec2j	1.59211	-4.56367		Gm36173	2.04981	-5.06708		Cdx1	2.08159	-5.21152
Ccr2	1.59211	-4.56367		Gm33489	2.04981	-5.06708		Nmur2	2.06498	-5.19391
Cavin3	1.59211	-4.56367		Gm28008	2.04981	-5.06708		Gm45859	2.06498	-5.19391
AA387200	1.59211	-4.56367		Gm27457	2.04981	-5.06708		Gm15016	2.06498	-5.19391
4930573C15Rik	1.59211	-4.56367		Gm20063	2.04981	-5.06708		Gm11609	2.06498	-5.19391
4930538L07Rik	1.59211	-4.56367		Gm19222	2.04981	-5.06708		Cyp11a1	2.06498	-5.19391
Gm7001	2.75225	-4.53799		Gm15778	2.04981	-5.06708		1700124L16Rik	2.06498	-5.19391
Rps2-ps13	1.56635	-4.51768		Gm14258	2.04981	-5.06708		4933423P22Rik	4.20399	-5.19235
Olfr1480	1.56635	-4.51768		Gm12922	2.04981	-5.06708		Slc17a4	2.06145	-5.18596
Gm44798	1.56635	-4.51768		Gm11796	2.04981	-5.06708		Olfr452	2.06145	-5.18596
Gm44360	1.56635	-4.51768		Cts7	2.04981	-5.06708		Gm6783	2.06145	-5.18596
Gm15604	1.56635	-4.51768		Actrt2	2.04981	-5.06708		Gm20465	2.06145	-5.18596
Gm13428	1.56635	-4.51768		A630050E04Rik	2.04981	-5.06708		Gm14107	2.06145	-5.18596
Gm10619	1.56635	-4.51768		4930437M23Rik	2.04981	-5.06708		Gm11199	2.06145	-5.18596
Gm10555	1.56635	-4.51768		3100003L05Rik	2.04981	-5.06708		Vmn1r217	2.04102	-5.15999
4930517J16Rik	1.56635	-4.51768		Gm15938	3.25395	-5.04033		Gm26679	2.04102	-5.15999
Gm48380	1.55247	-4.49699		Gm9877	2.02341	-5.03246		Gm23908	2.04102	-5.15999
Gm12120	1.55247	-4.49699		Gm5278	2.02341	-5.03246		Cycs-ps3	2.04102	-5.15999
Grip2	2.67187	-4.48547		Gm18556	2.02341	-5.03246		9330162012Rik	2.04102	-5.15999
Gm9133	1.53845	-4.47681		Defb41	2.02341	-5.03246		4933412E24Rik	2.04102	-5.15999
Gm24311	1.53845	-4.47681		4933436H12Rik	2.02341	-5.03246		1700018F24Rik	2.04102	-5.15999
Gm23845	1.53845	-4.47681		Gm13716	2.01003	-5.01526		Gm49509	2.0307	-5.14683
Gm13584	1.53845	-4.47681		Ces1f	2.01003	-5.01526		Gm48089	2.0203	-5.13355
AC147806.3	1.53845	-4.47681		Gm11185	1.99615	-5.00168		Gm47530	2.0203	-5.13355
n-R5s39	1.5243	-4.45645		Olfr516	1.99652	-4.99788		Gm35325	2.0203	-5.13355
Ms4a18	1.5243	-4.45645		Gm49895	1.99652	-4.99788		Gm23044	2.0203	-5.13355
Gm44357	1.5243	-4.45645		Gm48091	1.99652	-4.99788		Gm11575	2.0203	-5.13355
Gm4271	1.5243	-4.45645		Gm12179	1.99652	-4.99788		Flg	2.0203	-5.13355
Gm25163	1.5243	-4.45645		Mall	1.98251	-4.98403		Csmd2os	2.0203	-5.13355
Gm17118	1.5243	-4.45645		Cma2	1.98251	-4.98403		2700046A07Rik	2.0203	-5.13355
Gm26463	2.64673	-4.45547		Gm26562	4.17968	-4.96567		Gm25380	2.00983	-5.12013
Gm37923	1.51001	-4.43583		Rhox4e	1.96874	-4.96549		Gm26064	2.00616	-5.11168
Gm37155	1.51001	-4.43583		Olfr826	1.96874	-4.96549		4930515G13Rik	2.00616	-5.11168
Gm32552	1.51001	-4.43583		n-R5s26	1.96874	-4.96549		Vmn2r26	1.99928	-5.10657
Gm26505	1.51001	-4.43583		Gm7199	1.96874	-4.96549		Trdc	1.99928	-5.10657
Gm24213	1.51001	-4.43583		Gm44062	1.96874	-4.96549		Slc6a19os	1.99928	-5.10657
Crybb1	1.51001	-4.43583		Gm18775	1.96874	-4.96549		Mtnr1a	1.99928	-5.10657
Gm13858	2.62036	-4.42116		Gm15520	1.96874	-4.96549		Krt1	1.99928	-5.10657
Gm20110	1.49557	-4.41489		1700092E16Rik	1.96874	-4.96549		Iqcf4	1.99928	-5.10657
Ctla2b	1.49557	-4.41489		Ssxb10	1.96913	-4.96254		Gm49501	1.99928	-5.10657
1700028N14Rik	1.49557	-4.41489		Rtp1	1.96913	-4.96254		Gm45104	1.99928	-5.10657
Rnu3b3	2.65167	-4.4127		Olfr1326-ps1	1.96913	-4.96254		Gm19430	1.99928	-5.10657
n-R5s205	4.08834	-4.40508		Gm7137	1.96913	-4.96254		Gm12550	1.99928	-5.10657
Slfn4	1.48099	-4.39355		Gm4821	1.96913	-4.96254		D030025P21Rik	1.99928	-5.10657
Mir466f-3	1.48099	-4.39355		Gm44079	1.96913	-4.96254		Rps12-ps24	1.99559	-5.0975
Gm44666	1.48099	-4.39355		Gm20442	1.96913	-4.96254		Gm22103	1.99559	-5.0975
Gm14163	1.48099	-4.39355		Adgrf4	1.96913	-4.96254		Gm14703	1.99559	-5.0975
Trem3	1.46626	-4.37107		4632432E15Rik	1.96913	-4.96254		Cyp26c1	1.99559	-5.0975
Tlx1os	1.46626	-4.37107		Olfr142	1.95561	-4.94151		Gm38477	1.98866	-5.09282
Gm48140	1.46626	-4.37107		Gm37117	1.95561	-4.94151		Gm27782	1.98866	-5.09282
Gm47608	1.46626	-4.37107		Gm29105	1.95561	-4.94151		Prss55	1.98493	-5.08367
Gm38353	1.46626	-4.37107		Gm22208	1.95561	-4.94151		Znrf4	1.97795	-5.07845
Gm29199	1.46626	-4.37107		Gm12532	1.95561	-4.94151		Spata31	1.97795	-5.07845
Gm21152	1.46626	-4.37107		Gm11638	1.95561	-4.94151		Pyy	1.97795	-5.07845
Gm11943	1.46626	-4.37107		Bpifb5	1.95561	-4.94151		Psmb8	1.97795	-5.07845
C030010L15Rik	2.61286	-4.3694		Adam3	1.95561	-4.94151		Psg18	1.97795	-5.07845
Gm10389	3.39288	-4.36629		Gm45346	1.9412	-4.92633		Pcdhb10	1.97795	-5.07845
4930505M18Rik	2.54608	-4.32873		Gm37006	1.9412	-4.92633		Olfr999-ps1	1.97795	-5.07845
Vmn1r-ps5	1.42294	-4.29522		Gm30698	1.9412	-4.92633		Olfr1383	1.97795	-5.07845
Tmc4-ps	1.42294	-4.29522		Gm26708	1.9412	-4.92633		n-R5s207	1.97795	-5.07845
Taar7e	1.42294	-4.29522		Gm25280	1.9412	-4.92633		Mnd1-ps	1.97795	-5.07845
Spata46	1.42294	-4.29522		Gm18432	1.9412	-4.92633		Map3k7cl	1.97795	-5.07845
Olfr901	1.42294	-4.29522		Gm18066	1.9412	-4.92633		Kcna4	1.97795	-5.07845
Olfr696-ps1	1.42294	-4.29522		Gm11514	1.9412	-4.92633		Ighg2c	1.97795	-5.07845
Olfr656	1.42294	-4.29522		Gm29036	1.94158	-4.92244		Gm7814	1.97795	-5.07845
Olfr353	1.42294	-4.29522		Gm12022	1.94158	-4.92244		Gm7276	1.97795	-5.07845
Olfr1455-ps1	1.42294	-4.29522		Cd96	1.92742	-4.9038		Gm5478	1.97795	-5.07845
Olfr1248	1.42294	-4.29522		Olfr521	1.91271	-4.88912		Gm5133	1.97795	-5.07845
Mrgprg	1.42294	-4.29522		Npy2r	1.91271	-4.88912		Gm49171	1.97795	-5.07845
Mcpt4	1.42294	-4.29522		Gm9369	1.91271	-4.88912		Gm48596	1.97795	-5.07845
Mageb16-ps2	1.42294	-4.29522		Gm8227	1.91271	-4.88912		Gm45316	1.97795	-5.07845
Lrrc7	1.42294	-4.29522		Gm6270	1.91271	-4.88912		Gm45159	1.97795	-5.07845
Lce1j	1.42294	-4.29522		Gm5914	1.91271	-4.88912		Gm43891	1.97795	-5.07845
Krt34	1.42294	-4.29522		Gm47603	1.91271	-4.88912		Gm43425	1.97795	-5.07845
Kcna10	1.42294	-4.29522		Gm42778	1.91271	-4.88912		Gm43068	1.97795	-5.07845
Gm9968	1.42294	-4.29522		Gm3711	1.91271	-4.88912		Gm42896	1.97795	-5.07845
Gm9276	1.42294	-4.29522		Gm19161	1.91271	-4.88912		Gm42458	1.97795	-5.07845
Gm9132	1.42294	-4.29522		Gm10743	1.91271	-4.88912		Gm39078	1.97795	-5.07845
Gm8945	1.42294	-4.29522		4933421A08Rik	1.91271	-4.88912		Gm38286	1.97795	-5.07845
Gm8055	1.42294	-4.29522		Vmn2r115	1.91311	-4.88499		Gm38285	1.97795	-5.07845
Gm7531	1.42294	-4.29522		Olfr1410	1.91311	-4.88499		Gm38256	1.97795	-5.07845
Gm7411	1.42294	-4.29522		n-R5s58	1.91311	-4.88499		Gm38156	1.97795	-5.07845
Gm6491	1.42294	-4.29522		Gm6428	1.91311	-4.88499		Gm37671	1.97795	-5.07845
Gm6260	1.42294	-4.29522		Gm3809	1.89826	-4.87005		Gm35576	1.97795	-5.07845
Gm5609	1.42294	-4.29522		Gm25337	1.89826	-4.87005		Gm35239	1.97795	-5.07845
Gm50344	1.42294	-4.29522		Gm33373	1.89866	-4.86598		Gm30961	1.97795	-5.07845
Gm49999	1.42294	-4.29522		Gm22039	1.89866	-4.86598		Gm26127	1.97795	-5.07845
Gm49930	1.42294	-4.29522		Gm13012	1.89866	-4.86598		Gm23031	1.97795	-5.07845
Gm4973	1.42294	-4.29522		Gm48381	4.04955	-4.85411		Gm22228	1.97795	-5.07845
Gm49154	1.42294	-4.29522		Skint2	1.88366	-4.85004		Gm19085	1.97795	-5.07845
Gm48118	1.42294	-4.29522		Olfr979	1.88366	-4.85004		Gm18602	1.97795	-5.07845
Gm48087	1.42294	-4.29522		Olfr859	1.88366	-4.85004		Gm16558	1.97795	-5.07845
Gm47368	1.42294	-4.29522		Olfr514	1.88366	-4.85004		Gm13323	1.97795	-5.07845
Gm44891	1.42294	-4.29522		Olfr440-ps1	1.88366	-4.85004		Gm12829	1.97795	-5.07845
Gm44645	1.42294	-4.29522		Olfr292	1.88366	-4.85004		Gm12100	1.97795	-5.07845
Gm44046	1.42294	-4.29522		n-R5s19	1.88366	-4.85004		Gm11875	1.97795	-5.07845
Gm44024	1.42294	-4.29522		Mir7022	1.88366	-4.85004		Gm1113	1.97795	-5.07845
Gm43652	1.42294	-4.29522		Gm7532	1.88366	-4.85004		Gjb4	1.97795	-5.07845
Gm43307	1.42294	-4.29522		Gm5136	1.88366	-4.85004		E130018O15Rik	1.97795	-5.07845
Gm43288	1.42294	-4.29522		Gm49524	1.88366	-4.85004		Cylc2	1.97795	-5.07845
Gm42698	1.42294	-4.29522		Gm49024	1.88366	-4.85004		Crispld1	1.97795	-5.07845
Gm42490	1.42294	-4.29522		Gm48876	1.88366	-4.85004		BC048671	1.97795	-5.07845
Gm38451	1.42294	-4.29522		Gm48615	1.88366	-4.85004		BC030500	1.97795	-5.07845
Gm3836	1.42294	-4.29522		Gm48438	1.88366	-4.85004		B230322F03Rik	1.97795	-5.07845
Gm38331	1.42294	-4.29522		Gm47354	1.88366	-4.85004		A530010L16Rik	1.97795	-5.07845
Gm38101	1.42294	-4.29522		Gm43649	1.88366	-4.85004		A230009B12Rik	1.97795	-5.07845
Gm37759	1.42294	-4.29522		Gm38430	1.88366	-4.85004		Gm20686	1.9742	-5.06975
Gm37426	1.42294	-4.29522		Gm38151	1.88366	-4.85004		Evc	3.18931	-5.06955
Gm37074	1.42294	-4.29522		Gm37578	1.88366	-4.85004		Gm26754	1.95249	-5.04158
Gm34558	1.42294	-4.29522		Gm35584	1.88366	-4.85004		Gm32633	1.94151	-5.02729
Gm34481	1.42294	-4.29522		Gm30563	1.88366	-4.85004		7530416G11Rik	1.94151	-5.02729
Gm28370	1.42294	-4.29522		Gm29767	1.88366	-4.85004		Gm9402	1.93045	-5.01286
Gm27316	1.42294	-4.29522		Gm26480	1.88366	-4.85004		Ccdc144b	1.91931	-4.99827
Gm26405	1.42294	-4.29522		Gm2080	1.88366	-4.85004		4921509O07Rik	1.91931	-4.99827
Gm25417	1.42294	-4.29522		Gm16554	1.88366	-4.85004		Serpina3j	1.90807	-4.98352
Gm25321	1.42294	-4.29522		Gm16261	1.88366	-4.85004		Gm19950	1.90807	-4.98352
Gm24543	1.42294	-4.29522		Gm16107	1.88366	-4.85004		Upp2	1.90413	-4.97414
Gm23675	1.42294	-4.29522		Gm15527	1.88366	-4.85004		Rpl36a-ps4	1.90413	-4.97414
Gm23671	1.42294	-4.29522		Gm14465	1.88366	-4.85004		Rgs7bp	1.90413	-4.97414
Gm2345	1.42294	-4.29522		Gm14464	1.88366	-4.85004		Olfr558	1.90413	-4.97414
Gm23219	1.42294	-4.29522		Gm13864	1.88366	-4.85004		Olfr1394	1.90413	-4.97414
Gm18997	1.42294	-4.29522		Gm13850	1.88366	-4.85004		Mir1955	1.90413	-4.97414
Gm18547	1.42294	-4.29522		Gm12098	1.88366	-4.85004		Kcnj1	1.90413	-4.97414
Gm16055	1.42294	-4.29522		Gm11566	1.88366	-4.85004		Igkv14-126	1.90413	-4.97414
Gm15810	1.42294	-4.29522		Gm11406	1.88366	-4.85004		Gm8754	1.90413	-4.97414
Gm15740	1.42294	-4.29522		DNA,7,Eutr11,1	1.88366	-4.85004		Gm7967	1.90413	-4.97414
Gm15228	1.42294	-4.29522		Cphx2	1.88366	-4.85004		Gm7554	1.90413	-4.97414
Gm15073	1.42294	-4.29522		Aadacl4fm5	1.88366	-4.85004		Gm5317	1.90413	-4.97414
Gm14984	1.42294	-4.29522		5730435O14Rik	1.88366	-4.85004		Gm50221	1.90413	-4.97414
Gm14585	1.42294	-4.29522		Pate5	1.88406	-4.84673		Gm48615	1.90413	-4.97414
Gm14234	1.42294	-4.29522		Gm49613	1.88406	-4.84673		Gm48607	1.90413	-4.97414
Gm13981	1.42294	-4.29522		Gm22474	1.86932	-4.82722		Gm47645	1.90413	-4.97414
Gm13076	1.42294	-4.29522		Olfr1280	1.85442	-4.80745		Gm45550	1.90413	-4.97414
Gm12303	1.42294	-4.29522		Klk1b12-ps	1.85442	-4.80745		Gm43295	1.90413	-4.97414
Gm12206	1.42294	-4.29522		Gm50454	1.85442	-4.80745		Gm42443	1.90413	-4.97414
Gm10358	1.42294	-4.29522		Gm2693	1.85442	-4.80745		Gm37443	1.90413	-4.97414
Erp27	1.42294	-4.29522		Gm16272	1.85442	-4.80745		Gm36372	1.90413	-4.97414
Dleu7	1.42294	-4.29522		Vmn1r-ps52	1.85483	-4.80397		Gm24524	1.90413	-4.97414
Cryba4	1.42294	-4.29522		Trim30e-ps1	1.85483	-4.80397		Gm23877	1.90413	-4.97414
Chst13	1.42294	-4.29522		Trgc1	1.85483	-4.80397		Gm23392	1.90413	-4.97414
Ces1g	1.42294	-4.29522		Rnase13	1.85483	-4.80397		Gm22380	1.90413	-4.97414
A430050A11Rik	1.42294	-4.29522		Pcdhb11	1.85483	-4.80397		Gm15870	1.90413	-4.97414
4921527H02Rik	1.42294	-4.29522		Olfr855	1.85483	-4.80397		Gm15160	1.90413	-4.97414
1810007C17Rik	1.42294	-4.29522		Olfr713	1.85483	-4.80397		Gm13132	1.90413	-4.97414
1700105G05Rik	1.42294	-4.29522		Olfr697	1.85483	-4.80397		Gm11891	1.90413	-4.97414
1700092C02Rik	1.42294	-4.29522		Olfr293	1.85483	-4.80397		Gm10728	1.90413	-4.97414
1700063I16Rik	1.42294	-4.29522		Olfr198	1.85483	-4.80397		Gm10384	1.90413	-4.97414
1700015C17Rik	1.42294	-4.29522		Olfr1321	1.85483	-4.80397		Gm10032	1.90413	-4.97414
Gm46516	1.4076	-4.27121		Olfr1296-ps1	1.85483	-4.80397		DNA,33,Eutr11,3	1.90413	-4.97414
St8sia3	1.3921	-4.24764		Gm9427	1.85483	-4.80397		D030025E07Rik	1.90413	-4.97414
Rhox4a	1.3921	-4.24764		Gm7595	1.85483	-4.80397		B230110C06Rik	1.90413	-4.97414
Psg25	1.3921	-4.24764		Gm6619	1.85483	-4.80397		Ankrd55	1.90413	-4.97414
Olfr1353	1.3921	-4.24764		Gm6077	1.85483	-4.80397		AC107736.1	1.90413	-4.97414
Olfr1274	1.3921	-4.24764		Gm5281	1.85483	-4.80397		Kif2b	1.89675	-4.96856
Olfr1273-ps	1.3921	-4.24764		Gm49647	1.85483	-4.80397		Gm22275	1.89675	-4.96856
Mir7216	1.3921	-4.24764		Gm48916	1.85483	-4.80397		Mir8103	1.89278	-4.9586
Mir3068	1.3921	-4.24764		Gm47920	1.85483	-4.80397		Olfr857	1.88534	-4.95293
Gm8392	1.3921	-4.24764		Gm45830	1.85483	-4.80397		Klk6	1.88534	-4.95293
Gm8309	1.3921	-4.24764		Gm44842	1.85483	-4.80397		Hhla1	1.88534	-4.95293
Gm6401	1.3921	-4.24764		Gm44803	1.85483	-4.80397		Gm49951	1.88534	-4.95293
Gm49115	1.3921	-4.24764		Gm4451	1.85483	-4.80397		Gm47472	1.88534	-4.95293
Gm49009	1.3921	-4.24764		Gm4259	1.85483	-4.80397		Gm45187	1.88534	-4.95293
Gm47710	1.3921	-4.24764		Gm42558	1.85483	-4.80397		Cryaa	1.88534	-4.95293
Gm44086	1.3921	-4.24764		Gm42524	1.85483	-4.80397		Catsper3	1.88534	-4.95293
Gm38143	1.3921	-4.24764		Gm42500	1.85483	-4.80397		A630023A22Rik	1.88534	-4.95293
Gm38104	1.3921	-4.24764		Gm38122	1.85483	-4.80397		1700028K03Rik	1.88534	-4.95293
Gm37534	1.3921	-4.24764		Gm37997	1.85483	-4.80397		Slc4a9	1.88133	-4.94338
Gm29966	1.3921	-4.24764		Gm37370	1.85483	-4.80397		Pjvk	1.88133	-4.94338
Gm26021	1.3921	-4.24764		Gm34322	1.85483	-4.80397		Olfr1506	1.88133	-4.94338
Gm24356	1.3921	-4.24764		Gm33111	1.85483	-4.80397		Olfr1392	1.88133	-4.94338
Gm22914	1.3921	-4.24764		Gm23030	1.85483	-4.80397		Nkx2-2os	1.88133	-4.94338
Gm19719	1.3921	-4.24764		Gm21026	1.85483	-4.80397		Gm32926	1.88133	-4.94338
Gm19514	1.3921	-4.24764		Gm18595	1.85483	-4.80397		Gm22518	1.88133	-4.94338
Gm18908	1.3921	-4.24764		Gm17158	1.85483	-4.80397		Gm19709	1.88133	-4.94338
Gm14917	1.3921	-4.24764		Gm15402	1.85483	-4.80397		Gm11926	1.88133	-4.94338
Gm13529	1.3921	-4.24764		Gm14630	1.85483	-4.80397		Galnt14	3.06838	-4.93406
Gm10663	1.3921	-4.24764		Gm11842	1.85483	-4.80397		Vmn2r95	1.85817	-4.91257
Gm10623	1.3921	-4.24764		Gm11577	1.85483	-4.80397		Npff	1.85817	-4.91257
Ces3a	1.3921	-4.24764		Gm11556	1.85483	-4.80397		Mir1936	1.85817	-4.91257
Bpifb4	1.3921	-4.24764		Gm11209	1.85483	-4.80397		Gm44256	1.85817	-4.91257
5033426O07Rik	1.3921	-4.24764		Gm10578	1.85483	-4.80397		Gm12089	1.85817	-4.91257
4930589P08Rik	1.3921	-4.24764		Gdf2	1.85483	-4.80397		Epo	1.85817	-4.91257
Omg	1.36058	-4.19952		9130002K18Rik	1.85483	-4.80397		Gm28265	1.84645	-4.89694
Olfr1477	1.36058	-4.19952		Sva	4.55778	-4.80265		A730049N16Rik	1.84645	-4.89694
Krt16	1.36058	-4.19952		Gm7102	11.0464	-4.79887		Actc1	3.03238	-4.88716
Gsg1	1.36058	-4.19952		Gm37827	1.83937	-4.78739		Smok2b	1.83463	-4.88114
Gm8391	1.36058	-4.19952		Gm24724	1.83937	-4.78739		Pirt	1.83463	-4.88114
Gm6066	1.36058	-4.19952		Fam122c	1.83937	-4.78739		Pate5	1.83463	-4.88114
Gm6029	1.36058	-4.19952		Gm15762	3.91902	-4.77816		Mir1190	1.83463	-4.88114
Gm5362	1.36058	-4.19952		Odaph	3.90804	-4.76948		Gm9269	1.83463	-4.88114
Gm50198	1.36058	-4.19952		Gm49689	1.82415	-4.76702		Gm5688	1.83463	-4.88114
Gm47962	1.36058	-4.19952		Gm42898	1.82415	-4.76702		Gm47735	1.83463	-4.88114
Gm47578	1.36058	-4.19952		1700063D05Rik	1.82415	-4.76702		Gm44080	1.83463	-4.88114
Gm47081	1.36058	-4.19952		Nanog-ps1	1.82457	-4.76253		Gm36325	1.83463	-4.88114
Gm44744	1.36058	-4.19952		Gm7172	1.82457	-4.76253		Gm31621	1.83463	-4.88114
Gm44032	1.36058	-4.19952		Gm5799	1.82457	-4.76253		Gm22591	1.83463	-4.88114
Gm43942	1.36058	-4.19952		Gm49310	1.82457	-4.76253		Gm19058	1.83463	-4.88114
Gm43875	1.36058	-4.19952		Gm45406	1.82457	-4.76253		Gm12882	1.83463	-4.88114
Gm40639	1.36058	-4.19952		Gm4252	1.82457	-4.76253		D630003M21Rik	1.83463	-4.88114
Gm32479	1.36058	-4.19952		Gm31908	1.82457	-4.76253		C630044B11Rik	1.83463	-4.88114
Gm31087	1.36058	-4.19952		Gm24643	1.82457	-4.76253		4930448F12Rik	1.83463	-4.88114
Gm28651	1.36058	-4.19952		Gm20465	1.82457	-4.76253		Gm24744	1.82272	-4.86516
Gm15870	1.36058	-4.19952		Gm19589	1.82457	-4.76253		1700069P05Rik	1.82272	-4.86516
Gm14830	1.36058	-4.19952		Gm11860	1.82457	-4.76253		Vopp1	1.8107	-4.84898
Gm13797	1.36058	-4.19952		Gm22992	3.01473	-4.76251		Tex55	1.8107	-4.84898
Gm13296	1.36058	-4.19952		Gask1a	3.00108	-4.74939		Spata31d1b	1.8107	-4.84898
Fshb	1.36058	-4.19952		Gm9368	1.80878	-4.74629		Gm42765	1.8107	-4.84898
Fpr3	1.36058	-4.19952		Gm36933	1.80878	-4.74629		Gm37819	1.8107	-4.84898
Edn3	1.36058	-4.19952		Gm17382	1.80878	-4.74629		Gm23354	1.8107	-4.84898
Crnn	1.36058	-4.19952		Gm15889	1.80878	-4.74629		Gm20609	1.8107	-4.84898
Arl9	1.36058	-4.19952		A230001M10Rik	1.80878	-4.74629		Cldn2	1.8107	-4.84898
A630023A22Rik	1.36058	-4.19952		4930412F12Rik	1.80878	-4.74629		A530064N14Rik	1.8107	-4.84898
4930542D17Rik	1.36058	-4.19952		Gm9818	1.79324	-4.72453		4930488B22Rik	1.8107	-4.84898
4930534D22Rik	1.36058	-4.19952		Gm19207	1.79324	-4.72453		Mir7077	1.79433	-4.82211
Gm5660	3.38687	-4.19096		Gm14353	1.79324	-4.72453		Gm6203	1.79433	-4.82211
Gm44515	2.43121	-4.18177		A430050A11Rik	1.79324	-4.72453		Gm47944	1.79433	-4.82211
Gm8170	1.34456	-4.17477		A230098N10Rik	1.79324	-4.72453		Gm44987	1.79433	-4.82211
Gm44294	2.40827	-4.15275		9330118I20Rik	1.79324	-4.72453		Gm29332	1.79433	-4.82211
Vmn2r84	1.32836	-4.14873		Olfr686	1.79367	-4.7208		Gm23196	1.79433	-4.82211
Vmn2r50	1.32836	-4.14873		Olfr462	1.79367	-4.7208		Gm17057	1.79433	-4.82211
Tas2r119	1.32836	-4.14873		Gm7678	1.79367	-4.7208		Vmn1r173	1.78637	-4.81545
Spag11a	1.32836	-4.14873		Gm48837	1.79367	-4.7208		Uqcrh-ps2	1.78637	-4.81545
Serpina3l-ps	1.32836	-4.14873		Gm47994	1.79367	-4.7208		Trav7-5	1.78637	-4.81545
Rnf186	1.32836	-4.14873		Gm43135	1.79367	-4.7208		Tespa1	1.78637	-4.81545
Rhox2g	1.32836	-4.14873		Gm21123	1.79367	-4.7208		Tas2r134	1.78637	-4.81545
Olfr808	1.32836	-4.14873		Gm17546	1.79367	-4.7208		Stc1	1.78637	-4.81545
Olfr389	1.32836	-4.14873		Gm15750	1.79367	-4.7208		Slc25a54	1.78637	-4.81545
Olfr295	1.32836	-4.14873		9630041A04Rik	1.79367	-4.7208		S100a16	1.78637	-4.81545
Olfr205	1.32836	-4.14873		Vmn2r107	3.84924	-4.70884		Rpsa-ps8	1.78637	-4.81545
Olfr1250	1.32836	-4.14873		Gm11238	2.99927	-4.70108		Olfr922	1.78637	-4.81545
Olfr1177-ps	1.32836	-4.14873		Vmn2r27	1.76209	-4.67789		Olfr586	1.78637	-4.81545
Olfr1157	1.32836	-4.14873		Vmn2r-ps23	1.76209	-4.67789		Olfr559	1.78637	-4.81545
Mir7k	1.32836	-4.14873		Redrum	1.76209	-4.67789		Olfr215	1.78637	-4.81545
Ivl	1.32836	-4.14873		Olfr384	1.76209	-4.67789		Olfr1480	1.78637	-4.81545
Gm9877	1.32836	-4.14873		Lyg1	1.76209	-4.67789		Olfr1407-ps1	1.78637	-4.81545
Gm8685	1.32836	-4.14873		Kel	1.76209	-4.67789		Olfr1361	1.78637	-4.81545
Gm8174	1.32836	-4.14873		Gm7497	1.76209	-4.67789		Lrrc38	1.78637	-4.81545
Gm805	1.32836	-4.14873		Gm5679	1.76209	-4.67789		Krtap10-4	1.78637	-4.81545
Gm7988	1.32836	-4.14873		Gm45102	1.76209	-4.67789		Kcnj8	1.78637	-4.81545
Gm7086	1.32836	-4.14873		Gm44788	1.76209	-4.67789		H2-M1	1.78637	-4.81545
Gm5690	1.32836	-4.14873		Gm44698	1.76209	-4.67789		Gm9796	1.78637	-4.81545
Gm5481	1.32836	-4.14873		Gm42609	1.76209	-4.67789		Gm7219	1.78637	-4.81545
Gm50439	1.32836	-4.14873		Gm42161	1.76209	-4.67789		Gm6903	1.78637	-4.81545
Gm50369	1.32836	-4.14873		Gm29778	1.76209	-4.67789		Gm5833	1.78637	-4.81545
Gm50286	1.32836	-4.14873		Gm27804	1.76209	-4.67789		Gm48611	1.78637	-4.81545
Gm49682	1.32836	-4.14873		Gm24630	1.76209	-4.67789		Gm48500	1.78637	-4.81545
Gm4953	1.32836	-4.14873		Gm23988	1.76209	-4.67789		Gm48083	1.78637	-4.81545
Gm49464	1.32836	-4.14873		Gm16863	1.76209	-4.67789		Gm4725	1.78637	-4.81545
Gm48707	1.32836	-4.14873		Gm14563	1.76209	-4.67789		Gm44945	1.78637	-4.81545
Gm48010	1.32836	-4.14873		Gm13717	1.76209	-4.67789		Gm44889	1.78637	-4.81545
Gm47999	1.32836	-4.14873		Gm13715	1.76209	-4.67789		Gm43744	1.78637	-4.81545
Gm47929	1.32836	-4.14873		Gm12955	1.76209	-4.67789		Gm42826	1.78637	-4.81545
Gm47164	1.32836	-4.14873		Gm11251	1.76209	-4.67789		Gm42619	1.78637	-4.81545
Gm46542	1.32836	-4.14873		Atp6v1b1	1.76209	-4.67789		Gm38117	1.78637	-4.81545
Gm45613	1.32836	-4.14873		Gm22549	1.74603	-4.65594		Gm37312	1.78637	-4.81545
Gm45502	1.32836	-4.14873		Prlh	1.74648	-4.65192		Gm34060	1.78637	-4.81545
Gm45397	1.32836	-4.14873		Gm43197	1.74648	-4.65192		Gm28319	1.78637	-4.81545
Gm45118	1.32836	-4.14873		Gm36849	1.74648	-4.65192		Gm28112	1.78637	-4.81545
Gm44689	1.32836	-4.14873		Gm31651	1.74648	-4.65192		Gm27242	1.78637	-4.81545
Gm44636	1.32836	-4.14873		Gm13057	1.74648	-4.65192		Gm2522	1.78637	-4.81545
Gm44490	1.32836	-4.14873		Vmn2r98	1.7298	-4.63363		Gm24284	1.78637	-4.81545
Gm44234	1.32836	-4.14873		Tmem178	1.7298	-4.63363		Gm24086	1.78637	-4.81545
Gm43446	1.32836	-4.14873		Olfr738	1.7298	-4.63363		Gm23663	1.78637	-4.81545
Gm42772	1.32836	-4.14873		Gm6133	1.7298	-4.63363		Gm19031	1.78637	-4.81545
Gm42629	1.32836	-4.14873		Gm5594	1.7298	-4.63363		Gm18855	1.78637	-4.81545
Gm42588	1.32836	-4.14873		Gm4995	1.7298	-4.63363		Gm18717	1.78637	-4.81545
Gm37399	1.32836	-4.14873		Gm48240	1.7298	-4.63363		Gm18473	1.78637	-4.81545
Gm36831	1.32836	-4.14873		Gm44204	1.7298	-4.63363		Gm18262	1.78637	-4.81545
Gm3164	1.32836	-4.14873		Gm42523	1.7298	-4.63363		Gm18187	1.78637	-4.81545
Gm29860	1.32836	-4.14873		Gm37402	1.7298	-4.63363		Gm18149	1.78637	-4.81545
Gm29678	1.32836	-4.14873		Gm26129	1.7298	-4.63363		Gm18032	1.78637	-4.81545
Gm28094	1.32836	-4.14873		Gm17831	1.7298	-4.63363		Gm17851	1.78637	-4.81545
Gm28000	1.32836	-4.14873		Gm15775	1.7298	-4.63363		Gm15889	1.78637	-4.81545
Gm27162	1.32836	-4.14873		Gm15000	1.7298	-4.63363		Gm15400	1.78637	-4.81545
Gm26956	1.32836	-4.14873		2310005A03Rik	1.7298	-4.63363		Gm14093	1.78637	-4.81545
Gm25142	1.32836	-4.14873		Xlr5d-ps	1.73025	-4.62875		Gm13973	1.78637	-4.81545
Gm24893	1.32836	-4.14873		Gm4302	1.73025	-4.62875		Gm13003	1.78637	-4.81545
Gm23697	1.32836	-4.14873		Gm22932	1.73025	-4.62875		Gm12304	1.78637	-4.81545
Gm22753	1.32836	-4.14873		Gm12206	1.73025	-4.62875		Gm12179	1.78637	-4.81545
Gm21816	1.32836	-4.14873		Vmn2r80	2.89648	-4.62362		Gm11524	1.78637	-4.81545
Gm19058	1.32836	-4.14873		Fcgr1	5.5241	-4.62209		Gm11434	1.78637	-4.81545
Gm18737	1.32836	-4.14873		Gm42642	2.91563	-4.60627		Gm11285	1.78637	-4.81545
Gm18262	1.32836	-4.14873		Gm46995	1.71383	-4.60593		Gm10371	1.78637	-4.81545
Gm18242	1.32836	-4.14873		Gm43145	1.71383	-4.60593		Glipr1l1	1.78637	-4.81545
Gm18182	1.32836	-4.14873		Gm10105	1.71383	-4.60593		Gja5	1.78637	-4.81545
Gm15906	1.32836	-4.14873		Vmn1r199	1.69677	-4.58706		F730311O21Rik	1.78637	-4.81545
Gm14571	1.32836	-4.14873		Vmn1r-ps145	1.69677	-4.58706		Clec4a4	1.78637	-4.81545
Gm14156	1.32836	-4.14873		Vmn1r-ps126	1.69677	-4.58706		B430203G13Rik	1.78637	-4.81545
Gm13882	1.32836	-4.14873		Rtl4	1.69677	-4.58706		Arl11	1.78637	-4.81545
Gm13002	1.32836	-4.14873		Rgs1	1.69677	-4.58706		Aqp4	1.78637	-4.81545
Gm12536	1.32836	-4.14873		Olfr828	1.69677	-4.58706		Aoc1	1.78637	-4.81545
Gm12255	1.32836	-4.14873		Olfr430	1.69677	-4.58706		Alb	1.78637	-4.81545
Gm12187	1.32836	-4.14873		Olfr1250	1.69677	-4.58706		AC118710.1	1.78637	-4.81545
Gm11866	1.32836	-4.14873		Olfr1148	1.69677	-4.58706		AA387883	1.78637	-4.81545
Gm10860	1.32836	-4.14873		Mettl21e	1.69677	-4.58706		9930111J21Rik2	1.78637	-4.81545
Cts7	1.32836	-4.14873		Klk1b21	1.69677	-4.58706		4930503F20Rik	1.78637	-4.81545
Bpifa1	1.32836	-4.14873		Gm8861	1.69677	-4.58706		4732490B19Rik	1.78637	-4.81545
A430110C17Rik	1.32836	-4.14873		Gm8094	1.69677	-4.58706		2310069B03Rik	1.78637	-4.81545
9330117O12Rik	1.32836	-4.14873		Gm8051	1.69677	-4.58706		Gm15497	1.78208	-4.80489
9030204H09Rik	1.32836	-4.14873		Gm7039	1.69677	-4.58706		Gm12144	1.78208	-4.80489
8430422H06Rik	1.32836	-4.14873		Gm6101	1.69677	-4.58706		Oca2	1.76972	-4.78796
5330409N07Rik	1.32836	-4.14873		Gm6013	1.69677	-4.58706		Lyzl4os	1.75725	-4.77089
4933424L21Rik	1.32836	-4.14873		Gm5418	1.69677	-4.58706		Cryba4	1.75725	-4.77089
Gm23058	3.23163	-4.14032		Gm49715	1.69677	-4.58706		Aldh3a1	1.75725	-4.77089
Gm18808	3.22237	-4.13115		Gm48950	1.69677	-4.58706		Rpl10-ps4	1.74468	-4.75364
Gm13690	2.36222	-4.09374		Gm48426	1.69677	-4.58706		LTR?,21,MamRep1151,15	1.74468	-4.75364
5330439A09Rik	2.39958	-4.0877		Gm4839	1.69677	-4.58706		Gm37787	1.74468	-4.75364
4921509C19Rik	2.35329	-4.08612		Gm45883	1.69677	-4.58706		Gm11621	1.74468	-4.75364
Gm7869	2.34526	-4.07645		Gm45175	1.69677	-4.58706		Polr3gl	2.9457	-4.74871
Gm49890	2.33719	-4.06672		Gm45041	1.69677	-4.58706		Hpcal4	2.9099	-4.7433
Gm15124	2.32187	-4.04075		Gm44095	1.69677	-4.58706		Gm50114	2.90425	-4.73683
Plppr1	2.3701	-4.04058		Gm43190	1.69677	-4.58706		Gm2788	1.73199	-4.73618
Rpl30-ps2	1.26369	-4.03212		Gm38019	1.69677	-4.58706		Gm16511	1.73199	-4.73618
Rnf148	1.26369	-4.03212		Gm35110	1.69677	-4.58706		C330021F23Rik	1.73199	-4.73618
Phgdh-ps1	1.26369	-4.03212		Gm29460	1.69677	-4.58706		Gm20531	2.88919	-4.72237
Gm5899	1.26369	-4.03212		Gm26685	1.69677	-4.58706		Gm4017	1.71919	-4.71851
Gm5743	1.26369	-4.03212		Gm25393	1.69677	-4.58706		Gm13998	1.71919	-4.71851
Gm50016	1.26369	-4.03212		Gm24893	1.69677	-4.58706		Atp13a5	1.71919	-4.71851
Gm49537	1.26369	-4.03212		Gm23234	1.69677	-4.58706		Vwa5a	1.70628	-4.7006
Gm48901	1.26369	-4.03212		Gm19599	1.69677	-4.58706		Tnfaip2	1.70628	-4.7006
Gm48475	1.26369	-4.03212		Gm15961	1.69677	-4.58706		Gm3945	1.70628	-4.7006
Gm47157	1.26369	-4.03212		Gm12745	1.69677	-4.58706		Gm37146	1.70628	-4.7006
Gm47095	1.26369	-4.03212		Gm12713	1.69677	-4.58706		Gm4942	1.69325	-4.68242
Gm46501	1.26369	-4.03212		Gm10067	1.69677	-4.58706		Gm43610	1.69325	-4.68242
Gm44961	1.26369	-4.03212		C330024C12Rik	1.69677	-4.58706		Gm12576	1.69325	-4.68242
Gm44840	1.26369	-4.03212		C030018K13Rik	1.69677	-4.58706		Gm11637	1.69325	-4.68242
Gm4252	1.26369	-4.03212		A930032L01Rik	1.69677	-4.58706		Gm20685	2.84452	-4.66574
Gm36738	1.26369	-4.03212		A230059L01Rik	1.69677	-4.58706		Syt3	3.69737	-4.66351
Gm34883	1.26369	-4.03212		3732407C23Rik	1.69677	-4.58706		Tbata	1.6801	-4.66346
Gm2855	1.26369	-4.03212		1700016B01Rik	1.69677	-4.58706		Lipk	1.6801	-4.66346
Gm25422	1.26369	-4.03212		Ces1b	2.9016	-4.58333		Gm7494	1.6801	-4.66346
Gm22120	1.26369	-4.03212		Gsdmcl-ps	1.69723	-4.58281		Gm44939	1.6801	-4.66346
Gm18127	1.26369	-4.03212		Gm45550	1.69723	-4.58281		Gm3235	1.6801	-4.66346
Fpr2	1.26369	-4.03212		Gm33926	1.69723	-4.58281		Gm22144	1.6801	-4.66346
AC117663.3	1.26369	-4.03212		Gm30709	1.69723	-4.58281		Gm1989	1.6801	-4.66346
5330439M10Rik	1.26369	-4.03212		Gm21972	1.69723	-4.58281		Gm19619	1.6801	-4.66346
4930562A09Rik	1.26369	-4.03212		Gm18655	1.69723	-4.58281		Gm19129	1.6801	-4.66346
4930529I22Rik	1.26369	-4.03212		Gm10531	1.69723	-4.58281		Gm16938	1.6801	-4.66346
1700047N06Rik	1.26369	-4.03212		Gm49685	2.89414	-4.57871		Gm16188	1.6801	-4.66346
Gm27244	2.33809	-4.00597		Vmn2r104	1.68044	-4.55936		Gm10657	1.6801	-4.66346
Gm7444	3.15613	-4.00363		Vmn1r221	1.68044	-4.55936		Dpep2nb	1.6801	-4.66346
Vmn1r172	1.24656	-4.00344		Kcnmb4os1	1.68044	-4.55936		9030616G12Rik	1.6801	-4.66346
Olfr846	1.24656	-4.00344		Gm5149	1.68044	-4.55936		1700047M11Rik	1.6801	-4.66346
Mir6955	1.24656	-4.00344		Gm48616	1.68044	-4.55936		1700094J05Rik	3.71584	-4.65886
Gm4789	1.24656	-4.00344		Gm44107	1.68044	-4.55936		Ppp2r2cos	2.87219	-4.65741
Colec10	1.24656	-4.00344		Gm39375	1.68044	-4.55936		Vsig4	1.67549	-4.65215
1700031F05Rik	1.24656	-4.00344		Gm15972	1.68044	-4.55936		Tnfsf18	1.67549	-4.65215
Gm44769	2.32182	-3.98603		Vmn1r57	1.66344	-4.53553		Tmprss7	1.67549	-4.65215
2700080J24Rik	3.09636	-3.98094		Lao1	1.66344	-4.53553		Tfpi2	1.67549	-4.65215
Vmn2r-ps121	1.22921	-3.97509		Gm5073	1.66344	-4.53553		Sult2a7	1.67549	-4.65215
Tex55	1.22921	-3.97509		Gm37957	1.66344	-4.53553		Sh2d1a	1.67549	-4.65215
Rpl35a-ps3	1.22921	-3.97509		Gm25864	1.66344	-4.53553		Rpl31-ps25	1.67549	-4.65215
Rpl31-ps10	1.22921	-3.97509		1700120E14Rik	1.66344	-4.53553		Rnase12	1.67549	-4.65215
Pamr1	1.22921	-3.97509		Evi2a	2.84202	-4.51798		Pde6h	1.67549	-4.65215
Obox4-ps38	1.22921	-3.97509		Gm14597	2.84243	-4.51575		Olfr720	1.67549	-4.65215
Gm44543	1.22921	-3.97509		Gm48276	1.64624	-4.51129		Olfr263	1.67549	-4.65215
Gm20711	1.22921	-3.97509		Gm32850	1.64624	-4.51129		Olfr175	1.67549	-4.65215
G730003C15Rik	1.22921	-3.97509		Gm47738	8.59797	-4.50866		Olfr1047	1.67549	-4.65215
D730050B12Rik	1.22921	-3.97509		Mir7687	1.62884	-4.48662		Mir7656	1.67549	-4.65215
1700066B17Rik	1.22921	-3.97509		Gm29799	1.62884	-4.48662		Mir7022	1.67549	-4.65215
Gm42906	2.30536	-3.96544		Gm23206	1.62884	-4.48662		Mir669g	1.67549	-4.65215
Olfr393	3.1515	-3.94925		Gm48734	3.64904	-4.48338		H2-Pa	1.67549	-4.65215
Gm14965	2.24629	-3.94818		Wfdc6b	1.62932	-4.48195		Gpr15	1.67549	-4.65215
Gm49248	1.21165	-3.94624		Vmn2r23	1.62932	-4.48195		Gm9885	1.67549	-4.65215
Gm47196	1.21165	-3.94624		Vmn2r-ps139	1.62932	-4.48195		Gm9860	1.67549	-4.65215
Gm44410	1.21165	-3.94624		Vmn2r-ps117	1.62932	-4.48195		Gm8352	1.67549	-4.65215
Gm38282	1.21165	-3.94624		Trim58	1.62932	-4.48195		Gm8047	1.67549	-4.65215
Gm32389	1.21165	-3.94624		Tmem229a	1.62932	-4.48195		Gm7653	1.67549	-4.65215
5830411K02Rik	1.21165	-3.94624		Sprr1a	1.62932	-4.48195		Gm7560	1.67549	-4.65215
Gm49548	2.28871	-3.94408		Slc22a19	1.62932	-4.48195		Gm7507	1.67549	-4.65215
Stac	2.23866	-3.93035		Serpina3i	1.62932	-4.48195		Gm6973	1.67549	-4.65215
Olfr56	1.19388	-3.91675		Serpina1b	1.62932	-4.48195		Gm6614	1.67549	-4.65215
Gm8960	1.19388	-3.91675		S100z	1.62932	-4.48195		Gm6024	1.67549	-4.65215
Gm40304	1.19388	-3.91675		Olfr949-ps1	1.62932	-4.48195		Gm50407	1.67549	-4.65215
Gm22083	1.19388	-3.91675		Olfr584	1.62932	-4.48195		Gm49339	1.67549	-4.65215
Gm20164	1.19388	-3.91675		Olfr411	1.62932	-4.48195		Gm49327	1.67549	-4.65215
Gm12796	1.19388	-3.91675		Olfr405-ps1	1.62932	-4.48195		Gm49023	1.67549	-4.65215
G430095P16Rik	1.19388	-3.91675		Olfr215	1.62932	-4.48195		Gm48835	1.67549	-4.65215
Gm5356	3.12361	-3.91578		Olfr205	1.62932	-4.48195		Gm48206	1.67549	-4.65215
Gm6226	3.02779	-3.90396		Olfr17	1.62932	-4.48195		Gm47864	1.67549	-4.65215
R74862	1.17588	-3.88574		Olfr1118	1.62932	-4.48195		Gm47756	1.67549	-4.65215
Olfr6	1.17588	-3.88574		Olfr111	1.62932	-4.48195		Gm47557	1.67549	-4.65215
Gm5106	1.17588	-3.88574		Olfr1091-ps1	1.62932	-4.48195		Gm47212	1.67549	-4.65215
Gm49106	1.17588	-3.88574		Nat3	1.62932	-4.48195		Gm45440	1.67549	-4.65215
Gm47144	1.17588	-3.88574		Mir8103	1.62932	-4.48195		Gm45398	1.67549	-4.65215
Gm45146	1.17588	-3.88574		Mir669a-5	1.62932	-4.48195		Gm45370	1.67549	-4.65215
Gm44028	1.17588	-3.88574		Mir542	1.62932	-4.48195		Gm44869	1.67549	-4.65215
Gm24402	1.17588	-3.88574		Mir467a-1	1.62932	-4.48195		Gm44704	1.67549	-4.65215
Gm18811	1.17588	-3.88574		Mir466g	1.62932	-4.48195		Gm43269	1.67549	-4.65215
Gm16081	1.17588	-3.88574		Mir1933	1.62932	-4.48195		Gm43148	1.67549	-4.65215
Gm14461	1.17588	-3.88574		Ighv5-5	1.62932	-4.48195		Gm40263	1.67549	-4.65215
Fhad1os1	1.17588	-3.88574		Ighv1-1	1.62932	-4.48195		Gm37751	1.67549	-4.65215
4930587E11Rik	1.17588	-3.88574		Ifi27l2b	1.62932	-4.48195		Gm36988	1.67549	-4.65215
4930449I04Rik	1.17588	-3.88574		Gm9932	1.62932	-4.48195		Gm36107	1.67549	-4.65215
4921539E11Rik	1.17588	-3.88574		Gm9569	1.62932	-4.48195		Gm34280	1.67549	-4.65215
Kcnk3	2.19571	-3.87186		Gm9416	1.62932	-4.48195		Gm30055	1.67549	-4.65215
Gm48100	2.19571	-3.87186		Gm9415	1.62932	-4.48195		Gm28499	1.67549	-4.65215
Prkar1b	3.61725	-3.86977		Gm8689	1.62932	-4.48195		Gm28060	1.67549	-4.65215
Gm12781	2.17774	-3.84621		Gm7527	1.62932	-4.48195		Gm24004	1.67549	-4.65215
Gm23426	2.21236	-3.83923		Gm7326	1.62932	-4.48195		Gm23465	1.67549	-4.65215
Ubxn10	2.95642	-3.82341		Gm50380	1.62932	-4.48195		Gm20652	1.67549	-4.65215
Gm48888	2.20455	-3.81562		Gm49320	1.62932	-4.48195		Gm20164	1.67549	-4.65215
Gm49046	2.1946	-3.8152		Gm49217	1.62932	-4.48195		Gm18604	1.67549	-4.65215
Gm36128	2.1946	-3.8152		Gm49180	1.62932	-4.48195		Gm18546	1.67549	-4.65215
Nlrp1a	2.18669	-3.79692		Gm48999	1.62932	-4.48195		Gm16867	1.67549	-4.65215
Gm46323	2.18669	-3.79692		Gm48948	1.62932	-4.48195		Gm16339	1.67549	-4.65215
Gm36642	2.91491	-3.76385		Gm48518	1.62932	-4.48195		Gm16030	1.67549	-4.65215
4933400F21Rik	2.10353	-3.75098		Gm48442	1.62932	-4.48195		Gm15943	1.67549	-4.65215
Mir6415	2.10465	-3.74661		Gm48236	1.62932	-4.48195		Gm15802	1.67549	-4.65215
4930596D02Rik	3.8971	-3.74644		Gm48129	1.62932	-4.48195		Gm15473	1.67549	-4.65215
Gm15467	2.09398	-3.73876		Gm48124	1.62932	-4.48195		Gm14764	1.67549	-4.65215
1810059C17Rik	2.09511	-3.73201		Gm47762	1.62932	-4.48195		Gm13002	1.67549	-4.65215
Gm47734	2.0855	-3.71892		Gm47411	1.62932	-4.48195		Gm12807	1.67549	-4.65215
Vpreb1	1.08466	-3.71011		Gm47338	1.62932	-4.48195		Gm12676	1.67549	-4.65215
Vmn2r-ps5	1.08466	-3.71011		Gm47054	1.62932	-4.48195		Gm11231	1.67549	-4.65215
Vmn1r70	1.08466	-3.71011		Gm4556	1.62932	-4.48195		Gm10797	1.67549	-4.65215
Vmn1r54	1.08466	-3.71011		Gm44961	1.62932	-4.48195		Cypt3	1.67549	-4.65215
Vmn1r192	1.08466	-3.71011		Gm44692	1.62932	-4.48195		Cxcr1	1.67549	-4.65215
Trem2	1.08466	-3.71011		Gm44531	1.62932	-4.48195		Cstdc6	1.67549	-4.65215
Trbj1-3	1.08466	-3.71011		Gm44475	1.62932	-4.48195		Csn2	1.67549	-4.65215
Tnmd	1.08466	-3.71011		Gm44287	1.62932	-4.48195		Cd209a	1.67549	-4.65215
Taar1	1.08466	-3.71011		Gm43026	1.62932	-4.48195		Ccl7	1.67549	-4.65215
Svs5	1.08466	-3.71011		Gm42951	1.62932	-4.48195		4930573H18Rik	1.67549	-4.65215
Sult1c2-ps1	1.08466	-3.71011		Gm39117	1.62932	-4.48195		4930456L15Rik	1.67549	-4.65215
Slurp1	1.08466	-3.71011		Gm38132	1.62932	-4.48195		1700030L22Rik	1.67549	-4.65215
Serpina3i	1.08466	-3.71011		Gm37834	1.62932	-4.48195		Gm44560	3.7723	-4.64952
Serpina3f	1.08466	-3.71011		Gm37703	1.62932	-4.48195		Mir7054	1.66217	-4.63283
Scgb2b22-ps	1.08466	-3.71011		Gm37647	1.62932	-4.48195		Scara3	1.64874	-4.61377
Rps15a-ps1	1.08466	-3.71011		Gm37429	1.62932	-4.48195		Olfr1301	1.64874	-4.61377
Rpl31-ps9	1.08466	-3.71011		Gm3617	1.62932	-4.48195		Mir192	1.64874	-4.61377
Rpl30-ps8	1.08466	-3.71011		Gm33474	1.62932	-4.48195		Gm48076	1.64874	-4.61377
Polr2k-ps	1.08466	-3.71011		Gm32849	1.62932	-4.48195		Gm31819	1.64874	-4.61377
Pdzk1ip1	1.08466	-3.71011		Gm32098	1.62932	-4.48195		Gm29050	1.64874	-4.61377
Pcdhb1	1.08466	-3.71011		Gm32004	1.62932	-4.48195		Gm25072	1.64874	-4.61377
P2ry6	1.08466	-3.71011		Gm30246	1.62932	-4.48195		Gm13719	1.64874	-4.61377
Olfr830	1.08466	-3.71011		Gm29461	1.62932	-4.48195		Gm12728	1.64874	-4.61377
Olfr685	1.08466	-3.71011		Gm28756	1.62932	-4.48195		Gm10537	1.64874	-4.61377
Olfr678	1.08466	-3.71011		Gm28548	1.62932	-4.48195		Ebi3	1.64874	-4.61377
Olfr659	1.08466	-3.71011		Gm25956	1.62932	-4.48195		Bloc1s6os	1.64874	-4.61377
Olfr647-ps1	1.08466	-3.71011		Gm2467	1.62932	-4.48195		5430430K15Rik	1.64874	-4.61377
Olfr576	1.08466	-3.71011		Gm22552	1.62932	-4.48195		Gm41290	1.63518	-4.59451
Olfr551	1.08466	-3.71011		Gm19254	1.62932	-4.48195		Tvp23bos	1.62148	-4.57501
Olfr520	1.08466	-3.71011		Gm19159	1.62932	-4.48195		Saa4	1.62148	-4.57501
Olfr454-ps1	1.08466	-3.71011		Gm18904	1.62932	-4.48195		Olfr348	1.62148	-4.57501
Olfr446	1.08466	-3.71011		Gm18878	1.62932	-4.48195		Npy5r	1.62148	-4.57501
Olfr404-ps1	1.08466	-3.71011		Gm17031	1.62932	-4.48195		Gm9850	1.62148	-4.57501
Olfr19	1.08466	-3.71011		Gm16434	1.62932	-4.48195		Gm9406	1.62148	-4.57501
Olfr1393	1.08466	-3.71011		Gm16311	1.62932	-4.48195		Gm5221	1.62148	-4.57501
Olfr1350	1.08466	-3.71011		Gm15767	1.62932	-4.48195		Gm50337	1.62148	-4.57501
Olfr1254	1.08466	-3.71011		Gm14994	1.62932	-4.48195		Gm50186	1.62148	-4.57501
Olfr1251	1.08466	-3.71011		Gm14452	1.62932	-4.48195		Gm49246	1.62148	-4.57501
n-R5s97	1.08466	-3.71011		Gm13291	1.62932	-4.48195		Gm47995	1.62148	-4.57501
n-R5s85	1.08466	-3.71011		Gm12388	1.62932	-4.48195		Gm36287	1.62148	-4.57501
n-R5s155	1.08466	-3.71011		Gm11862	1.62932	-4.48195		Gm20391	1.62148	-4.57501
Mir326	1.08466	-3.71011		Fga	1.62932	-4.48195		Gm15587	1.62148	-4.57501
Mir297c	1.08466	-3.71011		Defb11	1.62932	-4.48195		Gm12344	1.62148	-4.57501
Low_complexity,1,G-rich,1	1.08466	-3.71011		Cyp2j5	1.62932	-4.48195		Gm11772	1.62148	-4.57501
Krtap8-1	1.08466	-3.71011		Ces1g	1.62932	-4.48195		Gm11450	1.62148	-4.57501
Krtap1-5	1.08466	-3.71011		C230072F16Rik	1.62932	-4.48195		Asic5	1.62148	-4.57501
Il1f5	1.08466	-3.71011		Btbd35f12	1.62932	-4.48195		Gm29788	1.60766	-4.55523
Igll1	1.08466	-3.71011		A830052D11Rik	1.62932	-4.48195		Gm11440	2.74672	-4.54667
Igkv13-78-1	1.08466	-3.71011		A530053G22Rik	1.62932	-4.48195		Tnfrsf18	2.78276	-4.54578
Ighv1-42	1.08466	-3.71011		A330049N07Rik	1.62932	-4.48195		Tmem45a2	3.60994	-4.54178
Ibsp	1.08466	-3.71011		9430053O09Rik	1.62932	-4.48195		Vmn1r193	1.59371	-4.53518
Hbb-bt	1.08466	-3.71011		5530400C23Rik	1.62932	-4.48195		Smok4a	1.59371	-4.53518
Gm9945	1.08466	-3.71011		4930592A05Rik	1.62932	-4.48195		Skint2	1.59371	-4.53518
Gm9332	1.08466	-3.71011		4930415H17Rik	1.62932	-4.48195		Rpl21-ps14	1.59371	-4.53518
Gm9005	1.08466	-3.71011		4930405H06Rik	1.62932	-4.48195		Rhox2h	1.59371	-4.53518
Gm8888	1.08466	-3.71011		2010106E10Rik	1.62932	-4.48195		Psg21	1.59371	-4.53518
Gm8861	1.08466	-3.71011		1700102F20Rik	1.62932	-4.48195		Olfr440-ps1	1.59371	-4.53518
Gm8748	1.08466	-3.71011		Gm12096	2.81191	-4.47992		Hoxd12	1.59371	-4.53518
Gm8334	1.08466	-3.71011		Mir15b	1.61122	-4.46146		Gm50148	1.59371	-4.53518
Gm8226	1.08466	-3.71011		Gm23282	1.61122	-4.46146		Gm50024	1.59371	-4.53518
Gm8180	1.08466	-3.71011		Gm20511	1.61122	-4.46146		Gm4866	1.59371	-4.53518
Gm7599	1.08466	-3.71011		Gm11749	1.61122	-4.46146		Gm47902	1.59371	-4.53518
Gm6982	1.08466	-3.71011		AC154542.1	2.75969	-4.46074		Gm47626	1.59371	-4.53518
Gm6553	1.08466	-3.71011		Gm454	1.61171	-4.45595		Gm45344	1.59371	-4.53518
Gm614	1.08466	-3.71011		Olfr1009	1.59339	-4.43509		Gm44024	1.59371	-4.53518
Gm6073	1.08466	-3.71011		Mir6933	1.59339	-4.43509		Gm42910	1.59371	-4.53518
Gm5800	1.08466	-3.71011		Gm4922	1.59339	-4.43509		Gm37562	1.59371	-4.53518
Gm5732	1.08466	-3.71011		Gm45027	1.59339	-4.43509		Gm31135	1.59371	-4.53518
Gm5253	1.08466	-3.71011		Gm44242	1.59339	-4.43509		Gm31045	1.59371	-4.53518
Gm5204	1.08466	-3.71011		Gm43992	1.59339	-4.43509		Gm17112	1.59371	-4.53518
Gm50479	1.08466	-3.71011		Gm30606	1.59339	-4.43509		Gm17094	1.59371	-4.53518
Gm50451	1.08466	-3.71011		1700047E10Rik	1.59339	-4.43509		Gm12369	1.59371	-4.53518
Gm50184	1.08466	-3.71011		Vmn2r31	1.59388	-4.43023		Gm12310	1.59371	-4.53518
Gm49950	1.08466	-3.71011		Trav9-2	1.59388	-4.43023		Cldn34a	1.59371	-4.53518
Gm49752	1.08466	-3.71011		Pcdhac1	1.59388	-4.43023		Bod1-ps	1.59371	-4.53518
Gm49669	1.08466	-3.71011		Pcdha3	1.59388	-4.43023		Apol10a	1.59371	-4.53518
Gm49351	1.08466	-3.71011		Olfr394	1.59388	-4.43023		4932415D10Rik	1.59371	-4.53518
Gm4916	1.08466	-3.71011		Klk1b2-ps	1.59388	-4.43023		1700039E22Rik	1.59371	-4.53518
Gm49043	1.08466	-3.71011		Gm6594	1.59388	-4.43023		Gm12936	3.66045	-4.52124
Gm48932	1.08466	-3.71011		Gm48558	1.59388	-4.43023		Gm47102	1.57961	-4.51479
Gm48815	1.08466	-3.71011		Gm48269	1.59388	-4.43023		a	2.70415	-4.49701
Gm48765	1.08466	-3.71011		Gm38318	1.59388	-4.43023		Vmn2r18	1.56538	-4.49356
Gm48655	1.08466	-3.71011		Gm38173	1.59388	-4.43023		Vmn1r19	1.56538	-4.49356
Gm48593	1.08466	-3.71011		Gm28419	1.59388	-4.43023		Ttll2	1.56538	-4.49356
Gm48499	1.08466	-3.71011		Gm11704	1.59388	-4.43023		Trav14-1	1.56538	-4.49356
Gm48463	1.08466	-3.71011		Dkk1	1.59388	-4.43023		Trav12-3	1.56538	-4.49356
Gm48088	1.08466	-3.71011		C230099D08Rik	1.59388	-4.43023		Tmprss15	1.56538	-4.49356
Gm47785	1.08466	-3.71011		Gm24628	1.57583	-4.40413		Tlr12	1.56538	-4.49356
Gm47624	1.08466	-3.71011		Gm24054	1.57583	-4.40413		Taar6	1.56538	-4.49356
Gm4760	1.08466	-3.71011		Esp1	1.57583	-4.40413		Sult6b2	1.56538	-4.49356
Gm47549	1.08466	-3.71011		4930557K07Rik	2.74908	-4.40274		srpRNA,21,7SLRNA,21	1.56538	-4.49356
Gm47501	1.08466	-3.71011		B130034C11Rik	3.57423	-4.39626		Serpina3f	1.56538	-4.49356
Gm47369	1.08466	-3.71011		Gm49412	3.62886	-4.37973		RNA,22,7SK,22	1.56538	-4.49356
Gm46209	1.08466	-3.71011		Sphkap	1.55755	-4.37756		Pcdhb1	1.56538	-4.49356
Gm45821	1.08466	-3.71011		Olfr370	1.55755	-4.37756		Pard3bos2	1.56538	-4.49356
Gm45662	1.08466	-3.71011		Gm5298	1.55755	-4.37756		Olfr849	1.56538	-4.49356
Gm45504	1.08466	-3.71011		Gm49197	1.55755	-4.37756		Olfr617	1.56538	-4.49356
Gm4525	1.08466	-3.71011		Gm48287	1.55755	-4.37756		Olfr157	1.56538	-4.49356
Gm45176	1.08466	-3.71011		Gm45693	1.55755	-4.37756		Olfr1532-ps1	1.56538	-4.49356
Gm44956	1.08466	-3.71011		Gm4374	1.55755	-4.37756		Olfr1338	1.56538	-4.49356
Gm44441	1.08466	-3.71011		Gm43605	1.55755	-4.37756		Olfr1201	1.56538	-4.49356
Gm44435	1.08466	-3.71011		Gm30806	1.55755	-4.37756		n-R5s189	1.56538	-4.49356
Gm44265	1.08466	-3.71011		Gm30489	1.55755	-4.37756		Mrgprb3	1.56538	-4.49356
Gm44114	1.08466	-3.71011		Gm24325	1.55755	-4.37756		Mettl11b	1.56538	-4.49356
Gm44095	1.08466	-3.71011		Gm15576	1.55755	-4.37756		LTR,17,LTR106_Mam,7	1.56538	-4.49356
Gm43990	1.08466	-3.71011		Gm14130	1.55755	-4.37756		Krtap26-1	1.56538	-4.49356
Gm43910	1.08466	-3.71011		Gm12488	1.55755	-4.37756		Ins2	1.56538	-4.49356
Gm43851	1.08466	-3.71011		Gm10647	1.55755	-4.37756		Il20	1.56538	-4.49356
Gm43367	1.08466	-3.71011		4921513H07Rik	1.55755	-4.37756		Igkv10-95	1.56538	-4.49356
Gm43112	1.08466	-3.71011		Mir6951	1.53904	-4.3505		H1f7	1.56538	-4.49356
Gm43038	1.08466	-3.71011		Gm8597	1.53904	-4.3505		Gzmg	1.56538	-4.49356
Gm42882	1.08466	-3.71011		Gm2174	1.53904	-4.3505		Gm9930	1.56538	-4.49356
Gm42842	1.08466	-3.71011		Gm12765	2.70015	-4.3415		Gm9409	1.56538	-4.49356
Gm42768	1.08466	-3.71011		Ugt1a8	1.52028	-4.32291		Gm830	1.56538	-4.49356
Gm42766	1.08466	-3.71011		Olfr599	1.52028	-4.32291		Gm8296	1.56538	-4.49356
Gm42552	1.08466	-3.71011		Olfr443-ps1	1.52028	-4.32291		Gm7447	1.56538	-4.49356
Gm42492	1.08466	-3.71011		Mmp1a	1.52028	-4.32291		Gm7337	1.56538	-4.49356
Gm42453	1.08466	-3.71011		Igkv14-126	1.52028	-4.32291		Gm6914	1.56538	-4.49356
Gm42402	1.08466	-3.71011		Gm7611	1.52028	-4.32291		Gm6340	1.56538	-4.49356
Gm40477	1.08466	-3.71011		Gm5203	1.52028	-4.32291		Gm5934	1.56538	-4.49356
Gm40348	1.08466	-3.71011		Gm49269	1.52028	-4.32291		Gm5640	1.56538	-4.49356
Gm39404	1.08466	-3.71011		Gm44610	1.52028	-4.32291		Gm5388	1.56538	-4.49356
Gm38430	1.08466	-3.71011		Gm43487	1.52028	-4.32291		Gm5353	1.56538	-4.49356
Gm38191	1.08466	-3.71011		Gm29435	1.52028	-4.32291		Gm50406	1.56538	-4.49356
Gm38137	1.08466	-3.71011		Gm18978	1.52028	-4.32291		Gm50364	1.56538	-4.49356
Gm37818	1.08466	-3.71011		Gm16213	1.52028	-4.32291		Gm50287	1.56538	-4.49356
Gm37525	1.08466	-3.71011		Gm15390	1.52028	-4.32291		Gm50223	1.56538	-4.49356
Gm37419	1.08466	-3.71011		Gm13899	1.52028	-4.32291		Gm50073	1.56538	-4.49356
Gm34768	1.08466	-3.71011		Gm13218	1.52028	-4.32291		Gm49722	1.56538	-4.49356
Gm31651	1.08466	-3.71011		Gm12212	1.52028	-4.32291		Gm4915	1.56538	-4.49356
Gm3160	1.08466	-3.71011		Gm12126	1.52028	-4.32291		Gm48233	1.56538	-4.49356
Gm31479	1.08466	-3.71011		Gm11486	1.52028	-4.32291		Gm47676	1.56538	-4.49356
Gm29587	1.08466	-3.71011		Ctxn2	1.52028	-4.32291		Gm47338	1.56538	-4.49356
Gm28501	1.08466	-3.71011		1700049E22Rik	1.52028	-4.32291		Gm45537	1.56538	-4.49356
Gm26942	1.08466	-3.71011		AL831766.1	2.68339	-4.32113		Gm45439	1.56538	-4.49356
Gm26807	1.08466	-3.71011		Gm24745	3.59328	-4.31102		Gm44898	1.56538	-4.49356
Gm25782	1.08466	-3.71011		Gm6821	1.50128	-4.29473		Gm44851	1.56538	-4.49356
Gm2566	1.08466	-3.71011		Vmn1r48	1.5018	-4.28926		Gm44808	1.56538	-4.49356
Gm24833	1.08466	-3.71011		Thnsl2	1.5018	-4.28926		Gm44755	1.56538	-4.49356
Gm24171	1.08466	-3.71011		Sirpb1b	1.5018	-4.28926		Gm44255	1.56538	-4.49356
Gm24130	1.08466	-3.71011		Olfr809	1.5018	-4.28926		Gm43113	1.56538	-4.49356
Gm24122	1.08466	-3.71011		n-R5s76	1.5018	-4.28926		Gm42991	1.56538	-4.49356
Gm24048	1.08466	-3.71011		Ifit3b	1.5018	-4.28926		Gm42969	1.56538	-4.49356
Gm23990	1.08466	-3.71011		H2-Ob	1.5018	-4.28926		Gm42692	1.56538	-4.49356
Gm23970	1.08466	-3.71011		Gm48541	1.5018	-4.28926		Gm4266	1.56538	-4.49356
Gm23730	1.08466	-3.71011		Gm48497	1.5018	-4.28926		Gm42500	1.56538	-4.49356
Gm23079	1.08466	-3.71011		Gm4710	1.5018	-4.28926		Gm4234	1.56538	-4.49356
Gm22787	1.08466	-3.71011		Gm46578	1.5018	-4.28926		Gm41138	1.56538	-4.49356
Gm22219	1.08466	-3.71011		Gm43243	1.5018	-4.28926		Gm38006	1.56538	-4.49356
Gm21679	1.08466	-3.71011		Gm3839	1.5018	-4.28926		Gm379	1.56538	-4.49356
Gm21241	1.08466	-3.71011		Gm34719	1.5018	-4.28926		Gm37862	1.56538	-4.49356
Gm20715	1.08466	-3.71011		Gm34425	1.5018	-4.28926		Gm37803	1.56538	-4.49356
Gm20241	1.08466	-3.71011		Gm24627	1.5018	-4.28926		Gm37525	1.56538	-4.49356
Gm19898	1.08466	-3.71011		Gm16118	1.5018	-4.28926		Gm37456	1.56538	-4.49356
Gm18800	1.08466	-3.71011		Gm14753	1.5018	-4.28926		Gm37331	1.56538	-4.49356
Gm18611	1.08466	-3.71011		Gm14050	1.5018	-4.28926		Gm37328	1.56538	-4.49356
Gm18556	1.08466	-3.71011		Gm14033	1.5018	-4.28926		Gm34544	1.56538	-4.49356
Gm18473	1.08466	-3.71011		Gm14011	1.5018	-4.28926		Gm33447	1.56538	-4.49356
Gm18252	1.08466	-3.71011		Clec4b1	1.5018	-4.28926		Gm32235	1.56538	-4.49356
Gm17528	1.08466	-3.71011		BC064078	1.5018	-4.28926		Gm3002	1.56538	-4.49356
Gm16045	1.08466	-3.71011		Akr1c13	1.5018	-4.28926		Gm29597	1.56538	-4.49356
Gm15627	1.08466	-3.71011		AA672651	1.5018	-4.28926		Gm29335	1.56538	-4.49356
Gm15602	1.08466	-3.71011		4930434J06Rik	1.5018	-4.28926		Gm28404	1.56538	-4.49356
Gm14554	1.08466	-3.71011		1700039M15Rik	1.5018	-4.28926		Gm25367	1.56538	-4.49356
Gm14333	1.08466	-3.71011		1700010I02Rik	1.5018	-4.28926		Gm24064	1.56538	-4.49356
Gm14274	1.08466	-3.71011		Il21	3.53931	-4.27131		Gm24000	1.56538	-4.49356
Gm14153	1.08466	-3.71011		Vmn2r-ps9	1.48202	-4.26519		Gm22495	1.56538	-4.49356
Gm14148	1.08466	-3.71011		Vmn2r-ps82	1.48202	-4.26519		Gm21103	1.56538	-4.49356
Gm14113	1.08466	-3.71011		Tpt1-ps1	1.48202	-4.26519		Gm19084	1.56538	-4.49356
Gm13920	1.08466	-3.71011		Tas2r124	1.48202	-4.26519		Gm18800	1.56538	-4.49356
Gm13815	1.08466	-3.71011		Sult1c1	1.48202	-4.26519		Gm18685	1.56538	-4.49356
Gm13388	1.08466	-3.71011		srpRNA,0,7SLRNA,0	1.48202	-4.26519		Gm18630	1.56538	-4.49356
Gm13019	1.08466	-3.71011		Olfr739	1.48202	-4.26519		Gm18234	1.56538	-4.49356
Gm12882	1.08466	-3.71011		Olfr377-ps1	1.48202	-4.26519		Gm17938	1.56538	-4.49356
Gm12525	1.08466	-3.71011		Olfr1364	1.48202	-4.26519		Gm17138	1.56538	-4.49356
Gm12439	1.08466	-3.71011		Olfr1162	1.48202	-4.26519		Gm16141	1.56538	-4.49356
Gm12341	1.08466	-3.71011		Nutm2	1.48202	-4.26519		Gm16036	1.56538	-4.49356
Gm12193	1.08466	-3.71011		Npff	1.48202	-4.26519		Gm14464	1.56538	-4.49356
Gm12135	1.08466	-3.71011		Mir6975	1.48202	-4.26519		Gm13735	1.56538	-4.49356
Gm12066	1.08466	-3.71011		Mir344d-1	1.48202	-4.26519		Gm13730	1.56538	-4.49356
Gm12024	1.08466	-3.71011		Lrrc10	1.48202	-4.26519		Gm12498	1.56538	-4.49356
Gm11731	1.08466	-3.71011		Ighv1-62-2	1.48202	-4.26519		Gm12318	1.56538	-4.49356
Gm11507	1.08466	-3.71011		Gzmc	1.48202	-4.26519		Gm12148	1.56538	-4.49356
Gm11473	1.08466	-3.71011		Gm9520	1.48202	-4.26519		Gm11661	1.56538	-4.49356
Gm11443	1.08466	-3.71011		Gm8385	1.48202	-4.26519		Gm11523	1.56538	-4.49356
Gm11411	1.08466	-3.71011		Gm8318	1.48202	-4.26519		Gm11493	1.56538	-4.49356
Gm11107	1.08466	-3.71011		Gm7927	1.48202	-4.26519		Gm10392	1.56538	-4.49356
Gm10032	1.08466	-3.71011		Gm6650	1.48202	-4.26519		Ddi1	1.56538	-4.49356
Gbp2-ps	1.08466	-3.71011		Gm5339	1.48202	-4.26519		Arhgap27os2	1.56538	-4.49356
Cldn16	1.08466	-3.71011		Gm5249	1.48202	-4.26519		Agxt	1.56538	-4.49356
Bloc1s6os	1.08466	-3.71011		Gm5105	1.48202	-4.26519		Actrt3	1.56538	-4.49356
Atp6v0c-ps1	1.08466	-3.71011		Gm50377	1.48202	-4.26519		4932441J04Rik	1.56538	-4.49356
A730098A19Rik	1.08466	-3.71011		Gm49341	1.48202	-4.26519		4931439C15Rik	1.56538	-4.49356
9530013L04Rik	1.08466	-3.71011		Gm49051	1.48202	-4.26519		4930564D02Rik	1.56538	-4.49356
5430425E15Rik	1.08466	-3.71011		Gm48765	1.48202	-4.26519		4930533B01Rik	1.56538	-4.49356
5430402P08Rik	1.08466	-3.71011		Gm48219	1.48202	-4.26519		4930444F02Rik	1.56538	-4.49356
4933433G08Rik	1.08466	-3.71011		Gm47899	1.48202	-4.26519		2810471M01Rik	1.56538	-4.49356
4933415J04Rik	1.08466	-3.71011		Gm47098	1.48202	-4.26519		2210009P08Rik	1.56538	-4.49356
4932416K20Rik	1.08466	-3.71011		Gm46644	1.48202	-4.26519		Trim30b	2.71316	-4.46113
4930519L02Rik	1.08466	-3.71011		Gm45505	1.48202	-4.26519		n-R5s85	1.54596	-4.45947
4930415P13Rik	1.08466	-3.71011		Gm45069	1.48202	-4.26519		Mir8119	1.54596	-4.45947
4930415O11Rik	1.08466	-3.71011		Gm45064	1.48202	-4.26519		Gm47318	1.54596	-4.45947
4930405H06Rik	1.08466	-3.71011		Gm44469	1.48202	-4.26519		Gm44477	1.54596	-4.45947
2010106E10Rik	1.08466	-3.71011		Gm43538	1.48202	-4.26519		Gm40692	1.54596	-4.45947
1700006F04Rik	1.08466	-3.71011		Gm42744	1.48202	-4.26519		Gm35692	1.54596	-4.45947
Gm34284	2.11295	-3.70045		Gm42575	1.48202	-4.26519		Gm26673	1.54596	-4.45947
1600029O15Rik	4.13056	-3.69186		Gm38240	1.48202	-4.26519		Gm23468	1.54596	-4.45947
Psg-ps1	3.39744	-3.68077		Gm37929	1.48202	-4.26519		Gm22475	1.54596	-4.45947
Mir1258	1.06524	-3.67443		Gm37659	1.48202	-4.26519		Gm18849	1.54596	-4.45947
Gm49626	1.06524	-3.67443		Gm37644	1.48202	-4.26519		Gm13224	1.54596	-4.45947
Gm48343	1.06524	-3.67443		Gm37504	1.48202	-4.26519		Gm11368	1.54596	-4.45947
Gm46400	1.06524	-3.67443		Gm34574	1.48202	-4.26519		5430427M07Rik	1.54596	-4.45947
Gm44707	1.06524	-3.67443		Gm33255	1.48202	-4.26519		1700110K17Rik	2.65998	-4.43901
Gm44654	1.06524	-3.67443		Gm32461	1.48202	-4.26519		Olfr1160	1.53139	-4.43745
Gm23301	1.06524	-3.67443		Gm28792	1.48202	-4.26519		Gm34004	1.53139	-4.43745
Gm22674	1.06524	-3.67443		Gm27195	1.48202	-4.26519		Gm10353	1.53139	-4.43745
Gm22072	1.06524	-3.67443		Gm26021	1.48202	-4.26519		Zc4h2	1.51667	-4.41563
Gm10549	2.93701	-3.66995		Gm24898	1.48202	-4.26519		Ndp	1.51667	-4.41563
Gm24284	2.04642	-3.66743		Gm24217	1.48202	-4.26519		Gm7135	1.51667	-4.41563
Gm15201	2.92025	-3.66241		Gm24056	1.48202	-4.26519		Gm47725	1.51667	-4.41563
Gm10797	2.81587	-3.64722		Gm22365	1.48202	-4.26519		Gm37954	1.51667	-4.41563
Vmn1r68	2.02647	-3.64135		Gm20758	1.48202	-4.26519		Gm21655	1.51667	-4.41563
Olfr1293-ps	2.02647	-3.64135		Gm19987	1.48202	-4.26519		Gm15350	1.51667	-4.41563
Xntrpc	1.04556	-3.6388		Gm19084	1.48202	-4.26519		Cyp4b1	1.51667	-4.41563
Vmn2r19	1.04556	-3.6388		Gm18531	1.48202	-4.26519		Cst12	1.51667	-4.41563
Ubqln3	1.04556	-3.6388		Gm18142	1.48202	-4.26519		Ankrd60	1.51667	-4.41563
Tspy-ps	1.04556	-3.6388		Gm18010	1.48202	-4.26519		AA645442	1.51667	-4.41563
Sycn	1.04556	-3.6388		Gm17026	1.48202	-4.26519		4930526L06Rik	1.51667	-4.41563
Smt3h2-ps2	1.04556	-3.6388		Gm16578	1.48202	-4.26519		Rpl31-ps5	1.50181	-4.39353
Rpl21-ps4	1.04556	-3.6388		Gm16104	1.48202	-4.26519		Myoz1	1.50181	-4.39353
Rpl13-ps3	1.04556	-3.6388		Gm16041	1.48202	-4.26519		Gm49795	1.50181	-4.39353
Olfr833-ps1	1.04556	-3.6388		Gm15807	1.48202	-4.26519		Gm42949	1.50181	-4.39353
Olfr595-ps1	1.04556	-3.6388		Gm15372	1.48202	-4.26519		Gm36426	1.50181	-4.39353
Olfr1511	1.04556	-3.6388		Gm14939	1.48202	-4.26519		D5Ertd615e	1.50181	-4.39353
Olfr125	1.04556	-3.6388		Gm14299	1.48202	-4.26519		n-R5s89	1.48678	-4.37109
Olfr1077-ps1	1.04556	-3.6388		Gm14218	1.48202	-4.26519		Gm815	1.48678	-4.37109
Mir7017	1.04556	-3.6388		Gm14193	1.48202	-4.26519		Gm33682	1.48678	-4.37109
Mir375	1.04556	-3.6388		Gm12830	1.48202	-4.26519		9230009I02Rik	1.48678	-4.37109
Mir101b	1.04556	-3.6388		Gm12181	1.48202	-4.26519		1700102H20Rik	1.48678	-4.37109
Magef1	1.04556	-3.6388		Gm11999	1.48202	-4.26519		1700042D02Rik	1.48678	-4.37109
Krt9	1.04556	-3.6388		Gm11824	1.48202	-4.26519		Gm6092	2.63355	-4.36412
Il19	1.04556	-3.6388		Cyp2c70	1.48202	-4.26519		Kcne4	1.4716	-4.34829
Gm9826	1.04556	-3.6388		Csnka2ip	1.48202	-4.26519		Gm29946	1.4716	-4.34829
Gm9386	1.04556	-3.6388		C130051F05Rik	1.48202	-4.26519		A330048O09Rik	1.4716	-4.34829
Gm8504	1.04556	-3.6388		Bcas1os2	1.48202	-4.26519		Gm10782	3.43922	-4.34701
Gm8390	1.04556	-3.6388		Atp6v0c-ps1	1.48202	-4.26519		Mir467e	2.56769	-4.32519
Gm8375	1.04556	-3.6388		9330121K16Rik	1.48202	-4.26519		Myoz2	1.45626	-4.32509
Gm8254	1.04556	-3.6388		7630403G23Rik	1.48202	-4.26519		Gm9962	1.45626	-4.32509
Gm8115	1.04556	-3.6388		5730488B01Rik	1.48202	-4.26519		Gm32461	1.45626	-4.32509
Gm6392	1.04556	-3.6388		4933400B14Rik	1.48202	-4.26519		Gm19935	1.45626	-4.32509
Gm6330	1.04556	-3.6388		4930545H06Rik	1.48202	-4.26519		Gm12348	1.45626	-4.32509
Gm5447	1.04556	-3.6388		4930542M03Rik	1.48202	-4.26519		Bpifb9b	1.45626	-4.32509
Gm5388	1.04556	-3.6388		4930520P13Rik	1.48202	-4.26519		Gm43201	3.47212	-4.30426
Gm5093	1.04556	-3.6388		1700028M03Rik	1.48202	-4.26519		Stk26	1.44075	-4.30098
Gm49006	1.04556	-3.6388		1700024J04Rik	1.48202	-4.26519		Ssxb2	1.44075	-4.30098
Gm48952	1.04556	-3.6388		Reg3d	1.48255	-4.25962		Slc35f1	1.44075	-4.30098
Gm47822	1.04556	-3.6388		Olfr1490	1.48255	-4.25962		Sbk2	1.44075	-4.30098
Gm44981	1.04556	-3.6388		Gm31230	1.48255	-4.25962		Krt17	1.44075	-4.30098
Gm43433	1.04556	-3.6388		Gm25048	1.48255	-4.25962		Igkv14-130	1.44075	-4.30098
Gm43211	1.04556	-3.6388		Gm23855	1.48255	-4.25962		Hes5	1.44075	-4.30098
Gm42825	1.04556	-3.6388		Gm22314	1.48255	-4.25962		Hcfc1r1-ps2	1.44075	-4.30098
Gm42755	1.04556	-3.6388		Fnd3c2	1.48255	-4.25962		Gm8484	1.44075	-4.30098
Gm38245	1.04556	-3.6388		Gm22112	6.20978	-4.25416		Gm7430	1.44075	-4.30098
Gm38178	1.04556	-3.6388		Gm35406	2.61481	-4.23238		Gm5866	1.44075	-4.30098
Gm37614	1.04556	-3.6388		Mir742	1.46305	-4.23016		Gm49025	1.44075	-4.30098
Gm37199	1.04556	-3.6388		Gm49233	1.46305	-4.23016		Gm48107	1.44075	-4.30098
Gm36236	1.04556	-3.6388		Gm34583	1.46305	-4.23016		Gm47926	1.44075	-4.30098
Gm3534	1.04556	-3.6388		Gm25838	1.46305	-4.23016		Gm47233	1.44075	-4.30098
Gm31774	1.04556	-3.6388		Gm11872	1.46305	-4.23016		Gm45602	1.44075	-4.30098
Gm2824	1.04556	-3.6388		Glt8d2	1.46305	-4.23016		Gm41708	1.44075	-4.30098
Gm27501	1.04556	-3.6388		C630044B11Rik	1.46305	-4.23016		Gm41495	1.44075	-4.30098
Gm26574	1.04556	-3.6388		Wfdc2	2.5736	-4.22517		Gm36823	1.44075	-4.30098
Gm23241	1.04556	-3.6388		5031415H12Rik	4.43141	-4.22264		Gm36247	1.44075	-4.30098
Gm19620	1.04556	-3.6388		Trpc3	3.4069	-4.20595		Gm2930	1.44075	-4.30098
Gm18713	1.04556	-3.6388		Gm7344	1.44327	-4.20014		Gm27168	1.44075	-4.30098
Gm16215	1.04556	-3.6388		Gm47019	1.44327	-4.20014		Gm20655	1.44075	-4.30098
Gm15713	1.04556	-3.6388		Gm23679	1.44327	-4.20014		Gm18519	1.44075	-4.30098
Gm15624	1.04556	-3.6388		Gm17834	3.39608	-4.195		Gm16336	1.44075	-4.30098
Gm14753	1.04556	-3.6388		Mcidas	2.57951	-4.178		Gm16308	1.44075	-4.30098
Gm13508	1.04556	-3.6388		Gm18974	2.57951	-4.178		Gm15232	1.44075	-4.30098
Gm12239	1.04556	-3.6388		Gm13580	2.57951	-4.178		Cyp3a63-ps	1.44075	-4.30098
Gm11753	1.04556	-3.6388		Gm45294	3.45321	-4.17228		Mfsd4b5	3.4658	-4.29076
Glrp1	1.04556	-3.6388		Gm26736	3.45321	-4.17228		Vmn2r50	1.40365	-4.23691
Capn13	1.04556	-3.6388		Vmn1r50	1.42322	-4.16951		Vmn2r28	1.40365	-4.23691
BC065403	1.04556	-3.6388		Gm47141	1.42322	-4.16951		Vmn2r112	1.40365	-4.23691
B230110C06Rik	1.04556	-3.6388		Gm3774	1.42322	-4.16951		Vmn1r236	1.40365	-4.23691
4930527A07Rik	1.04556	-3.6388		Gm3116	1.42322	-4.16951		Trav21-dv12	1.40365	-4.23691
4930521E06Rik	1.04556	-3.6388		Gm24689	1.42322	-4.16951		Sod3	1.40365	-4.23691
4930502A04Rik	1.04556	-3.6388		Gm23189	1.42322	-4.16951		Slc46a2	1.40365	-4.23691
4930480K15Rik	1.04556	-3.6388		Gm23058	1.42322	-4.16951		Rps13-ps7	1.40365	-4.23691
3300002A11Rik	1.04556	-3.6388		Gm12314	1.42322	-4.16951		Rpl7a-ps14	1.40365	-4.23691
1700092K14Rik	1.04556	-3.6388		A530095I07Rik	1.42322	-4.16951		Rbakdn	1.40365	-4.23691
1700071G01Rik	1.04556	-3.6388		1700092K14Rik	1.42322	-4.16951		Rap1gapos	1.40365	-4.23691
Gm37456	2.90459	-3.63864		Platr9	5.32251	-4.16043		Ptf1aos	1.40365	-4.23691
Gm12857	2.81005	-3.63579		Gm8104	3.3602	-4.14885		Pcdhb3	1.40365	-4.23691
Gm7970	2.0164	-3.62815		Gm49475	1.40288	-4.13821		Pcdhb11	1.40365	-4.23691
Mirlet7g	1.0256	-3.60228		Gm48989	1.40288	-4.13821		Olfr933	1.40365	-4.23691
Gm50252	1.0256	-3.60228		Gm26411	1.40288	-4.13821		Olfr93	1.40365	-4.23691
Gm43590	1.0256	-3.60228		Gm25410	1.40288	-4.13821		Olfr315	1.40365	-4.23691
Gm23923	1.0256	-3.60228		Gm22463	1.40288	-4.13821		Olfr1408	1.40365	-4.23691
Gm47804	2.87143	-3.60031		Gm22101	1.40288	-4.13821		Olfr132	1.40365	-4.23691
Gm44770	2.03641	-3.58998		Gm11728	1.40288	-4.13821		Olfr1097	1.40365	-4.23691
Gm10344	2.76862	-3.58213		Gm35781	2.49893	-4.1313		Olfr1045	1.40365	-4.23691
Gm50130	1.98696	-3.57927		Gm22952	2.53323	-4.12896		n-R5s43	1.40365	-4.23691
Gm49205	2.02641	-3.57585		Gm48636	4.3177	-4.12063		Mthfr-ps1	1.40365	-4.23691
Gm33103	2.75657	-3.56786		6330418K02Rik	3.39791	-4.10844		Mir7660	1.40365	-4.23691
Vmn2r-ps127	1.00536	-3.56387		Mir106b	2.47964	-4.10768		Mir467a-2	1.40365	-4.23691
Vmn1r33	1.00536	-3.56387		Serpinb1b	1.38226	-4.10616		Mir200c	1.40365	-4.23691
Vmn1r-ps34	1.00536	-3.56387		Prdx6-ps2	1.38226	-4.10616		Mir1958	1.40365	-4.23691
Vmn1r-ps109	1.00536	-3.56387		Lce1i	1.38226	-4.10616		Mettl21e	1.40365	-4.23691
Ubd	1.00536	-3.56387		Klk11	1.38226	-4.10616		Lrrc63	1.40365	-4.23691
Twist2	1.00536	-3.56387		H2-M9	1.38226	-4.10616		Lefty2	1.40365	-4.23691
Traj30	1.00536	-3.56387		Gm5342	1.38226	-4.10616		Impg1	1.40365	-4.23691
Tmem174	1.00536	-3.56387		Gm33351	1.38226	-4.10616		Hoxc6	1.40365	-4.23691
Smlr1	1.00536	-3.56387		Gm3137	1.38226	-4.10616		Hamp	1.40365	-4.23691
Rps12-ps1	1.00536	-3.56387		Gm23755	1.38226	-4.10616		H2-M10.6	1.40365	-4.23691
Rhox4e	1.00536	-3.56387		Gm18648	1.38226	-4.10616		Gzmk	1.40365	-4.23691
Prss23os	1.00536	-3.56387		Gm12649	1.38226	-4.10616		Gm9408	1.40365	-4.23691
Peak1os	1.00536	-3.56387		Defb36	1.38226	-4.10616		Gm9348	1.40365	-4.23691
Olfr673-ps1	1.00536	-3.56387		9530003J23Rik	1.38226	-4.10616		Gm7732	1.40365	-4.23691
Olfr566	1.00536	-3.56387		4930588G17Rik	1.38226	-4.10616		Gm6569	1.40365	-4.23691
Olfr364-ps1	1.00536	-3.56387		1700028K03Rik	1.38226	-4.10616		Gm6473	1.40365	-4.23691
Olfr1431	1.00536	-3.56387		Gm27592	3.39234	-4.09725		Gm5213	1.40365	-4.23691
Olfr1313	1.00536	-3.56387		Gm25152	2.4699	-4.09575		Gm50271	1.40365	-4.23691
Olfr116	1.00536	-3.56387		Gm26122	3.34776	-4.09111		Gm50034	1.40365	-4.23691
Olfr1080	1.00536	-3.56387		Agr2	2.50515	-4.0907		Gm49754	1.40365	-4.23691
Olfr1053	1.00536	-3.56387		Gm12137	3.37722	-4.08491		Gm49197	1.40365	-4.23691
Nkx2-6	1.00536	-3.56387		Vmn2r95	1.36133	-4.07258		Gm48723	1.40365	-4.23691
n-R5s150	1.00536	-3.56387		Olfr1052	1.36133	-4.07258		Gm48508	1.40365	-4.23691
Ms4a4d	1.00536	-3.56387		Obox4-ps1	1.36133	-4.07258		Gm48335	1.40365	-4.23691
Mir6907	1.00536	-3.56387		Gm50314	1.36133	-4.07258		Gm48318	1.40365	-4.23691
Mir669l	1.00536	-3.56387		Gm49195	1.36133	-4.07258		Gm48160	1.40365	-4.23691
Mir23b	1.00536	-3.56387		Gm47927	1.36133	-4.07258		Gm47992	1.40365	-4.23691
Mir1668	1.00536	-3.56387		Gm47110	1.36133	-4.07258		Gm47687	1.40365	-4.23691
Mageb7-ps	1.00536	-3.56387		Gm45712	1.36133	-4.07258		Gm47337	1.40365	-4.23691
M5C1000I18Rik	1.00536	-3.56387		Gm45703	1.36133	-4.07258		Gm45189	1.40365	-4.23691
Ldha-ps3	1.00536	-3.56387		Gm44115	1.36133	-4.07258		Gm44952	1.40365	-4.23691
Kng2	1.00536	-3.56387		Gm43037	1.36133	-4.07258		Gm44894	1.40365	-4.23691
Igkv14-126	1.00536	-3.56387		Gm37848	1.36133	-4.07258		Gm44740	1.40365	-4.23691
Hspe1-ps2	1.00536	-3.56387		Gm30906	1.36133	-4.07258		Gm44726	1.40365	-4.23691
Gm9934	1.00536	-3.56387		Gm30692	1.36133	-4.07258		Gm44634	1.40365	-4.23691
Gm9911	1.00536	-3.56387		Gm26726	1.36133	-4.07258		Gm44436	1.40365	-4.23691
Gm9889	1.00536	-3.56387		Gm26236	1.36133	-4.07258		Gm43917	1.40365	-4.23691
Gm8876	1.00536	-3.56387		Gm24671	1.36133	-4.07258		Gm43449	1.40365	-4.23691
Gm8596	1.00536	-3.56387		Gm21046	1.36133	-4.07258		Gm43189	1.40365	-4.23691
Gm8341	1.00536	-3.56387		Gm18338	1.36133	-4.07258		Gm42881	1.40365	-4.23691
Gm8069	1.00536	-3.56387		Gm15042	1.36133	-4.07258		Gm42770	1.40365	-4.23691
Gm7065	1.00536	-3.56387		Gm13174	1.36133	-4.07258		Gm40638	1.40365	-4.23691
Gm6801	1.00536	-3.56387		Gm12484	1.36133	-4.07258		Gm40038	1.40365	-4.23691
Gm5212	1.00536	-3.56387		Gm10544	1.36133	-4.07258		Gm38697	1.40365	-4.23691
Gm5100	1.00536	-3.56387		Cyp2c68	1.36133	-4.07258		Gm38011	1.40365	-4.23691
Gm50316	1.00536	-3.56387		Casp4	1.36133	-4.07258		Gm3800	1.40365	-4.23691
Gm50133	1.00536	-3.56387		5830426I08Rik	1.36133	-4.07258		Gm37960	1.40365	-4.23691
Gm50027	1.00536	-3.56387		5730437C11Rik	1.36133	-4.07258		Gm37599	1.40365	-4.23691
Gm49969	1.00536	-3.56387		1700008P02Rik	1.36133	-4.07258		Gm37584	1.40365	-4.23691
Gm49862	1.00536	-3.56387		Olfr52	3.29012	-4.06825		Gm37569	1.40365	-4.23691
Gm49501	1.00536	-3.56387		Vmn2r-ps118	1.36191	-4.06681		Gm37246	1.40365	-4.23691
Gm49107	1.00536	-3.56387		Vmn1r78	1.36191	-4.06681		Gm35648	1.40365	-4.23691
Gm49101	1.00536	-3.56387		Vmn1r44	1.36191	-4.06681		Gm34728	1.40365	-4.23691
Gm49087	1.00536	-3.56387		Vmn1r191	1.36191	-4.06681		Gm34354	1.40365	-4.23691
Gm49070	1.00536	-3.56387		Vmn1r176	1.36191	-4.06681		Gm32296	1.40365	-4.23691
Gm49039	1.00536	-3.56387		Vmn1r-ps103	1.36191	-4.06681		Gm30251	1.40365	-4.23691
Gm49020	1.00536	-3.56387		Trbv15	1.36191	-4.06681		Gm28477	1.40365	-4.23691
Gm48985	1.00536	-3.56387		Tmem167-ps1	1.36191	-4.06681		Gm27528	1.40365	-4.23691
Gm48911	1.00536	-3.56387		Sult1b1	1.36191	-4.06681		Gm27211	1.40365	-4.23691
Gm48816	1.00536	-3.56387		Skint4	1.36191	-4.06681		Gm26954	1.40365	-4.23691
Gm48779	1.00536	-3.56387		Rxfp3	1.36191	-4.06681		Gm25780	1.40365	-4.23691
Gm48652	1.00536	-3.56387		Psca	1.36191	-4.06681		Gm25142	1.40365	-4.23691
Gm48560	1.00536	-3.56387		Platr19	1.36191	-4.06681		Gm23706	1.40365	-4.23691
Gm4855	1.00536	-3.56387		Phf8-ps	1.36191	-4.06681		Gm18993	1.40365	-4.23691
Gm48493	1.00536	-3.56387		Pcdhb12	1.36191	-4.06681		Gm18814	1.40365	-4.23691
Gm48473	1.00536	-3.56387		Olfr975	1.36191	-4.06681		Gm17847	1.40365	-4.23691
Gm48448	1.00536	-3.56387		Olfr872	1.36191	-4.06681		Gm16458	1.40365	-4.23691
Gm48397	1.00536	-3.56387		Olfr805	1.36191	-4.06681		Gm16267	1.40365	-4.23691
Gm48269	1.00536	-3.56387		Olfr691	1.36191	-4.06681		Gm16213	1.40365	-4.23691
Gm48247	1.00536	-3.56387		Olfr577	1.36191	-4.06681		Gm15972	1.40365	-4.23691
Gm48242	1.00536	-3.56387		Olfr574	1.36191	-4.06681		Gm15527	1.40365	-4.23691
Gm48107	1.00536	-3.56387		Olfr555	1.36191	-4.06681		Gm15370	1.40365	-4.23691
Gm47907	1.00536	-3.56387		Olfr424	1.36191	-4.06681		Gm14773	1.40365	-4.23691
Gm47883	1.00536	-3.56387		Olfr218	1.36191	-4.06681		Gm14660	1.40365	-4.23691
Gm47784	1.00536	-3.56387		Olfr188-ps1	1.36191	-4.06681		Gm14520	1.40365	-4.23691
Gm47635	1.00536	-3.56387		Olfr1320	1.36191	-4.06681		Gm13368	1.40365	-4.23691
Gm47485	1.00536	-3.56387		Olfr1291-ps1	1.36191	-4.06681		Gm13012	1.40365	-4.23691
Gm47410	1.00536	-3.56387		n-R5s90	1.36191	-4.06681		Gm12358	1.40365	-4.23691
Gm47086	1.00536	-3.56387		Ms4a5	1.36191	-4.06681		Gm12189	1.40365	-4.23691
Gm47073	1.00536	-3.56387		Mndal	1.36191	-4.06681		Gm12050	1.40365	-4.23691
Gm46998	1.00536	-3.56387		Mir669m-1	1.36191	-4.06681		Gm11760	1.40365	-4.23691
Gm45805	1.00536	-3.56387		Mir669b	1.36191	-4.06681		Fam136b-ps	1.40365	-4.23691
Gm45747	1.00536	-3.56387		Mir466c-1	1.36191	-4.06681		Fads2b	1.40365	-4.23691
Gm45710	1.00536	-3.56387		Mc4r	1.36191	-4.06681		F7	1.40365	-4.23691
Gm45512	1.00536	-3.56387		Klk1b10-ps	1.36191	-4.06681		Erp27	1.40365	-4.23691
Gm45384	1.00536	-3.56387		Inha	1.36191	-4.06681		Eif4ebp3	1.40365	-4.23691
Gm45308	1.00536	-3.56387		Igkv8-26	1.36191	-4.06681		DNA,22,Eulor9A,1	1.40365	-4.23691
Gm45124	1.00536	-3.56387		Igkv1-99	1.36191	-4.06681		Dcstamp	1.40365	-4.23691
Gm45048	1.00536	-3.56387		Ighv1-80	1.36191	-4.06681		Cypt2	1.40365	-4.23691
Gm44526	1.00536	-3.56387		Ighv1-25	1.36191	-4.06681		Cyp3a41a	1.40365	-4.23691
Gm44440	1.00536	-3.56387		Htr1f	1.36191	-4.06681		Ctag2	1.40365	-4.23691
Gm44433	1.00536	-3.56387		Gm9673	1.36191	-4.06681		Ckb-ps1	1.40365	-4.23691
Gm44264	1.00536	-3.56387		Gm8826	1.36191	-4.06681		C230012O17Rik	1.40365	-4.23691
Gm43958	1.00536	-3.56387		Gm8625	1.36191	-4.06681		Banf2	1.40365	-4.23691
Gm43871	1.00536	-3.56387		Gm8580	1.36191	-4.06681		Baalc	1.40365	-4.23691
Gm43629	1.00536	-3.56387		Gm8089	1.36191	-4.06681		B230303A05Rik	1.40365	-4.23691
Gm43621	1.00536	-3.56387		Gm7970	1.36191	-4.06681		AI504432	1.40365	-4.23691
Gm43478	1.00536	-3.56387		Gm7709	1.36191	-4.06681		Adam25	1.40365	-4.23691
Gm43435	1.00536	-3.56387		Gm5764	1.36191	-4.06681		A230085B16Rik	1.40365	-4.23691
Gm43196	1.00536	-3.56387		Gm50404	1.36191	-4.06681		9530086O07Rik	1.40365	-4.23691
Gm43152	1.00536	-3.56387		Gm50215	1.36191	-4.06681		9230116N13Rik	1.40365	-4.23691
Gm43126	1.00536	-3.56387		Gm50119	1.36191	-4.06681		5830416I19Rik	1.40365	-4.23691
Gm43098	1.00536	-3.56387		Gm50067	1.36191	-4.06681		4930529K09Rik	1.40365	-4.23691
Gm42780	1.00536	-3.56387		Gm50048	1.36191	-4.06681		4930488N15Rik	1.40365	-4.23691
Gm42751	1.00536	-3.56387		Gm49852	1.36191	-4.06681		4930432H08Rik	1.40365	-4.23691
Gm42696	1.00536	-3.56387		Gm49761	1.36191	-4.06681		4921522A10Rik	1.40365	-4.23691
Gm42516	1.00536	-3.56387		Gm49751	1.36191	-4.06681		2810457G06Rik	1.40365	-4.23691
Gm42510	1.00536	-3.56387		Gm49711	1.36191	-4.06681		1700063O14Rik	1.40365	-4.23691
Gm42482	1.00536	-3.56387		Gm49487	1.36191	-4.06681		1700007E05Rik	1.40365	-4.23691
Gm42451	1.00536	-3.56387		Gm49288	1.36191	-4.06681		1700003H04Rik	1.40365	-4.23691
Gm42448	1.00536	-3.56387		Gm49034	1.36191	-4.06681		Gm44312	3.33802	-4.23101
Gm41336	1.00536	-3.56387		Gm48773	1.36191	-4.06681		Madcam1	1.38756	-4.21141
Gm40923	1.00536	-3.56387		Gm4860	1.36191	-4.06681		Gm7652	1.38756	-4.21141
Gm40915	1.00536	-3.56387		Gm47971	1.36191	-4.06681		Tslrn1	2.47407	-4.20484
Gm40778	1.00536	-3.56387		Gm4711	1.36191	-4.06681		Krt74	2.46143	-4.19261
Gm40377	1.00536	-3.56387		Gm45724	1.36191	-4.06681		Xlr3d-ps	1.37129	-4.18589
Gm3889	1.00536	-3.56387		Gm45714	1.36191	-4.06681		Vmn2r14	1.37129	-4.18589
Gm38277	1.00536	-3.56387		Gm45460	1.36191	-4.06681		Trbc2	1.37129	-4.18589
Gm38260	1.00536	-3.56387		Gm45349	1.36191	-4.06681		Sstr5	1.37129	-4.18589
Gm38019	1.00536	-3.56387		Gm45341	1.36191	-4.06681		Rnf170-ps	1.37129	-4.18589
Gm37984	1.00536	-3.56387		Gm44719	1.36191	-4.06681		Lnp1	1.37129	-4.18589
Gm37803	1.00536	-3.56387		Gm44707	1.36191	-4.06681		Gm8019	1.37129	-4.18589
Gm37789	1.00536	-3.56387		Gm44508	1.36191	-4.06681		Gm48795	1.37129	-4.18589
Gm37752	1.00536	-3.56387		Gm44474	1.36191	-4.06681		Gm48640	1.37129	-4.18589
Gm37708	1.00536	-3.56387		Gm44284	1.36191	-4.06681		Gm48561	1.37129	-4.18589
Gm37383	1.00536	-3.56387		Gm44240	1.36191	-4.06681		Gm4665	1.37129	-4.18589
Gm37342	1.00536	-3.56387		Gm44026	1.36191	-4.06681		Gm46190	1.37129	-4.18589
Gm37315	1.00536	-3.56387		Gm43960	1.36191	-4.06681		Gm43499	1.37129	-4.18589
Gm37014	1.00536	-3.56387		Gm43864	1.36191	-4.06681		Gm42628	1.37129	-4.18589
Gm3594	1.00536	-3.56387		Gm43506	1.36191	-4.06681		Gm40778	1.37129	-4.18589
Gm35842	1.00536	-3.56387		Gm43472	1.36191	-4.06681		Gm38405	1.37129	-4.18589
Gm35608	1.00536	-3.56387		Gm43084	1.36191	-4.06681		Gm37229	1.37129	-4.18589
Gm34425	1.00536	-3.56387		Gm42780	1.36191	-4.06681		Gm34045	1.37129	-4.18589
Gm34408	1.00536	-3.56387		Gm42534	1.36191	-4.06681		Gm32764	1.37129	-4.18589
Gm33981	1.00536	-3.56387		Gm42445	1.36191	-4.06681		Gm28277	1.37129	-4.18589
Gm32444	1.00536	-3.56387		Gm40923	1.36191	-4.06681		Gm28115	1.37129	-4.18589
Gm32432	1.00536	-3.56387		Gm40621	1.36191	-4.06681		Gm26446	1.37129	-4.18589
Gm31908	1.00536	-3.56387		Gm40123	1.36191	-4.06681		Gm22085	1.37129	-4.18589
Gm29500	1.00536	-3.56387		Gm38322	1.36191	-4.06681		Gm19246	1.37129	-4.18589
Gm2926	1.00536	-3.56387		Gm38275	1.36191	-4.06681		Gm15229	1.37129	-4.18589
Gm29083	1.00536	-3.56387		Gm37970	1.36191	-4.06681		Gm14388	1.37129	-4.18589
Gm2861	1.00536	-3.56387		Gm37645	1.36191	-4.06681		Gm12290	1.37129	-4.18589
Gm26651	1.00536	-3.56387		Gm37608	1.36191	-4.06681		Gm12176	1.37129	-4.18589
Gm25632	1.00536	-3.56387		Gm37606	1.36191	-4.06681		Gm11979	1.37129	-4.18589
Gm2511	1.00536	-3.56387		Gm37218	1.36191	-4.06681		Gm11599	1.37129	-4.18589
Gm24292	1.00536	-3.56387		Gm37168	1.36191	-4.06681		Fam162b	1.37129	-4.18589
Gm24291	1.00536	-3.56387		Gm37024	1.36191	-4.06681		Ctss	1.37129	-4.18589
Gm24039	1.00536	-3.56387		Gm36927	1.36191	-4.06681		Ccdc185	1.37129	-4.18589
Gm23668	1.00536	-3.56387		Gm34263	1.36191	-4.06681		Bpifa6	1.37129	-4.18589
Gm22739	1.00536	-3.56387		Gm28688	1.36191	-4.06681		9930004E17Rik	1.37129	-4.18589
Gm22554	1.00536	-3.56387		Gm28414	1.36191	-4.06681		2810032G03Rik	1.37129	-4.18589
Gm22363	1.00536	-3.56387		Gm27369	1.36191	-4.06681		Pcdhb20	3.28992	-4.18408
Gm22228	1.00536	-3.56387		Gm26988	1.36191	-4.06681		Tg	2.44598	-4.17371
Gm21631	1.00536	-3.56387		Gm26984	1.36191	-4.06681		Nckap5los	1.35484	-4.15995
Gm20694	1.00536	-3.56387		Gm26950	1.36191	-4.06681		Gm9857	1.35484	-4.15995
Gm20281	1.00536	-3.56387		Gm26866	1.36191	-4.06681		F830045P16Rik	1.35484	-4.15995
Gm20108	1.00536	-3.56387		Gm26691	1.36191	-4.06681		Mir6415	2.42762	-4.14711
Gm18325	1.00536	-3.56387		Gm26338	1.36191	-4.06681		Tmsb15a	1.33819	-4.13354
Gm17455	1.00536	-3.56387		Gm25757	1.36191	-4.06681		Skint10	1.33819	-4.13354
Gm16578	1.00536	-3.56387		Gm25411	1.36191	-4.06681		Olfr324	1.33819	-4.13354
Gm16032	1.00536	-3.56387		Gm25108	1.36191	-4.06681		Morc2b	1.33819	-4.13354
Gm15831	1.00536	-3.56387		Gm24352	1.36191	-4.06681		Mep1a	1.33819	-4.13354
Gm15568	1.00536	-3.56387		Gm24252	1.36191	-4.06681		Magea7-ps	1.33819	-4.13354
Gm15394	1.00536	-3.56387		Gm24079	1.36191	-4.06681		Lmcd1	1.33819	-4.13354
Gm15225	1.00536	-3.56387		Gm23353	1.36191	-4.06681		Gpsm3	1.33819	-4.13354
Gm15041	1.00536	-3.56387		Gm23046	1.36191	-4.06681		Gm7748	1.33819	-4.13354
Gm15040	1.00536	-3.56387		Gm22866	1.36191	-4.06681		Gm7213	1.33819	-4.13354
Gm15020	1.00536	-3.56387		Gm22674	1.36191	-4.06681		Gm6651	1.33819	-4.13354
Gm14894	1.00536	-3.56387		Gm21021	1.36191	-4.06681		Gm5387	1.33819	-4.13354
Gm14791	1.00536	-3.56387		Gm20605	1.36191	-4.06681		Gm5357	1.33819	-4.13354
Gm14566	1.00536	-3.56387		Gm19956	1.36191	-4.06681		Gm50170	1.33819	-4.13354
Gm14319	1.00536	-3.56387		Gm19619	1.36191	-4.06681		Gm49725	1.33819	-4.13354
Gm14262	1.00536	-3.56387		Gm19100	1.36191	-4.06681		Gm49710	1.33819	-4.13354
Gm14213	1.00536	-3.56387		Gm18216	1.36191	-4.06681		Gm47672	1.33819	-4.13354
Gm14130	1.00536	-3.56387		Gm17970	1.36191	-4.06681		Gm47258	1.33819	-4.13354
Gm14107	1.00536	-3.56387		Gm17931	1.36191	-4.06681		Gm47185	1.33819	-4.13354
Gm14093	1.00536	-3.56387		Gm17922	1.36191	-4.06681		Gm47156	1.33819	-4.13354
Gm13944	1.00536	-3.56387		Gm17756	1.36191	-4.06681		Gm45580	1.33819	-4.13354
Gm13833	1.00536	-3.56387		Gm17590	1.36191	-4.06681		Gm44307	1.33819	-4.13354
Gm13618	1.00536	-3.56387		Gm17189	1.36191	-4.06681		Gm43158	1.33819	-4.13354
Gm13438	1.00536	-3.56387		Gm17188	1.36191	-4.06681		Gm38368	1.33819	-4.13354
Gm13277	1.00536	-3.56387		Gm16188	1.36191	-4.06681		Gm38277	1.33819	-4.13354
Gm13276	1.00536	-3.56387		Gm15404	1.36191	-4.06681		Gm35164	1.33819	-4.13354
Gm13182	1.00536	-3.56387		Gm15393	1.36191	-4.06681		Gm28586	1.33819	-4.13354
Gm12828	1.00536	-3.56387		Gm15099	1.36191	-4.06681		Gm28401	1.33819	-4.13354
Gm12602	1.00536	-3.56387		Gm14917	1.36191	-4.06681		Gm28071	1.33819	-4.13354
Gm12412	1.00536	-3.56387		Gm14887	1.36191	-4.06681		Gm26989	1.33819	-4.13354
Gm11780	1.00536	-3.56387		Gm14162	1.36191	-4.06681		Gm2693	1.33819	-4.13354
Gm11387	1.00536	-3.56387		Gm14037	1.36191	-4.06681		Gm26175	1.33819	-4.13354
Gm10999	1.00536	-3.56387		Gm13782	1.36191	-4.06681		Gm25965	1.33819	-4.13354
Gm10780	1.00536	-3.56387		Gm13350	1.36191	-4.06681		Gm25943	1.33819	-4.13354
Gm10284	1.00536	-3.56387		Gm12865	1.36191	-4.06681		Gm24468	1.33819	-4.13354
Efhd1os	1.00536	-3.56387		Gm12294	1.36191	-4.06681		Gm23251	1.33819	-4.13354
Defa28	1.00536	-3.56387		Gm11214	1.36191	-4.06681		Gm22595	1.33819	-4.13354
Cyp3a16	1.00536	-3.56387		Gm11200	1.36191	-4.06681		Gm22360	1.33819	-4.13354
Cyp11b2	1.00536	-3.56387		Gm10355	1.36191	-4.06681		Gm18448	1.33819	-4.13354
C230099D08Rik	1.00536	-3.56387		Foxa2	1.36191	-4.06681		Gm17322	1.33819	-4.13354
Banf2	1.00536	-3.56387		Dspp	1.36191	-4.06681		Gm17226	1.33819	-4.13354
B230214G05Rik	1.00536	-3.56387		D130052B06Rik	1.36191	-4.06681		Gm15807	1.33819	-4.13354
Atp5k-ps2	1.00536	-3.56387		Cyp4a30-ps	1.36191	-4.06681		Gm13388	1.33819	-4.13354
Amy2-ps1	1.00536	-3.56387		Chrm2	1.36191	-4.06681		Gm12924	1.33819	-4.13354
4930545H06Rik	1.00536	-3.56387		Calca	1.36191	-4.06681		Gm12494	1.33819	-4.13354
4930488N24Rik	1.00536	-3.56387		Bpifb9a	1.36191	-4.06681		Glra1	1.33819	-4.13354
4930415C11Rik	1.00536	-3.56387		Arl13a	1.36191	-4.06681		Btnl4	1.33819	-4.13354
2900092N22Rik	1.00536	-3.56387		AC117663.3	1.36191	-4.06681		Acr	1.33819	-4.13354
2810432F15Rik	1.00536	-3.56387		A030003K21Rik	1.36191	-4.06681		2310005A03Rik	1.33819	-4.13354
2410152P15Rik	1.00536	-3.56387		9630028H03Rik	1.36191	-4.06681		1700030L20Rik	1.33819	-4.13354
2310002D06Rik	1.00536	-3.56387		9330198N18Rik	1.36191	-4.06681		1500035N22Rik	1.33819	-4.13354
1810065E05Rik	1.00536	-3.56387		9130015A21Rik	1.36191	-4.06681		Iqch	2.4118	-4.12754
1700123K08Rik	1.00536	-3.56387		5830416I19Rik	1.36191	-4.06681		Gm37973	3.31897	-4.12134
1700042G07Rik	1.00536	-3.56387		5430434I15Rik	1.36191	-4.06681		Trim30d	1.32136	-4.10661
Gm22704	1.96617	-3.55105		4933439N06Rik	1.36191	-4.06681		Gm8597	1.32136	-4.10661
4930455C13Rik	1.96617	-3.55105		4933438B17Rik	1.36191	-4.06681		Gm22089	1.32136	-4.10661
Gm7089	2.01752	-3.54945		4930594M17Rik	1.36191	-4.06681		Gm11651	1.32136	-4.10661
Gm14302	2.01752	-3.54945		4930435C17Rik	1.36191	-4.06681		1700071G01Rik	1.32136	-4.10661
AC134333.1	2.01752	-3.54945		1700065I16Rik	1.36191	-4.06681		Gm9286	2.43616	-4.10611
Gm48938	2.00618	-3.54155		1700017G19Rik	1.36191	-4.06681		Gm2238	2.37963	-4.08769
Ceacam9	2.73215	-3.53975		1700012A03Rik	1.36191	-4.06681		Wfdc5	1.30432	-4.07898
Gm5152	2.00738	-3.53922		C1qa	3.3615	-4.06679		Vmn2r-ps45	1.30432	-4.07898
Tmc1	1.94507	-3.52266		Mir7027	1.34069	-4.03232		Vmn2r-ps41	1.30432	-4.07898
Nat8	2.7805	-3.48181		Gm6614	1.34069	-4.03232		Vmn2r-ps33	1.30432	-4.07898
Gm48461	2.7805	-3.48181		Lncbate6	2.42074	-4.02828		Vmn1r201	1.30432	-4.07898
Tnnc1	1.95559	-3.46982		Gm37924	3.25084	-4.02441		Vmn1r-ps14	1.30432	-4.07898
Gm7842	1.95559	-3.46982		2700046G09Rik	2.39981	-4.00943		Ugt1a2	1.30432	-4.07898
Gm43755	1.95559	-3.46982		Vsig1	1.31915	-3.99781		Tnmd	1.30432	-4.07898
Gm25526	1.95559	-3.46982		Vmn1r47	1.31915	-3.99781		Tmem89	1.30432	-4.07898
Gm5341	2.66998	-3.46153		Trgc4	1.31915	-3.99781		Tchhl1	1.30432	-4.07898
Slmapos2	1.93434	-3.43957		Tmem270	1.31915	-3.99781		Tceal5	1.30432	-4.07898
Gm22875	1.93434	-3.43957		Srrm3os	1.31915	-3.99781		srpRNA,17,7SLRNA,17	1.30432	-4.07898
Gm40932	2.73821	-3.42992		Runx2os1	1.31915	-3.99781		Snord90	1.30432	-4.07898
Speer6-ps1	3.18711	-3.42733		Olfr1537	1.31915	-3.99781		Slitrk2	1.30432	-4.07898
Gm14694	1.91277	-3.40258		Mir128-1	1.31915	-3.99781		Scgb1b20	1.30432	-4.07898
Gm12982	1.91277	-3.40258		Gm9731	1.31915	-3.99781		Rtl8c	1.30432	-4.07898
Gm28064	1.91405	-3.3956		Gm7135	1.31915	-3.99781		Rpe65	1.30432	-4.07898
Gm18724	2.61841	-3.39427		Gm6801	1.31915	-3.99781		Rhox2b	1.30432	-4.07898
Gm22468	1.8588	-3.3933		Gm5996	1.31915	-3.99781		Psmb6-ps2	1.30432	-4.07898
4922502N22Rik	2.70796	-3.38877		Gm5936	1.31915	-3.99781		Prps1l1	1.30432	-4.07898
Gm17026	3.84666	-3.38425		Gm47512	1.31915	-3.99781		Platr13	1.30432	-4.07898
Gm44154	2.7087	-3.37764		Gm45191	1.31915	-3.99781		Pcdha9	1.30432	-4.07898
Gm11836	2.7087	-3.37764		Gm45030	1.31915	-3.99781		Pah	1.30432	-4.07898
Bpifb9b	1.84748	-3.37755		Gm37751	1.31915	-3.99781		Olfr995	1.30432	-4.07898
A430034D21Rik	3.48216	-3.37751		Gm29112	1.31915	-3.99781		Olfr959	1.30432	-4.07898
Gm37834	2.60581	-3.37437		Gm23400	1.31915	-3.99781		Olfr884	1.30432	-4.07898
Gm49861	1.89218	-3.36923		Gm20696	1.31915	-3.99781		Olfr806	1.30432	-4.07898
Gm12765	3.52057	-3.36393		Gm19908	1.31915	-3.99781		Olfr56	1.30432	-4.07898
Krt6a	2.6827	-3.35708		Gm17909	1.31915	-3.99781		Olfr496-ps1	1.30432	-4.07898
1700054M17Rik	1.88111	-3.35398		Gm15621	1.31915	-3.99781		Olfr48	1.30432	-4.07898
Olfr1085	3.51427	-3.35118		Gm14530	1.31915	-3.99781		Olfr424	1.30432	-4.07898
Ppp1r32	3.08535	-3.34877		Gm14232	1.31915	-3.99781		Olfr410	1.30432	-4.07898
Eppin	1.86996	-3.33836		Gm13388	1.31915	-3.99781		Olfr406	1.30432	-4.07898
2010003K11Rik	2.67066	-3.3371		Gm13320	1.31915	-3.99781		Olfr1438-ps1	1.30432	-4.07898
Tmem98	2.57181	-3.33211		Gm10521	1.31915	-3.99781		Olfr131	1.30432	-4.07898
Gm11837	1.81297	-3.32941		B430203G13Rik	1.31915	-3.99781		Olfr1274	1.30432	-4.07898
Gm19057	2.56573	-3.32777		7530416G11Rik	1.31915	-3.99781		Nkain2	1.30432	-4.07898
Serpina7	1.85873	-3.32239		1700024G13Rik	1.31915	-3.99781		Nat8	1.30432	-4.07898
Gm14809	3.16388	-3.32162		Olfr1341	4.12432	-3.9727		Mybph	1.30432	-4.07898
Gm14859	2.65775	-3.32153		Gm37804	1.29728	-3.96251		Ms4a8a	1.30432	-4.07898
Cd209e	2.65698	-3.32144		Gm22346	1.29728	-3.96251		Mirg	1.30432	-4.07898
Vmn1r34	3.42998	-3.31759		Gm18752	1.29728	-3.96251		Mir7065	1.30432	-4.07898
Gm14718	2.55799	-3.31555		Efcab15	1.29728	-3.96251		Mir466b-8	1.30432	-4.07898
Gm8417	1.80128	-3.31304		D030034A15Rik	3.18686	-3.95743		Mir465d	1.30432	-4.07898
Grk3	3.12334	-3.3105		Gm11264	3.26387	-3.94996		Mir148b	1.30432	-4.07898
Gm13662	2.55102	-3.30731		Gm15109	3.18752	-3.94676		Mc4r	1.30432	-4.07898
Gm4383	2.64472	-3.30549		Gm50165	2.38646	-3.93368		Ly86	1.30432	-4.07898
Vmn2r59	0.880223	-3.29432		Snord82	1.27508	-3.92633		Lilr4b	1.30432	-4.07898
Vmn2r-ps129	0.880223	-3.29432		Olfr323	1.27508	-3.92633		Krtap4-8	1.30432	-4.07898
Vmn1r128	0.880223	-3.29432		Olfr1398-ps1	1.27508	-3.92633		Krtap13-1	1.30432	-4.07898
Uqcrh-ps1	0.880223	-3.29432		Olfr103	1.27508	-3.92633		Krtap1-5	1.30432	-4.07898
Rpl23a-ps14	0.880223	-3.29432		Hoxd4	1.27508	-3.92633		Il1a	1.30432	-4.07898
Plet1os	0.880223	-3.29432		Gm7841	1.27508	-3.92633		Igkv9-129	1.30432	-4.07898
Olfr1119-ps1	0.880223	-3.29432		Gm50394	1.27508	-3.92633		Hoxb5os	1.30432	-4.07898
Olfr1016	0.880223	-3.29432		Gm49904	1.27508	-3.92633		Gsdmcl1	1.30432	-4.07898
Mir6969	0.880223	-3.29432		Gm45104	1.27508	-3.92633		Gm9955	1.30432	-4.07898
Gm9985	0.880223	-3.29432		Gm44869	1.27508	-3.92633		Gm9071	1.30432	-4.07898
Gm9736	0.880223	-3.29432		Gm44840	1.27508	-3.92633		Gm8916	1.30432	-4.07898
Gm6096	0.880223	-3.29432		Gm44009	1.27508	-3.92633		Gm8911	1.30432	-4.07898
Gm50122	0.880223	-3.29432		Gm38569	1.27508	-3.92633		Gm8483	1.30432	-4.07898
Gm49982	0.880223	-3.29432		Gm38178	1.27508	-3.92633		Gm8217	1.30432	-4.07898
Gm49896	0.880223	-3.29432		Gm3687	1.27508	-3.92633		Gm8011	1.30432	-4.07898
Gm49578	0.880223	-3.29432		Gm30055	1.27508	-3.92633		Gm6884	1.30432	-4.07898
Gm49120	0.880223	-3.29432		Gm26346	1.27508	-3.92633		Gm6726	1.30432	-4.07898
Gm48486	0.880223	-3.29432		Gm25943	1.27508	-3.92633		Gm6093	1.30432	-4.07898
Gm48376	0.880223	-3.29432		Gm25881	1.27508	-3.92633		Gm5839	1.30432	-4.07898
Gm47626	0.880223	-3.29432		Gm18195	1.27508	-3.92633		Gm5294	1.30432	-4.07898
Gm47371	0.880223	-3.29432		Gm17772	1.27508	-3.92633		Gm50297	1.30432	-4.07898
Gm44655	0.880223	-3.29432		Gm16110	1.27508	-3.92633		Gm50202	1.30432	-4.07898
Gm43735	0.880223	-3.29432		Gm14014	1.27508	-3.92633		Gm50025	1.30432	-4.07898
Gm43298	0.880223	-3.29432		Gm13750	1.27508	-3.92633		Gm49937	1.30432	-4.07898
Gm43179	0.880223	-3.29432		Gm13524	1.27508	-3.92633		Gm49901	1.30432	-4.07898
Gm42504	0.880223	-3.29432		Gm13096	1.27508	-3.92633		Gm49780	1.30432	-4.07898
Gm39460	0.880223	-3.29432		Gm11576	1.27508	-3.92633		Gm49702	1.30432	-4.07898
Gm39214	0.880223	-3.29432		Cyp2d67-ps	1.27508	-3.92633		Gm49435	1.30432	-4.07898
Gm39033	0.880223	-3.29432		BX001068.1	1.27508	-3.92633		Gm49161	1.30432	-4.07898
Gm38551	0.880223	-3.29432		4930555A03Rik	1.27508	-3.92633		Gm48965	1.30432	-4.07898
Gm36551	0.880223	-3.29432		2700068H02Rik	1.27508	-3.92633		Gm48776	1.30432	-4.07898
Gm36495	0.880223	-3.29432		Gm36546	2.3656	-3.90717		Gm48767	1.30432	-4.07898
Gm31545	0.880223	-3.29432		Gm45285	3.15124	-3.90607		Gm48681	1.30432	-4.07898
Gm29291	0.880223	-3.29432		Gm35823	2.31589	-3.89611		Gm48622	1.30432	-4.07898
Gm28191	0.880223	-3.29432		Gm47073	3.13883	-3.89517		Gm48487	1.30432	-4.07898
Gm28114	0.880223	-3.29432		Tmem26	3.1395	-3.89508		Gm48208	1.30432	-4.07898
Gm26372	0.880223	-3.29432		Il1a	1.25253	-3.88919		Gm48165	1.30432	-4.07898
Gm26359	0.880223	-3.29432		Gm6197	1.25253	-3.88919		Gm48126	1.30432	-4.07898
Gm26252	0.880223	-3.29432		Gm32441	1.25253	-3.88919		Gm47807	1.30432	-4.07898
Gm26074	0.880223	-3.29432		Gm29477	1.25253	-3.88919		Gm47722	1.30432	-4.07898
Gm24984	0.880223	-3.29432		Gm22558	1.25253	-3.88919		Gm47590	1.30432	-4.07898
Gm2431	0.880223	-3.29432		Gm12343	1.25253	-3.88919		Gm47448	1.30432	-4.07898
Gm23736	0.880223	-3.29432		Fcrla	3.20668	-3.88028		Gm47387	1.30432	-4.07898
Gm23499	0.880223	-3.29432		4930451E10Rik	3.20636	-3.88001		Gm47361	1.30432	-4.07898
Gm22947	0.880223	-3.29432		3110015C05Rik	2.30527	-3.87837		Gm47354	1.30432	-4.07898
Gm22940	0.880223	-3.29432		Gm12217	2.34414	-3.87682		Gm47330	1.30432	-4.07898
Gm22857	0.880223	-3.29432		Gm36930	3.12682	-3.87617		Gm47095	1.30432	-4.07898
Gm21977	0.880223	-3.29432		Fscb	3.11471	-3.86033		Gm47033	1.30432	-4.07898
Gm19267	0.880223	-3.29432		Gm45430	2.32295	-3.85202		Gm47019	1.30432	-4.07898
Gm18799	0.880223	-3.29432		Wfdc12	1.22962	-3.85071		Gm45505	1.30432	-4.07898
Gm18387	0.880223	-3.29432		Vmn2r40	1.22962	-3.85071		Gm45426	1.30432	-4.07898
Gm16014	0.880223	-3.29432		Vmn1r64	1.22962	-3.85071		Gm45293	1.30432	-4.07898
Gm14376	0.880223	-3.29432		Vmn1r-ps97	1.22962	-3.85071		Gm45263	1.30432	-4.07898
Gm12202	0.880223	-3.29432		Tmem236	1.22962	-3.85071		Gm45175	1.30432	-4.07898
Esp8	0.880223	-3.29432		Svs5	1.22962	-3.85071		Gm45131	1.30432	-4.07898
Dct	0.880223	-3.29432		Sult1c2-ps1	1.22962	-3.85071		Gm44966	1.30432	-4.07898
Cyp2d33-ps	0.880223	-3.29432		Spata4	1.22962	-3.85071		Gm44921	1.30432	-4.07898
Crisp4	0.880223	-3.29432		Rps17-ps1	1.22962	-3.85071		Gm44540	1.30432	-4.07898
Ccdc54	0.880223	-3.29432		Ptma-ps1	1.22962	-3.85071		Gm4451	1.30432	-4.07898
A730035I17Rik	0.880223	-3.29432		Prl7d1	1.22962	-3.85071		Gm44259	1.30432	-4.07898
4930449E18Rik	0.880223	-3.29432		Plxna4os2	1.22962	-3.85071		Gm43887	1.30432	-4.07898
1700040K01Rik	0.880223	-3.29432		Olfr955	1.22962	-3.85071		Gm43675	1.30432	-4.07898
1700019A23Rik	0.880223	-3.29432		Olfr952	1.22962	-3.85071		Gm43664	1.30432	-4.07898
Plscr2	1.79089	-3.28813		Olfr831-ps1	1.22962	-3.85071		Gm43393	1.30432	-4.07898
Gm9225	1.79089	-3.28813		Olfr74	1.22962	-3.85071		Gm43245	1.30432	-4.07898
Gm44036	1.79089	-3.28813		Olfr642	1.22962	-3.85071		Gm4321	1.30432	-4.07898
9230109A22Rik	1.79089	-3.28813		Olfr6	1.22962	-3.85071		Gm43161	1.30432	-4.07898
4930467K11Rik	1.79089	-3.28813		Olfr59	1.22962	-3.85071		Gm42842	1.30432	-4.07898
Rps15-ps2	2.53782	-3.28571		Olfr488	1.22962	-3.85071		Gm3940	1.30432	-4.07898
Rdh16f2	3.06159	-3.27452		Olfr311	1.22962	-3.85071		Gm39164	1.30432	-4.07898
Gm7102	11.2211	-3.26938		Olfr1477	1.22962	-3.85071		Gm38584	1.30432	-4.07898
Lyg1	1.77902	-3.26893		Olfr1408	1.22962	-3.85071		Gm38414	1.30432	-4.07898
Gm23781	3.01177	-3.26181		Olfr13	1.22962	-3.85071		Gm38351	1.30432	-4.07898
Pira2	1.76705	-3.25128		Olfr1214	1.22962	-3.85071		Gm38144	1.30432	-4.07898
Snord111	0.857824	-3.24757		Olfr1084	1.22962	-3.85071		Gm37867	1.30432	-4.07898
Mir7240	0.857824	-3.24757		Olfr1062	1.22962	-3.85071		Gm37792	1.30432	-4.07898
Mir7026	0.857824	-3.24757		Olfr1028	1.22962	-3.85071		Gm37675	1.30432	-4.07898
Mir1191b	0.857824	-3.24757		Olfr1006	1.22962	-3.85071		Gm37439	1.30432	-4.07898
Hoxc12	0.857824	-3.24757		Obox4-ps30	1.22962	-3.85071		Gm37400	1.30432	-4.07898
Gm8681	0.857824	-3.24757		Mup-ps17	1.22962	-3.85071		Gm37368	1.30432	-4.07898
Gm7596	0.857824	-3.24757		Mir6368	1.22962	-3.85071		Gm37215	1.30432	-4.07898
Gm50075	0.857824	-3.24757		Mir3109	1.22962	-3.85071		Gm37185	1.30432	-4.07898
Gm49267	0.857824	-3.24757		Mir3070a	1.22962	-3.85071		Gm37155	1.30432	-4.07898
Gm47988	0.857824	-3.24757		Mir1963	1.22962	-3.85071		Gm37126	1.30432	-4.07898
Gm45631	0.857824	-3.24757		Ly6k	1.22962	-3.85071		Gm37125	1.30432	-4.07898
Gm45134	0.857824	-3.24757		LTR?,27,MamRep605b,1	1.22962	-3.85071		Gm37073	1.30432	-4.07898
Gm37800	0.857824	-3.24757		Lrrc30	1.22962	-3.85071		Gm3558	1.30432	-4.07898
Gm37299	0.857824	-3.24757		Igkv4-79	1.22962	-3.85071		Gm34599	1.30432	-4.07898
Gm36279	0.857824	-3.24757		Igkv2-95-2	1.22962	-3.85071		Gm33460	1.30432	-4.07898
Gm24971	0.857824	-3.24757		Hs3st2	1.22962	-3.85071		Gm33201	1.30432	-4.07898
Gm20721	0.857824	-3.24757		Hrg	1.22962	-3.85071		Gm32914	1.30432	-4.07898
Gm17590	0.857824	-3.24757		Hjv	1.22962	-3.85071		Gm32688	1.30432	-4.07898
Gm14314	0.857824	-3.24757		Gm9860	1.22962	-3.85071		Gm31728	1.30432	-4.07898
Gm13725	0.857824	-3.24757		Gm9634	1.22962	-3.85071		Gm3077	1.30432	-4.07898
Gm12970	0.857824	-3.24757		Gm9599	1.22962	-3.85071		Gm30695	1.30432	-4.07898
Gm11981	0.857824	-3.24757		Gm9585	1.22962	-3.85071		Gm30655	1.30432	-4.07898
Gm11418	0.857824	-3.24757		Gm9541	1.22962	-3.85071		Gm30339	1.30432	-4.07898
Defa38	0.857824	-3.24757		Gm9407	1.22962	-3.85071		Gm30162	1.30432	-4.07898
4930405D11Rik	0.857824	-3.24757		Gm8995	1.22962	-3.85071		Gm29824	1.30432	-4.07898
1700100L14Rik	0.857824	-3.24757		Gm8765	1.22962	-3.85071		Gm29536	1.30432	-4.07898
Gm10773	2.49578	-3.23536		Gm8565	1.22962	-3.85071		Gm29418	1.30432	-4.07898
Gm25190	1.75498	-3.23373		Gm7546	1.22962	-3.85071		Gm2895	1.30432	-4.07898
Pnliprp1	1.80258	-3.22361		Gm7034	1.22962	-3.85071		Gm28066	1.30432	-4.07898
Ndst3	1.80258	-3.22361		Gm6034	1.22962	-3.85071		Gm27783	1.30432	-4.07898
Gm24949	1.80258	-3.22361		Gm5982	1.22962	-3.85071		Gm27598	1.30432	-4.07898
Gm22876	1.80258	-3.22361		Gm5750	1.22962	-3.85071		Gm27167	1.30432	-4.07898
Prss33	1.7428	-3.21609		Gm5732	1.22962	-3.85071		Gm27153	1.30432	-4.07898
Gm37406	1.7428	-3.21609		Gm567	1.22962	-3.85071		Gm26968	1.30432	-4.07898
Gm33424	3.01234	-3.21299		Gm50033	1.22962	-3.85071		Gm23675	1.30432	-4.07898
Gm29536	2.57939	-3.20611		Gm49447	1.22962	-3.85071		Gm2324	1.30432	-4.07898
Apoa1	2.57939	-3.20611		Gm49263	1.22962	-3.85071		Gm22519	1.30432	-4.07898
Gm37756	2.47299	-3.20604		Gm49146	1.22962	-3.85071		Gm22249	1.30432	-4.07898
Gm21321	4.95474	-3.20583		Gm49102	1.22962	-3.85071		Gm22217	1.30432	-4.07898
Ssxb9	0.835071	-3.19954		Gm48891	1.22962	-3.85071		Gm22197	1.30432	-4.07898
Rps19-ps9	0.835071	-3.19954		Gm48868	1.22962	-3.85071		Gm2102	1.30432	-4.07898
Olfr443-ps1	0.835071	-3.19954		Gm48787	1.22962	-3.85071		Gm21009	1.30432	-4.07898
Olfr354	0.835071	-3.19954		Gm48772	1.22962	-3.85071		Gm2076	1.30432	-4.07898
Mir467a-2	0.835071	-3.19954		Gm48569	1.22962	-3.85071		Gm18979	1.30432	-4.07898
Mindy4b-ps	0.835071	-3.19954		Gm48505	1.22962	-3.85071		Gm18822	1.30432	-4.07898
Gpc2	0.835071	-3.19954		Gm48454	1.22962	-3.85071		Gm18122	1.30432	-4.07898
Gm49257	0.835071	-3.19954		Gm48385	1.22962	-3.85071		Gm17923	1.30432	-4.07898
Gm47843	0.835071	-3.19954		Gm47507	1.22962	-3.85071		Gm17052	1.30432	-4.07898
Gm47576	0.835071	-3.19954		Gm47255	1.22962	-3.85071		Gm16404	1.30432	-4.07898
Gm46348	0.835071	-3.19954		Gm47125	1.22962	-3.85071		Gm16204	1.30432	-4.07898
Gm42196	0.835071	-3.19954		Gm4701	1.22962	-3.85071		Gm16169	1.30432	-4.07898
Gm37198	0.835071	-3.19954		Gm45750	1.22962	-3.85071		Gm15999	1.30432	-4.07898
Gm36991	0.835071	-3.19954		Gm45417	1.22962	-3.85071		Gm15872	1.30432	-4.07898
Gm32256	0.835071	-3.19954		Gm45066	1.22962	-3.85071		Gm15808	1.30432	-4.07898
Gm30933	0.835071	-3.19954		Gm44908	1.22962	-3.85071		Gm15383	1.30432	-4.07898
Gm29689	0.835071	-3.19954		Gm44902	1.22962	-3.85071		Gm14843	1.30432	-4.07898
Gm2869	0.835071	-3.19954		Gm44800	1.22962	-3.85071		Gm14469	1.30432	-4.07898
Gm22004	0.835071	-3.19954		Gm44718	1.22962	-3.85071		Gm14032	1.30432	-4.07898
Gm16599	0.835071	-3.19954		Gm44578	1.22962	-3.85071		Gm14007	1.30432	-4.07898
Gm11383	0.835071	-3.19954		Gm44506	1.22962	-3.85071		Gm13445	1.30432	-4.07898
Chn1os1	0.835071	-3.19954		Gm4450	1.22962	-3.85071		Gm12817	1.30432	-4.07898
Gm29630	1.73053	-3.19831		Gm44278	1.22962	-3.85071		Gm12667	1.30432	-4.07898
Smc2os	2.4656	-3.19747		Gm44215	1.22962	-3.85071		Gm12614	1.30432	-4.07898
Olfr683	1.77894	-3.19335		Gm4409	1.22962	-3.85071		Gm12236	1.30432	-4.07898
Gm28822	1.77894	-3.19335		Gm43846	1.22962	-3.85071		Gm12225	1.30432	-4.07898
Olfr1271	2.56564	-3.19284		Gm43447	1.22962	-3.85071		Gm12015	1.30432	-4.07898
Gm30381	2.56564	-3.19284		Gm43189	1.22962	-3.85071		Gm11480	1.30432	-4.07898
Gm18890	2.55789	-3.19032		Gm43132	1.22962	-3.85071		Gm10459	1.30432	-4.07898
Hist1h2bq	8.51016	-3.18669		Gm43070	1.22962	-3.85071		Gjb6	1.30432	-4.07898
Pcdhb21	2.45071	-3.18275		Gm43027	1.22962	-3.85071		Gapdh-ps14	1.30432	-4.07898
Gm36930	2.55175	-3.17642		Gm42871	1.22962	-3.85071		G630016G05Rik	1.30432	-4.07898
Gm13205	3.30505	-3.16466		Gm42556	1.22962	-3.85071		Fkbp1a-ps2	1.30432	-4.07898
Gm7298	1.70566	-3.16214		Gm42483	1.22962	-3.85071		Fhad1os1	1.30432	-4.07898
6030442K20Rik	2.53773	-3.15924		Gm42441	1.22962	-3.85071		Fasl	1.30432	-4.07898
Gm34853	1.75489	-3.15832		Gm40330	1.22962	-3.85071		E030025P04Rik	1.30432	-4.07898
Gm24842	1.75489	-3.15832		Gm38346	1.22962	-3.85071		Cysltr1	1.30432	-4.07898
Gm11915	1.75489	-3.15832		Gm37806	1.22962	-3.85071		Cyp4b1-ps1	1.30432	-4.07898
2210417A02Rik	3.00273	-3.15584		Gm37539	1.22962	-3.85071		Cyp2c69	1.30432	-4.07898
Gm18320	3.60904	-3.15055		Gm37114	1.22962	-3.85071		Ctsg	1.30432	-4.07898
Vstm2b	0.811955	-3.15003		Gm35101	1.22962	-3.85071		Crygb	1.30432	-4.07898
Trav7n-4	0.811955	-3.15003		Gm34284	1.22962	-3.85071		Col3a1	1.30432	-4.07898
Tomm6	0.811955	-3.15003		Gm3372	1.22962	-3.85071		Clic5	1.30432	-4.07898
Rpl30-ps1	0.811955	-3.15003		Gm31822	1.22962	-3.85071		Clec4b1	1.30432	-4.07898
Rarres1	0.811955	-3.15003		Gm31711	1.22962	-3.85071		Clec4a3	1.30432	-4.07898
Mir7b	0.811955	-3.15003		Gm31314	1.22962	-3.85071		Cebpe	1.30432	-4.07898
Mir6387	0.811955	-3.15003		Gm30382	1.22962	-3.85071		Cd9-ps	1.30432	-4.07898
Mir181d	0.811955	-3.15003		Gm30313	1.22962	-3.85071		C130026L21Rik	1.30432	-4.07898
Gm9402	0.811955	-3.15003		Gm29678	1.22962	-3.85071		C130012C08Rik	1.30432	-4.07898
Gm8421	0.811955	-3.15003		Gm29418	1.22962	-3.85071		Bhlha9	1.30432	-4.07898
Gm8065	0.811955	-3.15003		Gm29335	1.22962	-3.85071		Atp6v0c-ps1	1.30432	-4.07898
Gm7642	0.811955	-3.15003		Gm28750	1.22962	-3.85071		Ap3s1-ps2	1.30432	-4.07898
Gm4974	0.811955	-3.15003		Gm27861	1.22962	-3.85071		A930005G22Rik	1.30432	-4.07898
Gm49483	0.811955	-3.15003		Gm27362	1.22962	-3.85071		A130023I24Rik	1.30432	-4.07898
Gm49317	0.811955	-3.15003		Gm26931	1.22962	-3.85071		9530034E10Rik	1.30432	-4.07898
Gm48297	0.811955	-3.15003		Gm26832	1.22962	-3.85071		9330198I05Rik	1.30432	-4.07898
Gm47914	0.811955	-3.15003		Gm26831	1.22962	-3.85071		9230117E06Rik	1.30432	-4.07898
Gm47695	0.811955	-3.15003		Gm26413	1.22962	-3.85071		4933438A12Rik	1.30432	-4.07898
Gm47131	0.811955	-3.15003		Gm26401	1.22962	-3.85071		4931407E12Rik	1.30432	-4.07898
Gm47110	0.811955	-3.15003		Gm2628	1.22962	-3.85071		4930566N20Rik	1.30432	-4.07898
Gm44345	0.811955	-3.15003		Gm26086	1.22962	-3.85071		4930544M13Rik	1.30432	-4.07898
Gm44208	0.811955	-3.15003		Gm25095	1.22962	-3.85071		4930447A16Rik	1.30432	-4.07898
Gm43243	0.811955	-3.15003		Gm24733	1.22962	-3.85071		4930434J06Rik	1.30432	-4.07898
Gm41043	0.811955	-3.15003		Gm24086	1.22962	-3.85071		4930431P22Rik	1.30432	-4.07898
Gm37067	0.811955	-3.15003		Gm23974	1.22962	-3.85071		2900078I11Rik	1.30432	-4.07898
Gm29705	0.811955	-3.15003		Gm23761	1.22962	-3.85071		1810006J02Rik	1.30432	-4.07898
Gm27343	0.811955	-3.15003		Gm22830	1.22962	-3.85071		1700015G11Rik	1.30432	-4.07898
Gm26566	0.811955	-3.15003		Gm22747	1.22962	-3.85071		Zfp811	3.20344	-4.07439
Gm26477	0.811955	-3.15003		Gm22207	1.22962	-3.85071		Rgr	2.36327	-4.06755
Gm26290	0.811955	-3.15003		Gm20797	1.22962	-3.85071		Gm18589	2.36327	-4.06755
Gm26003	0.811955	-3.15003		Gm20703	1.22962	-3.85071		Gm13437	2.36327	-4.06755
Gm25910	0.811955	-3.15003		Gm19231	1.22962	-3.85071		Gm49520	2.40174	-4.06484
Gm25216	0.811955	-3.15003		Gm18963	1.22962	-3.85071		Gm49838	3.18494	-4.05368
Gm25149	0.811955	-3.15003		Gm18945	1.22962	-3.85071		Gm5626	3.25834	-4.05173
Gm22474	0.811955	-3.15003		Gm18900	1.22962	-3.85071		Clec2j	2.37466	-4.02669
Gm22431	0.811955	-3.15003		Gm18813	1.22962	-3.85071		Obox4-ps24	2.36934	-4.01792
Gm22192	0.811955	-3.15003		Gm17030	1.22962	-3.85071		Kat6b-ps1	3.14722	-4.01271
Gm22039	0.811955	-3.15003		Gm16538	1.22962	-3.85071		Trpm1	3.13595	-3.99628
Gm2123	0.811955	-3.15003		Gm16443	1.22962	-3.85071		Pcdhgb5	2.31007	-3.99618
Gm21048	0.811955	-3.15003		Gm16123	1.22962	-3.85071		Plcb2	3.68918	-3.99415
Gm18620	0.811955	-3.15003		Gm15856	1.22962	-3.85071		Gm19853	2.30709	-3.98804
Gm18247	0.811955	-3.15003		Gm15600	1.22962	-3.85071		Rps19-ps9	1.24575	-3.9734
Gm16538	0.811955	-3.15003		Gm15231	1.22962	-3.85071		Mir491	1.24575	-3.9734
Gm16178	0.811955	-3.15003		Gm15129	1.22962	-3.85071		Klk11	1.24575	-3.9734
Gm16075	0.811955	-3.15003		Gm14602	1.22962	-3.85071		Gm50361	1.24575	-3.9734
Gm15528	0.811955	-3.15003		Gm14442	1.22962	-3.85071		Gm48934	1.24575	-3.9734
Gm15233	0.811955	-3.15003		Gm14061	1.22962	-3.85071		Gm48556	1.24575	-3.9734
Gm14614	0.811955	-3.15003		Gm13602	1.22962	-3.85071		Gm46495	1.24575	-3.9734
Gm14540	0.811955	-3.15003		Gm13589	1.22962	-3.85071		Gm44664	1.24575	-3.9734
Gm13749	0.811955	-3.15003		Gm13565	1.22962	-3.85071		Gm29539	1.24575	-3.9734
Gm13528	0.811955	-3.15003		Gm13324	1.22962	-3.85071		Gm29008	1.24575	-3.9734
Gm12316	0.811955	-3.15003		Gm13114	1.22962	-3.85071		Gm24440	1.24575	-3.9734
Gm12198	0.811955	-3.15003		Gm12861	1.22962	-3.85071		Gm23698	1.24575	-3.9734
Gm10445	0.811955	-3.15003		Gm12677	1.22962	-3.85071		Gm22502	1.24575	-3.9734
Gbp2	0.811955	-3.15003		Gm12550	1.22962	-3.85071		Gm17951	1.24575	-3.9734
Defb9	0.811955	-3.15003		Gm12427	1.22962	-3.85071		Gm16933	1.24575	-3.9734
Defb11	0.811955	-3.15003		Gm12365	1.22962	-3.85071		Gm15819	1.24575	-3.9734
D11Bhm181e	0.811955	-3.15003		Gm12364	1.22962	-3.85071		Gm12155	1.24575	-3.9734
AV064505	0.811955	-3.15003		Gm12085	1.22962	-3.85071		Gm11723	1.24575	-3.9734
AU015791	0.811955	-3.15003		Gm11804	1.22962	-3.85071		Fhad1os2	1.24575	-3.9734
AC141640.1	0.811955	-3.15003		Gm11431	1.22962	-3.85071		Enpp7	1.24575	-3.9734
9130221F21Rik	0.811955	-3.15003		Gm10242	1.22962	-3.85071		Ear-ps4	1.24575	-3.9734
4933407I08Rik	0.811955	-3.15003		Foxs1	1.22962	-3.85071		B230207O21Rik	1.24575	-3.9734
4930477G07Rik	0.811955	-3.15003		F630206G17Rik	1.22962	-3.85071		A430048G15Rik	1.24575	-3.9734
1700108N06Rik	0.811955	-3.15003		Cyp2d32-ps	1.22962	-3.85071		4921525O09Rik	1.24575	-3.9734
Gm5363	2.92477	-3.14646		Cyp2c73-ps	1.22962	-3.85071		Ube2dnl2	2.31637	-3.95112
Gm37125	2.42898	-3.14373		Colec10	1.22962	-3.85071		Gm45162	2.3134	-3.94365
Mir7003	1.69306	-3.14369		A930003A15Rik	1.22962	-3.85071		Klrk1	1.22779	-3.94325
Gm6207	1.69306	-3.14369		9230116N13Rik	1.22962	-3.85071		Gm48702	1.22779	-3.94325
Gm47622	1.69306	-3.14369		8430437L04Rik	1.22962	-3.85071		Gm35665	1.22779	-3.94325
Gm26490	1.69306	-3.14369		8030423J24Rik	1.22962	-3.85071		Gm23765	1.22779	-3.94325
Gm4894	2.42226	-3.13656		5330438I03Rik	1.22962	-3.85071		Gm15569	1.22779	-3.94325
Gm44968	2.42226	-3.13656		4933412O06Rik	1.22962	-3.85071		Gm15049	1.22779	-3.94325
Gm10668	2.47381	-3.13512		4933406G16Rik	1.22962	-3.85071		Gm13042	1.22779	-3.94325
4930556C24Rik	3.27155	-3.12711		4930570B17Rik	1.22962	-3.85071		Astn2	1.22779	-3.94325
Serpina3e-ps	2.50927	-3.12317		4930555G21Rik	1.22962	-3.85071		1810058N15Rik	1.22779	-3.94325
Spon2	1.73044	-3.12143		4930448I18Rik	1.22962	-3.85071		Pde7b	3.1621	-3.93527
Gm22591	1.73044	-3.12143		4930415C11Rik	1.22962	-3.85071		Gata5	3.16045	-3.93088
Gm14330	1.73044	-3.12143		2310057J18Rik	1.22962	-3.85071		Olfr1336	3.08176	-3.92917
4930568D16Rik	3.26831	-3.1204		1700112K13Rik	1.22962	-3.85071		Gm49195	2.29627	-3.92173
Gm47719	2.40692	-3.11102		1700027H10Rik	1.22962	-3.85071		Lncbate6	2.25484	-3.92131
Gm3835	3.5725	-3.10481		1700016G22Rik	1.22962	-3.85071		Vmn2r55	1.2096	-3.91251
Sppl2c	2.49483	-3.10415		1700012J22Rik	1.22962	-3.85071		Pamr1	1.2096	-3.91251
Gm15616	2.49483	-3.10415		Sgca	3.17722	-3.84407		Mir101b	1.2096	-3.91251
Igkv4-61	2.44404	-3.09773		Mir5135	3.08914	-3.83343		Gm11535	1.2096	-3.91251
4930511A02Rik	1.66905	-3.09584		Vmn1r71	1.20699	-3.80314		Apol10b	1.2096	-3.91251
Gm16038	4.20645	-3.08436		Try10	1.20699	-3.80314		Amdhd1	1.2096	-3.91251
Gm12998	2.48024	-3.08399		Traj46	1.20699	-3.80314		4930520K02Rik	1.2096	-3.91251
Gpr171	3.80579	-3.08086		Tomm6	1.20699	-3.80314		4930477N07Rik	1.2096	-3.91251
Gm49003	1.70557	-3.0772		Speer3	1.20699	-3.80314		Gm16038	3.57844	-3.89654
Gm35363	1.70557	-3.0772		Prok2	1.20699	-3.80314		Gm24836	3.05145	-3.89295
Gm20447	1.70557	-3.0772		Odam	1.20699	-3.80314		Gm14382	3.05145	-3.89295
Gm14158	1.70557	-3.0772		n-R5s156	1.20699	-3.80314		Smim27	3.12377	-3.88917
Clec2e	1.70557	-3.0772		Ms4a7	1.20699	-3.80314		A930003O13Rik	3.12207	-3.88653
Rpl27a-ps1	1.65613	-3.07424		Mir6396	1.20699	-3.80314		Olfr151	1.19118	-3.88115
Olfr390	2.4655	-3.05879		Mir193b	1.20699	-3.80314		Mir6966	1.19118	-3.88115
Nkx6-3	2.4655	-3.05879		Mir1936	1.20699	-3.80314		Mir351	1.19118	-3.88115
Gm43771	2.4655	-3.05879		Lcn15	1.20699	-3.80314		Gm7002	1.19118	-3.88115
Gm37446	1.64309	-3.05418		Gm7093	1.20699	-3.80314		Gm6581	1.19118	-3.88115
Gm23031	2.45895	-3.05203		Gm49639	1.20699	-3.80314		Gm43251	1.19118	-3.88115
Gm14372	2.35988	-3.04936		Gm49079	1.20699	-3.80314		Gm24499	1.19118	-3.88115
Gm25208	4.80662	-3.04418		Gm48970	1.20699	-3.80314		Gm10845	1.19118	-3.88115
Slc36a2	2.45149	-3.04243		Gm48607	1.20699	-3.80314		9030622O22Rik	1.19118	-3.88115
Prrt1	2.44399	-3.03266		Gm45740	1.20699	-3.80314		4930465I24Rik	1.19118	-3.88115
Gm13442	2.44399	-3.03266		Gm45722	1.20699	-3.80314		3930402G23Rik	1.19118	-3.88115
H1f11-ps	2.34385	-3.02927		Gm44458	1.20699	-3.80314		Gm41115	2.26712	-3.87499
Gm50432	2.34385	-3.02927		Gm44294	1.20699	-3.80314		Gm29284	10.872	-3.86876
Gm36640	2.34385	-3.02927		Gm43089	1.20699	-3.80314		Gm38161	3.02907	-3.8657
Gm34759	2.34385	-3.02927		Gm42751	1.20699	-3.80314		Gm7969	3.93067	-3.86524
3830422I06Rik	4.40174	-3.01296		Gm41541	1.20699	-3.80314		Mir8096	3.10077	-3.85936
Olfr878	2.42888	-3.01256		Gm34809	1.20699	-3.80314		Haao	3.01708	-3.85767
Vmn1r72	2.32764	-3.00938		Gm27206	1.20699	-3.80314		Rpl9-ps3	1.17253	-3.84915
Gm47503	2.3286	-3.00349		Gm26335	1.20699	-3.80314		Olfr1098	1.17253	-3.84915
Gm8229	2.42126	-3.00213		Gm26290	1.20699	-3.80314		Gm45339	1.17253	-3.84915
Gm24950	1.60325	-2.99351		Gm24282	1.20699	-3.80314		Gm43229	1.17253	-3.84915
Gm14724	1.60325	-2.99351		Gm22948	1.20699	-3.80314		Gm38282	1.17253	-3.84915
Gm11211	1.65604	-2.99332		Gm22906	1.20699	-3.80314		Gm35551	1.17253	-3.84915
AL732291.1	2.32043	-2.99213		Gm21035	1.20699	-3.80314		Gm30082	1.17253	-3.84915
Gm44633	2.31125	-2.99185		Gm20406	1.20699	-3.80314		Gm29293	1.17253	-3.84915
Gm18963	2.31125	-2.99185		Gm18764	1.20699	-3.80314		Gm26464	1.17253	-3.84915
Btc	2.31125	-2.99185		Gm17990	1.20699	-3.80314		Gm2165	1.17253	-3.84915
2900064K03Rik	2.31125	-2.99185		Gm16178	1.20699	-3.80314		Gm15028	1.17253	-3.84915
Gm48075	2.41451	-2.98629		Gm15969	1.20699	-3.80314		Gm14251	1.17253	-3.84915
Cd300e	3.154	-2.98087		Gm14787	1.20699	-3.80314		Gm13842	1.17253	-3.84915
Gm34466	2.40681	-2.97662		Gm11618	1.20699	-3.80314		Flrt2	3.00634	-3.84259
Gm26457	1.58972	-2.97279		DNA,33,Eutr11,3	1.20699	-3.80314		Gm13929	3.08914	-3.84248
D630039A03Rik	1.58972	-2.97279		6330411D24Rik	1.20699	-3.80314		Gm2654	3.08589	-3.84199
Bbox1	2.39908	-2.96677		4933409F18Rik	1.20699	-3.80314		Smkr-ps	3.08264	-3.83899
2900079G21Rik	5.89007	-2.96569		4930438E09Rik	1.20699	-3.80314		Pla2g3	2.99947	-3.83314
Gm12814	3.92431	-2.96184		4930415L06Rik	1.20699	-3.80314		Rasal3	2.18815	-3.8303
Gm32219	2.3913	-2.95673		1700125H03Rik	1.20699	-3.80314		Vmn2r-ps109	1.15363	-3.81648
Gm14044	2.3913	-2.95673		1600022D10Rik	1.20699	-3.80314		Tmem176a	1.15363	-3.81648
Akr1c12	2.3913	-2.95673		Olfr1018	3.06381	-3.7998		Plaat1	1.15363	-3.81648
Gm49016	1.62984	-2.95291		Olfr465-ps1	2.27899	-3.78862		Olfr949-ps1	1.15363	-3.81648
Gm48099	1.62984	-2.95291		Col15a1	2.27961	-3.78646		Olfr65	1.15363	-3.81648
Gm34312	1.57607	-2.95168		Mef2c	3.03731	-3.77818		n-R5s31	1.15363	-3.81648
Gm14170	1.57607	-2.95168		Rxrg	2.22647	-3.77738		Mup3	1.15363	-3.81648
Gm43067	2.37562	-2.93616		Zfp804a	1.18334	-3.7624		Mir103-1	1.15363	-3.81648
Gm10544	3.4741	-2.93004		Spem1	1.18334	-3.7624		Ly6g6f	1.15363	-3.81648
Tmem89	3.14121	-2.92259		Reg3a	1.18334	-3.7624		Hsd17b2	1.15363	-3.81648
Krtap5-3	2.26193	-2.91584		Nr5a1os	1.18334	-3.7624		Hm629797	1.15363	-3.81648
Vwa5b1	2.8542	-2.91564		Gm31105	1.18334	-3.7624		Guca2b	1.15363	-3.81648
Cyp4f14	2.35977	-2.91484		Gm30648	1.18334	-3.7624		Gm9287	1.15363	-3.81648
Olfr1453	3.70805	-2.91077		Gm29665	1.18334	-3.7624		Gm8212	1.15363	-3.81648
Nlrp1c-ps	1.60316	-2.90977		Gm29395	1.18334	-3.7624		Gm7544	1.15363	-3.81648
Gm4146	2.36071	-2.9038		Gm26343	1.18334	-3.7624		Gm7167	1.15363	-3.81648
Gm3150	2.84284	-2.90219		Gm19385	1.18334	-3.7624		Gm5318	1.15363	-3.81648
Gm8219	2.34374	-2.89235		Gm13884	1.18334	-3.7624		Gm5287	1.15363	-3.81648
Gm12621	4.8515	-2.89047		Gm12738	1.18334	-3.7624		Gm50416	1.15363	-3.81648
Gm6842	2.24579	-2.88721		Gm12495	1.18334	-3.7624		Gm50235	1.15363	-3.81648
1500032F14Rik	2.23611	-2.88589		Dmrta2os	1.18334	-3.7624		Gm49466	1.15363	-3.81648
Snord59a	1.58963	-2.88251		G630018N14Rik	2.25682	-3.76176		Gm48850	1.15363	-3.81648
Gm44080	2.74867	-2.87873		Gm13081	3.11034	-3.75867		Gm48580	1.15363	-3.81648
Gm43826	3.12665	-2.87384		Gm12611	2.25713	-3.75757		Gm48570	1.15363	-3.81648
Gm50246	1.53597	-2.87382		Slc6a12	2.21549	-3.75641		Gm47964	1.15363	-3.81648
Gm50195	1.53597	-2.87382		Gm38376	3.02442	-3.75427		Gm47613	1.15363	-3.81648
Gm48116	1.53597	-2.87382		Gm47939	4.57018	-3.74742		Gm47082	1.15363	-3.81648
Gm22428	1.53597	-2.87382		Cts6	3.09792	-3.73985		Gm46391	1.15363	-3.81648
Gm14236	1.53597	-2.87382		Gm50351	3.01105	-3.73895		Gm45715	1.15363	-3.81648
Foxi1	1.53597	-2.87382		Gm4847	3.07829	-3.72472		Gm45445	1.15363	-3.81648
Cst13	1.53597	-2.87382		Gm26843	2.19198	-3.72344		Gm45280	1.15363	-3.81648
Pcdhb20	2.32753	-2.86473		Mir8100	1.15929	-3.72074		Gm44989	1.15363	-3.81648
Olfr313	2.32753	-2.86473		Mir181c	1.15929	-3.72074		Gm44148	1.15363	-3.81648
Pon1	2.22843	-2.86309		Gm34276	1.15929	-3.72074		Gm43763	1.15363	-3.81648
Aqp12	2.22843	-2.86309		Gm32122	1.15929	-3.72074		Gm42540	1.15363	-3.81648
AC107792.1	2.22843	-2.86309		Gm24710	1.15929	-3.72074		Gm41118	1.15363	-3.81648
AI847159	2.69436	-2.84848		Cryga	1.15929	-3.72074		Gm41043	1.15363	-3.81648
Arl14	5.65954	-2.84091		Cep112it	1.15929	-3.72074		Gm34248	1.15363	-3.81648
Cd8b1	2.21087	-2.83949		Gm9544	2.98393	-3.70814		Gm32858	1.15363	-3.81648
Gm3045	3.38042	-2.83903		Gm31518	3.50705	-3.70527		Gm31641	1.15363	-3.81648
Il15	3.56074	-2.83483		2010016I18Rik	2.21109	-3.69709		Gm29507	1.15363	-3.81648
Sncg	1.50748	-2.82574		1600027J07Rik	2.21109	-3.69709		Gm29395	1.15363	-3.81648
Gm28139	1.50748	-2.82574		Gm20127	2.96344	-3.68128		Gm27239	1.15363	-3.81648
Gm14002	1.50748	-2.82574		Gm32219	3.04587	-3.67972		Gm26307	1.15363	-3.81648
5830444F18Rik	2.29554	-2.82158		Mir7669	1.13484	-3.67788		Gm25757	1.15363	-3.81648
Gm9347	2.19308	-2.81601		Mir6541	1.13484	-3.67788		Gm25276	1.15363	-3.81648
Gm4036	2.19308	-2.81601		Gm47350	1.13484	-3.67788		Gm23438	1.15363	-3.81648
Gm12527	2.19308	-2.81601		Gm43468	1.13484	-3.67788		Gm22439	1.15363	-3.81648
Gm47793	3.08018	-2.80947		Gm34093	1.13484	-3.67788		Gm2229	1.15363	-3.81648
Gm4665	2.70062	-2.80706		Gm26296	1.13484	-3.67788		Gm16113	1.15363	-3.81648
Gm50209	3.07533	-2.80365		Gm23904	1.13484	-3.67788		Gm15997	1.15363	-3.81648
Vmn1r-ps147	1.54992	-2.80351		Gm1758	1.13484	-3.67788		Gm13942	1.15363	-3.81648
Gm7805	1.54992	-2.80351		Gm13452	1.13484	-3.67788		Gm13417	1.15363	-3.81648
Gm48730	1.54992	-2.80351		Gm49730	3.04659	-3.67765		Gm13393	1.15363	-3.81648
Gm3618	1.54992	-2.80351		Recql5os1	2.15598	-3.67568		Gm13173	1.15363	-3.81648
Gm12732	1.54992	-2.80351		Gm19459	2.15598	-3.67568		Gm11933	1.15363	-3.81648
Gm12331	1.54992	-2.80351		Gm44207	2.95706	-3.67396		Gm11656	1.15363	-3.81648
Trav7-6	3.34462	-2.79642		Gm20555	2.95706	-3.67396		F630206G17Rik	1.15363	-3.81648
Vmn1r-ps151	2.17508	-2.79265		Slc9c1	3.01995	-3.65018		Ereg	1.15363	-3.81648
1700030L20Rik	2.17508	-2.79265		Gm15082	2.13114	-3.64787		E130101E03Rik	1.15363	-3.81648
Unc45bos	2.27977	-2.78729		Gm43623	2.13182	-3.6411		D830013O20Rik	1.15363	-3.81648
Hao1	2.27977	-2.78729		Gm34648	2.13182	-3.6411		Cyp3a41b	1.15363	-3.81648
Gm5881	2.27977	-2.78729		4933425M03Rik	2.9285	-3.63777		Crip3	1.15363	-3.81648
Gm20744	2.27977	-2.78729		Gm6209	3.00654	-3.63419		BC049352	1.15363	-3.81648
4930471G24Rik	2.27032	-2.78616		Zg16	1.10997	-3.63379		Art2b	1.15363	-3.81648
Gm45412	3.05579	-2.78025		Vmn2r125	1.10997	-3.63379		Apol9b	1.15363	-3.81648
Gm26577	1.47841	-2.77867		Gm49435	1.10997	-3.63379		Adgre1	1.15363	-3.81648
Gm14717	1.47841	-2.77867		Gm45827	1.10997	-3.63379		A130006I12Rik	1.15363	-3.81648
Gm14983	3.56151	-2.77722		Gm35552	1.10997	-3.63379		9330198N18Rik	1.15363	-3.81648
Gm16518	2.26181	-2.77328		Gm22985	1.10997	-3.63379		6030469F06Rik	1.15363	-3.81648
Gm37283	2.15685	-2.77142		Gm11955	1.10997	-3.63379		4930532M18Rik	1.15363	-3.81648
Gm31992	2.15685	-2.77142		Gm11535	1.10997	-3.63379		4930526F13Rik	1.15363	-3.81648
Gm49390	2.26282	-2.76776		Ascl3	1.10997	-3.63379		4930505K14Rik	1.15363	-3.81648
Gm49202	2.26282	-2.76776		4933402J07Rik	1.10997	-3.63379		1700031F10Rik	1.15363	-3.81648
Gm10163	2.26282	-2.76776		Gm38093	2.16353	-3.6327		1700020G17Rik	1.15363	-3.81648
Gm35823	1.5217	-2.76151		Arpp21	2.92156	-3.62698		Tnfsf9	2.17556	-3.81091
1110008E08Rik	1.5217	-2.76151		Gm47416	2.11906	-3.62672		Gm49438	3.06252	-3.80991
Gm46189	3.76775	-2.74575		Gm49355	2.9146	-3.61705		Ngb	3.05898	-3.80792
Gm47942	2.24567	-2.74515		Gm16024	2.10654	-3.61005		4930439D14Rik	2.16001	-3.79359
1810012K16Rik	2.24567	-2.74515		Gm6020	4.65811	-3.60454		Fcna	2.14094	-3.76871
Gm45790	2.13948	-2.73453		G730003C15Rik	3.41429	-3.5949		1810014P07Rik	2.13759	-3.75887
Gm8722	3.01588	-2.73191		Otor	1.08466	-3.58842		Gm47418	2.18248	-3.75844
Olfr1432	1.44874	-2.72999		Olfr196	1.08466	-3.58842		Etfbl	2.167	-3.74625
Gm42793	1.44874	-2.72999		Olfr1186	1.08466	-3.58842		Gm4302	2.16371	-3.73682
Gm26318	1.44874	-2.72999		Olfr1078-ps1	1.08466	-3.58842		Gm13877	3.0036	-3.73605
Gm24452	1.44874	-2.72999		n-R5s217	1.08466	-3.58842		9130002K18Rik	2.90432	-3.71775
Gm11735	1.44874	-2.72999		Mir532	1.08466	-3.58842		D830044D21Rik	2.9063	-3.71656
Gabra6	1.44874	-2.72999		Mir26a-1	1.08466	-3.58842		Gm49890	2.14803	-3.71585
Arhgap27os2	1.44874	-2.72999		Gm9293	1.08466	-3.58842		Gm18334	2.90262	-3.71517
Il24	3.31249	-2.72702		Gm6684	1.08466	-3.58842		1700061J23Rik	2.14469	-3.71178
AI197445	2.22831	-2.72163		Gm6112	1.08466	-3.58842		Hyal3	4.791	-3.71107
Gm22790	2.95053	-2.71857		Gm49981	1.08466	-3.58842		Gm8784	2.90064	-3.70981
Gm25678	1.49292	-2.71381		Gm49699	1.08466	-3.58842		Gm22516	2.13509	-3.69895
Gm18968	1.49292	-2.71381		Gm48606	1.08466	-3.58842		4930455J16Rik	2.88553	-3.69586
Gm15808	1.49292	-2.71381		Gm48144	1.08466	-3.58842		Gm11702	2.12542	-3.68594
Col11a1	1.49292	-2.71381		Gm47005	1.08466	-3.58842		B230319C09Rik	2.0852	-3.68556
4930544M13Rik	1.49292	-2.71381		Gm44345	1.08466	-3.58842		Tmem154	3.86119	-3.68164
Gm16206	3.00693	-2.71193		Gm43344	1.08466	-3.58842		Gm49698	2.94983	-3.67342
Vmn2r5	0.641952	-2.70727		Gm41505	1.08466	-3.58842		Gm37033	2.87	-3.67137
Vmn2r112	0.641952	-2.70727		Gm4065	1.08466	-3.58842		4933406C10Rik	2.87	-3.67137
Vmn2r105	0.641952	-2.70727		Gm38089	1.08466	-3.58842		Gm29442	3.46486	-3.66596
Vmn2r-ps24	0.641952	-2.70727		Gm35732	1.08466	-3.58842		Gm4541	2.06511	-3.65675
Vmn2r-ps109	0.641952	-2.70727		Gm30165	1.08466	-3.58842		Gm37587	2.05851	-3.6535
Vmn1r167	0.641952	-2.70727		Gm28594	1.08466	-3.58842		Wt1os	1.06842	-3.65077
Vmn1r-ps24	0.641952	-2.70727		Gm27941	1.08466	-3.58842		Vmn1r3	1.06842	-3.65077
Vmn1r-ps117	0.641952	-2.70727		Gm26747	1.08466	-3.58842		Vmn1r231	1.06842	-3.65077
Tyms-ps	0.641952	-2.70727		Gm25546	1.08466	-3.58842		Vmn1r-ps15	1.06842	-3.65077
Trbv31	0.641952	-2.70727		Gm24545	1.08466	-3.58842		Ubqlnl	1.06842	-3.65077
Trbv20	0.641952	-2.70727		Gm24461	1.08466	-3.58842		Trgv1	1.06842	-3.65077
Trav4n-3	0.641952	-2.70727		Gm23896	1.08466	-3.58842		Trav6-3	1.06842	-3.65077
Trav4d-4	0.641952	-2.70727		Gm23640	1.08466	-3.58842		Tmem236	1.06842	-3.65077
Tmsb15l	0.641952	-2.70727		Gm23266	1.08466	-3.58842		Svs3b	1.06842	-3.65077
Tdg-ps	0.641952	-2.70727		Gm22452	1.08466	-3.58842		Sirpb1a	1.06842	-3.65077
Tcp10c	0.641952	-2.70727		Gm22299	1.08466	-3.58842		Runx2os3	1.06842	-3.65077
Tas2r130	0.641952	-2.70727		Gm22073	1.08466	-3.58842		Rtl9	1.06842	-3.65077
Taar8a	0.641952	-2.70727		Gm20675	1.08466	-3.58842		Rpl30-ps11	1.06842	-3.65077
Sult2a-ps3	0.641952	-2.70727		Gm19201	1.08466	-3.58842		Pcdha8	1.06842	-3.65077
Sucnr1	0.641952	-2.70727		Gm18691	1.08466	-3.58842		Olfr758-ps1	1.06842	-3.65077
srpRNA,9,7SLRNA,9	0.641952	-2.70727		Gm18533	1.08466	-3.58842		Olfr553	1.06842	-3.65077
srpRNA,17,7SLRNA,17	0.641952	-2.70727		Gm13913	1.08466	-3.58842		Olfr547	1.06842	-3.65077
Spp2	0.641952	-2.70727		Gm12252	1.08466	-3.58842		Olfr509	1.06842	-3.65077
Spink1	0.641952	-2.70727		Gm11550	1.08466	-3.58842		Olfr479	1.06842	-3.65077
Slc5a9	0.641952	-2.70727		Gm11509	1.08466	-3.58842		Olfr362	1.06842	-3.65077
Slc36a1os	0.641952	-2.70727		Fgb	1.08466	-3.58842		Olfr1491	1.06842	-3.65077
Siglech	0.641952	-2.70727		Defb38	1.08466	-3.58842		Olfr130	1.06842	-3.65077
Sh3d2c-ps1	0.641952	-2.70727		Ccdc42os	1.08466	-3.58842		Olfr1050-ps1	1.06842	-3.65077
Scgb1b30	0.641952	-2.70727		AC157997.1	1.08466	-3.58842		Obp1b	1.06842	-3.65077
Scgb1a1	0.641952	-2.70727		9130015L21Rik	1.08466	-3.58842		Nme8	1.06842	-3.65077
Rps2-ps2	0.641952	-2.70727		4930555G07Rik	1.08466	-3.58842		Ngf	1.06842	-3.65077
Rprl1	0.641952	-2.70727		4930518C09Rik	1.08466	-3.58842		n-R5s136	1.06842	-3.65077
Rpl31-ps6	0.641952	-2.70727		4930441J16Rik	1.08466	-3.58842		Mup-ps23	1.06842	-3.65077
Rpl18a-ps4	0.641952	-2.70727		1700066B17Rik	1.08466	-3.58842		Mir7230	1.06842	-3.65077
Rdh1	0.641952	-2.70727		Gm22414	2.13983	-3.58739		Mir7211	1.06842	-3.65077
Rapgef3os1	0.641952	-2.70727		Gm17833	2.88558	-3.582		Mir6417	1.06842	-3.65077
Rangrf	0.641952	-2.70727		Mir7214	2.87803	-3.57575		Mir6399	1.06842	-3.65077
Ranbp2-ps4	0.641952	-2.70727		Mir8094	2.9661	-3.57392		Mageb18	1.06842	-3.65077
Psg26	0.641952	-2.70727		Gm48483	2.87044	-3.57321		Krtap11-1	1.06842	-3.65077
Psapl1	0.641952	-2.70727		Gm44672	2.87044	-3.57321		Klk1b26	1.06842	-3.65077
Prss34	0.641952	-2.70727		Gm9004	2.87844	-3.57223		Il19	1.06842	-3.65077
Prr33	0.641952	-2.70727		Gm49897	3.37336	-3.56611		Hmgb1-rs18	1.06842	-3.65077
Prl7a1	0.641952	-2.70727		Gja8	2.95179	-3.56609		Gssos1	1.06842	-3.65077
Pcdhb6	0.641952	-2.70727		Stmn4	2.11505	-3.55702		Gpr25	1.06842	-3.65077
Pate12	0.641952	-2.70727		Gm44773	2.11505	-3.55702		Gphb5	1.06842	-3.65077
Olfr981	0.641952	-2.70727		B230206H07Rik	2.11505	-3.55702		Gm9597	1.06842	-3.65077
Olfr960	0.641952	-2.70727		Gm44708	3.76096	-3.55626		Gm9577	1.06842	-3.65077
Olfr893	0.641952	-2.70727		Fam229a	2.93811	-3.54368		Gm9563	1.06842	-3.65077
Olfr78	0.641952	-2.70727		Gm25596	2.05535	-3.54124		Gm9164	1.06842	-3.65077
Olfr69	0.641952	-2.70727		B430219N15Rik	2.05535	-3.54124		Gm9012	1.06842	-3.65077
Olfr611	0.641952	-2.70727		1700021J08Rik	2.08948	-3.52734		Gm8880	1.06842	-3.65077
Olfr541	0.641952	-2.70727		Inhbe	2.84135	-3.52639		Gm8796	1.06842	-3.65077
Olfr522	0.641952	-2.70727		Gm21284	2.87566	-3.51941		Gm8765	1.06842	-3.65077
Olfr30	0.641952	-2.70727		Olfr145	2.82615	-3.50694		Gm8676	1.06842	-3.65077
Olfr277-ps1	0.641952	-2.70727		Gm43774	3.75772	-3.50377		Gm8569	1.06842	-3.65077
Olfr24	0.641952	-2.70727		Olfr769	2.02942	-3.50047		Gm7979	1.06842	-3.65077
Olfr183	0.641952	-2.70727		9330171B17Rik	2.89468	-3.49463		Gm7594	1.06842	-3.65077
Olfr168	0.641952	-2.70727		Olfr539	2.81038	-3.4929		Gm7473	1.06842	-3.65077
Olfr1466	0.641952	-2.70727		Gm8813	2.81038	-3.4929		Gm7237	1.06842	-3.65077
Olfr1452-ps1	0.641952	-2.70727		Gm43230	2.89508	-3.49237		Gm6539	1.06842	-3.65077
Olfr1450	0.641952	-2.70727		Gm25882	2.0638	-3.48651		Gm5777	1.06842	-3.65077
Olfr1418	0.641952	-2.70727		Vmn2r-ps18	1.0334	-3.48026		Gm5630	1.06842	-3.65077
Olfr1412	0.641952	-2.70727		Vmn1r84	1.0334	-3.48026		Gm5390	1.06842	-3.65077
Olfr1397-ps1	0.641952	-2.70727		Vmn1r79	1.0334	-3.48026		Gm5139	1.06842	-3.65077
Olfr138	0.641952	-2.70727		Vmn1r46	1.0334	-3.48026		Gm5118	1.06842	-3.65077
Olfr1329	0.641952	-2.70727		Vmn1r29	1.0334	-3.48026		Gm5051	1.06842	-3.65077
Olfr1327-ps1	0.641952	-2.70727		Vegfc	1.0334	-3.48026		Gm50481	1.06842	-3.65077
Olfr1322	0.641952	-2.70727		Trbv30	1.0334	-3.48026		Gm50450	1.06842	-3.65077
Olfr1290	0.641952	-2.70727		Trav7-1	1.0334	-3.48026		Gm50394	1.06842	-3.65077
Olfr127	0.641952	-2.70727		Trav15n-3	1.0334	-3.48026		Gm50362	1.06842	-3.65077
Olfr1238	0.641952	-2.70727		Trav13d-4	1.0334	-3.48026		Gm50165	1.06842	-3.65077
Olfr1212	0.641952	-2.70727		Trac	1.0334	-3.48026		Gm49734	1.06842	-3.65077
Olfr1192-ps1	0.641952	-2.70727		Ssxb3	1.0334	-3.48026		Gm49534	1.06842	-3.65077
Olfr1180	0.641952	-2.70727		Spin2d	1.0334	-3.48026		Gm49294	1.06842	-3.65077
Olfr1136	0.641952	-2.70727		Snord95	1.0334	-3.48026		Gm4921	1.06842	-3.65077
Olfr1079	0.641952	-2.70727		Serpinb9f	1.0334	-3.48026		Gm48900	1.06842	-3.65077
Olfr1035-ps1	0.641952	-2.70727		Scgb2b24	1.0334	-3.48026		Gm48849	1.06842	-3.65077
Ntsr2	0.641952	-2.70727		Scgb2b21	1.0334	-3.48026		Gm48652	1.06842	-3.65077
Nkx1-2	0.641952	-2.70727		Rpl48-ps1	1.0334	-3.48026		Gm48515	1.06842	-3.65077
Nipsnap3a	0.641952	-2.70727		Rpl15-ps4	1.0334	-3.48026		Gm48493	1.06842	-3.65077
Mup3	0.641952	-2.70727		Retnlb	1.0334	-3.48026		Gm48454	1.06842	-3.65077
Mup20	0.641952	-2.70727		Rbmx2-ps	1.0334	-3.48026		Gm48363	1.06842	-3.65077
Mucl1	0.641952	-2.70727		Rarres1	1.0334	-3.48026		Gm48327	1.06842	-3.65077
Mkrn3	0.641952	-2.70727		Ptger2	1.0334	-3.48026		Gm48175	1.06842	-3.65077
Mir872	0.641952	-2.70727		Psmb6-ps2	1.0334	-3.48026		Gm48140	1.06842	-3.65077
Mir8120	0.641952	-2.70727		Pom121l12	1.0334	-3.48026		Gm48111	1.06842	-3.65077
Mir8094	0.641952	-2.70727		Plppr1	1.0334	-3.48026		Gm48098	1.06842	-3.65077
Mir7677	0.641952	-2.70727		Pcdhb7	1.0334	-3.48026		Gm47915	1.06842	-3.65077
Mir7656	0.641952	-2.70727		Pantr2	1.0334	-3.48026		Gm47823	1.06842	-3.65077
Mir7089	0.641952	-2.70727		Olfr995	1.0334	-3.48026		Gm47506	1.06842	-3.65077
Mir6929	0.641952	-2.70727		Olfr972	1.0334	-3.48026		Gm47441	1.06842	-3.65077
Mir5618	0.641952	-2.70727		Olfr893	1.0334	-3.48026		Gm47406	1.06842	-3.65077
Mir500	0.641952	-2.70727		Olfr878	1.0334	-3.48026		Gm47289	1.06842	-3.65077
Mir212	0.641952	-2.70727		Olfr847	1.0334	-3.48026		Gm47001	1.06842	-3.65077
Mir207	0.641952	-2.70727		Olfr731	1.0334	-3.48026		Gm46575	1.06842	-3.65077
Mir1929	0.641952	-2.70727		Olfr729	1.0334	-3.48026		Gm4573	1.06842	-3.65077
Mir192	0.641952	-2.70727		Olfr668	1.0334	-3.48026		Gm45367	1.06842	-3.65077
Mir146b	0.641952	-2.70727		Olfr637-ps1	1.0334	-3.48026		Gm45308	1.06842	-3.65077
Mageb17-ps	0.641952	-2.70727		Olfr517	1.0334	-3.48026		Gm45105	1.06842	-3.65077
Lypd4	0.641952	-2.70727		Olfr502	1.0334	-3.48026		Gm44959	1.06842	-3.65077
Ly6g2	0.641952	-2.70727		Olfr497	1.0334	-3.48026		Gm44931	1.06842	-3.65077
Lmod2	0.641952	-2.70727		Olfr33	1.0334	-3.48026		Gm44883	1.06842	-3.65077
Llcfc1	0.641952	-2.70727		Olfr3	1.0334	-3.48026		Gm44793	1.06842	-3.65077
Lcn3	0.641952	-2.70727		Olfr259	1.0334	-3.48026		Gm44781	1.06842	-3.65077
Krt40	0.641952	-2.70727		Olfr1475	1.0334	-3.48026		Gm44543	1.06842	-3.65077
Klra17	0.641952	-2.70727		Olfr1469	1.0334	-3.48026		Gm44532	1.06842	-3.65077
Klk1b21	0.641952	-2.70727		Olfr1446	1.0334	-3.48026		Gm44086	1.06842	-3.65077
Igkv6-23	0.641952	-2.70727		Olfr136	1.0334	-3.48026		Gm44046	1.06842	-3.65077
Ifi204	0.641952	-2.70727		Olfr132	1.0334	-3.48026		Gm43705	1.06842	-3.65077
Hnrnpa1l2-ps	0.641952	-2.70727		Olfr1286	1.0334	-3.48026		Gm43636	1.06842	-3.65077
H2-Pa	0.641952	-2.70727		Olfr1220	1.0334	-3.48026		Gm43627	1.06842	-3.65077
H2-M2	0.641952	-2.70727		Olfr1200	1.0334	-3.48026		Gm43485	1.06842	-3.65077
Gm9891	0.641952	-2.70727		Olfr1185-ps1	1.0334	-3.48026		Gm43281	1.06842	-3.65077
Gm9818	0.641952	-2.70727		Olfr1180	1.0334	-3.48026		Gm43135	1.06842	-3.65077
Gm9466	0.641952	-2.70727		Olfr104-ps	1.0334	-3.48026		Gm43056	1.06842	-3.65077
Gm9373	0.641952	-2.70727		Neurod4	1.0334	-3.48026		Gm42919	1.06842	-3.65077
Gm9348	0.641952	-2.70727		Naip3-ps1	1.0334	-3.48026		Gm42645	1.06842	-3.65077
Gm9210	0.641952	-2.70727		n-R5s36	1.0334	-3.48026		Gm42607	1.06842	-3.65077
Gm9146	0.641952	-2.70727		n-R5s34	1.0334	-3.48026		Gm42550	1.06842	-3.65077
Gm9025	0.641952	-2.70727		n-R5s169	1.0334	-3.48026		Gm41819	1.06842	-3.65077
Gm8956	0.641952	-2.70727		Mup22	1.0334	-3.48026		Gm39463	1.06842	-3.65077
Gm8812	0.641952	-2.70727		Mr1	1.0334	-3.48026		Gm38811	1.06842	-3.65077
Gm8672	0.641952	-2.70727		Mir6979	1.0334	-3.48026		Gm38223	1.06842	-3.65077
Gm8643	0.641952	-2.70727		Mir669f	1.0334	-3.48026		Gm38211	1.06842	-3.65077
Gm8588	0.641952	-2.70727		Mir466f-1	1.0334	-3.48026		Gm38177	1.06842	-3.65077
Gm8438	0.641952	-2.70727		Mir143	1.0334	-3.48026		Gm37781	1.06842	-3.65077
Gm8224	0.641952	-2.70727		Ly9	1.0334	-3.48026		Gm37597	1.06842	-3.65077
Gm8192	0.641952	-2.70727		LTR,0,MamRep1527,0	1.0334	-3.48026		Gm37502	1.06842	-3.65077
Gm8089	0.641952	-2.70727		Lcn3	1.0334	-3.48026		Gm37432	1.06842	-3.65077
Gm7847	0.641952	-2.70727		Lce1k	1.0334	-3.48026		Gm37429	1.06842	-3.65077
Gm7722	0.641952	-2.70727		Krtap3-1	1.0334	-3.48026		Gm37398	1.06842	-3.65077
Gm7709	0.641952	-2.70727		Kis2	1.0334	-3.48026		Gm37315	1.06842	-3.65077
Gm7565	0.641952	-2.70727		Iglc2	1.0334	-3.48026		Gm37205	1.06842	-3.65077
Gm7247	0.641952	-2.70727		Igkv9-119	1.0334	-3.48026		Gm37187	1.06842	-3.65077
Gm7183	0.641952	-2.70727		Ighv2-3	1.0334	-3.48026		Gm37082	1.06842	-3.65077
Gm7168	0.641952	-2.70727		Ighv2-2	1.0334	-3.48026		Gm37078	1.06842	-3.65077
Gm7082	0.641952	-2.70727		Ighv1-42	1.0334	-3.48026		Gm37058	1.06842	-3.65077
Gm7034	0.641952	-2.70727		Hyal4	1.0334	-3.48026		Gm36983	1.06842	-3.65077
Gm6743	0.641952	-2.70727		Hoxc11	1.0334	-3.48026		Gm36963	1.06842	-3.65077
Gm6557	0.641952	-2.70727		Gpr39	1.0334	-3.48026		Gm36855	1.06842	-3.65077
Gm6300	0.641952	-2.70727		Gm9423	1.0334	-3.48026		Gm36485	1.06842	-3.65077
Gm6235	0.641952	-2.70727		Gm9120	1.0334	-3.48026		Gm35167	1.06842	-3.65077
Gm5973	0.641952	-2.70727		Gm8458	1.0334	-3.48026		Gm35110	1.06842	-3.65077
Gm5966	0.641952	-2.70727		Gm8214	1.0334	-3.48026		Gm34908	1.06842	-3.65077
Gm5757	0.641952	-2.70727		Gm7965	1.0334	-3.48026		Gm34455	1.06842	-3.65077
Gm5721	0.641952	-2.70727		Gm7847	1.0334	-3.48026		Gm33926	1.06842	-3.65077
Gm5673	0.641952	-2.70727		Gm7734	1.0334	-3.48026		Gm33882	1.06842	-3.65077
Gm5492	0.641952	-2.70727		Gm7670	1.0334	-3.48026		Gm3318	1.06842	-3.65077
Gm5479	0.641952	-2.70727		Gm7504	1.0334	-3.48026		Gm32357	1.06842	-3.65077
Gm5452	0.641952	-2.70727		Gm7366	1.0334	-3.48026		Gm32255	1.06842	-3.65077
Gm5451	0.641952	-2.70727		Gm6995	1.0334	-3.48026		Gm32067	1.06842	-3.65077
Gm5449	0.641952	-2.70727		Gm6982	1.0334	-3.48026		Gm32036	1.06842	-3.65077
Gm5415	0.641952	-2.70727		Gm6584	1.0334	-3.48026		Gm28980	1.06842	-3.65077
Gm5314	0.641952	-2.70727		Gm6122	1.0334	-3.48026		Gm28793	1.06842	-3.65077
Gm5278	0.641952	-2.70727		Gm6071	1.0334	-3.48026		Gm28502	1.06842	-3.65077
Gm5262	0.641952	-2.70727		Gm6019	1.0334	-3.48026		Gm27317	1.06842	-3.65077
Gm5224	0.641952	-2.70727		Gm5926	1.0334	-3.48026		Gm26984	1.06842	-3.65077
Gm5223	0.641952	-2.70727		Gm5925	1.0334	-3.48026		Gm26930	1.06842	-3.65077
Gm5139	0.641952	-2.70727		Gm5883	1.0334	-3.48026		Gm26458	1.06842	-3.65077
Gm5133	0.641952	-2.70727		Gm5463	1.0334	-3.48026		Gm26455	1.06842	-3.65077
Gm5084	0.641952	-2.70727		Gm5388	1.0334	-3.48026		Gm26176	1.06842	-3.65077
Gm5069	0.641952	-2.70727		Gm5384	1.0334	-3.48026		Gm26103	1.06842	-3.65077
Gm50467	0.641952	-2.70727		Gm5313	1.0334	-3.48026		Gm25455	1.06842	-3.65077
Gm5042	0.641952	-2.70727		Gm5311	1.0334	-3.48026		Gm25435	1.06842	-3.65077
Gm50414	0.641952	-2.70727		Gm5248	1.0334	-3.48026		Gm25070	1.06842	-3.65077
Gm50296	0.641952	-2.70727		Gm5205	1.0334	-3.48026		Gm24803	1.06842	-3.65077
Gm50290	0.641952	-2.70727		Gm5166	1.0334	-3.48026		Gm24643	1.06842	-3.65077
Gm50145	0.641952	-2.70727		Gm50403	1.0334	-3.48026		Gm24405	1.06842	-3.65077
Gm50118	0.641952	-2.70727		Gm50194	1.0334	-3.48026		Gm24348	1.06842	-3.65077
Gm50083	0.641952	-2.70727		Gm50026	1.0334	-3.48026		Gm24292	1.06842	-3.65077
Gm50033	0.641952	-2.70727		Gm49963	1.0334	-3.48026		Gm24191	1.06842	-3.65077
Gm49992	0.641952	-2.70727		Gm49806	1.0334	-3.48026		Gm23821	1.06842	-3.65077
Gm4992	0.641952	-2.70727		Gm49684	1.0334	-3.48026		Gm23116	1.06842	-3.65077
Gm49918	0.641952	-2.70727		Gm49640	1.0334	-3.48026		Gm22825	1.06842	-3.65077
Gm49762	0.641952	-2.70727		Gm49576	1.0334	-3.48026		Gm22823	1.06842	-3.65077
Gm49614	0.641952	-2.70727		Gm49530	1.0334	-3.48026		Gm22783	1.06842	-3.65077
Gm49511	0.641952	-2.70727		Gm49513	1.0334	-3.48026		Gm21188	1.06842	-3.65077
Gm49434	0.641952	-2.70727		Gm49451	1.0334	-3.48026		Gm20405	1.06842	-3.65077
Gm49285	0.641952	-2.70727		Gm49439	1.0334	-3.48026		Gm19385	1.06842	-3.65077
Gm49272	0.641952	-2.70727		Gm49277	1.0334	-3.48026		Gm19056	1.06842	-3.65077
Gm49238	0.641952	-2.70727		Gm49268	1.0334	-3.48026		Gm18911	1.06842	-3.65077
Gm49119	0.641952	-2.70727		Gm49228	1.0334	-3.48026		Gm18210	1.06842	-3.65077
Gm49100	0.641952	-2.70727		Gm48878	1.0334	-3.48026		Gm18169	1.06842	-3.65077
Gm49051	0.641952	-2.70727		Gm48675	1.0334	-3.48026		Gm18148	1.06842	-3.65077
Gm48999	0.641952	-2.70727		Gm48539	1.0334	-3.48026		Gm18043	1.06842	-3.65077
Gm48998	0.641952	-2.70727		Gm48460	1.0334	-3.48026		Gm17965	1.06842	-3.65077
Gm48953	0.641952	-2.70727		Gm48267	1.0334	-3.48026		Gm17097	1.06842	-3.65077
Gm48897	0.641952	-2.70727		Gm48232	1.0334	-3.48026		Gm17083	1.06842	-3.65077
Gm48873	0.641952	-2.70727		Gm48229	1.0334	-3.48026		Gm16565	1.06842	-3.65077
Gm48867	0.641952	-2.70727		Gm48200	1.0334	-3.48026		Gm16337	1.06842	-3.65077
Gm48862	0.641952	-2.70727		Gm48003	1.0334	-3.48026		Gm16318	1.06842	-3.65077
Gm48759	0.641952	-2.70727		Gm47861	1.0334	-3.48026		Gm15866	1.06842	-3.65077
Gm48737	0.641952	-2.70727		Gm47746	1.0334	-3.48026		Gm15848	1.06842	-3.65077
Gm48720	0.641952	-2.70727		Gm47624	1.0334	-3.48026		Gm15671	1.06842	-3.65077
Gm48711	0.641952	-2.70727		Gm47620	1.0334	-3.48026		Gm15509	1.06842	-3.65077
Gm48558	0.641952	-2.70727		Gm47388	1.0334	-3.48026		Gm15412	1.06842	-3.65077
Gm48476	0.641952	-2.70727		Gm4736	1.0334	-3.48026		Gm15141	1.06842	-3.65077
Gm48403	0.641952	-2.70727		Gm47265	1.0334	-3.48026		Gm14696	1.06842	-3.65077
Gm48391	0.641952	-2.70727		Gm47170	1.0334	-3.48026		Gm14647	1.06842	-3.65077
Gm48339	0.641952	-2.70727		Gm47169	1.0334	-3.48026		Gm14612	1.06842	-3.65077
Gm48279	0.641952	-2.70727		Gm47127	1.0334	-3.48026		Gm14089	1.06842	-3.65077
Gm48082	0.641952	-2.70727		Gm47033	1.0334	-3.48026		Gm13900	1.06842	-3.65077
Gm48049	0.641952	-2.70727		Gm46611	1.0334	-3.48026		Gm13790	1.06842	-3.65077
Gm48038	0.641952	-2.70727		Gm45701	1.0334	-3.48026		Gm13649	1.06842	-3.65077
Gm47971	0.641952	-2.70727		Gm45514	1.0334	-3.48026		Gm13517	1.06842	-3.65077
Gm4791	0.641952	-2.70727		Gm45388	1.0334	-3.48026		Gm13435	1.06842	-3.65077
Gm47901	0.641952	-2.70727		Gm45031	1.0334	-3.48026		Gm13291	1.06842	-3.65077
Gm47886	0.641952	-2.70727		Gm44891	1.0334	-3.48026		Gm12862	1.06842	-3.65077
Gm47803	0.641952	-2.70727		Gm44802	1.0334	-3.48026		Gm12811	1.06842	-3.65077
Gm47801	0.641952	-2.70727		Gm44694	1.0334	-3.48026		Gm12632	1.06842	-3.65077
Gm47636	0.641952	-2.70727		Gm44600	1.0334	-3.48026		Gm12499	1.06842	-3.65077
Gm47627	0.641952	-2.70727		Gm44440	1.0334	-3.48026		Gm12484	1.06842	-3.65077
Gm47582	0.641952	-2.70727		Gm44326	1.0334	-3.48026		Gm12464	1.06842	-3.65077
Gm47535	0.641952	-2.70727		Gm44241	1.0334	-3.48026		Gm12325	1.06842	-3.65077
Gm47494	0.641952	-2.70727		Gm44235	1.0334	-3.48026		Gm12102	1.06842	-3.65077
Gm47214	0.641952	-2.70727		Gm44036	1.0334	-3.48026		Gm11562	1.06842	-3.65077
Gm47188	0.641952	-2.70727		Gm43898	1.0334	-3.48026		Gm11383	1.06842	-3.65077
Gm47120	0.641952	-2.70727		Gm43781	1.0334	-3.48026		Gm10612	1.06842	-3.65077
Gm47102	0.641952	-2.70727		Gm43665	1.0334	-3.48026		Gm10417	1.06842	-3.65077
Gm47065	0.641952	-2.70727		Gm43629	1.0334	-3.48026		Gm10312	1.06842	-3.65077
Gm47054	0.641952	-2.70727		Gm43515	1.0334	-3.48026		Fcmr	1.06842	-3.65077
Gm47002	0.641952	-2.70727		Gm43507	1.0334	-3.48026		Fam181a	1.06842	-3.65077
Gm46142	0.641952	-2.70727		Gm43490	1.0334	-3.48026		Fam180a	1.06842	-3.65077
Gm4609	0.641952	-2.70727		Gm43293	1.0334	-3.48026		Enam	1.06842	-3.65077
Gm45782	0.641952	-2.70727		Gm42949	1.0334	-3.48026		Eif2c5	1.06842	-3.65077
Gm45652	0.641952	-2.70727		Gm42942	1.0334	-3.48026		Ear2	1.06842	-3.65077
Gm45626	0.641952	-2.70727		Gm42840	1.0334	-3.48026		Dspp	1.06842	-3.65077
Gm45454	0.641952	-2.70727		Gm42424	1.0334	-3.48026		D830026I12Rik	1.06842	-3.65077
Gm45391	0.641952	-2.70727		Gm42133	1.0334	-3.48026		D730002M21Rik	1.06842	-3.65077
Gm45328	0.641952	-2.70727		Gm40383	1.0334	-3.48026		D14Ertd670e	1.06842	-3.65077
Gm45326	0.641952	-2.70727		Gm38839	1.0334	-3.48026		D130009I18Rik	1.06842	-3.65077
Gm45293	0.641952	-2.70727		Gm38414	1.0334	-3.48026		Cntf	1.06842	-3.65077
Gm45268	0.641952	-2.70727		Gm38333	1.0334	-3.48026		C230072F16Rik	1.06842	-3.65077
Gm45252	0.641952	-2.70727		Gm38331	1.0334	-3.48026		Bmyc	1.06842	-3.65077
Gm45219	0.641952	-2.70727		Gm37994	1.0334	-3.48026		BC037156	1.06842	-3.65077
Gm45218	0.641952	-2.70727		Gm37761	1.0334	-3.48026		B630019A10Rik	1.06842	-3.65077
Gm45181	0.641952	-2.70727		Gm37698	1.0334	-3.48026		AW047730	1.06842	-3.65077
Gm45159	0.641952	-2.70727		Gm37626	1.0334	-3.48026		AU023070	1.06842	-3.65077
Gm45079	0.641952	-2.70727		Gm37519	1.0334	-3.48026		A730062M13Rik	1.06842	-3.65077
Gm44948	0.641952	-2.70727		Gm37502	1.0334	-3.48026		A630036G19Rik	1.06842	-3.65077
Gm44931	0.641952	-2.70727		Gm37142	1.0334	-3.48026		A330040F15Rik	1.06842	-3.65077
Gm44916	0.641952	-2.70727		Gm37119	1.0334	-3.48026		A130071D04Rik	1.06842	-3.65077
Gm44886	0.641952	-2.70727		Gm37082	1.0334	-3.48026		9630010A21Rik	1.06842	-3.65077
Gm44731	0.641952	-2.70727		Gm37031	1.0334	-3.48026		9330159F19Rik	1.06842	-3.65077
Gm44576	0.641952	-2.70727		Gm37012	1.0334	-3.48026		6330419E04Rik	1.06842	-3.65077
Gm44332	0.641952	-2.70727		Gm35608	1.0334	-3.48026		5530401A14Rik	1.06842	-3.65077
Gm44242	0.641952	-2.70727		Gm35521	1.0334	-3.48026		5330413D20Rik	1.06842	-3.65077
Gm44216	0.641952	-2.70727		Gm34391	1.0334	-3.48026		5031434C07Rik	1.06842	-3.65077
Gm44209	0.641952	-2.70727		Gm3434	1.0334	-3.48026		4930554G24Rik	1.06842	-3.65077
Gm44193	0.641952	-2.70727		Gm34297	1.0334	-3.48026		4930533P14Rik	1.06842	-3.65077
Gm44097	0.641952	-2.70727		Gm33104	1.0334	-3.48026		4930532I03Rik	1.06842	-3.65077
Gm43997	0.641952	-2.70727		Gm32877	1.0334	-3.48026		4930523O13Rik	1.06842	-3.65077
Gm43971	0.641952	-2.70727		Gm3149	1.0334	-3.48026		4930516K23Rik	1.06842	-3.65077
Gm43926	0.641952	-2.70727		Gm3121	1.0334	-3.48026		4930500F04Rik	1.06842	-3.65077
Gm43806	0.641952	-2.70727		Gm30948	1.0334	-3.48026		4930479D17Rik	1.06842	-3.65077
Gm43776	0.641952	-2.70727		Gm30437	1.0334	-3.48026		4930467K11Rik	1.06842	-3.65077
Gm43662	0.641952	-2.70727		Gm30275	1.0334	-3.48026		2700068H02Rik	1.06842	-3.65077
Gm43648	0.641952	-2.70727		Gm2974	1.0334	-3.48026		2610024D14Rik	1.06842	-3.65077
Gm43465	0.641952	-2.70727		Gm29684	1.0334	-3.48026		2310001H17Rik	1.06842	-3.65077
Gm43373	0.641952	-2.70727		Gm29600	1.0334	-3.48026		2210010C04Rik	1.06842	-3.65077
Gm43341	0.641952	-2.70727		Gm29245	1.0334	-3.48026		1810053B23Rik	1.06842	-3.65077
Gm43334	0.641952	-2.70727		Gm29011	1.0334	-3.48026		1700112K13Rik	1.06842	-3.65077
Gm43247	0.641952	-2.70727		Gm28913	1.0334	-3.48026		1700092E19Rik	1.06842	-3.65077
Gm43128	0.641952	-2.70727		Gm28653	1.0334	-3.48026		1700060C20Rik	1.06842	-3.65077
Gm43109	0.641952	-2.70727		Gm28648	1.0334	-3.48026		1700021F07Rik	1.06842	-3.65077
Gm42981	0.641952	-2.70727		Gm28614	1.0334	-3.48026		A830036E02Rik	2.88977	-3.65025
Gm42970	0.641952	-2.70727		Gm28177	1.0334	-3.48026		Gm30504	2.8487	-3.64892
Gm42955	0.641952	-2.70727		Gm27428	1.0334	-3.48026		Gm48127	2.83869	-3.63282
Gm42687	0.641952	-2.70727		Gm27198	1.0334	-3.48026		Vmo1	2.83483	-3.62906
Gm42608	0.641952	-2.70727		Gm27034	1.0334	-3.48026		Gm27029	2.0826	-3.62103
[truncated: 38,281 more rows]

## Sheet: 6e
	2C_Up	2C_Down	4C_Up	4C_Down	8C_Up	8C_Down
2C gene	16.8224	12.3601	3.88664	19.5274	6.15097	3.31424
Maternal RNA	2.91881	20.6798	0.882461	0.469419	1.37228	0.662306
Minor ZGA	1.21102	78.1915	2.10826	1.53481	0.609116	0.547738
Major ZGA	24.8754	1.14983	1.62903	12.1108	3.18759	5.50067
MGA	36.737	0.91057	1.18654	10.3105	4.25022	11.3781
Maternal-to-ZGA	6.46764	0.1	0.682084	0.250019	1.46665	0.184013
Maternal-to-MGA	0.567911	0.704534	3.45997	1.09865	0.457611	1.81659
ZGA-to-MGA	0.329628	8.51148	0.256364	0.811252	0.445906	2.78412
1C transient	0.470402	1.23333	0.164407	0.255364	0.1	1.07945
2C transient	29.3408	0.785806	1.57078	24.0856	5.07	1.46459
4C transient	0.405024	0.34442	4.56464	2.88796	0.531227	10.0657
